# Supplementary material for: Attenuation of SARS‐CoV‐2 replication and associated inflammation by concomitant targeting of viral and host cap 2'‐O‐ribose methyltransferases
Source: EMBO J. 2022 Jul 25;41(17):e111608. doi: 10.15252/embj.2022111608 (PMC9350232; doi:10.15252/embj.2022111608)
Supplement: Supplementary file 3 — Dataset EV1 [file EMBJ-41-e111608-s001.xlsx]

## Sheet: Dataset EV1
Dataset EV1 | In silico screening identified NSP16 inhibitors with potent anti-SARS-CoV-2 activity. Complete list of compounds, annotated by their SMILES, formula, molecular weight and chemical name, and ranked according to provided docking score to the SAM-binding pocket of NSP10/16 (PDB 6W4H).
Rank	database id	SMILES	formula	molecular weight	compound name	DRUG_GROUPS	r_i_docking_score
1	DB00118	[S+](CC[C@H](N)C(=O)O)(C[C@@H]1[C@@H](O)[C@@H](O)[C@H](n2c3ncnc(N)c3nc2)O1)C	C15H23N6O5S	399.445	SAMe	approved; nutraceutical	-12.6665
2	DB01752	S(CC[C@H](N)C(=O)O)C[C@H]1[C@H](O)[C@@H](O)[C@H](n2c3ncnc(N)c3nc2)O1	C14H20N6O5S	384.411	S-adenosyl-L-homocysteine	experimental	-12.3926
3	DB01910	O=C(O)[C@@H](N)CC[C@H](N)C[C@@H]1[C@@H](O)[C@@H](O)[C@H](n2c3ncnc(N)c3nc2)O1	C15H23N7O5	381.387	sinefungin	experimental	-12.2576
4	DB03458	O=C(O)[C@@H](N)CCN(C[C@@H]1[C@@H](O)[C@@H](O)[C@H](n2c3ncnc(N)c3nc2)O1)C	C15H23N7O5	381.387	AdoMDB	experimental	-12.1069
5	DB03376	S(=O)(=O)(OC[C@H]1[C@H](O)[C@@H](O)[C@H](n2c3ncnc(N)c3nc2)O1)NC(=O)[C@@H](N)C	C13H19N7O7S	417.398	(2S)-2-amino-1-({[(2S 3R 4R 5R)-5-(6-aminopurin-9-yl)-3 4-dihydroxyoxolan-2-yl]methoxysulfonyl}amino)propan-1-one	experimental	-11.9893
6	DB02916	S(=O)(=O)(OC[C@H]1[C@H](O)[C@@H](O)[C@H](n2c3ncnc(N)c3nc2)O1)N	C10H14N6O6S	346.32	[(2S 3R 4R 5R)-5-(6-aminopurin-9-yl)-3 4-dihydroxyoxolan-2-yl]methyl sulfamate	experimental	-11.9517
7	DB02523	[S+@@](CCON)(C[C@H]1[C@H](O)[C@@H](O)[C@H](n2c3ncnc(N)c3nc2)O1)C	C13H21N6O4S	357.409	AAD	experimental	-11.936
8	DB02510	S(=O)(=O)(OC[C@H]1[C@H](O)[C@@H](O)[C@H](n2c3ncnc(N)c3nc2)O1)NC(=O)[C@H]1NCCC1	C15H21N7O7S	443.435	({[(2S 3R 4R 5R)-5-(6-aminopurin-9-yl)-3 4-dihydroxyoxolan-2-yl]methoxysulfonyl}amino)(2S)-pyrrolidin-2-ylmethanone	experimental	-11.7413
9	DB03355	S(=O)(=O)(OC[C@H]1[C@H](O)[C@@H](O)[C@H](n2c3ncnc(N)c3nc2)O1)NC(=O)[C@H](N)[C@H](O)C	C14H21N7O8S	447.424	(2R 3R)-2-amino-1-({[(2S 3R 4R 5R)-5-(6-aminopurin-9-yl)-3 4-dihydroxyoxolan-2-yl]methoxysulfonyl}amino)-3-hydroxybutan-1-one	experimental	-11.698
10	DB03869	S(=O)(=O)(OC[C@H]1[C@H](O)[C@@H](O)[C@H](n2c3ncnc(N)c3nc2)O1)NC(=O)[C@H](N)CO	C13H19N7O8S	433.397	(2R)-2-amino-1-({[(2S 3R 4R 5R)-5-(6-aminopurin-9-yl)-3 4-dihydroxyoxolan-2-yl]methoxysulfonyl}amino)-3-hydroxypropan-1-one	experimental	-11.5947
11	DB01895	P(=O)(OC(=O)[C@@H](N)CC(=O)O)(OC[C@H]1[C@H](O)[C@@H](O)[C@H](n2c3ncnc(N)c3nc2)O1)O	C14H19N6O10P	462.309	(3S)-3-amino-4-({[(2S 3R 4R 5R)-5-(6-aminopurin-9-yl)-3 4-dihydroxyoxolan-2-yl]methoxy(hydroxy)phosphoryl}oxy)-4-oxobutanoic acid	experimental	-11.4405
12	DB02947	Fc1nc(N)c2ncn([C@@H]3O[C@@H](CO)[C@H](O)C3)c2n1	C10H12FN5O3	269.232	2-fluoro-2'-deoxyadenosine	experimental	-11.4354
13	DB02607	P(=O)(O)(O)CC(=O)OC[C@H]1[C@H](O)[C@@H](O)[C@H](n2c3ncnc(N)c3nc2)O1	C12H16N5O8P	389.258	adenosine phosphonoacetic acid	experimental	-11.4319
14	DB03148	P(=O)(OC[C@H]1[C@H](O)[C@@H](O)[C@H](n2c3ncnc(N)c3nc2)O1)(O)CP(=O)(O)O	C11H17N5O9P2	425.228	{[(2S 3R 4R 5R)-5-(6-aminopurin-9-yl)-3 4-dihydroxyoxolan-2-yl]methoxy(hydroxy)phosphoryl}methylphosphonic acid	experimental	-11.2308
15	DB02684	S(=O)(=O)(OC[C@H]1[C@H](O)[C@@H](O)[C@H](n2c3ncnc(N)c3nc2)O1)NC(=O)[C@H](N)CS	C13H19N7O7S2	449.463	(2S)-2-amino-1-({[(2S 3R 4R 5R)-5-(6-aminopurin-9-yl)-3 4-dihydroxyoxolan-2-yl]methoxysulfonyl}amino)-3-sulfanylpropan-1-one	experimental	-11.1658
16	DB03528	OC[C@H]1[C@H](O)[C@@H](O)[C@H](n2c3ncnc(N)c3nc2)O1	C10H13N5O4	267.241	9-ﾎｲ-D-xylofuranosyl-adenine	experimental	-11.0193
17	DB02162	S(=O)(=O)(OC[C@H]1[C@H](O)[C@@H](O)[C@H](n2c3ncnc(N)c3nc2)O1)NCC	C12H18N6O6S	374.373	[(2S 3R 4R 5R)-5-(6-aminopurin-9-yl)-3 4-dihydroxyoxolan-2-yl]methyl N-ethylsulfamate	experimental	-10.9303
18	DB00242	Clc1nc(N)c2ncn([C@@H]3O[C@H](CO)[C@@H](O)C3)c2n1	C10H12ClN5O3	285.687	cladribine	approved; investigational	-10.9228
19	DB00631	Clc1nc(N)c2ncn([C@H]3[C@@H](F)[C@H](O)[C@@H](CO)O3)c2n1	C10H11ClFN5O3	303.677	clofarabine	approved; investigational	-10.8941
20	DB04441	Fc1nc(N)c2ncn([C@H]3[C@H](O)[C@H](O)[C@@H](CO)O3)c2n1	C10H12FN5O4	285.232	2-fluoroadenosine	experimental	-10.8727
21	DB07170	FC[C@@H]1[C@@H](O)C[C@H](n2c3ncnc(N)c3nc2)O1	C10H12FN5O2	253.233	(2S 3S 5R)-5-(6-aminopurin-9-yl)-2-(fluoromethyl)oxolan-3-ol	experimental	-10.8204
22	DB03719	O=C(NCC)[C@H]1[C@H](O)[C@@H](O)[C@H](n2c3ncnc(N)c3nc2)O1	C12H16N6O4	308.293	(2R 3R 4R 5R)-5-(6-aminopurin-9-yl)-N-ethyl-3 4-dihydroxyoxolane-2-carboxamide	experimental	-10.7605
23	DB01073	Fc1nc(N)c2ncn([C@H]3[C@@H](O)[C@H](O)[C@@H](CO)O3)c2n1	C10H12FN5O4	285.235	fludarabine	approved	-10.7478
24	DB04102	OC[C@H]1[C@H](O)[C@@H](N)[C@H](n2c3ncnc(N)c3nc2)O1	C10H14N6O3	266.257	2-amino-adenosine	experimental	-10.6527
25	DB00194	OC[C@@H]1[C@@H](O)[C@H](O)[C@H](n2c3ncnc(N)c3nc2)O1	C10H13N5O4	267.241	armes	approved	-10.3991
26	DB04546	OC[C@H]1[C@H](O)[C@@H](O)[C@H](n2c3c(c(N)ncc3)nc2)O1	C11H14N4O4	266.253	3-deaza-adenosine	experimental	-10.3536
27	DB00640	OC[C@@H]1[C@@H](O)[C@@H](O)[C@H](n2c3ncnc(N)c3nc2)O1	C10H13N5O4	267.241	adenosine	approved; investigational	-10.32
28	DB03716	FC[C@H]1[C@H](O)[C@@H](O)[C@H](N2C3=NC=NC(=N)[C@@H]3N=C2)O1	C10H12FN5O3	269.232	5'-fluoro-5'-deoxyadenosine	experimental	-10.314
29	DB07052	S(CC)C[C@@H]1[C@@H](O)[C@@H](O)[C@H](n2c3ncnc(N)c3nc2)O1	C12H17N5O3S	311.36	5'-S-ethyl-5'-thioadenosine	experimental	-10.2775
30	DB02281	OC[C@H]1[C@H](O)[C@@H](O)[C@H](c2nnc-3c(N)nc[nH]c2-3)O1	C10H12N5O4	266.233	formycin	experimental	-10.1729
31	DB07247	O=C(NCc1cc(-c2c(O)c(-c3[nH]c4c(c3)cncc4)ccc2)ccc1)N	C21H18N4O2	358.393	[3-(2-hydroxy-3-{1H-pyrrolo[3 2-c]pyridin-2-yl}phenyl)phenyl]methylurea	experimental	-10.158
32	DB08163	O(N)CCCCN(C[C@@H]1[C@@H](O)[C@@H](O)[C@H](n2c(C=C)nc3c(N)ncnc23)O1)C	C17H27N7O4	393.441	(2R 3R 4S 5R)-2-(6-amino-8-ethenylpurin-9-yl)-5-({[4-(aminooxy)butyl](methyl)amino}methyl)oxolane-3 4-diol	experimental	-10.0147
33	DB09092	O=C1N(C)C(=O)c2n(CC(O)CN(CCO)C)cnc2N1C	C13H21N5O4	311.342	xanthinol	approved	-10.0002
34	DB02282	S(C[C@H]1[C@H](O)[C@@H](O)[C@H](n2c3ncnc(N)c3nc2)O1)C	C11H15N5O3S	297.334	(2R 3R 4R 5R)-2-(6-aminopurin-9-yl)-5-[(methylsulfanyl)methyl]oxolane-3 4-diol	experimental	-9.98527
35	DB04554	Brc1n([C@H]2[C@H](O)[C@@H](O)[C@H](COP(=O)(OP(=O)(O)O)O)O2)c2ncnc(N)c2n1	C10H14BrN5O10P2	506.097	{[(2S 3R 4R 5R)-5-(6-amino-8-bromopurin-9-yl)-3 4-dihydroxyoxolan-2-yl]methoxy(hydroxy)phosphoryl}oxyphosphonic acid	experimental	-9.94135
36	DB02103	Clc1nc(N)c2ncn([C@@H]3O[C@H](CO)CC3)c2n1	C10H12ClN5O2	269.688	2-chlorodideoxyadenosine	experimental	-9.81624
37	DB04191	O=C(OC)[C@@H](NC(=O)[C@@H](NC(=O)CC[C@H](O)[C@@H](NC(=O)[C@H](NC(=O)[C@@H](N)C)C)Cc1ccccc1)C(C)C)C(C)C	C29H47N5O7	577.713	methyl (2S)-2-[(2S)-2-[(4S 5S)-5-[(2R)-2-[(2S)-2-aminopropanamido]propanamido]-4-hydroxy-6-phenylhexanamido]-3-methylbutanamido]-3-methylbutanoate	experimental	-9.78861
38	DB02077	O=[N+]([O-])NC(=N)NCCC[C@H](N)C(=O)N[C@@H]1C[C@@H](C(=O)N)NC1	C11H22N8O4	330.344	(2S 4R)-4-[(2S)-2-amino-5-(1-nitrocarbamimidamido)pentanamido]pyrrolidine-2-carboxamide	experimental	-9.75154
39	DB02798	P(=O)(OC[C@H]1[C@H](O)[C@@H](O)[C@H](n2c3ncnc(N)c3nc2)O1)(O)C	C11H16N5O6P	345.248	[(2S 3R 4R 5R)-5-(6-aminopurin-9-yl)-3 4-dihydroxyoxolan-2-yl]methoxy(methyl)phosphinic acid	experimental	-9.72952
40	DB00651	O=C1N(C)C(=O)c2n(CC(O)CO)cnc2N1C	C10H14N4O4	254.243	dyphylline	approved	-9.7198
41	DB02933	S(C[C@@H]1[C@@H](O)[C@@H](O)[C@H](n2c3ncnc(N)c3cc2)O1)C	C12H16N4O3S	296.345	(2R 3R 4S 5S)-2-{4-aminopyrrolo[2 3-d]pyrimidin-7-yl}-5-[(methylsulfanyl)methyl]oxolane-3 4-diol	experimental	-9.55256
42	DB04366	P(=O)(OP(=O)(O)O)(OC[C@H]1[C@H](N)[C@@H](O)[C@H](n2c3ncnc(N)c3nc2)O1)O	C10H16N6O9P2	426.216	{[(2R 3R 4R 5R)-3-amino-5-(6-aminopurin-9-yl)-4-hydroxyoxolan-2-yl]methoxy(hydroxy)phosphoryl}oxyphosphonic acid	experimental	-9.53882
43	DB01288	OC(CNC(Cc1ccc(O)cc1)C)c1cc(O)cc(O)c1	C17H21NO4	303.353	fenoterol	approved	-9.52347
44	DB03230	P(=O)(OCCC)(OC[C@H]1[C@H](O)[C@@H](O)[C@H](n2c3ncnc(N)c3nc2)O1)O	C13H20N5O7P	389.301	adenosine-5'-propylphosphate	experimental	-9.5151
45	DB03011	SP(S)(=O)OC[C@H]1[C@H](O)[C@@H](O)[C@H](n2c3ncnc(N)c3nc2)O1	C10H14N5O5PS2	379.352	adenosine-5'-(dithio)phosphate	experimental	-9.50664
46	DB00598	O=C(N)c1c(O)ccc(C(O)CNC(CCc2ccccc2)C)c1	C19H24N2O3	328.405	labetalol	approved	-9.48595
47	DB03823	O[C@H]1[C@@H](c2cc(O)c(O)c(O)c2)Oc2c(c(O)cc(O)c2)C1	C15H14O7	306.267	epigallocatechin	experimental	-9.46277
48	DB07564	O=C1NC(N)=Nc2c1cc1nc(NCCN3CCOCC3)[nH]c1c2	C15H19N7O2	329.357	6-amino-2-{[2-(morpholin-4-yl)ethyl]amino}-3H 7H-imidazo[4 5-g]quinazolin-8-one	experimental	-9.40344
49	DB04440	OC[C@H]1[C@H](O)[C@@H](O)[C@H](n2c3ncncc3[n+H]c2)O1	C10H13N4O4	253.235	purine riboside	experimental	-9.39926
50	DB02709	Oc1cc(O)cc(/C=C/c2ccc(O)cc2)c1	C14H12O3	228.247	resveratrol	experimental; investigational	-9.38603
51	DB03708	S(=O)(=O)(OP(=O)(OC[C@H]1[C@H](O)[C@@H](O)[C@H](n2c3ncnc(N)c3nc2)O1)O)O	C10H14N5O10PS	427.284	adenosine-5'-phosphosulfate	experimental	-9.33354
52	DB00131	P(=O)(OC[C@@H]1[C@@H](O)[C@@H](O)[C@H](n2c3ncnc(N)c3nc2)O1)(O)O	C10H14N5O7P	347.221	adenylate	approved; nutraceutical	-9.25761
53	DB01482	O=C1N(C)C(=O)c2n(CCNC(Cc3ccccc3)C)cnc2N1C.Cl	C18H24ClN5O2	377.868	fenethylline hydrochloride	approved	-9.17455
54	DB03274	O=C1N([C@H]2O[C@H](C)[C@@H](O)C2)C=CC(=O)N1	C9H12N2O4	212.203	2'-5'dideoxyuridine	experimental	-9.14384
55	DB03467	O=C1c2c(O)cc(O)cc2O[C@H](c2ccc(O)cc2)C1	C15H12O5	272.253	naringenin	experimental	-9.10608
56	DB03609	O=C1NC(N)=Nc2n([C@@H]3[C@@H](O)C[C@@H](CO)O3)cnc12	C10H13N5O4	267.241	3-deoxyguanosine	experimental	-9.09008
57	DB07649	S(C[C@@H]1[C@@H](O)CN(Cc2c3ncnc(N)c3[nH]c2)C1)Cc1ccccc1	C19H23N5OS	369.484	(3R 4S)-1-({4-amino-5H-pyrrolo[3 2-d]pyrimidin-7-yl}methyl)-4-[(benzylsulfanyl)methyl]pyrrolidin-3-ol	experimental	-9.00574
58	DB03478	P(=O)(OP(=O)(OC[C@H]1[C@H](O)[C@@H](O)[C@H](n2c3ncnc(N)c3nc2)O1)O)(OC[C@@H]1[C@@H](O)[C@H](OC(=O)C)[C@@H](O)O1)O	C17H25N5O15P2	601.352	[(2R 3R 4S 5S)-4-(acetyloxy)-3 5-dihydroxyoxolan-2-yl]methoxy({[(2S 3R 4R 5R)-5-(6-aminopurin-9-yl)-3 4-dihydroxyoxolan-2-yl]methoxy(hydroxy)phosphoryl}oxy)phosphinic acid	experimental	-8.97149
59	DB09204	S(CC(O)CNC(C)(C)C)c1scc(-c2sc(C(=O)N)cc2)n1	C15H21N3O2S3	371.53	arotinolol	approved	-8.95429
60	DB08410	O=[N+]([O-])c1ccc(CNC(=O)CCCC(=O)NCC(=O)O)cc1	C14H17N3O6	323.301	(4-{[(4-nitrophenyl)methyl]carbamoyl}butanamido)acetic acid	experimental	-8.92348
61	DB02934	O[C@@H](C)[C@H]1[C@H](O)[C@@H](O)[C@H](n2c3ncnc(C)c3nc2)O1	C12H16N4O4	280.28	(2S 3R 4R 5R)-2-[(1S)-1-hydroxyethyl]-5-(6-methylpurin-9-yl)oxolane-3 4-diol	experimental	-8.89933
62	DB03952	O[C@@H](C)[C@H]1[C@H](O)[C@@H](O)[C@H](n2c3ncnc(C)c3nc2)O1	C12H16N4O4	280.28	(2S 3R 4R 5R)-2-[(1S)-1-hydroxyethyl]-5-(6-methylpurin-9-yl)oxolane-3 4-diol	experimental	-8.89933
63	DB03769	O=C(O)[C@H](O)[C@H](O)Cn1c2ncnc(N)c2nc1	C9H11N5O4	253.215	(2R 3R)-4-(6-aminopurin-9-yl)-2 3-dihydroxybutanoic acid	experimental	-8.86854
64	DB03464	P(=O)(OC[C@H]1[C@H](O)[C@@H](O)[C@H](c2nnc-3c(N)nc[nH]c2-3)O1)(O)O	C10H13N5O7P	346.213	formycin-5'-monophosphate	experimental	-8.86824
65	DB01753	P(=O)(OP(=O)(OC[C@H]1[C@H](O)[C@@H](O)[C@H]([N+]2=C[C@H](C(=O)N)C(=O)C=C2)O1)[O-])(OC[C@H]1[C@H](O)[C@@H](OP(=O)(O)O)[C@H](n2c3ncnc(N)c3nc2)O1)O	C21H29N7O18P3	760.412	(3S)-1-[(2R 3R 4R 5S)-5-({[(R)-({[(2S 3S 4R 5R)-5-(6-aminopurin-9-yl)-3-hydroxy-4-(phosphonooxy)oxolan-2-yl]methoxy(hydroxy)phosphoryl}oxy)(hydroxy)ﾎｻﾂｳ-oxidanidylidene-ﾎｻ竅ｵ-phosphanyl]oxy}methyl)-3 4-dihydroxyoxolan-2-yl]-3-carbamoyl-4-oxo-3H-1ﾎｻ竅ｵ-pyridin-1-ylium	experimental	-8.86265
66	DB01938	O=C(Nc1cc2c(cc1)cccc2)[C@H](N)Cc1[nH]cnc1	C16H16N4O	280.324	L-histidine ﾎｲ naphthylamide	experimental	-8.85783
67	DB00928	O=C1N([C@H]2[C@H](O)[C@H](O)[C@@H](CO)O2)C=NC(N)=N1	C8H12N4O5	244.205	azacitidine	approved; investigational	-8.8514
68	DB08466	Oc1cc(O)cc(CCc2ccc(O)cc2)c1	C14H14O3	230.259	dihydroresveratrol	experimental	-8.81953
69	DB01280	O(C)c1nc(N)nc2n([C@H]3[C@@H](O)[C@H](O)[C@@H](CO)O3)cnc12	C11H15N5O5	297.267	nelarabine	approved; investigational	-8.81118
70	DB02559	N[C@H]1N[C@@H](N)[C@H]2[C@@H](N1)CC[C@H](CN1[C@@H]3[C@@H](CC1)CCCC3)C2	C17H33N5	307.477	(2R 4R 4aR 6S 8aS)-6-[(3aR 7aS)-octahydroindol-1-ylmethyl]-decahydroquinazoline-2 4-diamine	experimental	-8.79557
71	DB01852	O=C1C(O)=C(c2ccc(O)cc2)Oc2c1c(O)cc(O)c2	C15H10O6	286.236	kaempferol	experimental	-8.76048
72	DB01265	O=C1N([C@H]2O[C@@H](CO)[C@H](O)C2)C=C(C)C(=O)N1	C10H14N2O5	242.229	telbivudine	approved; investigational	-8.72945
73	DB07507	O=C1N(c2c(O)ccc(-c3ccccc3)c2)C(=O)c2c1c(C)ccc2	C21H15NO3	329.349	2-(2-hydroxy-5-phenylphenyl)-4-methylisoindole-1 3-dione	experimental	-8.72589
74	DB02256	O=C1N([C@H]2O[C@H](CO)[C@@H](O)C2)C=CC(=O)N1	C9H12N2O5	228.202	2'-deoxyuridine	experimental	-8.72434
75	DB08606	S(C[C@@H]1[C@@H](O)CN(Cc2c3ncnc(N)c3[nH]c2)C1)C	C13H19N5OS	293.388	(3R 4S)-1-({4-amino-5H-pyrrolo[3 2-d]pyrimidin-7-yl}methyl)-4-[(methylsulfanyl)methyl]pyrrolidin-3-ol	experimental	-8.72363
76	DB09273	O=C1N(C)C(=O)c2n(CC3OCCO3)cnc2N1C	C11H14N4O4	266.257	doxofylline	approved	-8.72289
77	DB03572	O=C(N)c1ncn([C@@H](CO)CCc2c3c(ccc2)cccc3)c1	C18H19N3O2	309.362	1-[(2R)-1-hydroxy-4-(naphthalen-1-yl)butan-2-yl]imidazole-4-carboxamide	experimental	-8.71438
78	DB02562	O=C1N=C(N)N=C2NC[C@H]([C@@H](O)[C@H](O)C)N=C12	C9H13N5O3	239.231	(6R)-2-amino-6-[(1R 2R)-1 2-dihydroxypropyl]-7 8-dihydro-6H-pteridin-4-one	experimental	-8.69546
79	DB07353	O[C@H](N)CC[C@@H](N)Cc1ccc(O)cc1	C11H18N2O2	210.273	4-[(2R 5S)-2 5-diamino-5-hydroxypentyl]phenol	experimental	-8.68588
80	DB08661	O=C1N([C@H]2O[C@@H](CN3CCCC3)[C@H](O)C2)C=C(C)C(=O)N1	C14H21N3O4	295.334	1-[(2S 4R 5S)-4-hydroxy-5-(pyrrolidin-1-ylmethyl)oxolan-2-yl]-5-methyl-3H-pyrimidine-2 4-dione	experimental	-8.68398
81	DB01140	O=C(N[C@@H]1C(=O)N2C(C(=O)O)=C(C)CS[C@H]12)[C@H](N)c1ccc(O)cc1	C16H17N3O5S	363.388	cephadroxil	approved; vet_approved; withdrawn	-8.6834
82	DB07785	O=C(N)c1ncn([C@@H]([C@@H](O)C)CCOc2cc3c(cc2)cccc3)c1	C19H21N3O3	339.388	1-[(3R 4S)-4-hydroxy-1-(naphthalen-2-yloxy)pentan-3-yl]imidazole-4-carboxamide	experimental	-8.65495
83	DB03172	OC[C@H]1[C@H](O)[C@@H](O)[C@H](n2c3ncnc(N)c3cc2)O1	C11H14N4O4	266.253	toyocamycin	experimental	-8.64788
84	DB03608	N(=N/c1ccc(C(=N)N)cc1)\Nc1ccc(C(=N)N)cc1	C14H15N7	281.316	diminazene	experimental	-8.64625
85	DB07352	O=C1c2c(O)cc(O)cc2OC(c2ccc(O)cc2)=C1	C15H10O5	270.237	chamomile	experimental	-8.64064
86	DB00983	O=CNc1c(O)ccc(C(O)CNC(Cc2ccc(OC)cc2)C)c1	C19H24N2O4	344.405	formoterol	approved; investigational	-8.63936
87	DB01274	O=CNc1c(O)ccc([C@@H](O)CN[C@@H](Cc2ccc(OC)cc2)C)c1	C19H24N2O4	344.405	arformoterol	approved; investigational	-8.63936
88	DB04944	O=C(N)c1c(N)n([C@H]2[C@H](O)[C@H](O)[C@@H](CO)O2)cn1	C9H14N4O5	258.231	acadesine	investigational	-8.63013
89	DB01610	O=C(OCC(OCn1c2NC(N)=NC(=O)c2nc1)CO)[C@@H](N)C(C)C	C14H22N6O5	354.362	valganciclovir	approved; investigational	-8.60879
90	DB03735	OC[C@H]1[C@H](O)C[C@H](n2c3ncnc(C)c3nc2)O1	C11H14N4O3	250.254	(2S 3R 5R)-2-(hydroxymethyl)-5-(6-methylpurin-9-yl)oxolan-3-ol	experimental	-8.59864
91	DB03830	P(=O)(OC(=O)c1ccc(NCc2nc3C(=O)NC(N)=Nc3nc2)cc1)(O)O	C14H13N6O6P	392.263	phosphorylated dihydropteroate	experimental	-8.58628
92	DB07616	Fc1c(C)cc(-c2nc(Nc3cc(O)c(C(=O)O)cc3)sc2)cc1	C17H13FN2O3S	344.36	4-{[4-(4-fluoro-3-methylphenyl)-1 3-thiazol-2-yl]amino}-2-hydroxybenzoic acid	experimental	-8.58078
93	DB03159	[O-]c1c(-c2[nH]c3c(c2)cc(C(=[N+H2])N)cc3)cccc1-c1ccccc1	C21H17N3O	327.379	2-{5-[amino(iminio)methyl]-1H-indol-2-yl}-6-phenylbenzenolate	experimental	-8.58008
94	DB02224	O=C1[C@H](O)[C@@H](c2cc(O)c(O)cc2)Oc2c1c(O)cc(O)c2	C15H12O7	304.252	(+)-taxifolin	experimental	-8.56477
95	DB03479	O=C1N(C)C(=O)N[C@]21[C@H](O)[C@@H](O)[C@H](O)[C@@H](CO)O2	C9H14N2O7	262.217	(5R 7R 8S 9S 10R)-8 9 10-trihydroxy-7-(hydroxymethyl)-3-methyl-6-oxa-1 3-diazaspiro[4.5]decane-2 4-dione	experimental	-8.56138
96	DB04341	Ic1cc(CSC[C@@H](NC(=O)CC[C@H](N)C(=O)O)C(=O)NCC(=O)O)ccc1	C17H22IN3O6S	523.343	S-(3-iodobenzyl)glutathione	experimental	-8.54736
97	DB03601	O=C1c2c(O[C@H](c3ccc(O)cc3)C1)cc(O)cc2	C15H12O4	256.253	5-deoxyflavanone	experimental	-8.519
98	DB04216	O=C1C(O)=C(c2cc(O)c(O)cc2)Oc2c1c(O)cc(O)c2	C15H10O7	302.236	quercetin	experimental	-8.51567
99	DB02416	I[C@@H]1NN([C@H]2[C@H](O)[C@@H](O)[C@H](CO)O2)c2ncnc(N)c12	C10H14IN5O4	395.154	(2R 3R 4R 5S)-2-[(3S)-4-amino-3-iodo-2H 3H-pyrazolo[3 4-d]pyrimidin-1-yl]-5-(hydroxymethyl)oxolane-3 4-diol	experimental	-8.50753
100	DB06956	Clc1c(O)cc(O)c(-c2c(C(=O)Nc3ccc(C(=O)C)cc3)cn[nH]2)c1	C18H14ClN3O4	371.774	N-(4-acetylphenyl)-3-(5-chloro-2 4-dihydroxyphenyl)-2H-pyrazole-4-carboxamide	experimental	-8.50054
101	DB02896	S(C)c1ncnc2n([C@H]3[C@H](O)[C@H](O)[C@@H](CO)O3)cnc12	C11H14N4O4S	298.318	6-(methylthio) inosine	experimental	-8.48279
102	DB07232	O=C(N)c1c2[nH]c([C@]3(C)NCCC3)nc2ccc1	C13H16N4O	244.292	2-[(2R)-2-methylpyrrolidin-2-yl]-3H-1 3-benzodiazole-4-carboxamide	investigational	-8.44761
103	DB01303	O=C1N(C)C(=O)c2[n-]cnc2N1C.OCC[N+](C)(C)C	C12H21N5O3	283.327	1 3-dimethyl-2 6-dioxo-7H-purin-7-ide; choline	approved	-8.44076
104	DB01223	O=C1N(C)C(=O)c2[nH]cnc2N1C.O=C1N(C)C(=O)c2[nH]cnc2N1C.NCCN	C16H24N10O4	420.426	ethylenediamine; bis(theophylline)	approved	-8.44052
105	DB00360	O=C1N=C(N)NC=2NCC(C(O)C(O)C)NC1=2	C9H15N5O3	241.247	tetrahydrobiopterin	approved; investigational	-8.4177
106	DB07855	N[C@H](c1ccc(-c2ncnc3[nH]cnc23)cc1)c1ccccc1	C18H15N5	301.345	(S)-phenyl[4-(9H-purin-6-yl)phenyl]methanamine	experimental	-8.40642
107	DB08230	O=C1c2c(O)cc(O)cc2OC(c2cc(O)c(O)c(O)c2)=C1	C15H10O7	302.236	tricetin	experimental	-8.40619
108	DB07463	S(CCCC)C[C@@H]1[C@@H](O)CN(Cc2c3ncnc(N)c3[nH]c2)C1	C16H25N5OS	335.468	(3R 4S)-1-({4-amino-5H-pyrrolo[3 2-d]pyrimidin-7-yl}methyl)-4-[(butylsulfanyl)methyl]pyrrolidin-3-ol	experimental	-8.40137
109	DB04293	ClC1=C(C(=O)O)N2C(=O)[C@H](NC(=O)[C@H](N)c3ccccc3)[C@H]2CC1	C16H16ClN3O4	349.769	(6R 7R)-7-[(2R)-2-amino-2-phenylacetamido]-3-chloro-8-oxo-1-azabicyclo[4.2.0]oct-2-ene-2-carboxylic acid	experimental	-8.39984
110	DB02189	P(=O)(OP(=O)(OC[C@H]1O[C@@H](n2c3ncnc(N)c3nc2)CC1)O)(OP(=O)(O)O)O	C10H16N5O11P3	475.182	({[(2S 5R)-5-(6-aminopurin-9-yl)oxolan-2-yl]methoxy(hydroxy)phosphoryl}oxy(hydroxy)phosphoryl)oxyphosphonic acid	experimental	-8.39866
111	DB01792	P(=O)(OC[C@H]1[C@H](OP(=O)(O)O)[C@@H](O)[C@H](N2C(=O)NC(=O)C=C2)O1)(O[C@@H]1[C@@H](O)[C@H](n2c3ncnc(N)c3nc2)O[C@H]1CO)O	C19H25N7O15P2	653.387	[(2S 3R 4R 5R)-2-[({[(2S 3R 4R 5R)-5-(6-aminopurin-9-yl)-4-hydroxy-2-(hydroxymethyl)oxolan-3-yl]oxy(hydroxy)phosphoryl}oxy)methyl]-5-(2 4-dioxo-3H-pyrimidin-1-yl)-4-hydroxyoxolan-3-yl]oxyphosphonic acid	experimental	-8.39177
112	DB01843	O=C1N(N)C(=O)N[C@]21[C@H](O)[C@@H](O)[C@H](O)[C@@H](CO)O2	C8H13N3O7	263.205	(5R 7R 8S 9S 10R)-3-amino-8 9 10-trihydroxy-7-(hydroxymethyl)-6-oxa-1 3-diazaspiro[4.5]decane-2 4-dione	experimental	-8.34912
113	DB08399	Oc1c(O)ccc(/C=C/c2cc(O)cc(O)c2)c1	C14H12O4	244.246	4-[(E)-2-(3 5-dihydroxyphenyl)ethenyl]benzene-1 2-diol	experimental	-8.34167
114	DB02375	O=C1C(O)=C(c2cc(O)c(O)c(O)c2)Oc2c1c(O)cc(O)c2	C15H10O8	318.235	myricetin	experimental	-8.33944
115	DB02315	O=P1(O)O[C@@H]2[C@H](O)[C@@H](n3c4N=C(N)NC(=O)c4nc3)O[C@@H]2CO1	C10H12N5O7P	345.205	cyclic guanosine monophosphate	experimental	-8.30786
116	DB06802	O=C(N)Cc1c(N)c(C(=O)c2ccccc2)ccc1	C15H14N2O2	254.284	nepafenac	approved	-8.29352
117	DB00841	Oc1c(O)ccc(CCNC(CCc2ccc(O)cc2)C)c1	C18H23NO3	301.38	dobutamine	approved	-8.27982
118	DB08038	O=C(N[C@H]([C@H](O)C)Cc1ccccc1)[C@@H](NC(=O)[C@@H](N)C)C	C16H25N3O3	307.388	(2S)-2-[(2S)-2-aminopropanamido]-N-[(2S 3R)-3-hydroxy-1-phenylbutan-2-yl]propanamide	experimental	-8.27184
119	DB08771	Fc1c(NC=2S[C@H](C(C)C)C(=O)N=2)cccc1	C12H13FN2OS	252.308	(5R)-2-[(2-fluorophenyl)amino]-5-isopropyl-5H-1 3-thiazol-4-one	experimental	-8.2653
120	DB04218	OC[C@H]1[C@H](O)[C@@H](O)[C@H](n2c3nccc(N)c3nc2)O1	C11H14N4O4	266.253	1-deaza-adenosine	experimental	-8.26124
121	DB08149	Clc1ccc(CC2(CN)CCN(c3ncnc4[nH]ccc34)CC2)cc1	C19H22ClN5	355.864	{4-[(4-chlorophenyl)methyl]-1-{7H-pyrrolo[2 3-d]pyrimidin-4-yl}piperidin-4-yl}methanamine	experimental	-8.25721
122	DB07854	N(Cc1ccc(-c2ncnc3[nH]cnc23)cc1)C	C13H13N5	239.276	methyl({[4-(9H-purin-6-yl)phenyl]methyl})amine	experimental	-8.25076
123	DB04116	O(C[C@H]1[C@H](O)[C@@H](O)[C@H](O)[C@@H](O)O1)[C@@H]1[C@@H](O)[C@H](O)[C@@H](O)[C@H](CO)O1	C12H22O11	342.297	allolactose	experimental	-8.23446
124	DB00521	O(CC(O)CNC(C)(C)C)c1c2c(NC(=O)CC2)ccc1	C16H24N2O3	292.373	carteolol	approved	-8.22642
125	DB07258	O(CCN1CCCC1)c1ccc([C@@H](O)c2ccncc2)cc1	C18H22N2O2	298.379	(R)-pyridin-4-yl({4-[2-(pyrrolidin-1-yl)ethoxy]phenyl})methanol	experimental	-8.22624
126	DB08596	O=C1N([C@@H]2O[C@H](CN3CCCCC3)[C@@H](O)C2)C=C(C)C(=O)N1	C15H23N3O4	309.361	1-[(2R 4S 5R)-4-hydroxy-5-(piperidin-1-ylmethyl)oxolan-2-yl]-5-methyl-3H-pyrimidine-2 4-dione	experimental	-8.21246
127	DB08241	O=C(N)c1ccc(Nc2nc(OCC3CCCCC3)c3nc[nH]c3n2)cc1	C19H22N6O2	366.417	4-{[6-(cyclohexylmethoxy)-9H-purin-2-yl]amino}benzamide	experimental	-8.21089
128	DB03602	S(C[C@@H](NC(=O)CC[C@H](N)C(=O)O)C(=O)NCC(=O)O)Cc1ccccc1	C17H23N3O6S	397.446	S-benzyl-glutathione	experimental	-8.19938
129	DB03534	O=C(N(Cc1c(N)ccc(C(=O)N(Cc2n(C)c3c(c2)cccc3)C)c1)C)C	C22H26N4O2	378.467	4-amino-N-methyl-3-[(N-methylacetamido)methyl]-N-[(1-methylindol-2-yl)methyl]benzamide	experimental	-8.19518
130	DB04915	Oc1cc2OCC(c3ccc(O)cc3)=Cc2cc1	C15H12O3	240.254	phenoxodiol	investigational	-8.19086
131	DB01014	O=C(O)CCNC(=O)c1ccc(/N=N/c2cc(C(=O)O)c(O)cc2)cc1	C17H15N3O6	357.317	balsalazide	approved; investigational	-8.18791
132	DB07271	FC(F)(F)C[C@H]1N(C(=O)C[C@H](N)Cc2c(F)cc(F)c(F)c2)CCCNC1=O	C17H19F6N3O2	411.342	(3R)-4-[(3R)-3-amino-4-(2 4 5-trifluorophenyl)butanoyl]-3-(2 2 2-trifluoroethyl)-1 4-diazepan-2-one	experimental	-8.1791
133	DB08400	FC(F)(F)c1cnc(Oc2cc(CC3CCN(C(=O)O)CC3)ccc2)cc1	C19H19F3N2O3	380.361	4-[(3-{[5-(trifluoromethyl)pyridin-2-yl]oxy}phenyl)methyl]piperidine-1-carboxylic acid	experimental	-8.17756
134	DB03318	P(=O)(OC[C@H]1[C@H](O)[C@@H](O)[C@H](n2c3N=CN(C)[C@H](N)c3nc2)O1)(O)O	C11H18N5O7P	363.264	[(2S 3R 4R 5R)-5-[(6S)-6-amino-1-methyl-6H-purin-9-yl]-3 4-dihydroxyoxolan-2-yl]methoxyphosphonic acid	experimental	-8.17376
135	DB07601	Clc1c(O)cc(O)c(-c2noc3c2cc(NCCN2CCOCC2)cc3)c1	C19H20ClN3O4	389.833	4-chloro-6-(5-{[2-(morpholin-4-yl)ethyl]amino}-1 2-benzoxazol-3-yl)benzene-1 3-diol	experimental	-8.1725
136	DB00221	OC(C(NC(C)C)CC)c1cc(O)c(O)cc1	C13H21NO3	239.311	isoetharine	approved	-8.17132
137	DB04566	P(=O)(OC[C@H]1[C@H](O)[C@@H](O)[C@H](n2c3N=CNC(=O)c3nc2)O1)(O)O	C10H13N4O8P	348.206	inosinic acid	experimental	-8.16787
138	DB03223	O=C(O)[C@@H](N)Cc1[nH]c(CC[C@H]([N+](C)(C)C)C(=O)N)nc1	C13H23N5O3	297.353	diphthamide	experimental	-8.1406
139	DB08070	NCCc1ccc(-c2c(C)n[nH]c2)cc1	C12H15N3	201.268	2-[4-(3-methyl-1H-pyrazol-4-yl)phenyl]ethanamine	experimental	-8.12908
140	DB00649	O=C1N([C@@H]2O[C@H](CO)C=C2)C=C(C)C(=O)N1	C10H12N2O4	224.213	stavudine	approved; investigational	-8.1215
141	DB06971	O=C(N(CCOc1ccc(-c2ccc(C#N)cc2)cc1)C)NO	C17H17N3O3	311.335	1-{2-[4-(4-cyanophenyl)phenoxy]ethyl}-3-hydroxy-1-methylurea	experimental	-8.11799
142	DB04059	N=C(N)c1cc2c(Nc3ncccn3)cccc2cc1	C15H13N5	263.297	8-(pyrimidin-2-ylamino)naphthalene-2-carboximidamide	experimental	-8.10543
143	DB01827	Fc1c(F)c(C(=O)N)c(F)c(F)c1OC	C8H5F4NO2	223.124	2 3 5 6-tetrafluoro-4-methoxybenzamide	experimental	-8.10255
144	DB01102	O[C@@H](CNCCCCc1ccc(O)cc1)c1cc(O)c(O)cc1	C18H23NO4	317.379	arbutamine	approved	-8.10079
145	DB03650	O=C1/C(=N\c2ccc(O)cc2)/c2c(N1)cccc2	C14H10N2O2	238.241	(3Z)-3-[(4-hydroxyphenyl)imino]-1H-indol-2-one	experimental	-8.09376
146	DB04438	Br/C=C/C=1C(=O)NC(=O)N([C@@H]2O[C@@H](COP(=O)(O)O)[C@H](O)C2)C=1	C11H14BrN2O8P	413.115	bvdu-MP	experimental	-8.09283
147	DB04425	O=C1N=C(N)NC=2N=C([C@@H](O)[C@H](O)CO)CNC1=2	C9H13N5O4	255.231	7 8-dihydroneopterin	experimental	-8.09103
148	DB08442	O=C(N1[C@@H](c2c(C)cccc2)CCC1)c1c(O)cc(O)cc1	C18H19NO3	297.348	4-[(2R)-2-(2-methylphenyl)pyrrolidine-1-carbonyl]benzene-1 3-diol	experimental	-8.08738
149	DB03004	[SH0](=O)(C[C@@H](C(=O)O)N1[C@H](S)[C@@H](NC(=O)CCC[C@H](N)C(=O)O)C1=O)C	C13H21N3O7S2	395.452	(2S)-2-amino-5-{[(3S 4R)-1-[(1R)-1-carboxy-2-[(S)-methanesulfinyl]ethyl]-2-oxo-4-sulfanylazetidin-3-yl]carbamoyl}pentanoic acid	experimental	-8.0864
150	DB08048	Oc1c(-c2n[nH]c3c2ccc(O)c3)ccc(O)c1	C13H10N2O3	242.23	4-(6-hydroxy-1H-indazol-3-yl)benzene-1 3-diol	experimental	-8.07944
151	DB07452	O=C1NC(N)=Nc2c1cc1[nH]c(N)nc1c2	C9H8N6O	216.199	2 6-diamino-1H 7H-imidazo[4 5-g]quinazolin-8-one	experimental	-8.07854
152	DB03220	O=C(N)c1ncn([C@@H]([C@@H](O)C)CCc2c3c(ccc2)cccc3)c1	C19H21N3O2	323.389	1-[(3R 4S)-4-hydroxy-1-(naphthalen-1-yl)pentan-3-yl]imidazole-4-carboxamide	experimental	-8.0711
153	DB08150	Clc1ccc(CC2([N+H3])CCN(c3ncnc4[nH]ccc34)CC2)cc1	C18H21ClN5	342.846	4-[(4-chlorophenyl)methyl]-1-{7H-pyrrolo[2 3-d]pyrimidin-4-yl}piperidin-4-aminium	experimental	-8.0665
154	DB03835	O=C(NN1C(=O)[C@]2([C@H](O)[C@@H](O)[C@H](O)[C@@H](CO)O2)NC1=O)C	C10H15N3O8	305.241	N-[(5R 7R 8S 9S 10R)-8 9 10-trihydroxy-7-(hydroxymethyl)-2 4-dioxo-6-oxa-1 3-diazaspiro[4.5]decan-3-yl]acetamide	experimental	-8.06467
155	DB07466	O=C(N[C@@H](Cc1cc(C(=O)O)ccc1)B(O)O)Cc1ccccc1	C17H18BNO5	327.14	3-[(2R)-2-(dihydroxyboranyl)-2-(2-phenylacetamido)ethyl]benzoic acid	experimental	-8.05526
156	DB00919	O=C1[C@]2(O)O[C@@H]3[C@@H](NC)[C@@H](O)[C@@H](NC)[C@H](O)[C@H]3O[C@@H]2O[C@H](C)C1	C14H24N2O7	332.35	prospec	approved; vet_approved	-8.04492
157	DB08572	O=Nc1c(OCC2CCCCC2)nc(Nc2ccc(C(=O)N)cc2)nc1N	C18H22N6O3	370.406	4-{[4-amino-6-(cyclohexylmethoxy)-5-nitrosopyrimidin-2-yl]amino}benzamide	experimental	-8.04383
158	DB03885	S(C[C@@H](NC(=O)CC[C@H](N)C(=O)O)C(=O)NCC(=O)O)Cc1c2c(ccc1)cccc2	C21H25N3O6S	447.505	(2S)-2-amino-4-{[(1S)-1-(carboxymethylcarbamoyl)-2-[(naphthalen-1-ylmethyl)sulfanyl]ethyl]carbamoyl}butanoic acid	experimental	-8.04271
159	DB00871	OC(CNC(C)(C)C)c1cc(O)cc(O)c1	C12H19NO3	225.284	terbutaline	approved	-8.03653
160	DB06927	Oc1cc(CC#N)c2oc(-c3ccc(O)cc3)cc2c1	C16H11NO3	265.263	2-[5-hydroxy-2-(4-hydroxyphenyl)-1-benzofuran-7-yl]acetonitrile	experimental	-8.03448
161	DB07119	Clc1c(O)ccc2c1ccc(-c1ccc(O)cc1)c2	C16H11ClO2	270.71	1-chloro-6-(4-hydroxyphenyl)naphthalen-2-ol	experimental	-8.0275
162	DB02066	OC[C@H]1[C@H](O)[C@@H](O)[C@H](c2nnc-3c(NC)nc[nH]c2-3)O1	C11H14N5O4	280.26	N7-methyl-formycin A	experimental	-8.02644
163	DB03686	S(C[C@@H](NC(=O)CC[C@H](N)C(=O)O)C(=O)NCC(=O)O)Cc1ccc([N+](=O)[O-])cc1	C17H22N4O8S	442.444	S-(P-nitrobenzyl)glutathione	experimental	-8.02514
164	DB00577	O=C(OCCOCn1c2NC(N)=NC(=O)c2nc1)[C@@H](N)C(C)C	C13H20N6O4	324.336	valtrex	approved; investigational	-8.02425
165	DB02197	S(=O)(=O)(N)c1ccc(Nc2nc(-c3n4c(nc3)C=CC=C4)ccn2)cc1	C17H14N6O2S	366.397	4-[(4-{imidazo[1 2-a]pyridin-3-yl}pyrimidin-2-yl)amino]benzenesulfonamide	experimental	-8.01452
166	DB08514	O=C1NC(N)=Nc2c1cc1[nH]c(NCc3sccc3)nc1c2	C14H12N6OS	312.35	6-amino-2-[(thiophen-2-ylmethyl)amino]-1H 7H-imidazo[4 5-g]quinazolin-8-one	experimental	-8.01301
167	DB03562	O=C1N([C@H]2O[C@H](CO)[C@@H](O)C2)CCC(=O)N1	C9H14N2O5	230.218	tetrahydrodeoxyuridine	experimental	-8.0106
168	DB02594	O=C1N([C@@H]2O[C@H](CO)[C@@H](O)C2)C=CC(N)=N1	C9H13N3O4	227.217	2'-deoxycytidine	experimental	-7.99217
169	DB00811	O=C(N)c1nn([C@H]2[C@H](O)[C@H](O)[C@@H](CO)O2)cn1	C8H12N4O5	244.205	ribavirin	approved	-7.98935
170	DB00567	O=C(N[C@@H]1C(=O)N2C(C(=O)O)=C(C)CS[C@H]12)[C@H](N)c1ccccc1	C16H17N3O4S	347.389	cephalexin	approved; vet_approved	-7.98249
171	DB07963	Ic1c(O)c(C(=O)NCCC(=O)O)cc(-c2c(F)cc(F)cc2)c1	C16H12F2INO4	447.172	3-{[5-(2 4-difluorophenyl)-2-hydroxy-3-iodophenyl]formamido}propanoic acid	experimental	-7.98218
172	DB01442	O(C)c1c2OCOc2cc(CC(N)C)c1	C11H15NO3	209.242	MMDA	experimental; illicit	-7.97477
173	DB00447	ClC1=C(C(=O)O)N2C(=O)[C@@H](NC(=O)[C@H](N)c3ccccc3)[C@H]2CC1	C16H16ClN3O4	349.769	loracabef	withdrawn	-7.97243
174	DB04432	Fc1c(C)c(F)c(Oc2cc(C(=N)N)ccc2)[n+H]c1Oc1cc(C(=N)N)ccc1	C20H18F2N5O2	398.386	2 6-bis(3-carbamimidoylphenoxy)-3 5-difluoro-4-methylpyridin-1-ium	experimental	-7.96494
175	DB08517	O(C)c1cc(O)c2C(=O)C[C@@H](c3ccc(O)cc3)Oc2c1	C16H14O5	286.279	sakuranetin	experimental	-7.95485
176	DB04024	O=C(N[C@@H]1[C@@H](O)[C@H](n2c3ncnc(N)c3nc2)O[C@H]1CO)[C@H](N)CO	C13H19N7O5	353.334	(2R)-2-amino-N-[(2R 3R 4R 5R)-5-(6-aminopurin-9-yl)-4-hydroxy-2-(hydroxymethyl)oxolan-3-yl]-3-hydroxypropanamide	experimental	-7.94867
177	DB02623	P(=O)(OP(=O)(O)N)(OC[C@H]1[C@H](O)[C@@H](O)[C@H](n2c3N=C(N)NC(=O)c3nc2)O1)O	C10H16N6O10P2	442.216	[amino(hydroxy)phosphoryl]oxy[(2S 3R 4R 5R)-5-(2-amino-6-oxo-1H-purin-9-yl)-3 4-dihydroxyoxolan-2-yl]methoxyphosphinic acid	experimental	-7.94752
178	DB00491	OCCN1[C@H](CO)[C@@H](O)[C@H](O)[C@@H](O)C1	C8H17NO5	207.224	miglitol	approved	-7.93634
179	DB02447	O=C1N(O)C(=O)N[C@]21[C@H](O)[C@@H](O)[C@H](O)[C@@H](CO)O2	C8H12N2O8	264.19	(5R 7R 8S 9S 10R)-3 8 9 10-tetrahydroxy-7-(hydroxymethyl)-6-oxa-1 3-diazaspiro[4.5]decane-2 4-dione	experimental	-7.9241
180	DB00480	O=C1C(N2C(=O)c3c(c(N)ccc3)C2)CCC(=O)N1	C13H13N3O3	259.261	lenalidomide	approved	-7.92327
181	DB00754	O=C1N(CC)C(=O)NC1c1ccccc1	C11H12N2O2	204.225	ethotoin	approved	-7.92037
182	DB01096	O=[N+]([O-])c1c(CO)cc2c(NC(CNC(C)C)CC2)c1	C14H21N3O3	279.335	oxamniquine	approved	-7.91958
183	DB01657	O=C(O)[C@@H](N)C[C@H]1C(=O)C=C(O)/C(=N\[C@H]2[C@H](c3ccccc3)C2)/C1	C18H20N2O4	328.362	(2S)-2-amino-3-[(1R 5Z)-4-hydroxy-2-oxo-5-{[(1R 2S)-2-phenylcyclopropyl]imino}cyclohex-3-en-1-yl]propanoic acid	experimental	-7.91946
184	DB08184	N=C(N)c1cc2c([nH]c(-c3c(C)cccc3)c2)cc1	C16H15N3	249.31	2-(2-methylphenyl)-1H-indole-5-carboximidamide	experimental	-7.91483
185	DB05219	O(c1cc2c(B(O)OC2)cc1)c1ccc(CN)cc1	C14H14BNO3	255.077	5-[4-(aminomethyl)phenoxy]-3H-2 1-benzoxaborol-1-ol	investigational	-7.90994
186	DB03332	O=C1OC[C@@H]2N1C=1C(=O)NC(N)=NC=1NC2	C8H9N5O3	223.189	5 6-cyclic-tetrahydropteridine	experimental	-7.90602
187	DB07487	[PH](=O)([O-])C[C@H]1Oc2c(cc(C)cc2)CC1	C11H14O3P	225.201	[(2S)-6-methyl-3 4-dihydro-2H-1-benzopyran-2-yl]methylphosphinate	experimental	-7.90483
188	DB03747	OC[C@H]1[C@H](O)[C@@H](O)[C@H]2N=C(C)S[C@H]2O1	C8H13NO4S	219.258	(3aR 5S 6R 7S 7aR)-5-(hydroxymethyl)-2-methyl-3aH 5H 6H 7H 7aH-pyrano[3 2-d][1 3]thiazole-6 7-diol	experimental	-7.90408
189	DB04323	S(C[C@H](N)C(=O)O)[C@H]1NO[C@@H]([C@@H](N)C(=O)O)C1	C8H15N3O5S	265.287	(2R)-2-amino-3-{[(3R 5R)-5-[(R)-amino(carboxy)methyl]-1 2-oxazolidin-3-yl]sulfanyl}propanoic acid	experimental	-7.89843
190	DB07032	Oc1cc2c(oc(-c3ccc(O)cc3)c2)cc1	C14H10O3	226.227	2-(4-hydroxyphenyl)-1-benzofuran-5-ol	experimental	-7.89832
191	DB02382	P(=O)(OC[C@H]1[C@H](O)[C@@H](O)[C@H]([n+]2cc(C(=O)O)ccc2)O1)(O)[O-]	C11H14NO9P	335.204	Namn	experimental	-7.88779
192	DB07985	O=C(OC)C[C@H](CCc1ccc(C(=N)N)cc1)c1cc(C(=N)N)ccc1	C20H24N4O2	352.43	methyl (3S)-3-(3-carbamimidoylphenyl)-5-(4-carbamimidoylphenyl)pentanoate	experimental	-7.88754
193	DB03470	SC[C@H](NC(=O)CC[C@@H](N)C(=O)O)C(=O)NCC(=O)NCCCNCCCCNC(=O)CNC(=O)[C@H](NC(=O)CC[C@H](N)C(=O)O)CS	C27H49N9O10S2	723.862	trypanothione	experimental	-7.88664
194	DB02666	P(=O)(OC[C@H]1[C@H](O)[C@@H](O)[C@]2(C(=O)N(CCC[C@H](N(O)CO)C(=O)O)C(=O)N2)O1)(O)O	C13H22N3O13P	459.3	(2S)-5-[(5R 7S 8R 9R)-8 9-dihydroxy-2 4-dioxo-7-[(phosphonooxy)methyl]-6-oxa-1 3-diazaspiro[4.4]nonan-3-yl]-2-[N-hydroxy-N-(hydroxymethyl)amino]pentanoic acid	experimental	-7.86886
195	DB04460	P(=O)(OC[C@H]1[C@H](O)[C@@H](O)[C@]2(C(=O)N(CCC[C@H](N(O)CO)C(=O)O)C(=O)N2)O1)(O)O	C13H22N3O13P	459.3	(2S)-5-[(5R 7S 8R 9R)-8 9-dihydroxy-2 4-dioxo-7-[(phosphonooxy)methyl]-6-oxa-1 3-diazaspiro[4.4]nonan-3-yl]-2-[N-hydroxy-N-(hydroxymethyl)amino]pentanoic acid	experimental	-7.86886
196	DB07256	Clc1c(Nc2nc(Nc3cc(C(=O)N)ccc3)ncc2)c2OCOc2cc1	C18H14ClN5O3	383.788	3-({4-[(5-chloro-2H-1 3-benzodioxol-4-yl)amino]pyrimidin-2-yl}amino)benzamide	experimental	-7.86837
197	DB06947	O=C([C@H](N)CC)N1[C@H](C(=O)NCc2ccc(C(=N)N)cc2)CCC1	C17H25N5O2	331.413	(2S)-1-[(2R)-2-aminobutanoyl]-N-[(4-carbamimidoylphenyl)methyl]pyrrolidine-2-carboxamide	experimental	-7.86821
198	DB03427	SC[C@@H](NC(=O)CCC[C@H](N)C(=O)O)C(=O)N[C@@H](C(=O)O)C=C	C13H21N3O6S	347.387	(2S)-2-amino-5-{[(1S)-1-{[(1R)-1-carboxyprop-2-en-1-yl]carbamoyl}-2-sulfanylethyl]carbamoyl}pentanoic acid	experimental	-7.85502
199	DB03330	Ic1ccc(N(O)[C@H](SC[C@@H](NC(=O)CC[C@H](N)C(=O)O)C(=O)NCC(=O)O)O)cc1	C17H23IN4O8S	570.356	(2S)-2-amino-4-{[(1S)-1-(carboxymethylcarbamoyl)-2-{[(S)-hydroxy[hydroxy(4-iodophenyl)amino]methyl]sulfanyl}ethyl]carbamoyl}butanoic acid	experimental	-7.84945
200	DB03493	O=C1NC(N)=Nc2n([C@H]3[C@H](O)[C@@H](O)[C@H](CO)O3)c[n+](C)c12	C11H16N5O5	298.275	7-methylguanosine	experimental	-7.84944
201	DB09327	FC=1C(=O)NC(=O)N(C2OCCC2)C=1.O=C1NC(=O)C=CN1	C12H13FN4O5	312.257	tegafur; uracil	approved	-7.84356
202	DB02380	O=C1NC=Nc2n([C@@H]3O[C@H](CO)[C@@H](O)C3)cnc12	C10H12N4O4	252.23	2'-deoxy-inosine	experimental	-7.84144
203	DB07810	O=C(CCc1ccc(O)cc1)c1c(O)cc(O)cc1O	C15H14O5	274.269	phloretin	experimental	-7.8408
204	DB09256	FC=1C(=O)NC(=O)N(C2OCCC2)C=1	C8H9FN2O3	200.169	tegafur	approved	-7.8371
205	DB04108	S(CC[C@H](N)[C@H](O)C(=O)N[C@@H](C)c1c2c(ccc1)cccc2)CC	C19H26N2O2S	346.487	(2S 3S)-3-amino-5-(ethylsulfanyl)-2-hydroxy-N-[(1S)-1-(naphthalen-1-yl)ethyl]pentanamide	experimental	-7.83666
206	DB07377	Clc1cc(C(=O)NNC(=O)[C@@H](O)[C@H](N)CCSC(C)C)ccc1	C15H22ClN3O3S	359.871	N'-[(2S 3R)-3-amino-2-hydroxy-5-(isopropylsulfanyl)pentanoyl]-3-chlorobenzohydrazide	experimental	-7.82835
207	DB03658	O=C(N[C@@H](C=O)[C@@H]1SC(C)(C)[C@H](C(=O)O)N1)[C@@H](N)c1ccc(O)cc1	C16H21N3O5S	367.42	(2S 4S)-2-[(1S)-1-[(2S)-2-amino-2-(4-hydroxyphenyl)acetamido]-2-oxoethyl]-5 5-dimethyl-1 3-thiazolidine-4-carboxylic acid	experimental	-7.82465
208	DB01842	P(=O)(OP(=O)(O)O)(OC[C@H]1[C@H](OP(=O)(O)O)[C@@H](O)[C@H](n2c3ncnc(N)c3nc2)O1)O	C10H16N5O13P3	507.181	{[(2S 3R 4R 5R)-5-(6-aminopurin-9-yl)-4-hydroxy-3-(phosphonooxy)oxolan-2-yl]methoxy(hydroxy)phosphoryl}oxyphosphonic acid	experimental	-7.8156
209	DB07830	Fc1c(F)cc([C@@H]2[C@@H](N)CN(CCc3cc4OCOc4cc3)C(=O)C2)c(F)c1	C20H19F3N2O3	392.372	(4R 5R)-5-amino-1-[2-(2H-1 3-benzodioxol-5-yl)ethyl]-4-(2 4 5-trifluorophenyl)piperidin-2-one	experimental	-7.81315
210	DB07205	P(=O)(OC[C@@H]1[C@@H](O)[C@@H](O)[C@H](n2c3ncnc(NCCC(C)C)c3nc2)O1)(O)O	C15H24N5O7P	417.354	[(2R 3S 4R 5R)-3 4-dihydroxy-5-{6-[(3-methylbutyl)amino]purin-9-yl}oxolan-2-yl]methoxyphosphonic acid	experimental	-7.81193
211	DB06731	FC(F)(F)c1ccc(O[C@@H](CCN)c2ccccc2)cc1	C16H16F3NO	295.305	(3S)-3-phenyl-3-[4-(trifluoromethyl)phenoxy]propan-1-amine	investigational	-7.78978
212	DB04754	P(=O)(O)(O)C[C@@H]1O[C@@H]2[C@@H](CO)O[C@@H](n3c4NC(N)=NC(=O)c4nc3)[C@@H]2O1	C12H16N5O8P	389.258	[(2R 3aR 4R 6R 6aR)-4-(2-amino-6-oxo-3H-purin-9-yl)-6-(hydroxymethyl)-tetrahydro-2H-furo[3 4-d][1 3]dioxol-2-yl]methylphosphonic acid	experimental	-7.78968
213	DB00998	O=C(N)c1cc2c([nH]c3c2C[C@H](NC)CC3)cc1	C14H17N3O	243.304	frovatriptan	approved; investigational	-7.7853
214	DB08954	OC(C(C)N1CCC(Cc2ccccc2)CC1)c1ccc(O)cc1	C21H27NO2	325.445	ifenprodil	approved; withdrawn	-7.78085
215	DB07740	O=C(O)C[C@@H](C[C@H](C[C@@H](CCCC[C@H](O)[C@H](C=O)CO)C)C)C	C18H34O5	330.46	(3R 5S 7R 12S 13R)-13-formyl-12 14-dihydroxy-3 5 7-trimethyltetradecanoic acid	experimental	-7.77867
216	DB02943	S(C[C@@H](NC(=O)CCCN)C(=O)NCC(=O)O)Cc1ccc(OC)cc1	C17H25N3O5S	383.463	[(2S)-2-(4-aminobutanamido)-3-{[(4-methoxyphenyl)methyl]sulfanyl}propanamido]acetic acid	experimental	-7.774
217	DB01261	FC(F)(F)c1n2c(nn1)CN(C(=O)C[C@H](N)Cc1c(F)cc(F)c(F)c1)CC2	C16H15F6N5O	407.314	sitagliptin	approved; investigational	-7.76987
218	DB07198	Oc1cc(C#N)c2oc(-c3ccc(O)cc3)cc2c1	C15H9NO3	251.237	5-hydroxy-2-(4-hydroxyphenyl)-1-benzofuran-7-carbonitrile	experimental	-7.76817
219	DB08409	P(=O)(OCc1ccc([N+](=O)[O-])cc1)(O)CCCC(=O)NCC(=O)O	C13H17N2O8P	360.256	nB-P	experimental	-7.76756
220	DB08511	O=C1NC(N)=Nc2c1cc1[nH]c(C)nc1c2	C10H9N5O	215.211	6-amino-2-methyl-1H 7H-imidazo[4 5-g]quinazolin-8-one	experimental	-7.76715
221	DB02582	SC[C@H](NC(=O)CCC[C@H](N)C(=O)O)C(=O)N[C@H](C(=O)O)C(=C)C	C14H23N3O6S	361.414	(2S)-2-amino-5-{[(1R)-1-{[(1S)-1-carboxy-2-methylprop-2-en-1-yl]carbamoyl}-2-sulfanylethyl]carbamoyl}pentanoic acid	experimental	-7.76481
222	DB03342	O=C(Nc1c(NC(N)N)cc(C(=O)O)cc1)C	C10H14N4O3	238.243	3-[(diaminomethyl)amino]-4-acetamidobenzoic acid	experimental	-7.76367
223	DB04588	Clc1c(O)cc(O)c(-c2c(C(=O)NCc3ccc(S(=O)(=O)N)cc3)cn[nH]2)c1	C17H15ClN4O5S	422.843	3-(5-chloro-2 4-dihydroxyphenyl)-N-[(4-sulfamoylphenyl)methyl]-2H-pyrazole-4-carboxamide	experimental	-7.76141
224	DB01262	O=C1N([C@@H]2O[C@H](CO)[C@@H](O)C2)C=NC(N)=N1	C8H12N4O4	228.205	decitabine	approved; investigational	-7.76101
225	DB03551	O=C1NC=N[C@H]2C(CN3C[C@H](O)[C@@H](CO)C3)=CN[C@@H]12	C12H18N4O3	266.296	(4aR 7aS)-7-{[(3R 4R)-3-hydroxy-4-(hydroxymethyl)pyrrolidin-1-yl]methyl}-3H 4aH 5H 7aH-pyrrolo[3 2-d]pyrimidin-4-one	experimental	-7.75498
226	DB07540	S(=O)(=O)(N)c1ccc(-c2oc(/C(/C)=C\3/C(=O)NC(=N)S/3)cc2)cc1	C15H13N3O4S2	363.411	4-(5-{1-[(5Z)-2-imino-4-oxo-1 3-thiazolidin-5-ylidene]ethyl}furan-2-yl)benzenesulfonamide	experimental	-7.75431
227	DB07177	O=C(O)CCC/C=C/C[C@H]1[C@H](/C=C/C(=O)CCCCC)[C@H](O)CC1=O	C20H30O5	350.449	(5E)-7-[(1S 2S 3R)-3-hydroxy-5-oxo-2-[(1E)-3-oxooct-1-en-1-yl]cyclopentyl]hept-5-enoic acid	experimental	-7.74609
228	DB01445	Oc1cc2c(CCN(C)C)c[nH]c2cc1	C12H16N2O	204.268	bufotenine	experimental; illicit	-7.74236
229	DB04429	O=C1c2c(O[C@H](c3ccc(O)cc3)C1)cccc2	C15H12O3	240.254	(2S)-4'-hydroxyflavanone	experimental	-7.74175
230	DB05475	O=C(O)[C@@H](NC(=O)CC[C@@H](N)C(=O)O)Cc1c2c([nH]c1)cccc2	C16H19N3O5	333.339	(2R)-2-amino-4-{[(1S)-1-carboxy-2-(1H-indol-3-yl)ethyl]carbamoyl}butanoic acid	investigational	-7.73707
231	DB07492	BrC(Br)C(=O)N[C@@H]([C@H](O)c1ccc([N+](=O)[O-])cc1)CO	C11H12Br2N2O5	412.031	bromamphenicol	experimental	-7.73683
232	DB07737	SCCCNC(=O)[C@H]1NCCN(Cc2ccc(F)cc2)C1	C15H22FN3OS	311.418	(2S)-4-[(4-fluorophenyl)methyl]-N-(3-sulfanylpropyl)piperazine-2-carboxamide	experimental	-7.7341
233	DB01945	P(=O)(OC[C@H]1[C@H](O)[C@@H](O)[C@H](N2C([O-])=C(C(=O)N)[N+H2]C2)O1)([O-])[O-]	C9H14N3O9P	339.196	5-carbamoyl-3-[(2R 3R 4R 5S)-3 4-dihydroxy-5-[(phosphonatooxy)methyl]oxolan-2-yl]-1 2-dihydroimidazol-1-ium-4-olate	experimental	-7.73227
234	DB08046	Clc1c(S(=O)(=O)N)cc([C@@]2(O)NC(=O)c3c2cccc3)cc1	C14H11ClN2O4S	338.766	chlorothalidone	experimental	-7.72432
235	DB00310	Clc1c(S(=O)(=O)N)cc(C2(O)NC(=O)c3c2cccc3)cc1	C14H11ClN2O4S	338.766	chlorthalidone	approved	-7.72371
236	DB02902	S(=O)(=O)(OP(=O)(OC[C@H]1[C@H](OP(=O)(O)O)[C@@H](O)[C@H](n2c3ncnc(N)c3nc2)O1)O)O	C10H15N5O13P2S	507.264	{[(2S 3R 4R 5R)-5-(6-aminopurin-9-yl)-4-hydroxy-3-(phosphonooxy)oxolan-2-yl]methoxy(hydroxy)phosphoryl}oxysulfonic acid	experimental	-7.71954
237	DB04808	O([C@H]1[C@H](O)[C@@H](O)[C@H](N)C[C@@H]1N)[C@@H]1[C@H](N)[C@@H](O)[C@H](O)[C@@H](CN)O1	C12H26N4O6	322.358	neamine	experimental	-7.71941
238	DB01658	P(=O)(OP(=O)(O)[O-])(OCCc1c(C)[n+](Cc2c(N)nc(C)cc2)cs1)O	C13H19N3O7P2S	423.318	1'-deazo-thiamin diphosphate	experimental	-7.71846
239	DB07832	O=Cc1scc(-c2cc3nccc(Nc4c(C)ccc(O)c4)c3cc2)n1	C20H15N3O2S	361.417	4-{4-[(5-hydroxy-2-methylphenyl)amino]quinolin-7-yl}-1 3-thiazole-2-carbaldehyde	experimental	-7.71596
240	DB07366	O=C(OCc1ccccc1)N1[C@H](C(=O)NNCCCCN)CCC1	C17H26N4O3	334.413	benzyl (2S)-2-[N'-(4-aminobutyl)hydrazinecarbonyl]pyrrolidine-1-carboxylate	experimental	-7.71234
241	DB04778	OC(O)CN[C@H](N[C@H](C)c1ccccc1)Nc1ccc(CN)cc1	C18H26N4O2	330.425	2-{[(R)-{[4-(aminomethyl)phenyl]amino}({[(1R)-1-phenylethyl]amino})methyl]amino}ethane-1 1-diol	experimental	-7.71202
242	DB00552	OC[C@@H]1[C@@H](O)C[C@H](n2c3N=CNC[C@@H](O)c3nc2)O1	C11H16N4O4	268.269	pentostatin	approved; investigational	-7.711
243	DB07807	OC[C@@H]1[C@@H](O)[C@H](O)CN(CCCc2ccccc2)C1	C15H23NO3	265.348	(3R 4R 5R)-5-(hydroxymethyl)-1-(3-phenylpropyl)piperidine-3 4-diol	experimental	-7.70764
244	DB08505	Brc1ccc(C[C@H](NC(=O)CCCCCCC(=O)NO)C(=O)OC)cc1	C18H25BrN2O5	429.306	methyl (2S)-3-(4-bromophenyl)-2-[7-(hydroxycarbamoyl)heptanamido]propanoate	experimental	-7.70691
245	DB01995	P(=O)(OC[C@H]1[C@H](O)[C@@H](O)[C@H](N2C(=O)N=C(N)C(C)=C2)O1)(O)O	C10H16N3O8P	337.223	[(2S 3R 4R 5R)-5-(4-amino-5-methyl-2-oxopyrimidin-1-yl)-3 4-dihydroxyoxolan-2-yl]methoxyphosphonic acid	experimental	-7.70411
246	DB07470	O=C1[C@@]2(O)C(N(c3ccccc3)CC2)=Nc2c1cccc2	C17H14N2O2	278.305	(3aS)-3a-hydroxy-1-phenyl-2H 3H-pyrrolo[2 3-b]quinolin-4-one	experimental	-7.69349
247	DB08910	O=C1C(N2C(=O)c3c(N)cccc3C2=O)CCC(=O)N1	C13H11N3O4	273.244	pomalidomide	approved	-7.69222
248	DB02857	O=C1NC(N)=Nc2n([C@H]3[C@H](O)[C@H](O)[C@@H](CO)O3)cnc12	C10H13N5O5	283.241	guanosine	experimental	-7.6847
249	DB07534	S(=O)(=O)(N)c1ccc(-c2oc(/C=C\3/C(=O)NC(=N)S/3)cc2)cc1	C14H11N3O4S2	349.385	4-(5-{[(5Z)-2-imino-4-oxo-1 3-thiazolidin-5-ylidene]methyl}furan-2-yl)benzenesulfonamide	experimental	-7.67921
250	DB04983	P(=O)(OP(=O)(OP(=O)(OC[C@@H]1[C@@H](O)C[C@H](N2C(=O)N=C(N)C=C2)O1)O)O)(OP(=O)(OC[C@@H]1[C@@H](O)[C@@H](O)[C@H](N2C(=O)NC(=O)C=C2)O1)O)O	C18H27N5O21P4	773.323	{[(2R 3S 5R)-5-(4-amino-2-oxopyrimidin-1-yl)-3-hydroxyoxolan-2-yl]methoxy(hydroxy)phosphoryl}oxy(({[(2R 3S 4R 5R)-5-(2 4-dioxo-3H-pyrimidin-1-yl)-3 4-dihydroxyoxolan-2-yl]methoxy(hydroxy)phosphoryl}oxy(hydroxy)phosphoryl)oxy)phosphinic acid	investigational	-7.67424
251	DB08115	O=C(OCCN)Cc1c2c(ccc1)cccc2	C14H15NO2	229.274	2-aminoethyl 2-(naphthalen-1-yl)acetate	experimental	-7.67395
252	DB06845	O=C(CNC1CCCC1)N1[C@H](C(=O)NCc2ccc(C(=N)N)cc2)CCC1	C20H29N5O2	371.477	(2S)-N-[(4-carbamimidoylphenyl)methyl]-1-[2-(cyclopentylamino)acetyl]pyrrolidine-2-carboxamide	experimental	-7.67208
253	DB01690	P(=O)(OP(=O)(OC[C@H]1[C@H](O)[C@@H](O)[C@H](n2c3ncnc(N)c3nc2)O1)O)(OP(=O)(OC[C@H]1[C@H](O)[C@@H](O)[C@H](n2c3ncnc(N)c3nc2)O1)O)O	C20H27N10O16P3	756.407	bis(adenosine)-5'-triphosphate	experimental	-7.66637
254	DB02921	O=C1N([C@]23[C@H]([C@H](CO)[C@@H](O)C2)C3)C=C(C)C(=O)N1	C12H16N2O4	252.266	south-methanocarbathymidine	experimental	-7.66365
255	DB02862	OC[C@@H]1[C@H](O)[C@@H](O)[C@H](O)c2n1cc(-c1ccccc1)n2	C14H16N2O4	276.288	gluco-phenylimidazole	experimental	-7.65702
256	DB04578	Fc1c(C[C@@H](N)CC(=O)N2[C@H](C(=O)N)Cc3c(cccc3)C2)cccc1	C20H22FN3O2	355.406	(3S)-2-[(3R)-3-amino-4-(2-fluorophenyl)butanoyl]-3 4-dihydro-1H-isoquinoline-3-carboxamide	experimental	-7.64748
257	DB03079	P(=O)(OC[C@H]1[C@H](O)[C@@H](O)[C@H](n2c3c(nc2)cccc3)O1)(O)O	C12H15N2O7P	330.231	[(2S 3R 4R 5R)-5-(1 3-benzodiazol-1-yl)-3 4-dihydroxyoxolan-2-yl]methoxyphosphonic acid	experimental	-7.64541
258	DB04555	P(=O)(OP(=O)(O)O)(OC[C@H]1[C@H](O)[C@@H](O)[C@H](N2C(=O)N=C(N)C=C2)O1)O	C9H15N3O11P2	403.176	cytidine-5'-diphosphate	experimental	-7.64467
259	DB09004	Clc1ccc(CC(O)(C(CN(C)C)C)C)cc1	C14H22ClNO	255.784	iversal	withdrawn	-7.64401
260	DB08251	O=C(O)C[C@H](NC(=O)c1cc(-c2ccc(C(=O)O)cc2)cnc1)C=O	C17H14N2O6	342.303	4-(5-{[(2S)-1-carboxy-3-oxopropan-2-yl]carbamoyl}pyridin-3-yl)benzoic acid	experimental	-7.6413
261	DB05494	O=C1N(C2C(O)C(O)C(CO)O2)C=CC(N)=N1	C9H13N3O5	243.217	cytidine	investigational	-7.63976
262	DB08551	O=C(N[C@H](B(O)O)c1cc(C(=O)O)ccc1)Cc1sccc1	C14H14BNO5S	319.141	3-[(R)-(dihydroxyboranyl)[2-(thiophen-2-yl)acetamido]methyl]benzoic acid	experimental	-7.63963
263	DB08773	Oc1cc2sc(-c3ccc(O)cc3)cc2cc1	C14H10O2S	242.293	raloxifene core	experimental	-7.63259
264	DB08087	O=C1N(c2c3c(c(C#N)cc2)cccc3)C(=O)[C@@H]2[C@H](O)CCN12	C17H13N3O3	307.303	4-[(7R 7aS)-7-hydroxy-1 3-dioxo-tetrahydropyrrolo[1 2-c]imidazolidin-2-yl]naphthalene-1-carbonitrile	experimental	-7.62831
265	DB08552	O=C(N[C@H](B(O)O)c1ccccc1)Cc1sccc1	C13H14BNO3S	275.131	(R)-phenyl[2-(thiophen-2-yl)acetamido]methylboronic acid	experimental	-7.62809
266	DB06875	Fc1c(O)ccc(-c2cc(C#N)c3c(c2)ccc(O)c3)c1	C17H10FNO2	279.265	3-(3-fluoro-4-hydroxyphenyl)-7-hydroxynaphthalene-1-carbonitrile	experimental	-7.62591
267	DB08941	O(CC(NC(C(O)c1ccc(O)cc1)C)C)c1ccccc1	C18H23NO3	301.38	isoxsuprine	approved; withdrawn	-7.62589
268	DB00414	S(=O)(=O)(NC(=O)NC1CCCCC1)c1ccc(C(=O)C)cc1	C15H20N2O4S	324.395	acetohexamide	withdrawn	-7.61994
269	DB06993	S(=O)(=O)(C)c1cc(F)c([C@@H]2N[C@@H]([C@H]([C@H](N)C(=O)N3C[C@@H](F)CC3)CC3CC3)ON2)cc1	C20H28F2N4O4S	458.523	(2S 3S)-2-amino-4-cyclopropyl-3-[(3R 5R)-3-(2-fluoro-4-methanesulfonylphenyl)-1 2 4-oxadiazolidin-5-yl]-1-[(3S)-3-fluoropyrrolidin-1-yl]butan-1-one	experimental	-7.61816
270	DB00300	P(=O)(O)(O)CO[C@@H](Cn1c2ncnc(N)c2nc1)C	C9H14N5O4P	287.212	tenofovir	approved; investigational	-7.61223
271	DB01210	O(C[C@@H](O)CNC(C)(C)C)c1c2c(C(=O)CCC2)ccc1	C17H25NO3	291.385	akﾎｲ	approved	-7.60897
272	DB03536	O=C(OCc1ccccc1)N[C@H](C(=O)N[C@H](C(=O)C)C)CCCNC(N)N	C18H29N5O4	379.454	benzyl N-[(1S)-4-[(diaminomethyl)amino]-1-{[(2S)-3-oxobutan-2-yl]carbamoyl}butyl]carbamate	experimental	-7.60641
273	DB00987	O=C1N([C@H]2[C@@H](O)[C@H](O)[C@@H](CO)O2)C=CC(N)=N1	C9H13N3O5	243.217	cytarabine	approved; investigational	-7.60376
274	DB11367	O=C(N[C@@H]1C(=O)N2C(C(=O)O)=C(OC)CS[C@H]12)[C@H](N)C1=CCC=CC1	C16H19N3O5S	365.4	cefroxadine	approved	-7.59771
275	DB00744	O=C(N(O)C(C)c1sc2c(c1)cccc2)N	C11H12N2O2S	236.29	zileuton	approved; investigational; withdrawn	-7.59536
276	DB05837	S=C1N([C@@]2(O)[C@@H](O)[C@H](O)[C@@H](CO)O2)C=CC(N)=N1.Cl	C9H14ClN3O5S	311.743	4-amino-1-[(2R 3S 4S 5R)-2 3 4-trihydroxy-5-(hydroxymethyl)oxolan-2-yl]pyrimidine-2-thione hydrochloride	investigational	-7.59082
277	DB02639	O([C@H]1[C@H](O)[C@@H](O)[C@H](O)[C@@H](CO)O1)c1cc2OC(=O)C=C(C)c2cc1	C16H18O8	338.309	4-methyl-7-{[(2S 3R 4S 5S 6R)-3 4 5-trihydroxy-6-(hydroxymethyl)oxan-2-yl]oxy}chromen-2-one	experimental	-7.59038
278	DB01094	O(C)c1c(O)cc([C@H]2Oc3c(c(O)cc(O)c3)C(=O)C2)cc1	C16H14O6	302.279	hesperetin	approved	-7.59
279	DB00249	IC=1C(=O)NC(=O)N([C@@H]2O[C@H](CO)[C@@H](O)C2)C=1	C9H11IN2O5	354.099	idoxuridine	approved	-7.58906
280	DB08396	O=C(O)/C=C/CN/C=C\1/C(=O)OC(c2ccccc2)=N/1	C14H12N2O4	272.256	(2E)-4-({[(4Z)-5-oxo-2-phenyl-1 3-oxazol-4-ylidene]methyl}amino)but-2-enoic acid	experimental	-7.57986
281	DB04176	P(=O)(OC[C@H]1[C@H](O)[C@@H](O)[C@H](n2c3c(nc2)cc(OC)cc3)O1)(O)O	C13H17N2O8P	360.256	[(2S 3R 4R 5R)-3 4-dihydroxy-5-(5-methoxy-1 3-benzodiazol-1-yl)oxolan-2-yl]methoxyphosphonic acid	experimental	-7.57896
282	DB02819	P(=O)(OC[C@H]1[C@H](O)[C@@H](O)[C@H](n2c3c(nc2)cc(C)cc3)O1)(O)O	C13H17N2O7P	344.257	[(2S 3R 4R 5R)-3 4-dihydroxy-5-(5-methyl-1 3-benzodiazol-1-yl)oxolan-2-yl]methoxyphosphonic acid	experimental	-7.57857
283	DB04222	[SH0](=O)(CSC)C[C@@H](NC(=O)/C=C/C=1C(=O)NC(=O)NC=1C)CO	C13H19N3O5S2	361.437	sparsomycin	experimental	-7.5782
284	DB01767	N=C(N)c1cc2nc(Cc3[nH]c4c(n3)cccc4)[nH]c2cc1	C16H14N6	290.323	hemi-babim	experimental	-7.5715
285	DB02458	S(C[C@@H](NC(=O)CC[C@H](N)C(=O)O)C(=O)NCC(=O)O)c1c([N+](=O)[O-])cc([N+](=O)[O-])cc1	C16H19N5O10S	473.415	(2S)-2-amino-4-{[(1S)-1-(carboxymethylcarbamoyl)-2-[(2 4-dinitrophenyl)sulfanyl]ethyl]carbamoyl}butanoic acid	experimental	-7.56924
286	DB08455	O=C(O)C[C@@H](/C=C/C=C(/C=C/c1c(C)cc(O)cc1C)\C)C	C19H24O3	300.392	(3S 4E 6E 8E)-9-(4-hydroxy-2 6-dimethylphenyl)-3 7-dimethylnona-4 6 8-trienoic acid	experimental	-7.56876
287	DB01064	OC(CNC(C)C)c1cc(O)c(O)cc1	C11H17NO3	211.258	isoproterenol	approved	-7.56143
288	DB02493	P(=O)(OC[C@@H]1[C@@H](O)[C@H](O)[C@@]2(C(=O)NC(=O)N2)O1)(O)O	C7H11N2O9P	298.144	hydantocidin-5'-phosphate	experimental	-7.56018
289	DB06213	O=C(NC)c1cn(-c2nc(N)c3ncn([C@H]4[C@H](O)[C@H](O)[C@@H](CO)O4)c3n2)nc1	C15H18N8O5	390.354	regadenoson	approved	-7.55049
290	DB04068	P(=O)(OP(=O)(O)O)(OC[C@@H]1[C@@H](F)C[C@@H](N2C(=O)NC(=O)C=C2)O1)O	C9H13FN2O10P2	390.153	Fudp	experimental	-7.5493
291	DB07267	N(c1nc(-c2nc(C)ccc2)nc2c1cccc2)c1ccncc1	C19H15N5	313.356	2-(6-methylpyridin-2-yl)-N-(pyridin-4-yl)quinazolin-4-amine	experimental	-7.5429
292	DB07181	Fc1c(C[C@@H](N)c2ccc(-c3cc(C(=O)N)ccc3)cc2)cc(F)cc1	C21H18F2N2O	352.377	3-{4-[(1R)-1-amino-2-(2 5-difluorophenyl)ethyl]phenyl}benzamide	experimental	-7.52697
293	DB02288	Brc1c([O-])c(-c2[nH]c3c(n2)cc(C(=[N+H2])N)cc3)cc(C)c1	C15H13BrN4O	345.194	2-{5-[amino(iminio)methyl]-1H-1 3-benzodiazol-2-yl}-6-bromo-4-methylbenzenolate	experimental	-7.52691
294	DB03849	O=C(O)C1CCC(C#N)(c2cc(OC3CCCC3)c(OC)cc2)CC1	C20H25NO4	343.417	(1s 4s)-4-cyano-4-[3-(cyclopentyloxy)-4-methoxyphenyl]cyclohexane-1-carboxylic acid	investigational	-7.52673
295	DB08877	N#CC[C@@H](n1ncc(-c2ncnc3[nH]ccc23)c1)C1CCCC1	C17H18N6	306.365	(3R)-3-cyclopentyl-3-(4-{7H-pyrrolo[2 3-d]pyrimidin-4-yl}pyrazol-1-yl)propanenitrile	approved	-7.52384
296	DB04215	Brc1c([O-])c(-c2[nH]c3c(c2)cc(C(=[N+H2])N)cc3)cc(C)c1	C16H14BrN3O	344.206	2-{5-[amino(iminio)methyl]-1H-indol-2-yl}-6-bromo-4-methylbenzenolate	experimental	-7.52327
297	DB04715	O=C(C)c1cc(-c2n3N=C(NCC4CC4)C=Cc3nc2)ccc1	C18H18N4O	306.362	imidazopyridazin 1	experimental	-7.51917
298	DB04537	O=C(N)[C@@H](N)Cc1c2c([nH]c1)cccc2	C11H13N3O	203.24	L-tryptophanamide	experimental	-7.51456
299	DB00723	O(C)c1c(C(O)C(N)C)cc(OC)cc1	C11H17NO3	211.258	methoxamine	approved	-7.51154
300	DB03726	P(=O)(OC[C@H]1[C@H](O)[C@@H](O)[C@H](n2c3ncncc3nc2)O1)(O)O	C10H13N4O7P	332.207	[(2S 3R 4R 5R)-3 4-dihydroxy-5-(purin-9-yl)oxolan-2-yl]methoxyphosphonic acid	experimental	-7.50225
301	DB05389	[Cl+]([O-])[O-].[Cl+]([O-])[O-].[Cl+]([O-])[O-].[Cl+]([O-])[O-].O=O.O	Cl4H2O11	319.821	singlet oxygen hydrate tetrachlorite	approved; investigational	-7.49759
302	DB09118	OC(C(C)(C)C)/C=C/c1cc2OCOc2cc1	C14H18O3	234.295	stiripentol	approved	-7.49083
303	DB00943	O=C1N([C@@H]2O[C@H](CO)CC2)C=CC(N)=N1	C9H13N3O3	211.218	zalcitabine	approved	-7.4893
304	DB01812	P(=O)(OC[C@H]1[C@H](OP(=O)(O)O)[C@@H](O)[C@H](n2c3ncnc(N)c3nc2)O1)(O)O	C10H15N5O10P2	427.201	adenosine-3'-5'-diphosphate	experimental	-7.48717
305	DB03233	P(=O)(OC[C@H]1[C@H](N)C[C@H](N2C(=O)NC(=O)C(C)=C2)O1)(O)O	C10H16N3O7P	321.224	[(2R 3R 5R)-3-amino-5-(5-methyl-2 4-dioxo-3H-pyrimidin-1-yl)oxolan-2-yl]methoxyphosphonic acid	experimental	-7.48523
306	DB03094	O=C(O)CN1[C@@H]([C@H](N)C)N[C@@H](CN)C1=O	C8H16N4O3	216.238	[(2S 4S)-2-[(1R)-1-aminoethyl]-4-(aminomethyl)-5-oxoimidazolidin-1-yl]acetic acid	experimental	-7.48265
307	DB02025	SC[C@H](NC(=O)CCC[C@H](N)C(=O)O)C(=O)N[C@@H](C(=O)O)C(C)C	C14H25N3O6S	363.43	(ﾎｱ-aminoadipyl)cysteinylvaline	experimental	-7.4813
308	DB01001	OC(CNC(C)(C)C)c1cc(CO)c(O)cc1	C13H21NO3	239.311	salbutamol	approved; vet_approved	-7.48123
309	DB07012	O=C1NC(N)=Nc2c1cc1nc[nH]c1c2	C9H7N5O	201.185	6-amino-3H 7H-imidazo[4 5-g]quinazolin-8-one	experimental	-7.48097
310	DB07795	O=C1C(O)=C(c2cc(O)c(O)cc2)Oc2c1ccc(O)c2	C15H10O6	286.236	viset	experimental	-7.47978
311	DB02230	O=C1NC(N)=Nc2c([C@H]3[C@H](O)[C@@H](O)[C@H](CO)N3)c[nH]c12	C11H14N5O4	280.26	immucillin-G	experimental	-7.47974
312	DB01219	O=[N+]([O-])c1ccc(-c2oc(C=NN3C(=O)NC(=O)C3)cc2)cc1	C14H10N4O5	314.253	sodium dantrolene	approved	-7.47745
313	DB04385	O=C1N([C@H]2[C@H](O)[C@@H](O)[C@H](CO)O2)C=CC(N)=C1	C10H14N2O5	242.229	3-deazacytidine	experimental	-7.46601
314	DB03938	O=C(O)[C@@H](N)CCCC(=O)N[C@@H]1C(=O)N2C(C(=O)O)=C(C)CS[C@@H]12	C14H19N3O6S	357.382	deacetoxycephalosporin-C	experimental	-7.4585
315	DB06954	S(=O)(=O)(Oc1cc2S(=O)(=O)C(CC3CCCCCC3)=Cc2cc1)N	C16H21NO5S2	371.472	2-(cycloheptylmethyl)-1 1-dioxo-1ﾎｻ竅ｶ-benzothiophen-6-yl sulfamate	experimental	-7.45663
316	DB07151	O=C1N=C(c2cc(C)c(O)cc2)CC(c2ccccc2)=N1	C17H14N2O2	278.305	4-(4-hydroxy-3-methylphenyl)-6-phenyl-5H-pyrimidin-2-one	experimental	-7.45612
317	DB03918	O=C1NC(N)=NC=2NC[C@H]([C@@H](O)[C@H](O)C)NC1=2	C9H15N5O3	241.247	6s-5 6 7 8-tetrahydrobiopterin	experimental	-7.4553
318	DB09012	O=C(N/N=C/1\C(=O)C=C2N(C)CC(O)C2=C\1)N	C10H12N4O3	236.231	carbazochrome	approved; investigational; withdrawn	-7.45437
319	DB04418	P(=O)(OC[C@@H]1[C@@H](O)[C@@H](O)[C@H](n2c3ncnc(N[C@H](C(=O)O)CC(=O)O)c3nc2)O1)(O)O	C14H18N5O11P	463.293	adenylosuccinic acid	experimental	-7.45071
320	DB09010	FC=1C(O)=NC(=O)N(C(O)=NCCCCCC)C=1	C11H16FN3O3	257.261	HCFU	withdrawn	-7.44893
321	DB08424	Fc1ccc(-n2c(N)c(C(=O)c3cc(OC[C@@H](O)CO)ccc3)cn2)cc1	C19H18FN3O4	371.362	(2S)-3-{3-[5-amino-1-(4-fluorophenyl)pyrazole-4-carbonyl]phenoxy}propane-1 2-diol	experimental	-7.44825
322	DB01987	P(=O)(OP(=O)(O)[O-])(OCCc1c(C)[n+](Cc2c(N)nc(C)nc2)cs1)O	C12H18N4O7P2S	424.306	thiamin diphosphate	experimental	-7.44374
323	DB05245	S(=O)([O-])(=Nc1ncccn1)c1ccc(N)cc1.[Ag+]	C10H9AgN4O2S	357.137	silver(1+) ion sulfadiazinate	approved; vet_approved	-7.43923
324	DB02506	O=C(O)[C@H]([C@@H](N)CC[C@H](C[C@@H]([C@@H](OC)Cc1ccccc1)C)C)C	C20H33NO3	335.481	(2S 3S 6R 8S 9S)-3-amino-9-methoxy-2 6 8-trimethyl-10-phenyldecanoic acid	experimental	-7.4376
325	DB00419	OC[C@H]1N(CCCC)C[C@H](O)[C@@H](O)[C@@H]1O	C10H21NO4	219.278	miglustat	approved	-7.43641
326	DB06929	O=C(CCC)N1[C@H](C(=O)NCc2ccc(C(=N)N)cc2)CCC1	C17H24N4O2	316.398	(2S)-1-butanoyl-N-[(4-carbamimidoylphenyl)methyl]pyrrolidine-2-carboxamide	experimental	-7.43359
327	DB01771	Clc1c(C(=[N+H2])N)cc2c([nH]c(-c3c([O-])c(OC4CCCC4)ccc3)c2)c1	C20H20ClN3O2	369.845	2-{5-[amino(iminio)methyl]-6-chloro-1H-indol-2-yl}-6-(cyclopentyloxy)benzenolate	experimental	-7.42581
328	DB00787	O(CCO)Cn1c2NC(N)=NC(=O)c2nc1	C8H11N5O3	225.205	zovirax	approved	-7.42259
329	DB02692	O=C1NC(N)=NC=2NC[C@H]([C@@H](O)[C@H](O)C)NC1=2	C9H15N5O3	241.247	6s-5 6 7 8-tetrahydrobiopterin	experimental	-7.4211
330	DB01040	S(=O)(=O)(O)CCO.S(=O)(=O)(O)CCO.Oc1c(C=Cc2ccc(C(=N)N)cc2)ccc(C(=N)N)c1	C20H28N4O9S2	532.58	4-[2-(4-carbamimidoylphenyl)ethenyl]-3-hydroxybenzenecarboximidamide; bis(sodium isethionate)	approved	-7.41829
331	DB07602	S(C[C@H](N)C(=O)O)CCC(=O)Nc1cc2c(Nc3ccccc3)ncnc2cc1	C20H21N5O3S	411.477	(2R)-2-amino-3-[(2-{[4-(phenylamino)quinazolin-6-yl]carbamoyl}ethyl)sulfanyl]propanoic acid	experimental	-7.41698
332	DB07254	Clc1c(Nc2nc(Nc3cc(NS(=O)(=O)C)ccc3)ncc2)c2OCOc2cc1	C18H16ClN5O4S	433.869	N-[3-({4-[(5-chloro-2H-1 3-benzodioxol-4-yl)amino]pyrimidin-2-yl}amino)phenyl]methanesulfonamide	experimental	-7.41465
333	DB02927	P(=O)(OC(=O)N[C@@H]([C@@H](N)C)CCCCCC(=O)O)(O)O	C10H21N2O7P	312.257	(7R 8S)-8-amino-7-{[(phosphonooxy)carbonyl]amino}nonanoic acid	experimental	-7.41441
334	DB08562	O=C(O)CCCC(=O)Nc1ccc(/C=C/c2ccccc2)cc1	C19H19NO3	309.359	4-({4-[(E)-2-phenylethenyl]phenyl}carbamoyl)butanoic acid	experimental	-7.41354
335	DB02722	O=C(O)[C@@H]1[C@@H](OC)[C@H](O)[C@@H](O)[C@H](O)O1	C7H12O7	208.166	4-O-methyl-ﾎｱ-D-glucuronic acid	experimental	-7.40947
336	DB04303	O=C(O)[C@@H]1[C@@H](OC)[C@H](O)[C@@H](O)[C@H](O)O1	C7H12O7	208.166	4-O-methyl-ﾎｱ-D-glucuronic acid	experimental	-7.40947
337	DB08443	O=C(n1cccc1)c1c(O)cc(O)cc1O	C11H9NO4	219.194	2-(pyrrole-1-carbonyl)benzene-1 3 5-triol	experimental	-7.40904
338	DB07745	P(=O)(OCCNC(=O)c1ccc(OC(F)(F)F)cc1)(O)O	C10H11F3NO6P	329.166	2-{[4-(trifluoromethoxy)phenyl]formamido}ethoxyphosphonic acid	experimental	-7.405
339	DB07575	OC([C@@H](N)Cc1ccccc1)[C@@H](N)Cc1ccccc1	C17H22N2O	270.369	(2S 4S)-2 4-diamino-1 5-diphenylpentan-3-ol	experimental	-7.4045
340	DB08074	Nc1ncn(CC=C(C)C)c-2ncnc1-2	C10H13N5	203.244	3-(3-methylbut-2-en-1-yl)purin-6-amine	experimental	-7.40311
341	DB00922	O=C1NN=C([C@H](C)C1)c1ccc(NN=C(C#N)C#N)cc1	C14H12N6O	280.285	levosimendan	approved; investigational	-7.40173
342	DB00179	Oc1c(O)ccc(C[C@@H]([C@@H](Cc2cc(O)c(O)cc2)C)C)c1	C18H22O4	302.365	masoprocol	approved	-7.39894
343	DB03510	P(=O)(OC[C@H]1[C@H](O)[C@@H](O)[C@H](n2c3ncnc(OP(=O)(O)O)c3nc2)O1)(O)O	C10H14N4O11P2	428.186	[(2S 3R 4R 5R)-3 4-dihydroxy-5-[6-(phosphonooxy)purin-9-yl]oxolan-2-yl]methoxyphosphonic acid	experimental	-7.3987
344	DB08571	O=C(Nc1c(O)cc(C(=O)O)cc1N)C	C9H10N2O4	210.187	3-amino-4-acetamido-5-hydroxybenzoic acid	experimental	-7.39693
345	DB02578	O=C(O)[C@H](NC(=O)[C@H](NC(=O)CCCC[C@@H](NC(=O)C[N+H3])C(=O)[O-])C)C	C15H26N4O7	374.389	(2R)-2-(2-ammonioacetamido)-6-{[(1R)-1-{[(1R)-1-carboxyethyl]carbamoyl}ethyl]carbamoyl}hexanoate	experimental	-7.38973
346	DB03763	O=C1N(C)C=C([C@@H]2O[C@@H](CO)[C@H](O)C2)C(=O)N1	C10H14N2O5	242.229	5-methyl-2'-deoxypseudouridine	experimental	-7.38846
347	DB01823	O=C1[C@]2([C@H](O)[C@@H](O)[C@H](O)[C@@H](CO)O2)NC(=O)N1	C8H12N2O7	248.19	(5R 7R 8S 9S 10R)-8 9 10-trihydroxy-7-(hydroxymethyl)-6-oxa-1 3-diazaspiro[4.5]decane-2 4-dione	experimental	-7.3849
348	DB03597	Ic1c(CSC[C@@H](NC(=O)CC[C@H](N)C(=O)O)C(=O)NCC(=O)O)cccc1	C17H22IN3O6S	523.343	(2S)-2-amino-4-{[(1S)-1-(carboxymethylcarbamoyl)-2-{[(2-iodophenyl)methyl]sulfanyl}ethyl]carbamoyl}butanoic acid	experimental	-7.38361
349	DB07345	Oc1c(C2CCCCC2)cc(CCN)cc1	C14H21NO	219.323	4-(2-aminoethyl)-2-cyclohexylphenol	experimental	-7.38244
350	DB02474	O=C(OC)NCCCCCC(=O)N[C@@H]1[C@@H](O)[C@H](O)[C@@H](O)[C@H](CO)O1	C14H26N2O8	350.365	methyl N-(5-{[(2S 3S 4R 5R 6S)-3 4 5-trihydroxy-6-(hydroxymethyl)oxan-2-yl]carbamoyl}pentyl)carbamate	experimental	-7.37366
351	DB00613	Clc1cc2nccc(Nc3cc(CN(CC)CC)c(O)cc3)c2cc1	C20H22ClN3O	355.861	amodiaquine	approved	-7.3735
352	DB06988	O=C(O)[C@@H](N)Cc1c(O)cc(O)c(/N=C/Cc2ccccc2)c1	C17H18N2O4	314.336	(2S)-2-amino-3-{2 4-dihydroxy-5-[(E)-(2-phenylethylidene)amino]phenyl}propanoic acid	experimental	-7.36919
353	DB03779	O([C@@H]1[C@@H](N)[C@H](O)[C@@H](O)[C@H](CO)O1)C1[C@@H](O)[C@H](O)C(O)[C@H](O)[C@H]1O	C12H23NO10	341.312	(1R 2S 3s 4R 5S 6r)-6-{[(2R 3S 4S 5R 6S)-3-amino-4 5-dihydroxy-6-(hydroxymethyl)oxan-2-yl]oxy}cyclohexane-1 2 3 4 5-pentol	experimental	-7.36767
354	DB08559	O=C(N[C@@H]1C(=O)[N@@]2[C@@H](C(=O)O)C(C)(C)[S+@](O)[C@H]12)Cc1ccccc1	C16H20N2O5S	352.405	(2S 5R 6R)-4-hydroxy-3 3-dimethyl-7-oxo-6-(2-phenylacetamido)-4ﾎｻ竅ｴ-thia-1-azabicyclo[3.2.0]heptane-2-carboxylic acid	experimental	-7.36645
355	DB06898	Oc1ccc(-c2cnc3nc(N)n(C)c3c2)cc1	C13H12N4O	240.261	4-{2-amino-1-methylimidazo[4 5-b]pyridin-6-yl}phenol	experimental	-7.36196
356	DB07972	Nc1cc2ncn(-c3cc(C)ccc3)c2cc1	C14H13N3	223.273	1-(3-methylphenyl)-1 3-benzodiazol-5-amine	experimental	-7.3608
357	DB02058	O=CN1CCN(c2ccc(C[C@H]3C(=O)Nc4c3cccc4)cc2)CC1	C20H21N3O2	335.4	4-(4-{[(3R)-2-oxo-1 3-dihydroindol-3-yl]methyl}phenyl)piperazine-1-carbaldehyde	experimental	-7.36004
358	DB00495	O=C1N([C@@H]2O[C@H](CO)[C@@H](N=[N+]=[N-])C2)C=C(C)C(=O)N1	C10H13N5O4	267.241	zidovudine	approved	-7.35905
359	DB01333	O=C(N[C@@H]1C(=O)N2C(C(=O)O)=C(C)CS[C@H]12)[C@H](N)C1=CCC=CC1	C16H19N3O4S	349.405	cefradine	approved	-7.35832
360	DB08568	O(C[C@@H](N)Cc1ccccc1)c1cc(-c2cc3c(C)n[nH]c3cc2)cnc1	C22H22N4O	358.436	(2S)-1-{[5-(3-methyl-1H-indazol-5-yl)pyridin-3-yl]oxy}-3-phenylpropan-2-amine	experimental	-7.35371
361	DB03435	P(=O)(OP(=O)(O)O)(OC[C@H]1[C@H](O)[C@@H](O)[C@H](N2C(=O)NC(=O)C=C2)O1)O	C9H14N2O12P2	404.161	uridine-5'-diphosphate	experimental	-7.34925
362	DB04712	OC[C@@H]1[C@@H](O)[C@H](O)[C@@H](O)c2n1cc(CNc1ccccc1)n2	C15H19N3O4	305.329	(5R 6R 7S 8S)-5-(hydroxymethyl)-2-[(phenylamino)methyl]-5H 6H 7H 8H-imidazo[1 2-a]pyridine-6 7 8-triol	experimental	-7.34847
363	DB01298	S(=O)(=O)(NC1=NC(=O)N(CC)C=C1)c1ccc(N)cc1	C12H14N4O3S	294.33	sulfacytine	approved	-7.3477
364	DB02743	O([C@@H]1[C@H](O)[C@@H](O)[C@H](O)O[C@@H]1CO)[C@H]1[C@H](O)[C@@H](O)[C@@H](O)[C@@H](CO)O1	C12H22O11	342.297	(2R 3R 4R 5R 6R)-6-(hydroxymethyl)-5-{[(2S 3R 4S 5R 6R)-3 4 5-trihydroxy-6-(hydroxymethyl)oxan-2-yl]oxy}oxane-2 3 4-triol	experimental	-7.34558
365	DB01355	O=C1N(C)C(=O)NC(=O)C1(C)C1=CCCCC1	C12H16N2O3	236.267	hexobarbital	approved	-7.34542
366	DB00900	O=C1N=CNc2n([C@@H]3O[C@H](CO)CC3)cnc12	C10H12N4O3	236.227	didanosine	approved	-7.34205
367	DB06832	Fc1c(O)ccc(-c2oc3c(C=C)cc(O)cc3n2)c1	C15H10FNO3	271.243	prinaberel	experimental	-7.34141
368	DB02960	O=C(O)CCNCc1ccc(C[N+H3])cc1	C11H17N2O2	209.265	(4-{[(2-carboxyethyl)amino]methyl}phenyl)methanaminium	experimental	-7.3413
369	DB02338	P(=O)(OP(=O)(OC[C@H]1[C@H](O)[C@@H](O)[C@H](N2C=C(C(=O)N)CC=C2)O1)O)(OC[C@H]1[C@H](O)[C@@H](OP(=O)(O)O)[C@H](n2c3ncnc(N)c3nc2)O1)O	C21H30N7O17P3	745.421	[(2R 3R 4S 5S)-2-(6-aminopurin-9-yl)-5-{[({[(2S 3R 4R 5R)-5-(3-carbamoyl-4H-pyridin-1-yl)-3 4-dihydroxyoxolan-2-yl]methoxy(hydroxy)phosphoryl}oxy(hydroxy)phosphoryl)oxy]methyl}-4-hydroxyoxolan-3-yl]oxyphosphonic acid	experimental	-7.33894
370	DB07851	O(C)c1c(OC)ccc(N2C[C@H]([C@@H](N)CC2)c2cc(C)ccc2)c1	C20H26N2O2	326.433	(3R 4S)-1-(3 4-dimethoxyphenyl)-3-(3-methylphenyl)piperidin-4-amine	experimental	-7.33706
371	DB08377	P(=O)(Oc1ccc([N+](=O)[O-])cc1)(O)CCCC(=O)N[C@H](C(=O)O)C	C13H17N2O8P	360.256	(2S)-2-{4-[hydroxy(4-nitrophenoxy)phosphoryl]butanamido}propanoic acid	experimental	-7.33311
372	DB08411	P(=O)(Oc1ccc([N+](=O)[O-])cc1)(O)CCCC(=O)N[C@H](C(=O)O)C	C13H17N2O8P	360.256	(2S)-2-{4-[hydroxy(4-nitrophenoxy)phosphoryl]butanamido}propanoic acid	experimental	-7.33311
373	DB08326	O=C1N=C(c2sc3c(n2)ccc(O)c3)SC1	C10H6N2O2S2	250.297	oxidized photinus luciferin	experimental	-7.33042
374	DB09068	S(c1c(C)cc(C)cc1)c1c(N2CC[N+H2]CC2)cccc1	C18H23N2S	299.46	4-{2-[(2 4-dimethylphenyl)sulfanyl]phenyl}piperazin-1-ium	approved	-7.32743
375	DB03927	O=C(O)[C@H](NC(=O)CCCC[C@@H](NC(=O)C[N+H3])C(=O)[O-])C	C12H21N3O6	303.312	(2R)-2-(2-ammonioacetamido)-6-{[(1R)-1-carboxyethyl]carbamoyl}hexanoate	experimental	-7.32441
376	DB03359	FC(F)(F)C(O)(O)c1cc([N+](C)(C)C)ccc1	C11H15F3NO2	250.238	N N N-trimethyl-3-(2 2 2-trifluoro-1 1-dihydroxyethyl)anilinium	experimental	-7.3235
377	DB04335	O=C1N=CNc2n([C@H]3[C@H](O)[C@H](O)[C@@H](CO)O3)cnc12	C10H12N4O5	268.226	inosine	investigational	-7.32207
378	DB08359	O=C(C)c1c(C)nc(Nc2ccccc2)s1	C12H12N2OS	232.301	1-[4-methyl-2-(phenylamino)-1 3-thiazol-5-yl]ethanone	experimental	-7.32174
379	DB02158	S(C[C@@H]1[C@@H](O)[C@@H](O)[C@H](c2c3N=CN[C@@H](N)c3[nH]c2)N1)C	C12H19N5O2S	297.377	(2S 3S 4R 5S)-2-[(4R)-4-amino-3H 4H 5H-pyrrolo[3 2-d]pyrimidin-7-yl]-5-[(methylsulfanyl)methyl]pyrrolidine-3 4-diol	experimental	-7.32105
380	DB02881	S(c1cc(C(C)C)c(O)cc1)c1cc(C(C)C)c(O)cc1	C18H22O2S	302.431	4-[(4-hydroxy-3-isopropylphenyl)sulfanyl]-2-isopropylphenol	experimental	-7.32033
381	DB08776	O=C(Nc1sc2C(=O)NCCCc2n1)C	C9H11N3O2S	225.268	N-{4-oxo-5H 6H 7H 8H-[1 3]thiazolo[5 4-c]azepin-2-yl}acetamide	experimental	-7.32011
382	DB03196	O=[N+]([O-])c1ccc(O[C@H]2[C@H](O)[C@@H](O)[C@H](CO)O2)cc1	C11H13NO7	271.223	4-nitrophenyl-ara	experimental	-7.31878
383	DB06939	F[C@@H]1CN(C(=O)[C@@H](N)[C@@H](C)C2CCC(N(C(=O)C)C)CC2)CC1	C17H30FN3O2	327.437	N-methyl-N-[(1S 4r)-4-[(2S 3S)-3-amino-4-[(3S)-3-fluoropyrrolidin-1-yl]-4-oxobutan-2-yl]cyclohexyl]acetamide	experimental	-7.31438
384	DB08485	S(c1cc(C=2[C@@H](O)[C@H](O)C[C@](O)(C(=O)O)C=2)ccc1)c1ccccc1	C19H18O5S	358.408	(1R 4R 5R)-1 4 5-trihydroxy-3-[3-(phenylsulfanyl)phenyl]cyclohex-2-ene-1-carboxylic acid	experimental	-7.30849
385	DB03285	O=C(/C=C/c1ccc(O)cc1)c1c(O)cc(O)cc1	C15H12O4	256.253	isoliquiritigenin	experimental	-7.30627
386	DB07469	O=C1[C@@]2(O)C(N(c3ccccc3)CC2)=Nc2c1ccc(C)c2	C18H16N2O2	292.332	(3aS)-3a-hydroxy-7-methyl-1-phenyl-2H 3H-pyrrolo[2 3-b]quinolin-4-one	experimental	-7.30615
387	DB07100	Clc1c(O)cc(O)c(-c2c(N3CCNCC3)cn[nH]2)c1	C13H15ClN4O2	294.737	4-chloro-6-[4-(piperazin-1-yl)-2H-pyrazol-3-yl]benzene-1 3-diol	experimental	-7.30561
388	DB01127	Clc1c(C(OCc2ccc(Cl)cc2)Cn2cncc2)ccc(Cl)c1	C18H15Cl3N2O	381.684	econazole	approved	-7.30351
389	DB01150	O=C(N[C@@H]1C(=O)N2C(C(=O)O)=C(C=CC)CS[C@H]12)[C@H](N)c1ccc(O)cc1	C18H19N3O5S	389.426	cefprozilo	approved	-7.30171
390	DB00833	ClC1=C(C(=O)O)N2C(=O)[C@@H](NC(=O)[C@H](N)c3ccccc3)[C@H]2SC1	C15H14ClN3O4S	367.807	cefaclor	approved	-7.29907
391	DB03761	P(=O)(OC[C@H]1[C@H](O)C[C@H](N2C(=O)NC(=O)C(F)=C2)O1)(O)O	C9H12FN2O8P	326.172	[(2S 3R 5R)-5-(5-fluoro-2 4-dioxo-3H-pyrimidin-1-yl)-3-hydroxyoxolan-2-yl]methoxyphosphonic acid	experimental	-7.29785
392	DB03310	S(SC[C@@H](NC(=O)CC[C@@H](N)C(=O)O)C(=O)NCC(=O)O)C[C@@H](NC(=O)CC[C@@H](N)C(=O)O)C(=O)NCC(=O)O	C20H32N6O12S2	612.631	oxidized glutathione disulfide	experimental	-7.29751
393	DB01868	[PH](=O)([O-])[C@H](NC(=O)CCCC[C@@H](NC(=O)C[N+H3])C(=O)[O-])C	C11H21N3O6P	322.275	(2R)-2-(2-ammonioacetamido)-6-{[(1S)-1-phosphinatoethyl]carbamoyl}hexanoate	experimental	-7.29732
394	DB04917	Clc1c(OC)c(C(=O)NC2C3CN(CC2)CCC3)ccc1N	C16H22ClN3O2	323.818	4-amino-N-{1-azabicyclo[3.3.1]nonan-4-yl}-3-chloro-2-methoxybenzamide	investigational	-7.28289
395	DB00263	S(=O)(=O)(Nc1c(C)c(C)no1)c1ccc(N)cc1	C11H13N3O3S	267.304	ganda	approved; vet_approved	-7.27528
396	DB09253	N(N)C(CCc1cc2OCOc2cc1)C	C11H16N2O2	208.261	[4-(2H-1 3-benzodioxol-5-yl)butan-2-yl]hydrazine	withdrawn	-7.27398
397	DB08737	Oc1c2[C@H]3[C@@H]([C@H](c4ccc(O)cc4)Oc2ccc1)CCC3	C18H18O3	282.334	(2R 6S 7R)-7-(4-hydroxyphenyl)-8-oxatricyclo[7.4.0.0ﾂｲ 竅ｶ]trideca-1(13) 9 11-trien-13-ol	experimental	-7.27352
398	DB07539	O=C(O)c1ccc(-c2oc(/C=C\3/C(=O)NC(=N)S/3)cc2)cc1	C15H10N2O4S	314.316	4-(5-{[(5Z)-2-imino-4-oxo-1 3-thiazolidin-5-ylidene]methyl}furan-2-yl)benzoic acid	experimental	-7.26803
399	DB00322	FC=1C(=O)NC(=O)N([C@@H]2O[C@H](CO)[C@@H](O)C2)C=1	C9H11FN2O5	246.192	floxuridine	approved	-7.26684
400	DB08394	P(=O)(Oc1ccc([N+](=O)[O-])cc1)(O)CCCC(=O)NCC(=O)O	C12H15N2O8P	346.23	{4-[hydroxy(4-nitrophenoxy)phosphoryl]butanamido}acetic acid	experimental	-7.26662
401	DB08199	SC[C@H](NC(=O)OCc1ccccc1)C(=O)NCC(=O)O	C13H16N2O5S	312.342	[(2R)-2-{[(benzyloxy)carbonyl]amino}-3-sulfanylpropanamido]acetic acid	experimental	-7.26581
402	DB06990	O=C(O)c1ccc(/C=N/OCCO/N=C/C=2NC(=O)NC(=O)C=2)cc1	C15H14N4O6	346.295	4-[(1E 7E)-8-(2 6-dioxo-1 3-dihydropyrimidin-4-yl)-3 6-dioxa-2 7-diazaocta-1 7-dien-1-yl]benzoic acid	experimental	-7.26463
403	DB00413	N(CCC)[C@@H]1Cc2sc(N)nc2CC1	C10H17N3S	211.327	pramipexole	approved; investigational	-7.264
404	DB00594	Clc1c(N)nc(N)c(C(=O)N=C(N)N)n1	C6H8ClN7O	229.627	amiloride	approved	-7.26265
405	DB02796	O=C1NC=Nc2c([C@H]3[C@H](O)[C@@H](O)[C@H](CO)O3)c[nH]c12	C11H12N3O5	266.23	9-deazainosine	experimental	-7.2625
406	DB08378	O=C(O)CC[C@H](O)Nc1ccc(N2C(=O)CCC2=O)cc1	C14H16N2O5	292.287	(4S)-4-{[4-(2 5-dioxopyrrolidin-1-yl)phenyl]amino}-4-hydroxybutanoic acid	experimental	-7.26246
407	DB00606	Clc1c(S(=O)(=O)N)cc2S(=O)(=O)NC(C3C4C=CC(C3)C4)Nc2c1	C14H16ClN3O4S2	389.878	cyclothiazide	approved	-7.26171
408	DB05239	Ic1cc(F)c(Nc2c(F)c(F)ccc2C(=O)N2CC(O)([C@H]3NCCCC3)C2)cc1	C21H21F3IN3O2	531.318	1-{3 4-difluoro-2-[(2-fluoro-4-iodophenyl)amino]benzoyl}-3-[(2S)-piperidin-2-yl]azetidin-3-ol	approved	-7.26082
409	DB06890	O=C(Nc1ccncc1)[C@H](CC)c1ccccc1	C15H16N2O	240.3	(2R)-2-phenyl-N-(pyridin-4-yl)butanamide	experimental	-7.25596
410	DB07347	S(F)(=O)(=O)c1ccc(CCN)cc1	C8H10FNO2S	203.234	aebsf	experimental	-7.25557
411	DB07533	S(=O)(=O)(NC)c1ccc(-c2oc(/C=C\3/C(=O)NC(=N)S/3)cc2)cc1	C15H13N3O4S2	363.411	4-(5-{[(5Z)-2-imino-4-oxo-1 3-thiazolidin-5-ylidene]methyl}furan-2-yl)-N-methylbenzenesulfonamide	experimental	-7.24415
412	DB08835	O=C(O)[C@@H](NC(=O)C)CC(=O)N[C@H](C(=O)O)CCC(=O)O	C11H16N2O8	304.255	(2S)-2-[(3S)-3-carboxy-3-acetamidopropanamido]pentanedioic acid	approved	-7.24278
413	DB02061	O([C@H]1[C@H](O)[C@@H](O)C(O)O[C@@H]1CO)[C@H]1[C@H](O)[C@@H](O)[C@H](O)[C@@H](CO)O1	C12H22O11	342.297	D-cellobiose	experimental	-7.24255
414	DB07531	S(=O)(=O)(N)c1ccc(-c2oc(/C=C\3/C(=O)NC(=O)S/3)cc2)cc1	C14H10N2O5S2	350.37	4-(5-{[(5Z)-2 4-dioxo-1 3-thiazolidin-5-ylidene]methyl}furan-2-yl)benzenesulfonamide	experimental	-7.24165
415	DB02770	P(=O)(OC[C@H]1[C@H](O)[C@@H](O)[C@H](n2c3c(nc(N)nc3)nc2)O1)(O)O	C10H14N5O7P	347.221	[(2S 3R 4R 5R)-5-(2-aminopurin-7-yl)-3 4-dihydroxyoxolan-2-yl]methoxyphosphonic acid	experimental	-7.24104
416	DB02829	O=C(Nc1c(NC(=O)C)ccc(C(=O)O)c1)C[N+H3]	C11H14N3O4	252.247	[(5-carboxy-2-acetamidophenyl)carbamoyl]methanaminium	experimental	-7.24067
417	DB03631	O=C(O)[C@@H](N)CC=1C(=O)C=C(O)C(=N)C=1	C9H10N2O4	210.187	(2S)-2-amino-3-(4-hydroxy-3-imino-6-oxocyclohexa-1 4-dien-1-yl)propanoic acid	experimental	-7.23966
418	DB08984	FC(F)(F)c1cc(Nc2c(C(=O)OCCOCCO)cccc2)ccc1	C18H18F3NO4	369.335	bayro	approved	-7.23966
419	DB07330	O=C(N)c1c2[nH]c(C3CCN(CCC)CC3)nc2ccc1	C16H22N4O	286.372	2-(1-propylpiperidin-4-yl)-3H-1 3-benzodiazole-4-carboxamide	experimental	-7.23746
420	DB02402	O(C)c1ccc(Oc2c3c(N)nc(N)nc3ccc2)cc1	C15H14N4O2	282.297	5-(4-methoxyphenoxy)quinazoline-2 4-diamine	experimental	-7.2335
421	DB04463	Oc1cc(-c2nn(C(C)(C)C)c3ncnc(N)c23)ccc1	C15H17N5O	283.328	3-{4-amino-1-tert-butylpyrazolo[3 4-d]pyrimidin-3-yl}phenol	experimental	-7.22907
422	DB04890	Clc1ccc(C(OC2CCN(CCCC(=O)O)CC2)c2ncccc2)cc1	C21H25ClN2O3	388.888	talion	approved	-7.22542
423	DB01980	Ic1ccc(C[C@@H](N)C(=O)NO)cc1	C9H11IN2O2	306.1	(2R)-2-amino-N-hydroxy-3-(4-iodophenyl)propanamide	experimental	-7.22392
424	DB08328	O=C(NCCC(=O)NCCO)[C@H](O)C(COC(=O)C(C)(C)C)(C)C	C16H30N2O6	346.419	(3R)-3-hydroxy-3-({2-[(2-hydroxyethyl)carbamoyl]ethyl}carbamoyl)-2 2-dimethylpropyl 2 2-dimethylpropanoate	experimental	-7.22033
425	DB07997	S(=O)(=O)(NCCNC)c1c2c(cncc2)ccc1	C12H15N3O2S	265.331	protein kinase inhibitor H-8	experimental	-7.21999
426	DB01700	P(=O)(OC[C@H]1[C@H](O)[C@@H](O)[C@H](n2c(N)c(C(=O)N)nc2)O1)(O)O	C9H15N4O8P	338.211	aicar	experimental	-7.21967
427	DB07046	Ic1cc(Cl)c(Nc2c(F)c(F)ccc2C(=O)NOC[C@H](O)CO)cc1	C16H14ClF2IN2O4	498.648	2-[(2-chloro-4-iodophenyl)amino]-N-[(2R)-2 3-dihydroxypropoxy]-3 4-difluorobenzamide	experimental	-7.21952
428	DB03912	SCCNC(=O)CCNC(=O)[C@H](O)C(COP(=O)(O)O)(C)C	C11H23N2O7PS	358.348	4'-phosphopantetheine	experimental	-7.21598
429	DB03697	S(=O)(=O)(N)c1ccc(C(=O)NCCCCN)cc1	C11H17N3O3S	271.336	N-(4-aminobutyl)-4-sulfamoylbenzamide	experimental	-7.2142
430	DB07502	Brc1c(O)cc(O)c(-c2noc3c2ccc(O)c3)c1	C13H8BrNO4	322.111	4-bromo-6-(6-hydroxy-1 2-benzoxazol-3-yl)benzene-1 3-diol	experimental	-7.20965
431	DB08952	O(CC(O)CNC(C)C)c1c2c(ccc1)CC=C2	C15H21NO2	247.333	1-(1H-inden-4-yloxy)-3-(isopropylamino)propan-2-ol	withdrawn	-7.20905
432	DB03865	Clc1c(C(=[N+H2])N)cc2c([nH]c(-c3c(O)c(-c4ccccc4)ccc3)c2)c1	C21H17ClN3O	362.832	{amino[6-chloro-2-(2-hydroxy-3-phenylphenyl)-1H-indol-5-yl]methylidene}azanium	experimental	-7.1978
433	DB06937	Oc1c(-c2noc3c2ccc(O)c3)ccc(O)c1	C13H9NO4	243.215	4-(6-hydroxy-1 2-benzoxazol-3-yl)benzene-1 3-diol	experimental	-7.1953
434	DB04133	O=C(N[C@H](C=O)[C@H]1SCC(C)=C(C(=O)O)N1)Cc1sccc1	C14H16N2O4S2	340.418	degraded cephaloridine	experimental	-7.1939
435	DB02218	OCC=1[C@@H](O)[C@H](O)[C@H](O)[C@H](N[C@@H]2[C@@H](O)[C@H](O)[C@@H](O)O[C@H]2C)C=1	C13H23NO8	321.324	(2S 3S 4R 5R 6S)-6-methyl-5-{[(1R 4R 5S 6R)-4 5 6-trihydroxy-3-(hydroxymethyl)cyclohex-2-en-1-yl]amino}oxane-2 3 4-triol	experimental	-7.19362
436	DB03269	OCC=1[C@@H](O)[C@H](O)[C@H](O)[C@H](N[C@@H]2[C@@H](O)[C@H](O)[C@@H](O)O[C@H]2C)C=1	C13H23NO8	321.324	(2S 3S 4R 5R 6S)-6-methyl-5-{[(1R 4R 5S 6R)-4 5 6-trihydroxy-3-(hydroxymethyl)cyclohex-2-en-1-yl]amino}oxane-2 3 4-triol	experimental	-7.19362
437	DB07687	S(=O)(=O)(N)c1ccc(NC=2n3ncnc3N=C(NC3CCC(N)CC3)C=2)cc1	C17H22N8O2S	402.474	4-[(5-{[(1r 4r)-4-aminocyclohexyl]amino}-[1 2 4]triazolo[1 5-a]pyrimidin-7-yl)amino]benzenesulfonamide	experimental	-7.19283
438	DB03322	O(C[C@H](O)CNC(C)C)c1c2c(ccc1)cccc2	C16H21NO2	259.343	(2R)-1-(isopropylamino)-3-(naphthalen-1-yloxy)propan-2-ol	experimental	-7.18891
439	DB02185	O(C)c1cc2O[C@@H](O)C(=O)N(O)c2cc1	C9H9NO5	211.171	(2R)-2 4-dihydroxy-7-methoxy-2H-1 4-benzoxazin-3-one	experimental	-7.18875
440	DB08334	Fc1c(O)ccc(/C=N/OC(=O)C2CCCCC2)c1	C14H16FNO3	265.28	(E)-[(3-fluoro-4-hydroxyphenyl)methylidene]amino cyclohexanecarboxylate	experimental	-7.18771
441	DB02275	O=CCN1C(=O)[C@@H](CC2C=CC(=O)C=C2)N=C1CN	C13H15N3O3	261.276	2-[(4R)-2-(aminomethyl)-5-oxo-4-[(4-oxocyclohexa-2 5-dien-1-yl)methyl]-4H-imidazol-1-yl]acetaldehyde	experimental	-7.18735
442	DB06918	N=C(N)c1cc2[nH]c(-c3c(C)cccc3)cc2cc1	C16H15N3	249.31	2-(2-methylphenyl)-1H-indole-6-carboximidamide	experimental	-7.18729
443	DB08398	Nc1n(C)c2c(n1)ncc(-c1ccccc1)c2	C13H12N4	224.261	PHIP	experimental	-7.18596
444	DB08141	Fc1c(C(=O)Nc2c(C(=O)N[C@@H]3CNCCC3)n[nH]c2)c(F)ccc1	C16H17F2N5O2	349.335	4-(2 6-difluorobenzamido)-N-[(3S)-piperidin-3-yl]-1H-pyrazole-3-carboxamide	experimental	-7.18546
445	DB00472	FC(F)(F)c1ccc(OC(CCNC)c2ccccc2)cc1	C17H18F3NO	309.326	fluoxetine	approved; vet_approved	-7.18499
446	DB07350	O=C(NO)/C=C/c1n(C)cc(C(=O)Cc2ccccc2)c1	C16H16N2O3	284.31	(2E)-N-hydroxy-3-[1-methyl-4-(2-phenylacetyl)pyrrol-2-yl]prop-2-enamide	experimental	-7.18375
447	DB00689	O=C(N[C@@H]1C(=O)N2C(C(=O)O)=C(COC(=O)C)CS[C@H]12)[C@H](N)c1ccccc1	C18H19N3O6S	405.425	cephaloglycin	approved	-7.18263
448	DB07708	Clc1n(-c2ccc(O)cc2)nc2c1cc(O)cc2	C13H9ClN2O2	260.676	3-chloro-2-(4-hydroxyphenyl)indazol-5-ol	experimental	-7.18053
449	DB01015	S(=O)(=O)(Nc1noc(C)c1)c1ccc(N)cc1	C10H11N3O3S	253.278	sulfamethoxazole	approved	-7.17868
450	DB06922	O=C(O)[C@@H](Cc1c2c(ccc1)cccc2)N1C(=O)c2c(C1=O)ccc(C(=O)O)c2	C22H15NO6	389.358	2-[(1R)-1-carboxy-2-(naphthalen-1-yl)ethyl]-1 3-dioxoisoindole-5-carboxylic acid	experimental	-7.1753
451	DB02568	O=C1N=C(N)Nc2c(Cc3cnccc3)c[nH]c12	C12H11N5O	241.249	peldesine	experimental	-7.175
452	DB07007	O(C[C@H]1N=C(N)c2sccc2OC1)c1cc2c(cc1)CCNC2	C17H19N3O2S	329.417	(3R)-3-[(1 2 3 4-tetrahydroisoquinolin-7-yloxy)methyl]-2H 3H-thieno[2 3-f][1 4]oxazepin-5-amine	experimental	-7.17066
453	DB08129	FC(F)(F)c1cc([C@@H](O)CN)ccc1	C9H10F3NO	205.177	(1R)-2-amino-1-[3-(trifluoromethyl)phenyl]ethanol	experimental	-7.16903
454	DB07335	Oc1cc(-c2nn(C(C)C)c3ncnc(N)c23)ccc1	C14H15N5O	269.302	3-{4-amino-1-isopropylpyrazolo[3 4-d]pyrimidin-3-yl}phenol	experimental	-7.16369
455	DB01944	O=C1[C@@]2(O)C(N(c3ccccc3)CC2)=Nc2c1cc(C)cc2	C18H16N2O2	292.332	(S)-blebbistatin	experimental	-7.16344
456	DB09286	Fc1ccc(C(=O)CCCN2CCC(C(=O)N)(N3CCCCC3)CC2)cc1	C21H30FN3O2	375.488	1'-[4-(4-fluorophenyl)-4-oxobutyl]-[1 4'-bipiperidine]-4'-carboxamide	approved	-7.1585
457	DB02319	P(=O)(OP(=O)(OC[C@H]1[C@H](O)[C@@H](O)[C@H](N2[C@@H](O)[C@H](O)CC(C(=O)N)=C2)O1)O)(OC[C@H]1[C@H](O)[C@@H](OP(=O)(O)O)[C@H](n2c3ncnc(N)c3nc2)O1)O	C21H32N7O19P3	779.436	5 6-dihydroxy-nadp	experimental	-7.14309
458	DB08593	O=S1(=O)N(c2ccccc2)CC(=O)N1	C8H8N2O3S	212.226	5-phenyl-1ﾎｻ竅ｶ 2 5-thiadiazolidine-1 1 3-trione	experimental	-7.14089
459	DB05446	S(CO)CC(NC(=O)CCC(N)C(=O)O)C(=O)NCC(=O)O	C11H19N3O7S	337.349	2-amino-4-{[1-(carboxymethylcarbamoyl)-2-[(hydroxymethyl)sulfanyl]ethyl]carbamoyl}butanoic acid	investigational	-7.14073
460	DB04768	P(=O)(OP(=O)(O)O)(OCCc1c(C)[n+](Cc2c(N)nc(C)nc2)ccc1)O	C14H21N4O7P2	419.287	pyrithiamine pyrophosphate	experimental	-7.13977
461	DB01329	S(CC1=C(C(=O)O)N2C(=O)[C@@H](NC(=O)C(NC(=O)N3C(=O)C(=O)N(CC)CC3)c3ccc(O)cc3)[C@H]2SC1)c1n(C)nnn1	C25H27N9O8S2	645.667	cefoperazonum	approved	-7.1366
462	DB05339	O(CCCNC[C@@H]1Oc2c(OC1)cccc2)c1cc2OCOc2cc1.Cl	C19H22ClNO5	379.835	[3-(2H-1 3-benzodioxol-5-yloxy)propyl][(2S)-2 3-dihydro-1 4-benzodioxin-2-ylmethyl]amine hydrochloride	investigational	-7.13408
463	DB00909	S(=O)(=O)(N)Cc1noc2c1cccc2	C8H8N2O3S	212.226	zonisamide	approved; investigational	-7.13369
464	DB02905	P(=O)(OC[C@H]1[C@H](O)[C@@H](O)[C@H](n2c3c(nc(O)nc3)nc2)O1)(O)O	C10H13N4O8P	348.206	[(2S 3R 4R 5R)-3 4-dihydroxy-5-(2-hydroxypurin-7-yl)oxolan-2-yl]methoxyphosphonic acid	experimental	-7.13138
465	DB04769	O=C1/C(=C/c2cc3nccnc3cc2)/SC(=O)N1	C12H7N3O2S	257.268	(5Z)-5-(quinoxalin-6-ylmethylidene)-1 3-thiazolidine-2 4-dione	experimental	-7.13068
466	DB07481	O=C(OC(C)(C)C)NCc1c2C(=O)NC(N)=Nc2[nH]c1	C12H17N5O3	279.295	tert-butyl N-({2-amino-4-oxo-3H 7H-pyrrolo[2 3-d]pyrimidin-5-yl}methyl)carbamate	experimental	-7.13046
467	DB00459	O=C(O)/C=C(/C=C/C=C(/C=C/c1c(C)c(C)c(OC)cc1C)\C)\C	C21H26O3	326.429	acitretin	approved	-7.12925
468	DB09254	O=C(N)CN1C(=O)Oc2c(cccc2)C1	C10H10N2O3	206.201	caroxazone	withdrawn	-7.12771
469	DB08473	Clc1c(Cl)cc2ncn([C@H]3[C@H](O)[C@H](O)[C@@H](CO)O3)c2c1	C12H12Cl2N2O4	319.141	(2R 3R 4S 5R)-2-(5 6-dichloro-1 3-benzodiazol-1-yl)-5-(hydroxymethyl)oxolane-3 4-diol	experimental	-7.1242
470	DB00391	S(=O)(=O)(N)c1cc(C(=O)NCC2N(CC)CCC2)c(OC)cc1	C15H23N3O4S	341.426	sulpiride	approved	-7.12373
471	DB03216	O[C@@H]1[C@@H](O)C=C[C@H]1n1c2ncnc(N)c2nc1	C10H11N5O2	233.227	(1S 2S 5R)-5-(6-aminopurin-9-yl)cyclopent-3-ene-1 2-diol	experimental	-7.12369
472	DB01950	O=[N+]([O-])c1sc(NC(=O)NCc2ccc(OC)cc2)nc1	C12H12N4O4S	308.313	1-[(4-methoxyphenyl)methyl]-3-(5-nitro-1 3-thiazol-2-yl)urea	experimental	-7.12366
473	DB04099	P(=O)(OP(=O)(OC[C@H]1[C@H](O)[C@@H](O)[C@H](n2c3ncnc(N)c3nc2)O1)O)(OC[C@H]1[C@H](O)[C@@H](O)[C@H]([n+]2cc(C(=O)O)ccc2)O1)O	C21H27N6O15P2	665.418	deamido-nad+	experimental	-7.12294
474	DB00446	ClC(Cl)C(=O)N[C@@H]([C@H](O)c1ccc([N+](=O)[O-])cc1)CO	C11H12Cl2N2O5	323.129	chloramphenicol	approved; vet_approved	-7.12103
475	DB08061	Clc1ccc(-c2n[nH]c(C3CCNCC3)c2)cc1	C14H16ClN3	261.75	4-[5-(4-chlorophenyl)-2H-pyrazol-3-yl]piperidine	experimental	-7.11898
476	DB08053	O(C)c1c(OC)ccc(-c2nn(C3CCC3)c3ncnc(N)c23)c1	C17H19N5O2	325.365	1-cyclobutyl-3-(3 4-dimethoxyphenyl)pyrazolo[3 4-d]pyrimidin-4-amine	experimental	-7.11264
477	DB08756	O=C(Nc1ccncc1)C1CCC([C@H](N)C)CC1	C14H21N3O	247.336	(1R 4r)-4-[(1R)-1-aminoethyl]-N-(pyridin-4-yl)cyclohexane-1-carboxamide	experimental	-7.11182
478	DB00572	O=C(OC1C[C@@H]2N(C)[C@H](C1)CC2)C(CO)c1ccccc1	C17H23NO3	289.369	atropine	approved; vet_approved	-7.10947
479	DB03413	P(=O)(OP(=O)(O)O)(OC[C@H]1[C@H](O)C[C@H](N2C(=O)NC(=O)C=C2)O1)O	C9H14N2O11P2	388.162	deoxyuridine-5'-diphosphate	experimental	-7.10267
480	DB02097	O=C1N([C@H]2[C@H](O)[C@@H](O)[C@H](CO)O2)C=CC(N)=N1	C9H13N3O5	243.217	cytidine	experimental	-7.10182
481	DB03491	P(=O)(OP(=O)(O)O)(OC[C@H]1[C@H](O)C[C@H](n2c3N=C(N)NC(=O)c3nc2)O1)O	C10H15N5O10P2	427.201	{[(2S 3R 5R)-5-(2-amino-6-oxo-1H-purin-9-yl)-3-hydroxyoxolan-2-yl]methoxy(hydroxy)phosphoryl}oxyphosphonic acid	experimental	-7.10165
482	DB04411	ClC(Cl)C(=O)N[C@@H]([C@H](O)c1ccc(N)cc1)CO	C11H14Cl2N2O3	293.146	N-[(1R 2R)-1-(4-aminophenyl)-1 3-dihydroxypropan-2-yl]-2 2-dichloroacetamide	experimental	-7.09784
483	DB04259	P(=O)(OC[C@H]1[C@H](O)[C@@H](O)[C@H](N2C=3N=C(N)NC(=O)C=3N(C)C2)O1)(O)O	C11H18N5O8P	379.263	[(2S 3R 4R 5R)-5-(2-amino-7-methyl-6-oxo-1 8-dihydropurin-9-yl)-3 4-dihydroxyoxolan-2-yl]methoxyphosphonic acid	experimental	-7.09537
484	DB07482	O=C(N1[C@H](B(O)O)CCC1)[C@H]1NCCC1	C9H17BN2O3	212.054	pro-boropro	experimental	-7.095
485	DB00715	Fc1ccc([C@H]2[C@H](COc3cc4OCOc4cc3)CNCC2)cc1	C19H20FNO3	329.365	paroxetine	approved; investigational	-7.09471
486	DB07581	O=C(O)[C@H](C(C)C)C[C@H](O)[C@@H](N)CC1CCCCC1	C15H29NO3	271.396	(2S 4S 5S)-5-amino-6-cyclohexyl-4-hydroxy-2-isopropylhexanoic acid	experimental	-7.0936
487	DB01041	O=C1C(N2C(=O)c3c(C2=O)cccc3)CCC(=O)N1	C13H10N2O4	258.229	thalidomide	approved; investigational; withdrawn	-7.09317
488	DB00213	[SH0](=O)(Cc1c(OC)c(OC)ccn1)c1[nH]c2c(n1)ccc(OC(F)F)c2	C16H15F2N3O4S	383.37	pantoprazole	approved	-7.09139
489	DB03309	S(=O)(=O)(O)CCNC1CCCCC1	C8H17NO3S	207.29	N-cyclohexyltaurine	experimental	-7.08731
490	DB04544	O=C(N[C@@]1(C(=O)N)[C@@H](O)[C@H](O)[C@@H](O)[C@H](CO)O1)C	C9H16N2O7	264.233	(2S 3S 4R 5R 6S)-2-acetamido-3 4 5-trihydroxy-6-(hydroxymethyl)oxane-2-carboxamide	experimental	-7.08626
491	DB07730	O=S1(=O)C(c2cc(O)ccc2)=CC(=O)N1	C9H7NO4S	225.221	5-(3-hydroxyphenyl)-2H-1ﾎｻ竅ｶ 2-thiazole-1 1 3-trione	experimental	-7.07567
492	DB07207	Oc1c(-c2ccccc2)[nH]nc1-c1[nH]c2c(n1)cc(C(=N)N)cc2	C17H14N6O	318.333	2-(4-hydroxy-5-phenyl-1H-pyrazol-3-yl)-1H-1 3-benzodiazole-5-carboximidamide	experimental	-7.07467
493	DB03009	S(CC(=O)N1CCCCC1)c1nc(O)cc(C(F)(F)F)n1	C12H14F3N3O2S	321.319	2-{[4-hydroxy-6-(trifluoromethyl)pyrimidin-2-yl]sulfanyl}-1-(piperidin-1-yl)ethanone	experimental	-7.07031
494	DB07125	O=C(O)c1ccc(-c2n3N=C(N[C@@H](CO)CC)C=Cc3nc2)cc1	C17H18N4O3	326.35	4-(6-{[(2R)-1-hydroxybutan-2-yl]amino}imidazo[1 2-b]pyridazin-3-yl)benzoic acid	experimental	-7.06861
495	DB01958	S(c1c2c(N)nc(N)nc2ccc1)c1ccc(C(C)(C)C)cc1	C18H20N4S	324.443	5-[(4-tert-butylphenyl)sulfanyl]quinazoline-2 4-diamine	experimental	-7.06818
496	DB08532	Fc1c(C=2N=C(NCc3cnccc3)c3n(ccn3)C=2)cccc1	C18H14FN5	319.336	6-(2-fluorophenyl)-N-(pyridin-3-ylmethyl)imidazo[1 2-a]pyrazin-8-amine	experimental	-7.06684
497	DB01953	C(Cc1ccncc1)c1c2c([nH]c1)cccc2	C15H14N2	222.285	inhibitor of P38 kinase	experimental	-7.06601
498	DB03312	Br/C=C/C=1C(=O)NC(=O)N([C@H]2O[C@H](CO)[C@@H](O)C2)C=1	C11H13BrN2O5	333.135	5-bromovinyldeoxyuridine	experimental	-7.06546
499	DB07933	Oc1cc2[C@H]3[C@@H]([C@H](c4ccc(O)cc4)Oc2cc1)CCC3	C18H18O3	282.334	(2R 6S 7R)-7-(4-hydroxyphenyl)-8-oxatricyclo[7.4.0.0ﾂｲ 竅ｶ]trideca-1(9) 10 12-trien-12-ol	experimental	-7.0621
500	DB04542	P(=O)(OP(=O)(O)O)(OC[C@H]1[C@H](N=[N+]=[N-])C[C@H](N2C(=O)NC(=O)C(C)=C2)O1)O	C10H15N5O10P2	427.201	{[(2R 3R 5R)-3-azido-5-(5-methyl-2 4-dioxo-3H-pyrimidin-1-yl)oxolan-2-yl]methoxy(hydroxy)phosphoryl}oxyphosphonic acid	experimental	-7.06007
501	DB08500	OC[C@@H]1[C@@H](O)[C@H](O)[C@@H](O)[C@]2(O1)ON[C@H](c1cc3c(cc1)cccc3)C2	C18H21NO6	347.362	(3S 5R 7R 8S 9S 10R)-7-(hydroxymethyl)-3-(naphthalen-2-yl)-1 6-dioxa-2-azaspiro[4.5]decane-8 9 10-triol	experimental	-7.05975
502	DB08052	Nc1ncnc2n(C3CCCC3)nc(-c3cnc4[nH]ccc4c3)c12	C17H17N7	319.364	1-cyclopentyl-3-{1H-pyrrolo[2 3-b]pyridin-5-yl}pyrazolo[3 4-d]pyrimidin-4-amine	experimental	-7.05844
503	DB03240	O=C(O)[C@@H](N)CN1C(=O)NC(=O)C2=C1CCC2	C10H13N3O4	239.228	(2S)-2-amino-3-{2 4-dioxo-3H 5H 6H 7H-cyclopenta[d]pyrimidin-1-yl}propanoic acid	experimental	-7.05772
504	DB03242	O([C@H]1[C@H](O)[C@@H](O)[C@H](O)[C@@H](CO)O1)c1ccc(N)cc1	C12H17NO6	271.267	(2S 3R 4S 5S 6R)-2-(4-aminophenoxy)-6-(hydroxymethyl)oxane-3 4 5-triol	experimental	-7.05629
505	DB03846	P(=O)(OC[C@H]1[C@H](O)C[C@H](N2C(O)=NC(O)C(CO)=C2)O1)(O)O	C10H16N2O9P	339.216	[(2S 3R 5R)-5-[2 4-dihydroxy-5-(hydroxymethyl)pyrimidin-1-yl]-3-hydroxyoxolan-2-yl]methoxyphosphonic acid	experimental	-7.05452
506	DB07175	S(=O)(=O)(Nc1c(C)ccc(Nc2ncnc(-c3ccccc3)c2)c1)C	C18H18N4O2S	354.426	N-{2-methyl-5-[(6-phenylpyrimidin-4-yl)amino]phenyl}methanesulfonamide	experimental	-7.05407
507	DB04164	OCC=1[C@@H](O)[C@H](O)[C@H](O)[C@H](N[C@@H]2[C@H](O)[C@@H](O)CO[C@@H]2C)C=1	C13H23NO7	305.324	(1R 2S 3R 6R)-6-{[(2R 3R 4S 5S)-4 5-dihydroxy-2-methyloxan-3-yl]amino}-4-(hydroxymethyl)cyclohex-4-ene-1 2 3-triol	experimental	-7.05247
508	DB07825	O=C(O)[C@@H]1CN(c2ccc(C(=O)C)cc2)C(=O)C1	C13H13NO4	247.247	(3S)-1-(4-acetylphenyl)-5-oxopyrrolidine-3-carboxylic acid	experimental	-7.04992
509	DB04280	P(=O)(OC[C@H]1[C@H](O)C[C@H](N2C(=O)N[C@@H](O)C=C2)O1)(O)O	C9H15N2O8P	310.198	[(2S 3R 5R)-3-hydroxy-5-[(4S)-4-hydroxy-2-oxo-3 4-dihydropyrimidin-1-yl]oxolan-2-yl]methoxyphosphonic acid	experimental	-7.04953
510	DB09246	O=C(NNC(C)c1ccccc1)c1ccccc1	C15H16N2O	240.306	benmoxine	withdrawn	-7.03894
511	DB08570	O=[N+]([O-])c1c(NC(=O)C)c(O)cc(C(=O)O)c1	C9H8N2O6	240.17	4-acetamido-3-hydroxy-5-nitrobenzoic acid	experimental	-7.03884
512	DB01566	N(C(Cc1cc2OCOc2cc1)C)CC	C12H17NO2	207.269	methylenedioxyethylamphetamine	experimental; illicit	-7.03664
513	DB04274	O=C1c2c(O[C@H](c3ccccc3)C1)cc(O)cc2	C15H12O3	240.254	(2S)-7-hydroxyflavanone	experimental	-7.03591
514	DB02502	O=C1NC(N)=Nc2n([C@@H]3O[C@@H](CO)[C@H](O)C3)c(O)nc12	C10H13N5O5	283.241	8-hydroxy-2'-deoxyguanosine	experimental	-7.03508
515	DB02056	O=C(O)CCC/C=C\C[C@@H]1[C@@H](/C=C/[C@@H](O)CCCCC)C(=O)C[C@@H]1O	C20H32O5	352.465	prostaglandin D2	experimental	-7.03469
516	DB07009	Oc1c2c(c(-c3oc4c(n3)ccc(O)c4)ccc2)ccc1	C17H11NO3	277.274	2-(5-hydroxynaphthalen-1-yl)-1 3-benzoxazol-6-ol	experimental	-7.03406
517	DB00816	OC(CNC(C)C)c1cc(O)cc(O)c1	C11H17NO3	211.258	orciprenaline	approved	-7.0337
518	DB02391	O=C1NC(N)=Nc2ncn(CCNC(CO)CO)c12	C10H16N6O3	268.272	2-amino-7-{2-[(1 3-dihydroxypropan-2-yl)amino]ethyl}-1H-purin-6-one	experimental	-7.03299
519	DB02321	S(CC[C@H](N)C(=O)O)C[C@@H]1[C@@H](O)[C@H](O)[C@@H](O)O1	C9H17NO6S	267.299	(2S)-2-amino-4-({[(2S 3S 4S 5S)-3 4 5-trihydroxyoxolan-2-yl]methyl}sulfanyl)butanoic acid	experimental	-7.02563
520	DB07229	O(C)c1cc(c([O-])c(-c2ccccc2)c1)-c1[nH]c2c(c1)cc(C(=[N+H2])N)cc2	C22H19N3O2	357.405	2-{5-[amino(iminio)methyl]-1H-indol-2-yl}-4-methoxy-6-phenylbenzenolate	experimental	-7.02522
521	DB03986	OC[C@H]1[C@H](O)[C@@H](O)[C@H](c2nnc-3c(N)n(C)cnc2-3)O1	C11H15N5O4	281.268	6-methyl-formycin A	experimental	-7.02253
522	DB01920	O=[N+]([O-])c1c(O[C@@H]2[C@@H](O)[C@H](O)[C@@H](O)[C@H](CO)O2)cccc1	C12H15NO8	301.249	(2S 3R 4R 5S 6R)-2-(hydroxymethyl)-6-(2-nitrophenoxy)oxane-3 4 5-triol	experimental	-7.02
523	DB07455	S(=O)(=O)(NC[C@H](C)c1ccc(-c2ccc([C@H](CNS(=O)(=O)C)C)cc2)cc1)C	C20H28N2O4S2	424.577	N-[(2R)-2-(4-{4-[(2R)-1-methanesulfonamidopropan-2-yl]phenyl}phenyl)propyl]methanesulfonamide	experimental	-7.01715
524	DB00448	[SH0](=O)(Cc1c(C)c(OCC(F)(F)F)ccn1)c1[nH]c2c(n1)cccc2	C16H14F3N3O2S	369.361	lansoprazole	approved; investigational	-7.01665
525	DB07154	Fc1c(F)cc(C[C@@H](N)CC(=O)N2[C@H](C)C(=O)NCCC2)c(F)c1	C16H20F3N3O2	343.344	(3R)-4-[(3R)-3-amino-4-(2 4 5-trifluorophenyl)butanoyl]-3-methyl-1 4-diazepan-2-one	experimental	-7.01663
526	DB04866	Brc1c(Cl)cc2C(=O)N(CC(=O)CC3[C@H](O)CCCN3)C=Nc2c1	C16H17BrClN3O3	414.681	halofuginone	investigational; vet_approved	-7.01568
527	DB02385	O=C1NC(N)=Nc2ncc([C@@H](O)[C@H](O)CO)nc12	C9H11N5O4	253.215	neopterin	experimental	-7.01483
528	DB07986	S(=O)(=O)(NCC(=O)O)c1ccc(N2CCC(c3ccccc3)CC2)cc1	C19H22N2O4S	374.454	4-(4-phenylpiperidin-1-yl)benzenesulfonamidoacetic acid	experimental	-7.00928
529	DB02602	S(=O)(=O)(N)c1sc2S(=O)(=O)N(c3cc(OC)ccc3)CCc2c1	C13H14N2O5S3	374.456	2-(3-methoxyphenyl)-1 1-dioxo-3H 4H-1ﾎｻ竅ｶ-thieno[3 2-e][1 2]thiazine-6-sulfonamide	experimental	-7.00808
530	DB06958	Clc1c(O)cc(O)c(-c2c(N3CCNCC3)c(C(=O)NCC)n[nH]2)c1	C16H20ClN5O3	365.815	5-(5-chloro-2 4-dihydroxyphenyl)-N-ethyl-4-(piperazin-1-yl)-1H-pyrazole-3-carboxamide	experimental	-7.00712
531	DB02861	S(=O)(=O)(N)c1ccc(C(=O)NCc2cc(F)c(F)c(F)c2)cc1	C14H11F3N2O3S	344.309	4-sulfamoyl-N-[(3 4 5-trifluorophenyl)methyl]benzamide	experimental	-7.00543
532	DB01228	O=C(Nc1c(CCC2N(C)CCCC2)cccc1)c1ccc(OC)cc1	C22H28N2O2	352.47	encainide	approved; withdrawn	-7.00423
533	DB04599	O=C(N1C(=O)CCC1)c1ccc(OC)cc1	C12H13NO3	219.237	aniracetam	experimental	-7.00335
534	DB04336	Clc1ccc(NC(=O)Nc2ccc(C(=N)N)cc2)cc1	C14H13ClN4O	288.732	C14H13clN4O	experimental	-6.99407
535	DB08280	O=C(NC1[C@H]2CC3(C(=O)N)C[C@@H]1CC(C3)C2)C(Oc1ccc(OC)cc1)(C)C	C22H30N2O4	386.485	(1s 3R 4s 5S 7s)-4-[2-(4-methoxyphenoxy)-2-methylpropanamido]adamantane-1-carboxamide	experimental	-6.99332
536	DB02357	O(C)[C@@H]1[C@@H](O)[C@H](O[C@@H]2[C@@H](O)[C@H](O)[C@@H](O)[C@H](CO)O2)[C@@H](O)[C@H](CO)O1	C13H24O11	356.323	(2R 3S 4R 5R 6S)-2-{[(2S 3S 4R 5S 6S)-3 5-dihydroxy-2-(hydroxymethyl)-6-methoxyoxan-4-yl]oxy}-6-(hydroxymethyl)oxane-3 4 5-triol	experimental	-6.9817
537	DB02429	S(=O)(=O)(N)c1ccc(C(=O)NCc2ccc(F)cc2)cc1	C14H13FN2O3S	308.328	N-[(4-fluorophenyl)methyl]-4-sulfamoylbenzamide	experimental	-6.97755
538	DB02833	O=[N+]([O-])c1cc(Nc2nc(-c3c(C)nc(N)s3)ccn2)ccc1	C14H12N6O2S	328.349	4-(2-amino-4-methyl-1 3-thiazol-5-yl)-N-(3-nitrophenyl)pyrimidin-2-amine	experimental	-6.97553
539	DB08808	Clc1c(OCC(O)CNC(C)(C)C)cc(C)cc1	C14H22ClNO2	271.783	1-(tert-butylamino)-3-(2-chloro-5-methylphenoxy)propan-2-ol	approved	-6.97356
540	DB00601	Fc1c(N2CCOCC2)ccc(N2C(=O)O[C@@H](CNC(=O)C)C2)c1	C16H20FN3O4	337.346	linezolid	approved; investigational	-6.97348
541	DB08026	O=C(NC)CN1CCC(Nc2nc(-c3n4c(nc3)C=CC=C4)ccn2)CC1	C19H23N7O	365.432	2-{4-[(4-{imidazo[1 2-a]pyridin-3-yl}pyrimidin-2-yl)amino]piperidin-1-yl}-N-methylacetamide	experimental	-6.97111
542	DB07262	S(C(=N)NC(=N)N)Cc1cc(C(F)(F)F)ccc1	C10H11F3N4S	276.281	1-[({[3-(trifluoromethyl)phenyl]methyl}sulfanyl)methanimidoyl]guanidine	experimental	-6.9698
543	DB03928	Clc1cc(-c2nc(SCC(=O)O)on2)ccc1	C10H7ClN2O3S	270.692	C10H7clN2O3S	experimental	-6.96276
544	DB03340	P(=O)(O)([C@H](N)CC(=O)O)C[C@@H](C(=O)O)C	C7H14NO6P	239.163	(2R)-3-[(1S)-1-amino-2-carboxyethyl(hydroxy)phosphoryl]-2-methylpropanoic acid	experimental	-6.9618
545	DB00805	N(CCN1CCOCC1)c1c(C)cc(-c2ccccc2)nn1	C17H22N4O	298.383	minaprine	approved	-6.96176
546	DB02213	O=[N+]([O-])c1cc(O[C@@H]2[C@@H](O)[C@H](O)[C@@H](O)[C@H](CO)O2)ccc1	C12H15NO8	301.249	(2S 3R 4R 5S 6R)-2-(hydroxymethyl)-6-(3-nitrophenoxy)oxane-3 4 5-triol	experimental	-6.95991
547	DB04465	O([C@H]1[C@H](O)[C@@H](O)C(O)O[C@@H]1CO)[C@H]1[C@H](O)[C@@H](O)[C@@H](O)[C@@H](CO)O1	C12H22O11	342.297	lactose	approved	-6.95613
548	DB01161	Clc1c(C(=O)OCCN(CC)CC)ccc(N)c1	C13H19ClN2O2	270.755	chloroprocaine	approved	-6.95467
549	DB02236	P(=O)(OC[C@H]1[C@H](O)[C@@H](O)[C@H](NC(=O)CN)O1)([O-])[O-]	C7H13N2O8P	284.16	glycinamide ribonucleotide	experimental	-6.95313
550	DB07014	S(Cc1cc(F)c(OC)cc1)c1oc(-c2cc3OCOc3cc2)nn1	C17H13FN2O4S	360.36	2-(2H-1 3-benzodioxol-5-yl)-5-{[(3-fluoro-4-methoxyphenyl)methyl]sulfanyl}-1 3 4-oxadiazole	experimental	-6.94821
551	DB07461	O=C[C@H]1N2C(=O)[C@](N)(Cc3ccccc3)CCN2CC1	C15H19N3O2	273.33	(1S 7S)-7-amino-7-benzyl-8-oxo-tetrahydro-1H-pyrazolidino[1 2-a]pyridazine-1-carbaldehyde	experimental	-6.94275
552	DB08893	O=C(Nc1ccc(CCNC[C@H](O)c2ccccc2)cc1)Cc1nc(N)sc1	C21H24N4O2S	396.506	mirabegron	approved	-6.93884
553	DB02660	O(/N=C(\C)/c1cc(OC2CCCC2)c(OC)cc1)C(=O)N	C15H20N2O4	292.33	filaminast	experimental	-6.93822
554	DB02880	Brc1ccc([C@@H](NC(=O)c2c(O)ccc(F)c2)C)cc1	C15H13BrFNO2	338.172	N-[(1S)-1-(4-bromophenyl)ethyl]-5-fluoro-2-hydroxybenzamide	experimental	-6.93721
555	DB02146	S(C[C@@H](NC(=O)CC[C@H](N)C(=O)O)C(=O)NCC(=O)O)c1nc(NC(C)C)nc(NCC)n1	C18H30N8O6S	486.546	atrazine glutathione conjugate	experimental	-6.93648
556	DB04085	O(CN1C(=O)C=CC1=O)CN1C(=O)C=CC1=O	C10H8N2O5	236.181	1-{[(2 5-dioxopyrrol-1-yl)methoxy]methyl}pyrrole-2 5-dione	experimental	-6.93229
557	DB03139	O=C(O)CCCCCNC(=O)CCCC[C@@H]1SC[C@@H]2NC(=O)N[C@H]12	C16H27N3O4S	357.468	6-{5-[(3aS 4S 6aR)-2-oxo-hexahydrothieno[3 4-d]imidazolidin-4-yl]pentanamido}hexanoic acid	experimental	-6.93135
558	DB04200	O(C)c1c(O)ccc(C[C@@H]2[C@@H](Cc3cc(OC)c(O)cc3)COC2=O)c1	C20H22O6	358.385	matairesinol	experimental	-6.93081
559	DB00961	O=C(Nc1c(C)cccc1C)C1N(C)CCCC1	C15H22N2O	246.348	mepivacaine	approved; vet_approved	-6.9308
560	DB08533	N(Cc1ccncc1)C1=NC=Cn2c(C)cnc12	C13H13N5	239.276	3-methyl-N-(pyridin-4-ylmethyl)imidazo[1 2-a]pyrazin-8-amine	experimental	-6.92854
561	DB05708	O(C)c1c(/C=C\2/C(c3cnccc3)=NCCC/2)ccc(OC)c1	C19H20N2O2	308.374	3-[(3E)-3-[(2 4-dimethoxyphenyl)methylidene]-5 6-dihydro-4H-pyridin-2-yl]pyridine	investigational	-6.92548
562	DB03068	O=C1N([C@H]2[C@H](O)[C@H](O)[C@@H](CO)O2)C=CC=N1	C9H12N2O5	228.202	zebularine	experimental	-6.92499
563	DB09013	O=C(C)C1Oc2c(OCC(O)CNC(C)C)cccc2C1	C16H23NO4	293.358	1-{7-[2-hydroxy-3-(isopropylamino)propoxy]-2 3-dihydro-1-benzofuran-2-yl}ethanone	experimental	-6.92455
564	DB04132	S(C[C@@H](NC(=O)CC[C@H]([N+H3])C(=O)O)C(=O)NCC(=O)O)CCCCCC	C16H30N3O6S	392.491	S-hexylglutathione	experimental	-6.91712
565	DB08515	O=C[C@@]1([C@@H](O)[C@@H]2C=CCCC2)[C@@]2(C)OCC[C@H]2C(=O)N1	C15H21NO4	279.332	(3aR 6R 6aS)-6-[(S)-(1S)-cyclohex-2-en-1-yl(hydroxy)methyl]-6a-methyl-4-oxo-tetrahydrofuro[2 3-c]pyrrole-6-carbaldehyde	experimental	-6.91679
566	DB04306	S(c1c2c(N)nc(N)nc2ccc1)c1ccc(C)cc1	C15H14N4S	282.363	5-[(4-methylphenyl)sulfanyl]quinazoline-2 4-diamine	experimental	-6.91518
567	DB01629	FC=1C(=O)NC(=O)N([C@H]2[C@H](O)[C@H](O)[C@@H](CO)O2)C=1	C9H11FN2O6	262.192	5-fluorouridine	experimental	-6.91379
568	DB01233	Clc1c(N)cc(OC)c(C(=O)NCCN(CC)CC)c1	C14H22ClN3O2	299.796	metoclopramide	approved; investigational	-6.91328
569	DB07711	O[C@H]([C@@H](CCCCCC)n1c2ncnc(N)c2nc1)C	C14H23N5O	277.365	(2S 3R)-3-(6-aminopurin-9-yl)nonan-2-ol	experimental	-6.9123
570	DB07823	O=C(O)[C@H](C)N1C(=O)[C@H]2[C@@H](C1=O)[C@@H]1C[C@H]2CC1	C12H15NO4	237.252	(2S)-2-[(1R 2R 6S 7S)-3 5-dioxo-4-azatricyclo[5.2.1.0ﾂｲ 竅ｶ]decan-4-yl]propanoic acid	experimental	-6.90954
571	DB06878	Clc1cc(CNC(=O)[C@H]2N(C(=O)[C@H](N)CC)CCC2)ccc1	C16H22ClN3O2	323.818	(2S)-1-[(2R)-2-aminobutanoyl]-N-[(3-chlorophenyl)methyl]pyrrolidine-2-carboxamide	experimental	-6.9095
572	DB01123	Nc1cc2nc3c(cc2cc1)ccc(N)c3	C13H11N3	209.247	proflavine	approved	-6.90636
573	DB08740	O[C@@H]([C@@H](O)CC(C)C)[C@@H](N)CC1CCCCC1	C14H29NO2	243.386	(2S 3R 4S)-2-amino-1-cyclohexyl-6-methylheptane-3 4-diol	experimental	-6.90406
574	DB08591	O=S1(=O)N(c2c(OC)ccc(-c3ccccc3)c2)CC(=O)N1	C15H14N2O4S	318.348	5-(2-methoxy-5-phenylphenyl)-1ﾎｻ竅ｶ 2 5-thiadiazolidine-1 1 3-trione	experimental	-6.90336
575	DB06942	O=C(CCc1ccccc1)N1[C@H](C(=O)NCc2ccc(C(=N)N)cc2)CCC1	C22H26N4O2	378.467	(2S)-N-[(4-carbamimidoylphenyl)methyl]-1-(3-phenylpropanoyl)pyrrolidine-2-carboxamide	experimental	-6.90079
576	DB09151	Fc1c(NC)ccc(-c2sc3c(n2)ccc(O)c3)c1	C14H11FN2OS	273.32	2-[3-(ﾂｹ竅ｸF)fluoro-4-(methylamino)phenyl]-1 3-benzothiazol-6-ol	approved	-6.89884
577	DB04861	Fc1cc2c(OC(C(O)CNCC(O)C3Oc4c(cc(F)cc4)CC3)CC2)cc1	C22H25F2NO4	405.435	nebivolol	approved; investigational	-6.89868
578	DB01634	O=C(O)[C@@H](N)C[C@@H]1C(=O)C=C(O)C(NNc2ncccc2)=C1	C14H16N4O4	304.301	(2S)-2-amino-3-[(1S)-4-hydroxy-6-oxo-3-[2-(pyridin-2-yl)hydrazin-1-yl]cyclohexa-2 4-dien-1-yl]propanoic acid	experimental	-6.89816
579	DB07496	O=C(Nc1ccccc1)Nc1ccccc1	C13H12N2O	212.247	1 3-diphenylurea	experimental	-6.89126
580	DB03797	P(=O)(OP(=O)(OC[C@H]1[C@H](O)[C@@H](O)[C@H]([n+]2cc(CN)ccc2)O1)[O-])(OC[C@H]1[C@H](O)[C@@H](O)[C@H](n2c3ncnc(N)c3nc2)O1)O	C21H29N7O13P2	649.442	3-(aminomethyl)-1-[(2R 3R 4R 5S)-5-[({[(2S 3R 4R 5R)-5-(6-aminopurin-9-yl)-3 4-dihydroxyoxolan-2-yl]methoxy(hydroxy)phosphoryl phosphonato}oxy)methyl]-3 4-dihydroxyoxolan-2-yl]-1ﾎｻ竅ｵ-pyridin-1-ylium	experimental	-6.89117
581	DB01935	SC[C@H](NC(=O)CC(=O)O)Cc1ccccc1	C12H15NO3S	253.317	2-{[(2R)-1-phenyl-3-sulfanylpropan-2-yl]carbamoyl}acetic acid	experimental	-6.89076
582	DB00157	P(=O)(OP(=O)(OC[C@@H]1[C@@H](O)[C@@H](O)[C@H](N2C=C(C(=O)N)CC=C2)O1)O)(OC[C@@H]1[C@@H](O)[C@@H](O)[C@H](n2c3ncnc(N)c3nc2)O1)O	C21H29N7O14P2	665.441	NADH	nutraceutical	-6.88844
583	DB08295	O=[N+]([O-])c1c(O)ccc(CC(=O)NCCCCCC(=O)[O-])c1	C14H17N2O6	309.295	6-[2-(4-hydroxy-3-nitrophenyl)acetamido]hexanoate	experimental	-6.88843
584	DB03805	FC(F)(F)c1ccc(NC(=O)[C@@H]([C@H](O)C)C#N)cc1	C12H11F3N2O2	272.223	(2R 3R)-2-cyano-3-hydroxy-N-[4-(trifluoromethyl)phenyl]butanamide	experimental	-6.88009
585	DB04430	N#C/C(=C/Nc1ccc(Nc2ccccc2)cc1)/c1n[nH]nn1	C16H13N7	303.321	(2Z)-3-{[4-(phenylamino)phenyl]amino}-2-(2H-1 2 3 4-tetrazol-5-yl)prop-2-enenitrile	experimental	-6.87992
586	DB07951	O=C(O)[C@@H](NC(=O)Cc1c2c([nH]c1)cccc2)CC(=O)O	C14H14N2O5	290.271	(2S)-2-[2-(1H-indol-3-yl)acetamido]butanedioic acid	experimental	-6.87987
587	DB04283	Brc1nc(O)c2[nH]cnc2n1	C5H2BrN4O	214	2-bromo-6-hydroxy-purine	experimental	-6.87637
588	DB07268	O=C(N)c1c(Nc2nc(Nc3cc(O)ccc3)ncc2)cccc1	C17H15N5O2	321.333	2-({2-[(3-hydroxyphenyl)amino]pyrimidin-4-yl}amino)benzamide	experimental	-6.87466
589	DB07244	Fc1cc(F)cc(CNc2ccc(-c3c(N)nc(N)nc3CC)cc2)c1	C19H19F2N5	355.384	5-(4-{[(3 5-difluorophenyl)methyl]amino}phenyl)-6-ethylpyrimidine-2 4-diamine	experimental	-6.8731
590	DB02985	Ic1[nH]c2NC(=N)N=C(O)c2n1	C5H4IN5O	277.023	2-imino-8-iodo-3 9-dihydropurin-6-ol	experimental	-6.86981
591	DB06858	O=C(CNC1CCCCCCC1)N1[C@H](C(=O)NCc2ccc(C(=N)N)cc2)CCC1	C23H35N5O2	413.556	(2S)-N-[(4-carbamimidoylphenyl)methyl]-1-[2-(cyclooctylamino)acetyl]pyrrolidine-2-carboxamide	experimental	-6.86782
592	DB09224	Fc1ccc(C(=O)CCCN2CCC(C)CC2)cc1	C16H22FNO	263.356	melperone	approved	-6.8661
593	DB04180	S(=O)(=O)(N)c1ccc(C(=O)NCc2c(F)cc(F)cc2)cc1	C14H12F2N2O3S	326.318	N-[(2 4-difluorophenyl)methyl]-4-sulfamoylbenzamide	experimental	-6.86305
594	DB07511	O=C1N(c2ccc(C#N)cc2)C(=O)c2c1c(C)ccc2	C16H10N2O2	262.263	4-(4-methyl-1 3-dioxoisoindol-2-yl)benzonitrile	experimental	-6.86258
595	DB01989	P(=O)(O)(N[C@H](C(=O)N1[C@H](C(=O)OC)CCC1)C)[C@H](NC(=O)[C@H](NC(=O)[C@H]1N(C(=O)OCc2ccccc2)CCC1)CCCC[N+H3])Cc1ccccc1	C36H52N6O9P	743.807	(1S)-1-[(2R)-6-ammonio-2-{[(2S)-1-[(benzyloxy)carbonyl]pyrrolidin-2-yl]formamido}hexanamido]-2-phenylethyl[(2S)-1-[(2S)-2-(methoxycarbonyl)pyrrolidin-1-yl]-1-oxopropan-2-yl]aminophosphinic acid	experimental	-6.86163
596	DB00143	SC[C@H](NC(=O)CC[C@H](N)C(=O)O)C(=O)NCC(=O)O	C10H17N3O6S	307.323	glutathione	approved; nutraceutical	-6.86157
597	DB08245	P(=O)(OC[C@@H]1[C@@H](O)C[C@H](n2c3c(cc([N+](=O)[O-])cc3)cc2)O1)(O)O	C13H15N2O8P	358.241	[(2R 3S 5R)-3-hydroxy-5-(5-nitroindol-1-yl)oxolan-2-yl]methoxyphosphonic acid	experimental	-6.86154
598	DB06700	Oc1ccc(C(CN(C)C)C2(O)CCCCC2)cc1	C16H25NO2	263.375	desvenlafaxine	approved	-6.86029
599	DB04549	S(=O)(=O)(N)c1ccc(C(=O)NCc2c(F)c(F)c(F)cc2)cc1	C14H11F3N2O3S	344.309	4-sulfamoyl-N-[(2 3 4-trifluorophenyl)methyl]benzamide	experimental	-6.85801
600	DB08253	O=C(N)[C@@H](N)Cc1c2c(ccc1)cccc2	C13H14N2O	214.263	nam napthylaminoalanine	experimental	-6.8579
601	DB07102	O=C(O)[C@@H](N)CCC(=O)Nc1ccc(OCc2ccccc2)cc1	C18H20N2O4	328.362	(2S)-2-amino-4-{[4-(benzyloxy)phenyl]carbamoyl}butanoic acid	experimental	-6.85505
602	DB06147	S(=O)(=O)(Nc1sccn1)c1ccc(N)cc1	C9H9N3O2S2	255.317	thiazamide	approved; vet_approved	-6.85473
603	DB02875	Fc1cc(-c2[nH]c3c(n2)cc(C(=[N+H2])N)cc3)c([O-])cc1	C14H11FN4O	270.262	2-{5-[amino(iminio)methyl]-1H-1 3-benzodiazol-2-yl}-4-fluorobenzenolate	experimental	-6.85469
604	DB02221	S(=O)(=O)(N)c1ccc(C(=O)NCc2c(F)cc(F)cc2F)cc1	C14H11F3N2O3S	344.309	4-sulfamoyl-N-[(2 4 6-trifluorophenyl)methyl]benzamide	experimental	-6.85418
605	DB08130	Ic1cc(F)c(Nc2c(F)c(F)ccc2-c2oc(NCCN)nn2)cc1	C16H13F3IN5O	475.207	N1-(5-{3 4-difluoro-2-[(2-fluoro-4-iodophenyl)amino]phenyl}-1 3 4-oxadiazol-2-yl)ethane-1 2-diamine	experimental	-6.84941
606	DB07543	O(C[C@@H](O)CNC(C)C)c1c2c([nH]c3c2cccc3)ccc1	C18H22N2O2	298.379	(2S)-1-(9H-carbazol-4-yloxy)-3-(isopropylamino)propan-2-ol	experimental	-6.84941
607	DB03886	O=C1NC(N)=Nc2ncc([C@H](O)[C@H](O)C)nc12	C9H11N5O3	237.215	biopterin	experimental	-6.84735
608	DB05271	Oc1c2c(ccc1)C[C@@H](N(CCC)CCc1sccc1)CC2	C19H25NOS	315.48	neupro	approved	-6.84635
609	DB00473	O=C(OC(CNC1CCCCC1)C)c1ccccc1	C16H23NO2	261.359	hexylcaine	approved; withdrawn	-6.84577
610	DB08369	C(n1cncc1)c1ccc(-c2ccccc2)cc1	C16H14N2	234.296	1-[(4-phenylphenyl)methyl]imidazole	experimental	-6.84288
611	DB00489	S(=O)(=O)(Nc1ccc(C(O)CNC(C)C)cc1)C	C12H20N2O3S	272.364	sotalol	approved	-6.83826
612	DB03685	P(=O)(OC[C@H]1[C@H](O)[C@@H](O)[C@H](N2C(=O)NC(=O)C=C2)O1)(O)O	C9H13N2O9P	324.181	uridine-5'-monophosphate	experimental	-6.83706
613	DB01870	S[C@H]1[C@H](O)[C@@H](O)[C@H](S)O[C@@H]1CO	C6H12O4S2	212.287	1 4-dithio-ﾎｱ-D-mannose	experimental	-6.8349
614	DB03857	S[C@H]1[C@H](O)[C@@H](O)[C@H](S)O[C@@H]1CO	C6H12O4S2	212.287	1 4-dithio-ﾎｱ-D-mannose	experimental	-6.8349
615	DB07468	O=C1[C@@]2(O)C(N(c3ccccc3)CC2)=Nc2c1c(C)ccc2	C18H16N2O2	292.332	(3aS)-3a-hydroxy-5-methyl-1-phenyl-2H 3H-pyrrolo[2 3-b]quinolin-4-one	experimental	-6.83372
616	DB02608	O=[N+]([O-])c1ccc([C@H](O)[C@@H](NC(=O)C)CO)cc1	C11H14N2O5	254.239	N-acetyl-P-nitrophenylserinol	experimental	-6.83358
617	DB04485	O=C1N([C@@H]2O[C@@H](CO)[C@H](O)C2)C=C(C)C(=O)N1	C10H14N2O5	242.229	deoxythymidine	experimental	-6.83123
618	DB08224	O=C1O[C@@H](CC[C@H]2[C@@H](C)C=CC=3[C@@H]2[C@@H](O)CCC=3)C[C@@H](O)C1	C18H26O4	306.397	(4R 6S)-6-{2-[(1S 2S 8S 8aR)-8-hydroxy-2-methyl-1 2 6 7 8 8a-hexahydronaphthalen-1-yl]ethyl}-4-hydroxyoxan-2-one	experimental	-6.83107
619	DB04400	O=C1NC(N)=NC=2NCC([C@H](O)[C@H](O)C)=NC1=2	C9H13N5O3	239.231	7 8-dihydrobiopterin	experimental	-6.82963
620	DB08333	O(/N=C/c1ccc(O)cc1)C(=O)C1CCCCC1	C14H17NO3	247.29	(E)-[(4-hydroxyphenyl)methylidene]amino cyclohexanecarboxylate	experimental	-6.82769
621	DB01954	O(C)c1c(OC2CCCC2)cc(C2CC(O)=NC2)cc1	C16H21NO3	275.348	rolipramum	experimental	-6.82514
622	DB08054	Nc1ncnc2n(C(C)C)nc(-c3cc4c(nccc4)cc3)c12	C17H16N6	304.349	1-isopropyl-3-(quinolin-6-yl)pyrazolo[3 4-d]pyrimidin-4-amine	experimental	-6.82496
623	DB08974	Fc1ccc(C(=O)c2cc3[nH]c(N=C(OC)O)nc3cc2)cc1	C16H12FN3O3	313.283	flubenol	approved; withdrawn	-6.82468
624	DB03606	O(C)c1c(OC2CCCC2)cc([C@@H]2CC(=O)NC2)cc1	C16H21NO3	275.348	(+)-rolipram	experimental	-6.82385
625	DB08335	O(/N=C/c1ccc(O)cc1)C(=O)CC(C)(C)C	C13H17NO3	235.279	(E)-[(4-hydroxyphenyl)methylidene]amino 3 3-dimethylbutanoate	experimental	-6.8224
626	DB03115	Ic1cc(F)c(Nc2c(F)c(F)c(Br)cc2C(=O)NOC[C@H](O)CO)cc1	C16H13BrF3IN2O4	561.089	5-bromo-N-[(2R)-2 3-dihydroxypropoxy]-3 4-difluoro-2-[(2-fluoro-4-iodophenyl)amino]benzamide	experimental	-6.81897
627	DB07754	S(C[C@H](NC(=O)N[C@H](C(=O)O)CCC(=O)O)C(=O)O)Cc1ccc(F)cc1	C16H19FN2O7S	402.395	(2S)-2-({[(1R)-1-carboxy-2-{[(4-fluorophenyl)methyl]sulfanyl}ethyl]carbamoyl}amino)pentanedioic acid	experimental	-6.817
628	DB03015	OC[C@H]1[C@H](O)[C@@H](O)[C@H](n2c3N=CN[C@H](O)c3[n+H]c2)O1	C10H15N4O5	271.25	(6R)-9-[(2R 3R 4R 5S)-3 4-dihydroxy-5-(hydroxymethyl)oxolan-2-yl]-6-hydroxy-1 6-dihydropurin-7-ium	experimental	-6.81588
629	DB03052	O=C(O)c1ccc(OCCn2cncc2)cc1	C12H12N2O3	232.235	dazoxiben	experimental	-6.81466
630	DB03185	O=C1N([C@H]2[C@H](O)[C@@H](O)[C@H](CO)O2)C=CC=CN1	C10H14N2O5	242.229	1-[(2R 3R 4R 5S)-3 4-dihydroxy-5-(hydroxymethyl)oxolan-2-yl]-3H-1 3-diazepin-2-one	experimental	-6.81257
631	DB04643	Clc1c(NC(=O)NC(=O)c2c(Cl)cc(Cl)cc2)ccc(OCCCC(=O)O)c1	C18H15Cl3N2O5	445.681	4-[3-chloro-4-({[(2 4-dichlorophenyl)formamido]carbonyl}amino)phenoxy]butanoic acid	experimental	-6.81231
632	DB00335	O=C(N)Cc1ccc(OCC(O)CNC(C)C)cc1	C14H22N2O3	266.336	atenolol	approved	-6.80637
633	DB04761	O=C(NCc1cnccc1)c1ncnc(C(=O)NCc2cnccc2)c1	C18H16N6O2	348.359	N4 N6-bis(pyridin-3-ylmethyl)pyrimidine-4 6-dicarboxamide	experimental	-6.80454
634	DB03370	Clc1c(Cl)cccc1CC[C@H]([C@@H](O)C)n1cc(C(=O)N)nc1	C15H17Cl2N3O2	342.22	1-[(3R 4S)-1-(2 3-dichlorophenyl)-4-hydroxypentan-3-yl]imidazole-4-carboxamide	experimental	-6.80418
635	DB03173	O(c1c([O-])c(-c2[nH]c3c(c2)cc(C(=[N+H2])N)cc3)ccc1)C1CCCC1	C20H21N3O2	335.4	2-{5-[amino(iminio)methyl]-1H-indol-2-yl}-6-(cyclopentyloxy)benzenolate	experimental	-6.804
636	DB01903	BrC=1C(=O)NC(=O)N([C@@H]2O[C@@H](COP(=O)(O)O)[C@H](O)C2)C=1	C9H12BrN2O8P	387.078	[(2S 3R 5R)-5-(5-bromo-2 4-dioxo-3H-pyrimidin-1-yl)-3-hydroxyoxolan-2-yl]methoxyphosphonic acid	experimental	-6.80087
637	DB06987	O=C(N)Cc1ccc(OC[C@H](O)CNC(C)C)cc1	C14H22N2O3	266.336	(+)-atenolol	experimental	-6.80002
638	DB08006	N(c1cc2c(cc3c(c2)cccc3)cc1)C=1n2ncnc2N=C(C)C=1	C20H15N5	325.367	N-(anthracen-2-yl)-5-methyl-[1 2 4]triazolo[1 5-a]pyrimidin-7-amine	experimental	-6.79965
639	DB08763	P(=O)(O)(O)[C@@H](NC(=O)OCc1ccccc1)c1ccc(C(=N)N)cc1	C16H18N3O5P	363.305	(R)-{[(benzyloxy)carbonyl]amino}(4-carbamimidoylphenyl)methylphosphonic acid	experimental	-6.79747
640	DB07489	Clc1cc(Nc2sc(C(=O)c3ccc(F)cc3)c(N)[n+H]2)ccc1	C16H12ClFN3OS	348.802	4-amino-2-[(3-chlorophenyl)amino]-5-(4-fluorobenzoyl)-1 3-thiazol-3-ium	experimental	-6.79116
641	DB04060	P(=O)(OC[C@H]1[C@H](O)C[C@H](C=2C=C(C)C(=O)NC=2)O1)(O)O	C11H16NO7P	305.221	[(2S 3R 5R)-3-hydroxy-5-(5-methyl-6-oxo-1H-pyridin-3-yl)oxolan-2-yl]methoxyphosphonic acid	experimental	-6.79053
642	DB03998	O=CCN1C(=O)/C(=C/c2ccc(O)cc2)/N=C1CN	C13H13N3O3	259.261	2-[(4Z)-2-(aminomethyl)-4-[(4-hydroxyphenyl)methylidene]-5-oxoimidazol-1-yl]acetaldehyde	experimental	-6.79013
643	DB05246	O=C1N(C)C(=O)CC1(C)c1ccccc1	C12H13NO2	203.237	methsuximide	approved	-6.78484
644	DB04833	O=C1N(c2c(C)cccc2)C(C)=Nc2c1cccc2	C16H14N2O	250.295	sonal	illicit; withdrawn	-6.78433
645	DB03623	Oc1ccc(-c2cnc3c(c4c(ccnc4)cc3)c2)cc1	C18H12N2O	272.301	4-(2 7-phenanthrolin-9-yl)phenol	experimental	-6.78429
646	DB08677	O=C(/N=C/1\SC(C(C)C)=CN\1)Cc1cnccc1	C13H15N3OS	261.343	N-[(2Z)-5-isopropyl-3H-1 3-thiazol-2-ylidene]-2-(pyridin-3-yl)acetamide	experimental	-6.78157
647	DB02699	O=C1C(C)=C(/C=C/C(=C/C=C/C(=C/CO)/C)/C)C(C)(C)CC1	C20H28O2	300.435	4-oxoretinol	experimental	-6.77879
648	DB07643	Clc1c(Cl)cccc1CN1CCC(COc2c3c(N)nc(N)nc3ccc2)CC1	C21H23Cl2N5O	432.346	5-({1-[(2 3-dichlorophenyl)methyl]piperidin-4-yl}methoxy)quinazoline-2 4-diamine	experimental	-6.77847
649	DB08516	Fc1cc(COc2ccc(/C=N/[C@H](C(=O)N)C)cc2)ccc1	C17H17FN2O2	300.328	(2S)-2-[(E)-({4-[(3-fluorophenyl)methoxy]phenyl}methylidene)amino]propanamide	experimental	-6.77757
650	DB04163	S(c1c2c(N)nc(N)nc2ccc1)c1ccccc1	C14H12N4S	268.337	5-(phenylsulfanyl)quinazoline-2 4-diamine	experimental	-6.77666
651	DB09421	O=C([C@@H](NC(=O)[C@H]1NC(=O)CC1)Cc1[nH]cnc1)N1[C@H](C(=O)N)CCC1	C16H22N6O4	362.384	(2S)-N-[(2S)-1-[(2S)-2-carbamoylpyrrolidin-1-yl]-3-(3H-imidazol-4-yl)-1-oxopropan-2-yl]-5-oxopyrrolidine-2-carboxamide	approved	-6.77599
652	DB00856	Clc1ccc(OCC(O)CO)cc1	C9H11ClO3	202.635	chlorphenesin	approved; vet_approved; withdrawn	-6.77473
653	DB01791	Clc1c(NC(=O)c2cc(OC3CCCC3)c(OC)cc2)c(Cl)cnc1	C18H18Cl2N2O3	381.253	piclamilast	experimental	-6.77441
654	DB04292	O=C(O)[C@@H](N)Cc1ccc(CNC(C)C)cc1	C13H20N2O2	236.31	(2S)-2-amino-3-{4-[(isopropylamino)methyl]phenyl}propanoic acid	experimental	-6.77325
655	DB03461	P(=O)(OP(=O)(OC[C@H]1[C@H](O)[C@@H](O)[C@H]([n+]2cc(C(=O)N)ccc2)O1)[O-])(OC[C@H]1[C@H](O)[C@@H](OP(=O)(O)O)[C@H](n2c3ncnc(N)c3nc2)O1)O	C21H28N7O17P3	743.405	1-[(2R 3R 4R 5S)-5-[({[(2S 3S 4R 5R)-5-(6-aminopurin-9-yl)-3-hydroxy-4-(phosphonooxy)oxolan-2-yl]methoxy(hydroxy)phosphoryl phosphonato}oxy)methyl]-3 4-dihydroxyoxolan-2-yl]-3-carbamoyl-1ﾎｻ竅ｵ-pyridin-1-ylium	experimental	-6.77301
656	DB07209	O=C(O)CCCCC(=O)C[C@@H](O)/C=C\C/C=C\CCCCC	C18H30O4	310.428	(8R 9Z 12Z)-8-hydroxy-6-oxooctadeca-9 12-dienoic acid	experimental	-6.77112
657	DB00633	[C@H](C)(c1c(C)c(C)ccc1)c1nc[nH]c1	C13H16N2	200.28	dexmedetomidine hcl	approved; vet_approved	-6.77107
658	DB03372	SCCC(=O)N1Cc2[nH]c3c(c2CC1)cccc3	C14H16N2OS	260.355	1-{1H 3H 4H 9H-pyrido[3 4-b]indol-2-yl}-3-sulfanylpropan-1-one	experimental	-6.76871
659	DB08957	OC(CNCCCCCCNCC(O)c1cc(O)c(O)cc1)c1cc(O)c(O)cc1	C22H32N2O6	420.499	hexoprenaline	approved; withdrawn	-6.76868
660	DB01972	P(=O)(OC[C@H]1[C@H](O)[C@@H](O)[C@H](n2c3N=C(N)NC(=O)c3nc2)O1)(O)O	C10H14N5O8P	363.221	guanosine-5'-monophosphate	experimental	-6.76861
661	DB02075	P(=O)(OC[C@H]1[C@H](O)[C@@H](O)[C@H](c2c3N=CNC(=O)c3[nH]c2)N1)(O)O	C11H14N4O7P	345.225	[(2S 3S 4S 5S)-3 4-dihydroxy-5-{4-oxo-3H-pyrrolo[3 2-d]pyrimidin-7-yl}pyrrolidin-2-yl]methoxyphosphonic acid	experimental	-6.76844
662	DB02287	Oc1c(-c2[nH]c3c(n2)ccc(C(=[N+H2])N)c3)cccc1	C14H13N4O	253.279	{amino[2-(2-hydroxyphenyl)-3H-1 3-benzodiazol-5-yl]methylidene}azanium	experimental	-6.76773
663	DB03914	O=CCN1C(=O)/C(=C/c2c3c([nH]c2)cccc3)/N=C1[C@H](N)[C@@H](O)C	C17H17N4O3	325.342	2-[(4Z)-2-[(1S 2S)-1-amino-2-hydroxypropyl]-4-(indol-3-ylmethylidene)-5-oxoimidazol-1-yl]acetaldehyde	experimental	-6.76733
664	DB01882	S(CC[C@H](N)C(O)(O)c1ncccc1)C	C10H16N2O2S	228.311	(2S)-2-amino-4-(methylsulfanyl)-1-(pyridin-2-yl)butane-1 1-diol	experimental	-6.76398
665	DB01809	Nc1ncnc2n(C(C)(C)C)nc(-c3ccc(C)cc3)c12	C16H19N5	281.356	1-tert-butyl-3-(4-methylphenyl)pyrazolo[3 4-d]pyrimidin-4-amine	experimental	-6.76294
666	DB08312	O=Nc1c(OCC2CCCCC2)nc(N)nc1N	C11H17N5O2	251.285	6-(cyclohexylmethoxy)-5-nitrosopyrimidine-2 4-diamine	experimental	-6.7612
667	DB06850	O=C(CNC1CCCCC1)N1[C@H](C(=O)NCc2ccc(C(=N)N)cc2)CCC1	C21H31N5O2	385.503	(2S)-N-[(4-carbamimidoylphenyl)methyl]-1-[2-(cyclohexylamino)acetyl]pyrrolidine-2-carboxamide	experimental	-6.76042
668	DB00296	O=C(Nc1c(C)cccc1C)[C@H]1N(CCC)CCCC1	C17H26N2O	274.401	ropivacaine	approved	-6.75931
669	DB02161	O=C(OC1C[C@@H]2N(C)[C@H](C1)CC2)[C@H](O)c1ccccc1	C16H21NO3	275.343	(1R 3S 5S)-8-methyl-8-azabicyclo[3.2.1]octan-3-yl (2R)-2-hydroxy-2-phenylacetate	experimental	-6.75923
670	DB07529	O=C1/C(=C\c2ncccc2)/SC(=N)N1	C9H7N3OS	205.236	(5E)-2-imino-5-(pyridin-2-ylmethylidene)-1 3-thiazolidin-4-one	experimental	-6.75866
671	DB07590	Clc1c(Cl)ccc(C(=O)CCSC[C@H](N)C(=O)O)c1	C12H13Cl2NO3S	322.208	(2R)-2-amino-3-{[3-(3 4-dichlorophenyl)-3-oxopropyl]sulfanyl}propanoic acid	experimental	-6.75774
672	DB07139	O=[N+]([O-])c1cc(-c2sc(CCC(=O)O)cc2)ccc1	C13H11NO4S	277.296	3-[5-(3-nitrophenyl)thiophen-2-yl]propanoic acid	experimental	-6.75673
673	DB03003	S(=O)(=O)(O)C[C@@H](NC(=O)CC[C@H](N)C(=O)O)C(=O)NCC(=O)O	C10H17N3O9S	355.322	glutathione sulfonic acid	experimental	-6.7548
674	DB07101	Ic1cc(F)c(Nc2c(F)c(F)ccc2C(=O)NOC[C@H](O)CO)cc1	C16H14F3IN2O4	482.193	N-[(2R)-2 3-dihydroxypropoxy]-3 4-difluoro-2-[(2-fluoro-4-iodophenyl)amino]benzamide	experimental	-6.75457
675	DB06917	Fc1ccc(C(=O)c2ccncc2)cc1	C12H8FNO	201.196	4-(4-fluorobenzoyl)pyridine	experimental	-6.75416
676	DB02472	OC[C@H]1[C@H](O)[C@@H](O)[C@H](N2c3ncnc(O)c3NC2)O1	C10H14N4O5	270.242	(2R 3R 4R 5S)-2-(6-hydroxy-7 8-dihydropurin-9-yl)-5-(hydroxymethyl)oxolane-3 4-diol	experimental	-6.75342
677	DB01854	Brc1cc(C(=O)N)cnc1	C6H5BrN2O	201.021	5-bromonicotinamide	experimental	-6.75329
678	DB04143	P(=O)(OC[C@@H](O)[C@@H](O)c1c2c([nH]c1)cccc2)(O)O	C11H14NO6P	287.206	indole-3-glycerol phosphate	experimental	-6.75277
679	DB02196	P(=O)(OP(=O)(O[C@@H]1[C@H](NC(=O)C)[C@@H](O)[C@@H](O)[C@@H](CO)O1)O)(OC[C@@H]1[C@@H](O)[C@@H](O)[C@H](N2C(=O)NC(=O)C=C2)O1)O	C17H27N3O17P2	607.354	{[(2R 3S 4R 5R)-5-(2 4-dioxo-3H-pyrimidin-1-yl)-3 4-dihydroxyoxolan-2-yl]methoxy(hydroxy)phosphoryl}oxy[(2R 3R 4R 5R 6R)-3-acetamido-4 5-dihydroxy-6-(hydroxymethyl)oxan-2-yl]oxyphosphinic acid	experimental	-6.75212
680	DB02928	O=C(O)[C@@H](N)Cc1c(O)cc(O)c(N)c1	C9H12N2O4	212.203	3-amino-6-hydroxy-tyrosine	experimental	-6.75159
681	DB00424	O=C(OC1C[C@@H]2N(C)[C@H](C1)CC2)[C@H](CO)c1ccccc1	C17H23NO3	289.369	levbid	approved	-6.75132
682	DB02454	P(=O)(O[C@H]1[C@@H](O)[C@H](n2c3ncnc(N)c3nc2)OC1)(O)O	C9H12N5O6P	317.195	[(3R 4R 5R)-5-(6-aminopurin-9-yl)-4-hydroxyoxolan-3-yl]oxyphosphonic acid	experimental	-6.75041
683	DB00725	O=C(OC1CC2[N+](C)(C)C(C1)CC2)C(O)c1ccccc1.[Br-]	C17H24BrNO3	370.281	3-[(2-hydroxy-2-phenylacetyl)oxy]-8 8-dimethyl-8-azabicyclo[3.2.1]octan-8-ium bromide	approved	-6.74814
684	DB08451	S(=O)(=O)(Nc1c2ncccc2ccc1)C	C10H10N2O2S	222.264	N-(quinolin-8-yl)methanesulfonamide	experimental	-6.74644
685	DB04315	P(=O)(OP(=O)(O)O)(OC[C@H]1[C@H](O)[C@@H](O)[C@H](n2c3N=C(N)NC(=O)c3nc2)O1)O	C10H15N5O11P2	443.2	guanosine-5'-diphosphate	experimental	-6.74638
686	DB04204	P(=O)(O)(O)C(F)(F)c1ccc(CCCCc2ccc(C(P(=O)(O)O)(F)F)cc2)cc1	C18H20F4O6P2	470.289	[4-(4-{4-[difluoro(phosphono)methyl]phenyl}butyl)phenyl]difluoromethylphosphonic acid	experimental	-6.74502
687	DB02632	O=[N+]([O-])c1ccc(O[C@H]2[C@H](O)[C@@H](O)[C@@H](O)[C@@H](CO)O2)cc1	C12H15NO8	301.249	p-nitrophenyl-ﾎｲ-D-galactoside	experimental	-6.74204
688	DB07524	N(c1c2c([nH]c1)nccc2)c1ccccc1	C13H11N3	209.247	N-phenyl-1H-pyrrolo[2 3-b]pyridin-3-amine	experimental	-6.74121
689	DB00502	Clc1ccc(C2(O)CCN(CCCC(=O)c3ccc(F)cc3)CC2)cc1	C21H23ClFNO2	375.864	haloperidol	approved	-6.7378
690	DB03416	P(=O)(OCCc1c(C)[n+](Cc2c(N)nc(C)nc2)cs1)(O)[O-]	C12H17N4O4PS	344.327	thiamin phosphate	experimental	-6.73621
691	DB02496	P(=O)(OC[C@@H](O)[C@H](O)C(=O)C)(O)O	C5H11O7P	214.11	1-deoxy-D-xylulose-5-phosphate	experimental	-6.73504
692	DB08503	OC[C@@H]1[C@@H](O)[C@H](O)[C@@H](O)[C@]2(O1)ON[C@H](c1ccc(C)cc1)C2	C15H21NO6	311.33	(3S 5R 7R 8S 9S 10R)-7-(hydroxymethyl)-3-(4-methylphenyl)-1 6-dioxa-2-azaspiro[4.5]decane-8 9 10-triol	experimental	-6.73485
693	DB00214	S(=O)(=O)(NC(=O)NC(C)C)c1c(Nc2cc(C)ccc2)ccnc1	C16H20N4O3S	348.42	torsemide	approved	-6.73464
694	DB07338	Clc1c(Oc2cc(C(=O)O)c([N+](=O)[O-])cc2)ccc(C(F)(F)F)c1	C14H7ClF3NO5	361.657	acifluorfen	experimental	-6.73456
695	DB03643	[O-]c1c(-c2[nH]c3c(n2)cc(C(=[N+H2])N)cc3)cccc1	C14H12N4O	252.271	2-{5-[amino(iminio)methyl]-1H-1 3-benzodiazol-2-yl}benzenolate	experimental	-6.73376
696	DB08178	O(C)c1c2c(-c3nc(N)ncc3)c[nH]c2ncc1	C12H11N5O	241.249	4-{4-methoxy-1H-pyrrolo[2 3-b]pyridin-3-yl}pyrimidin-2-amine	experimental	-6.73026
697	DB05154	FC(F)(F)Oc1ccc(CO[C@@H]2COc3n(cc([N+](=O)[O-])n3)C2)cc1	C14H12F3N3O5	359.257	(6S)-2-nitro-6-{[4-(trifluoromethoxy)phenyl]methoxy}-5H 6H 7H-imidazo[2 1-b][1 3]oxazine	investigational	-6.72985
698	DB07712	Oc1cc2c(CC)n(-c3ccc(O)cc3)nc2cc1	C15H14N2O2	254.284	3-ethyl-2-(4-hydroxyphenyl)indazol-5-ol	experimental	-6.72559
699	DB02527	O=P1(O)O[C@@H]2[C@H](O)[C@@H](n3c4ncnc(N)c4nc3)O[C@@H]2CO1	C10H12N5O6P	329.206	cAMP	experimental	-6.72448
700	DB00960	O(CC(O)CNC(C)C)c1c2c([nH]cc2)ccc1	C14H20N2O2	248.321	1-(1H-indol-4-yloxy)-3-(isopropylamino)propan-2-ol	approved	-6.72235
701	DB01974	S(C[C@H](N)C(=O)O)[C@@H]1NOC([C@@H](N)C(=O)O)=C1	C8H13N3O5S	263.271	(2R)-2-amino-3-{[(3S)-5-[(R)-amino(carboxy)methyl]-2 3-dihydro-1 2-oxazol-3-yl]sulfanyl}propanoic acid	experimental	-6.72233
702	DB07067	S(=O)(=O)(C)c1ccc(-c2nc([C@H]([C@H](N)C(=O)N3CCCC3)C)on2)cc1	C17H22N4O4S	378.446	(2S 3S)-2-amino-3-[3-(4-methanesulfonylphenyl)-1 2 4-oxadiazol-5-yl]-1-(pyrrolidin-1-yl)butan-1-one	experimental	-6.72124
703	DB01905	O(C)c1cc(-c2[nH]c3c(n2)cc(C(=[N+H2])N)cc3)c(O)cc1	C15H15N4O2	283.305	{amino[2-(2-hydroxy-5-methoxyphenyl)-1H-1 3-benzodiazol-5-yl]methylidene}azanium	experimental	-6.71934
704	DB03494	Fc1c(C(=[N+H2])N)cc2nc(-c3c([O-])c(OCC(C)C)ccc3)[nH]c2c1	C18H19FN4O2	342.367	2-{5-[amino(iminio)methyl]-6-fluoro-1H-1 3-benzodiazol-2-yl}-6-(2-methylpropoxy)benzenolate	experimental	-6.71724
705	DB06855	Fc1c(C(=[N+H2])N)cc2nc(-c3c([O-])c(OCC(C)C)ccc3)[nH]c2c1	C18H19FN4O2	342.367	2-{5-[amino(iminio)methyl]-6-fluoro-1H-1 3-benzodiazol-2-yl}-6-(2-methylpropoxy)benzenolate	experimental	-6.71724
706	DB04345	O=C1NC(=O)c2nc3c(nc2N1)cc(C)c(C)c3	C12H10N4O2	242.233	lumichrome	experimental	-6.71472
707	DB02193	O=C1/C(=C/2\Nc3c(N\2)ccc(C(=[N+H2])N)c3)/C=CC=C1	C14H13N4O	253.279	[amino({2-[(1Z)-6-oxocyclohexa-2 4-dien-1-ylidene]-1 3-dihydro-1 3-benzodiazol-5-yl})methylidene]azanium	experimental	-6.70942
708	DB00246	Clc1c(CCN2CCN(c3nsc4c3cccc4)CC2)cc2c(NC(=O)C2)c1	C21H21ClN4OS	412.936	ziprasidone	approved	-6.70851
709	DB06911	Clc1cc(CNC(=O)[C@H]2N(C(=O)[C@H](N)CC(C)C)CCC2)ccc1	C18H26ClN3O2	351.871	(2S)-1-[(2R)-2-amino-4-methylpentanoyl]-N-[(3-chlorophenyl)methyl]pyrrolidine-2-carboxamide	experimental	-6.70797
710	DB08300	Nc1ncnc2n(C)nc(-c3cc4c(cc3)cccc4)c12	C16H13N5	275.308	1-methyl-3-(naphthalen-2-yl)pyrazolo[3 4-d]pyrimidin-4-amine	experimental	-6.70769
711	DB01685	N#Cc1nccc(-c2nc(-c3ccncc3)[nH]n2)c1	C13H8N6	248.243	4-[5-(pyridin-4-yl)-1H-1 2 4-triazol-3-yl]pyridine-2-carbonitrile	experimental	-6.70766
712	DB01611	Clc1cc2nccc(NC(CCCN(CCO)CC)C)c2cc1	C18H26ClN3O	335.872	hydroxychloroquine	approved	-6.70319
713	DB08379	Clc1c(Oc2ccccc2)c(F)c(CC2=NNC(=O)C=C2)cc1	C17H12ClFN2O2	330.741	6-[(4-chloro-2-fluoro-3-phenoxyphenyl)methyl]-2H-pyridazin-3-one	experimental	-6.70206
714	DB01125	O(C)c1ccc(C2C(=O)c3c(C2=O)cccc3)cc1	C16H12O3	252.265	anisindione	approved	-6.69942
715	DB07812	O=C(N[C@H](CN)c1ccccc1)c1sc(-c2c3c([nH]cc3)ncc2)cc1	C20H18N4OS	362.448	N-[(1S)-2-amino-1-phenylethyl]-5-{1H-pyrrolo[2 3-b]pyridin-4-yl}thiophene-2-carboxamide	experimental	-6.69863
716	DB08247	O(CC1CCCCC1)c1nc(N)nc2[nH]c(C(C)C)nc12	C15H23N5O	289.376	6-(cyclohexylmethoxy)-8-isopropyl-9H-purin-2-amine	experimental	-6.69204
717	DB08100	Oc1c(C)cc(/C=C/c2ccccc2)cc1C	C16H16O	224.298	2 6-dimethyl-4-[(E)-2-phenylethenyl]phenol	experimental	-6.69114
718	DB01653	O=C/1N(CCO)C([C@H](N)[C@H](O)C)=N\C\1=C/c1c2c([nH]c1)cccc2	C17H20N4O3	328.366	(5Z)-2-[(1S 2R)-1-amino-2-hydroxypropyl]-3-(2-hydroxyethyl)-5-(1H-indol-3-ylmethylidene)imidazol-4-one	experimental	-6.69112
719	DB02547	P(=O)(OP(=O)(O[C@@H]1[C@@H](O)[C@H](O)[C@@H](O)[C@H](C)O1)O)(OC[C@H]1[C@H](O)[C@@H](O)[C@H](n2c3N=C(N)NC(=O)c3nc2)O1)O	C16H25N5O15P2	589.342	{[(2S 3R 4R 5R)-5-(2-amino-6-oxo-1H-purin-9-yl)-3 4-dihydroxyoxolan-2-yl]methoxy(hydroxy)phosphoryl}oxy[(2R 3S 4R 5R 6S)-3 4 5-trihydroxy-6-methyloxan-2-yl]oxyphosphinic acid	experimental	-6.68981
720	DB00917	O=C(O)CCC/C=C\C[C@@H]1[C@@H](/C=C/[C@@H](O)CCCCC)[C@H](O)CC1=O	C20H32O5	352.465	dinoprostone	approved	-6.68871
721	DB08083	S(=O)(=O)(N)c1cc2nc(-c3ncsc3)[nH]c2cc1	C10H8N4O2S2	280.326	2-(1 3-thiazol-4-yl)-1H-1 3-benzodiazole-5-sulfonamide	experimental	-6.68829
722	DB03093	Fc1nc(N)c2[nH]c(Cc3c(OC)ccc(OC)c3)nc2n1	C14H14FN5O2	303.292	8-[(2 5-dimethoxyphenyl)methyl]-2-fluoro-7H-purin-6-amine	experimental	-6.68657
723	DB08639	N#Cc1ccc(Nc2nc(Nc3c(C)cc(C)cc3C)ccn2)cc1	C20H19N5	329.398	4-({4-[(2 4 6-trimethylphenyl)amino]pyrimidin-2-yl}amino)benzonitrile	experimental	-6.68657
724	DB00268	O=C1Nc2c(c(CCN(CCC)CCC)ccc2)C1	C16H24N2O	260.375	ropinirole	approved; investigational	-6.6863
725	DB06905	O=C(O)[C@H]([C@@H](N)/C=C/C(=C/[C@@H]([C@@H](OC)Cc1ccccc1)C)/C)C	C20H29NO3	331.449	(2S 3S 4E 6E 8S 9S)-3-amino-9-methoxy-2 6 8-trimethyl-10-phenyldeca-4 6-dienoic acid	experimental	-6.68581
726	DB06828	O(CCn1cccc1)c1cc2c([nH]cc2)cc1	C14H14N2O	226.274	5-[2-(pyrrol-1-yl)ethoxy]-1H-indole	experimental	-6.68359
727	DB03039	S(=O)(=O)(N)c1ccc(C(=O)NCc2c(F)ccc(F)c2)cc1	C14H12F2N2O3S	326.318	N-[(2 5-difluorophenyl)methyl]-4-sulfamoylbenzamide	experimental	-6.68324
728	DB02689	S(=O)(=O)(N)CCSC[C@H](N)C(=O)O	C5H14N2O4S2	230.306	(2R)-2-amino-3-{[2-(aminodihydroxy-ﾎｻ竅ｴ-sulfanyl)ethyl]sulfanyl}propanoic acid	experimental	-6.68149
729	DB07642	Fc1c(CN2CCC(COc3c4c(N)nc(N)nc4ccc3)CC2)cccc1	C21H24FN5O	381.447	5-({1-[(2-fluorophenyl)methyl]piperidin-4-yl}methoxy)quinazoline-2 4-diamine	experimental	-6.68133
730	DB00299	O=C1N=C(N)Nc2n(CCC(CO)CO)cnc12	C10H15N5O3	253.258	denavir	approved	-6.67953
731	DB00953	N(CCc1c2c([nH]c1)ccc(Cn1ncnc1)c2)(C)C	C15H19N5	269.345	maxalt	approved	-6.67795
732	DB07720	Clc1ncc([C@@H]2[C@@H]3N[C@H](C2)CC3)cc1	C11H13ClN2	208.687	epibatidine	experimental	-6.67647
733	DB01203	O(CC(O)CNC(C)(C)C)c1c2c(ccc1)C[C@@H](O)[C@@H](O)C2	C17H27NO4	309.401	nadolol	approved	-6.6756
734	DB03102	O=C(O)C(=O)Nc1c(C(=O)O)c2c(s1)COCC2	C10H9NO6S	271.247	2-(carboxyformamido)-4H 5H 7H-thieno[2 3-c]pyran-3-carboxylic acid	experimental	-6.6729
735	DB06860	Clc1nccc(N2C(=O)c3c(C)cccc3C2=O)c1	C14H9ClN2O2	272.686	2-(2-chloropyridin-4-yl)-4-methylisoindole-1 3-dione	experimental	-6.67124
736	DB00429	O=C([O-])CCC/C=C\C[C@@H]1[C@@H](/C=C/[C@@](O)(CCCCC)C)[C@@H](O)C[C@@H]1O.OCC([N+H3])(CO)CO	C25H47NO8	489.643	carboprost(1-); htris	approved	-6.66848
737	DB02122	ICC(=O)Nc1cc(B(O)O)ccc1	C8H9BINO3	304.877	3-(2-iodoacetamido)phenylboronic acid	experimental	-6.66792
738	DB07729	Fc1cc(C(=O)Nc2cc(-c3[nH]nnn3)ccc2)ccc1	C14H10FN5O	283.26	3-fluoro-N-[3-(1H-1 2 3 4-tetrazol-5-yl)phenyl]benzamide	experimental	-6.66649
739	DB07880	O=C(O)c1c(/N=N/c2ccc(O)cc2)cccc1	C13H10N2O3	242.23	2-[(E)-2-(4-hydroxyphenyl)diazen-1-yl]benzoic acid	experimental	-6.66271
740	DB03150	P(=O)(OC[C@H]1O[C@@H](N2C(=O)NC(=O)C(C)=C2)CC1)(O)O	C10H15N2O7P	306.209	[(2S 5R)-5-(5-methyl-2 4-dioxo-3H-pyrimidin-1-yl)oxolan-2-yl]methoxyphosphonic acid	experimental	-6.6606
741	DB08768	N(CC=C(C)C)c1ncnc2[nH]cnc12	C10H13N5	203.244	ipade	experimental	-6.65814
742	DB07149	FCC[C@@H]1c2[nH]c(-c3nc(N)ncc3)cc2C(=O)NC1	C13H14FN5O	275.282	(7S)-2-(2-aminopyrimidin-4-yl)-7-(2-fluoroethyl)-1H 5H 6H 7H-pyrrolo[3 2-c]pyridin-4-one	experimental	-6.65407
743	DB00152	OCCc1c(C)[n+](Cc2c(N)nc(C)nc2)cs1	C12H17N4OS	265.355	thiamine	approved; nutraceutical; vet_approved	-6.65212
744	DB08770	Oc1ccc(CCNC=2N=C(N)n3nc(-c4occc4)nc3N=2)cc1	C16H15N7O2	337.336	4-(2-{[7-amino-2-(furan-2-yl)-[1 2 4]triazolo[1 5-a][1 3 5]triazin-5-yl]amino}ethyl)phenol	experimental	-6.65197
745	DB00297	O=C(Nc1c(C)cccc1C)C1N(CCCC)CCCC1	C18H28N2O	288.428	bupivacaine	approved; investigational	-6.64914
746	DB01002	O=C(Nc1c(C)cccc1C)[C@H]1N(CCCC)CCCC1	C18H28N2O	288.428	(-)-bupivacaine	approved	-6.64914
747	DB03804	Brc1sc(C=2C(=O)NC(=O)N([C@@H]3O[C@H](CO)[C@@H](O)C3)C=2)cc1	C13H13BrN2O5S	389.222	5-bromothienyldeoxyuridine	experimental	-6.64881
748	DB03942	P(=O)(OP(=O)(O)O)(O[C@H]1[C@H](O)[C@@H](O)[C@H](COP(=O)(O)O)C1)O	C6H15O13P3	388.097	carboxylic prpp	experimental	-6.64493
749	DB08160	S(CC[C@H](N)C(O)(O)c1sccn1)C	C8H14N2O2S2	234.339	(2S)-2-amino-4-(methylsulfanyl)-1-(1 3-thiazol-2-yl)butane-1 1-diol	experimental	-6.64402
750	DB01324	Clc1c(S(=O)(=O)N)cc2S(=O)(=O)N(C)C(CSCC(F)(F)F)Nc2c1	C11H13ClF3N3O4S3	439.882	polythiazide	approved	-6.63839
751	DB02324	IC=1C(=O)NC(=O)N([C@@H]2O[C@@H](COP(=O)(O)O)[C@H](O)C2)C=1	C9H12IN2O8P	434.078	[(2S 3R 5R)-3-hydroxy-5-(5-iodo-2 4-dioxo-3H-pyrimidin-1-yl)oxolan-2-yl]methoxyphosphonic acid	experimental	-6.63826
752	DB01128	S(=O)(=O)(CC(O)(C(=O)Nc1cc(C(F)(F)F)c(C#N)cc1)C)c1ccc(F)cc1	C18H14F4N2O4S	430.373	bicalutamide	approved	-6.63693
753	DB03391	S(CC[C@@H](N)C=1N(CC=O)C(=O)/C(=C/c2ccc(O)cc2)/N=1)C	C16H19N3O3S	333.405	chromophore (met-tyr-gly)	experimental	-6.6369
754	DB02096	O=C(N)c1ncn([C@@H](CO)CCc2ccccc2)c1	C14H17N3O2	259.304	1-[(2R)-1-hydroxy-4-phenylbutan-2-yl]imidazole-4-carboxamide	experimental	-6.63211
755	DB03384	SCCNC(=O)c1[nH]c2c(c1)cc(F)cc2	C11H11FN2OS	238.281	Fica	experimental	-6.63184
756	DB02407	O(CC1CCCCC1)c1nc(N)nc2[nH]cnc12	C12H17N5O	247.296	6-O-cyclohexylmethyl guanine	experimental	-6.63131
757	DB00735	N(CC=Cc1ccccc1)(Cc1c2c(ccc1)cccc2)C	C21H21N	287.398	naftin	approved	-6.62993
758	DB01399	O=C(Oc1c(C(=O)O)cccc1)c1c(O)cccc1	C14H10O5	258.226	salina	approved	-6.62929
759	DB02898	O(C[C@@H]1NC(=O)CC1)c1nc(N)nc2[nH]cnc12	C10H11N6O2	247.233	(5R)-5-{[(2-aminopurin-6-yl)oxy]methyl}pyrrolidin-2-one	experimental	-6.62836
760	DB04551	P(=O)(OC[C@@H]1[C@H](O)[C@@H](O)[C@@](O)(COP(=O)(O)O)O1)(O)O	C6H14O12P2	340.116	fructose-1 6-diphosphate	experimental	-6.62822
761	DB03132	S(=O)(=O)(O)CCCSc1sc2c(n1)cccc2	C10H11NO3S3	289.394	3-(1 3-benzothiazol-2-ylsulfanyl)propane-1-sulfonic acid	experimental	-6.6279
762	DB01645	O=C1C(c2ccc(O)cc2)=COc2c1c(O)cc(O)c2	C15H10O5	270.24	genistein	investigational	-6.62608
763	DB00498	O=C1C(c2ccccc2)C(=O)c2c1cccc2	C15H10O2	222.239	indon	approved	-6.62527
764	DB02254	P(=O)(OCCc1c(C)[n+](Cc2c(N)nc(C(F)(F)F)nc2)cs1)([O-])[O-]	C12H13F3N4O4PS	397.29	FTP	experimental	-6.62439
765	DB05025	ClC(=NOC[C@H](O)CN1CCCCC1)c1c[n+]([O-])ccc1	C14H20ClN3O3	313.78	3-[chloro({[(2R)-2-hydroxy-3-(piperidin-1-yl)propoxy]imino})methyl]pyridin-1-ium-1-olate	investigational	-6.62418
766	DB01423	S(C(=O)c1sccc1)C(C(=O)NCC(=O)O)C	C10H11NO4S2	273.329	stepronin	approved	-6.61885
767	DB04681	O(C)[C@H]1[C@H](O)[C@@H](O)[C@H](O[C@H]2[C@H](O)[C@@H](O)[C@@H](O)[C@@H](CO)O2)[C@@H](CO)O1	C13H24O11	356.323	methyl lactoside	experimental	-6.61611
768	DB07081	FC(F)(F)c1nn2c([C@@H](C)N(C(=O)C[C@H](N)Cc3c(F)cc(F)c(F)c3)CC2)n1	C17H17F6N5O	421.34	(3R)-3-amino-1-[(8R)-8-methyl-2-(trifluoromethyl)-5H 6H 8H-[1 2 4]triazolo[1 5-a]pyrazin-7-yl]-4-(2 4 5-trifluorophenyl)butan-1-one	experimental	-6.61542
769	DB03281	O([C@H]1[C@@H](CO)O[C@H](O)C[C@@H]1O)[C@@H]1[C@@H](O)[C@H](O)[C@@H](O)[C@H](CO)O1	C12H22O10	326.297	2'-deoxymaltose	experimental	-6.6142
770	DB01104	Clc1c(Cl)ccc([C@H]2c3c([C@@H](NC)CC2)cccc3)c1	C17H17Cl2N	306.23	sertraline	approved	-6.61087
771	DB08567	Clc1c(Cl)ccc([C@H]2c3c([C@@H](NC)CC2)cccc3)c1	C17H17Cl2N	306.23	sertraline	experimental	-6.61087
772	DB03313	O=C(O)[C@@H]([N+H3])CCCC(=O)N[C@@H]1C(=O)N2C(C(=O)O)=C(COC(=O)C)CS[C@@H]12	C16H22N3O8S	416.426	cephalosporin C	experimental	-6.60995
773	DB08780	N1(c2ncnc3[nH]cnc23)CCOCC1	C9H11N5O	205.217	6-morpholin-4-yl-9H-purine	experimental	-6.60963
774	DB07236	Oc1cc2onc(-c3cc4c(cc(O)cc4)cc3)c2cc1	C17H11NO3	277.274	3-(6-hydroxynaphthalen-2-yl)-1 2-benzoxazol-6-ol	experimental	-6.60885
775	DB03349	Brc1n([C@H]2[C@H](O)[C@@H](O)[C@H](COP(=O)(O)O)O2)c2ncnc(N)c2n1	C10H13BrN5O7P	426.117	[(2S 3R 4R 5R)-5-(6-amino-8-bromopurin-9-yl)-3 4-dihydroxyoxolan-2-yl]methoxyphosphonic acid	experimental	-6.60814
776	DB07569	S(CC[C@H](NC(=O)C1CCC(C)CC1)C(=O)Nc1ccncc1)C	C18H27N3O2S	349.491	(2S)-4-(methylsulfanyl)-N-(pyridin-4-yl)-2-{[(1s 4s)-4-methylcyclohexyl]formamido}butanamide	experimental	-6.60649
777	DB08981	O=C(O)CCC(=O)c1ccc(-c2ccccc2)cc1	C16H14O3	254.281	fenbufen	approved	-6.60532
778	DB00904	O=C1C(Cn2c(C)ncc2)CCc2n(C)c3c(c12)cccc3	C18H19N3O	293.363	ondansetron	approved	-6.60389
779	DB00462	O=C(OC1C[C@@H]2[N+](C)(C)[C@H](C3OC23)C1)[C@H](CO)c1ccccc1.[Br-]	C18H24BrNO4	398.291	(1S 5S)-7-{[(2S)-3-hydroxy-2-phenylpropanoyl]oxy}-9 9-dimethyl-3-oxa-9-azatricyclo[3.3.1.0ﾂｲ 竅ｴ]nonan-9-ium bromide	approved	-6.60354
780	DB01438	N(=N/c1ccccc1)\c1c(N)nc(N)cc1	C11H11N5	213.238	phenazopyridine	approved	-6.60176
781	DB03948	Clc1[n+H]cnc2n([C@H]3[C@H](O)[C@@H](O)[C@H](COP(=O)(O)O)O3)cnc12	C10H13ClN4O7P	367.66	6-chloro-9-[(2R 3R 4R 5S)-3 4-dihydroxy-5-[(phosphonooxy)methyl]oxolan-2-yl]purin-1-ium	experimental	-6.60125
782	DB07163	Fc1c2c(NCCN)cc(-c3[nH]ccc3)c3C(=O)Nc(c23)cc1	C17H15FN4O	310.326	7-[(2-aminoethyl)amino]-9-fluoro-5-(1H-pyrrol-2-yl)-2-azatricyclo[6.3.1.0竅ｴ ﾂｹﾂｲ]dodeca-1(11) 4 6 8(12) 9-pentaen-3-one	experimental	-6.60061
783	DB05016	Fc1c(-c2onc(-c3cc(C(=O)O)ccc3)n2)cccc1	C15H9FN2O3	284.242	ataluren	approved	-6.59994
784	DB07134	Clc1c(-c2ccccc2)scc1N1S(=O)(=O)NC(=O)C1	C12H9ClN2O3S2	328.794	5-(4-chloro-5-phenylthiophen-3-yl)-1ﾎｻ竅ｶ 2 5-thiadiazolidine-1 1 3-trione	experimental	-6.59896
785	DB08017	O(C)c1nnc(N2CCN(c3cc(C)ccc3)CC2)cc1	C16H20N4O	284.356	3-methoxy-6-[4-(3-methylphenyl)piperazin-1-yl]pyridazine	experimental	-6.59635
786	DB02745	O=C1N([C@H]2[C@H](O)[C@@H](O)[C@H](CO)O2)C=CC(=O)N1	C9H12N2O6	244.201	uridine	experimental	-6.59337
787	DB01291	OC(CNC(C)(C)C)c1nc(CO)c(O)cc1	C12H20N2O3	240.299	pirbuterol	approved	-6.59269
788	DB07959	c1(-c2n[nH]c3c2cccc3)[nH]c2c(n1)cccc2	C14H10N4	234.256	3-(1H-1 3-benzodiazol-2-yl)-1H-indazole	experimental	-6.59207
789	DB08673	S(=O)(=O)(N)c1ccc(Nc2sc(C(C)C)cn2)cc1	C12H15N3O2S2	297.396	4-[(5-isopropyl-1 3-thiazol-2-yl)amino]benzenesulfonamide	experimental	-6.58945
790	DB04672	P(=O)(OC[C@H]1O[C@@H](N2C(=O)NC(=O)C(C)=C2)C=C1)(O)O	C10H13N2O7P	304.193	cTMP	experimental	-6.58864
791	DB08318	O(CCOc1ccccc1)c1nc(N)nc(N)n1	C11H13N5O2	247.253	6-(2-phenoxyethoxy)-1 3 5-triazine-2 4-diamine	experimental	-6.58717
792	DB07742	S(=O)(=O)(N)c1ccc(C(=O)NCc2c(F)c(F)ccc2)cc1	C14H12F2N2O3S	326.318	N-[(2 3-difluorophenyl)methyl]-4-sulfamoylbenzamide	experimental	-6.58517
793	DB02398	O=C(Nc1ccc(CN)cc1)c1cc2c(cc(C(=N)N)cc2)cc1	C19H18N4O	318.372	N-[4-(aminomethyl)phenyl]-6-carbamimidoylnaphthalene-2-carboxamide	experimental	-6.58299
794	DB03424	O=C(O)[C@@H](N=C(O)[C@@H](O)[C@H](N)Cc1ccccc1)CC(C)C	C16H24N2O4	308.373	(2S)-2-{[(2S 3R)-3-amino-1 2-dihydroxy-4-phenylbutylidene]amino}-4-methylpentanoic acid	experimental	-6.5792
795	DB03012	S(=O)(=O)(N[C@H](C(=O)O)Cc1ccccc1)N	C9H12N2O4S	244.268	phenylalanine-N-sulfonamide	experimental	-6.57789
796	DB08297	O=[N+]([O-])c1c(O[C@H]2[C@H](O)[C@@H](O)[C@@H](O)[C@@H](C)O2)cccc1	C12H15NO7	285.25	ONPF	experimental	-6.57678
797	DB04243	P(=O)(OC[C@H]1[C@H](O)[C@@H](O)[C@H](N2C(=O)NC(=O)C(C)=C2)O1)(O)O	C10H15N2O9P	338.208	[(2S 3R 4R 5R)-3 4-dihydroxy-5-(5-methyl-2 4-dioxo-3H-pyrimidin-1-yl)oxolan-2-yl]methoxyphosphonic acid	experimental	-6.57538
798	DB00423	O=C(OCC(O)COc1c(OC)cccc1)N	C11H15NO5	241.24	methocarbamol	approved; vet_approved	-6.57453
799	DB07374	O=C(O[C@H]1[C@@H](Cc2ccc(OC)cc2)NC[C@@H]1O)C	C14H19NO4	265.305	anisomycin	experimental	-6.57068
800	DB00740	FC(F)(F)Oc1cc2sc(N)nc2cc1	C8H5F3N2OS	234.198	riluzole	approved; investigational	-6.56912
801	DB00865	N([C@H](Cc1ccccc1)C)(Cc1ccccc1)C	C17H21N	239.355	benzphetamine	approved; illicit	-6.56871
802	DB09221	O=C([O-])[C@@H]([N-]C(=O)CCN)Cc1[nH]cnc1.[Zn+2]	C9H12N4O3Zn	289.6	zinc(2+) ion (2S)-2-[(3-aminopropanoyl)azanidyl]-3-(3H-imidazol-4-yl)propanoate	approved	-6.56845
803	DB00524	Clc1c(S(=O)(=O)N)cc2C(=O)N(c3c(C)cccc3)C(C)Nc2c1	C16H16ClN3O3S	365.835	metolazone	approved	-6.56834
804	DB01255	O=C(N[C@H](Cc1ccccc1)C)[C@@H](N)CCCCN	C15H25N3O	263.379	vyvanse	approved; investigational	-6.56713
805	DB07164	N(c1nc(-c2c3n(nc2)N=CC=C3)ccn1)C1CC1	C13H12N6	252.275	N-cyclopropyl-4-{pyrazolo[1 5-b]pyridazin-3-yl}pyrimidin-2-amine	experimental	-6.56713
806	DB06829	Brc1c(OCC(=O)O)c(C(=O)O)sc1-c1cc(NC2CCCCC2)ccc1	C19H20BrNO5S	454.335	4-bromo-3-(carboxymethoxy)-5-[3-(cyclohexylamino)phenyl]thiophene-2-carboxylic acid	experimental	-6.56704
807	DB07420	S(=O)(=O)(O)[C@@H](P(=O)(O)O)CCCc1cc(Oc2ccccc2)ccc1	C16H19O7PS	386.357	(1R)-4-(3-phenoxyphenyl)-1-phosphonobutane-1-sulfonic acid	experimental	-6.56652
808	DB02610	S(=O)(=O)(N)c1ccc(C(=O)NCc2c(F)c(F)c(F)c(F)c2F)cc1	C14H9F5N2O3S	380.29	N-[(pentafluorophenyl)methyl]-4-sulfamoylbenzamide	experimental	-6.56618
809	DB03263	S([C@@H]1[C@@H](O)[C@H](O)[C@@H](O)O[C@@H]1CO)[C@@H]1[C@@H](O)[C@H](O)[C@@H](O)[C@H](CO)O1	C12H22O10S	358.362	thiocellobiose	experimental	-6.56572
810	DB00315	O=C1OC[C@H](Cc2cc3c(CCN(C)C)c[nH]c3cc2)N1	C16H21N3O2	287.357	zomig	approved; investigational	-6.56182
811	DB04860	O=C1N([C@H]2[C@H](O)[C@H](O)[C@@H](CO)O2)C=2NC(N)=NC(=O)C=2S1	C10H12N4O6S	316.29	5-amino-3-[(2R 3R 4S 5R)-3 4-dihydroxy-5-(hydroxymethyl)oxolan-2-yl]-4H-[1 3]thiazolo[4 5-d]pyrimidine-2 7-dione	investigational	-6.56016
812	DB04294	P(=O)(OC[C@H]1[C@H](O)[C@@H](O)[C@H](OP(=O)(O)CP(=O)(O)O)O1)(O)O	C6H15O13P3	388.097	{[(2S 3R 4R 5S)-3 4-dihydroxy-5-[(phosphonooxy)methyl]oxolan-2-yl]oxy(hydroxy)phosphoryl}methylphosphonic acid	experimental	-6.55984
813	DB04168	Brc1c(O)nc(N)nc1-c1ccccc1	C10H8BrN3O	266.094	C10H8BrN3O	experimental	-6.5588
814	DB07086	OC[C@]12CO[C@H](c3ccc(O)cc3)[C@H](C(C)=CC1)C2	C16H20O3	260.328	4-[(1S 2S 5S)-5-(hydroxymethyl)-8-methyl-3-oxabicyclo[3.3.1]non-7-en-2-yl]phenol	experimental	-6.55844
815	DB08672	Fc1ccc(C(=O)CN[C@@H](CCc2ccc(C(=O)N)cc2)C)cc1	C19H21FN2O2	328.381	4-[(3R)-3-{[2-(4-fluorophenyl)-2-oxoethyl]amino}butyl]benzamide	experimental	-6.55689
816	DB03225	O=C(O)[C@@H](N)Cc1c2c([nH]c1)cccc2	C11H11N2O2	203.217	D-tryptophan	experimental	-6.55676
817	DB04266	P(=O)(O)(O)CCCCCc1c(O)nc(O)nc1NC[C@H](O)[C@@H](O)[C@H](O)CO	C14H26N3O9P	411.345	5-(2 4-dihydroxy-6-{[(2S 3R 4R)-2 3 4 5-tetrahydroxypentyl]amino}pyrimidin-5-yl)pentylphosphonic acid	experimental	-6.55671
818	DB03386	Fc1c2c(C[C@H](N)C(=O)O)c[nH]c2ccc1	C11H11FN2O2	222.216	4-fluorotryptophane	experimental	-6.55617
819	DB02992	P(=O)(OC[C@@H](O)[C@H](O)[C@@H](O)[C@H](O)CNCP(=O)(O)O)(O)O	C7H19NO11P2	355.173	[(2R 3S 4S 5R)-2 3 4 5-tetrahydroxy-6-[(phosphonomethyl)amino]hexyl]oxyphosphonic acid	experimental	-6.55605
820	DB03019	Clc1c(-c2nc(N)ncc2)cc(Cl)s1	C8H5Cl2N3S	246.116	C8H5cl2N3S	experimental	-6.5538
821	DB09096	O(OC(=O)c1ccccc1)C(=O)c1ccccc1	C14H10O4	242.227	fostex	approved	-6.55305
822	DB08992	O=C(C(CN1CCCCC1)C)c1ccc(CC)cc1	C17H25NO	259.387	(+-)-eperisone	approved; investigational	-6.55192
823	DB00879	FC=1C(N)=NC(=O)N([C@H]2O[C@@H](CO)SC2)C=1	C8H10FN3O3S	247.247	emtricitabine	approved; investigational	-6.5518
824	DB06853	O=C(CNC1CCCCCC1)N1[C@H](C(=O)NCc2ccc(C(=N)N)cc2)CCC1	C22H33N5O2	399.53	(2S)-N-[(4-carbamimidoylphenyl)methyl]-1-[2-(cycloheptylamino)acetyl]pyrrolidine-2-carboxamide	experimental	-6.55054
825	DB00150	O=C(O)[C@@H](N)Cc1c2c([nH]c1)cccc2	C11H12N2O2	204.225	L-tryptophan	approved; nutraceutical	-6.55003
826	DB04838	O=C(OC1CC(C)(C)CC(C)C1)C(O)c1ccccc1	C17H24O3	276.371	cyclandelate	approved	-6.54995
827	DB00993	S(c1n(C)cnc1[N+](=O)[O-])c1ncnc2nc[nH]c12	C9H7N7O2S	277.263	azathioprine	approved	-6.5497
828	DB03749	Oc1c(CC)cc(-c2c(-c3nc[nH]c3)c[nH]n2)c(O)c1	C14H14N4O2	270.287	4-ethyl-6-[4-(1H-imidazol-4-yl)-1H-pyrazol-3-yl]benzene-1 3-diol	experimental	-6.54921
829	DB00441	FC1(F)[C@H](O)[C@@H](CO)O[C@H]1N1C(=O)N=C(N)C=C1	C9H11F2N3O4	263.198	gemcitabine	approved	-6.54865
830	DB03218	O=C(NC(=O)C)N[C@@H]1[C@@H](O)[C@H](O)[C@@H](O)[C@H](CO)O1	C9H16N2O7	264.233	3-acetyl-1-[(2S 3S 4R 5R 6S)-3 4 5-trihydroxy-6-(hydroxymethyl)oxan-2-yl]urea	experimental	-6.54739
831	DB04256	O=C(O)[C@@](N)(C)c1ccc(C(=O)O)cc1	C10H11NO4	209.199	4-[(1R)-1-amino-1-carboxyethyl]benzoic acid	experimental	-6.547
832	DB07208	O=C(O)CCCCC(=O)C/C=C/[C@@H](O)C/C=C\CCCCC	C18H30O4	310.428	(8E 10S 12Z)-10-hydroxy-6-oxooctadeca-8 12-dienoic acid	experimental	-6.5453
833	DB06968	C(CCCn1cncc1)CCn1cncc1	C12H18N4	218.298	1-[6-(imidazol-1-yl)hexyl]imidazole	experimental	-6.54526
834	DB01766	O=C(O)[C@@H](N)Cc1cc2c(cc1)cccc2	C13H13NO2	215.248	ﾎｲ-(2-naphthyl)-alanine	experimental	-6.54499
835	DB06262	O=C(O)[C@@H](N)[C@H](O)c1cc(O)c(O)cc1	C9H11NO5	213.189	(2S 3R)-2-amino-3-(3 4-dihydroxyphenyl)-3-hydroxypropanoic acid	approved; investigational	-6.54497
836	DB07667	O=C(O)c1c(/N=N/c2cc(C)c(O)c(C)c2)cccc1	C15H14N2O3	270.283	2-[(E)-2-(4-hydroxy-3 5-dimethylphenyl)diazen-1-yl]benzoic acid	experimental	-6.54097
837	DB02614	O=C(N[C@@H](Cc1cc(C(=O)O)ccc1)B(O)O)C	C11H14BNO5	251.044	3-[(2R)-2-(dihydroxyboranyl)-2-acetamidoethyl]benzoic acid	experimental	-6.5408
838	DB07397	O=C(N)C[C@H]1c2c3C(=O)NC(C(=O)NCc4cc5NC(=O)COc5cc4)=Nc3sc2CCC1	C22H21N5O5S	467.498	(13S)-13-(carbamoylmethyl)-3-oxo-N-[(3-oxo-2 4-dihydro-1 4-benzoxazin-6-yl)methyl]-8-thia-4 6-diazatricyclo[7.4.0.0ﾂｲ 竅ｷ]trideca-1(9) 2(7) 5-triene-5-carboxamide	experimental	-6.53992
839	DB07464	O=C(N[C@@H](Cc1c(O)c(C(=O)O)ccc1)B(O)O)C	C11H14BNO6	267.043	3-[(2R)-2-(dihydroxyboranyl)-2-acetamidoethyl]-2-hydroxybenzoic acid	experimental	-6.53964
840	DB03023	Clc1ccc(-c2[n+H]n(C(C)(C)C)c3ncnc(N)c23)cc1	C15H17ClN5	302.782	4-amino-1-tert-butyl-3-(4-chlorophenyl)pyrazolo[3 4-d]pyrimidin-2-ium	experimental	-6.5376
841	DB03936	P(=O)(OC[C@@H]1[C@@H](O)[C@H](O)CO1)(O)O	C5H11O7P	214.11	[(2R 3S 4R)-3 4-dihydroxyoxolan-2-yl]methoxyphosphonic acid	experimental	-6.53711
842	DB01460	N(CCc1c2c([nH]c1)cccc2)(CC)CC	C14H20N2	216.322	diethyltryptamine	experimental; illicit	-6.53683
843	DB08018	Clc1ccc(CNCCN[C@H]2[C@@H](Cc3nc(N)cc(C)c3)CNC2)cc1	C20H28ClN5	373.923	6-{[(3S 4S)-4-[(2-{[(4-chlorophenyl)methyl]amino}ethyl)amino]pyrrolidin-3-yl]methyl}-4-methylpyridin-2-amine	experimental	-6.53163
844	DB07407	O=C(O)c1oc(-c2c(OC)cccc2)cc1	C12H10O4	218.205	5-(2-methoxyphenyl)furan-2-carboxylic acid	experimental	-6.5308
845	DB03951	P(=O)(OC[C@@H]1[C@H](O)[C@H](O)[C@@H](NC(=O)C)[C@H](O)O1)(O)O	C8H16NO9P	301.188	[(2R 3R 4R 5R 6R)-5-acetamido-3 4 6-trihydroxyoxan-2-yl]methoxyphosphonic acid	experimental	-6.52971
846	DB04002	S(=O)(=O)(N)c1ccc(C(=O)NCCCCNCS)cc1	C12H19N3O3S2	317.428	4-sulfamoyl-N-{4-[(sulfanylmethyl)amino]butyl}benzamide	experimental	-6.52912
847	DB07652	P(=O)(OC[C@@H]1[C@@H](O)C[C@H](c2c(F)cc(F)c(C)c2)O1)(O)O	C12H15F2O6P	324.215	[(2R 3S 5R)-5-(2 4-difluoro-5-methylphenyl)-3-hydroxyoxolan-2-yl]methoxyphosphonic acid	experimental	-6.52565
848	DB05444	C(N1CCCCC1)C1N=C(c2cnccc2)NOC1	C14H20N4O	260.335	5-(piperidin-1-ylmethyl)-3-(pyridin-3-yl)-5 6-dihydro-2H-1 2 4-oxadiazine	investigational	-6.52385
849	DB08019	Clc1cc(CNCCN[C@@H]2[C@@H](Cc3nc(N)cc(C)c3)CNC2)ccc1	C20H28ClN5	373.923	6-{[(3S 4R)-4-[(2-{[(3-chlorophenyl)methyl]amino}ethyl)amino]pyrrolidin-3-yl]methyl}-4-methylpyridin-2-amine	experimental	-6.52124
850	DB08348	O=C(Nc1cc-2c(NC(=O)c3c-2cccc3)cc1)CN(C)C	C17H17N3O2	295.336	2-(dimethylamino)-N-(6-oxo-5H-phenanthridin-2-yl)acetamide	experimental	-6.52026
851	DB08205	Oc1c(C)cc(-c2oc3c(n2)cccc3)cc1C	C15H13NO2	239.269	4-(1 3-benzoxazol-2-yl)-2 6-dimethylphenol	experimental	-6.52016
852	DB07462	O=[N+]([O-])c1c(O)c(O)ccc1C(=O)c1ccccc1	C13H9NO5	259.214	4-benzoyl-3-nitrobenzene-1 2-diol	experimental	-6.51891
853	DB02463	Oc1c(-c2[nH]c3c(c2)cc(C(=[N+H2])N)cc3)cccc1	C15H14N3O	252.291	{amino[2-(2-hydroxyphenyl)-1H-indol-5-yl]methylidene}azanium	experimental	-6.51822
854	DB08574	SC=1S[C@H](Cc2ccc(C(F)(F)F)cc2)C(=O)N=1	C11H8F3NOS2	291.313	(5R)-2-sulfanyl-5-{[4-(trifluoromethyl)phenyl]methyl}-5H-1 3-thiazol-4-one	experimental	-6.51434
855	DB03365	O(C)c1c(OC)cc2ncnc(Nc3cc(O)ccc3)c2c1	C16H15N3O3	297.309	3-[(6 7-dimethoxyquinazolin-4-yl)amino]phenol	experimental	-6.51388
856	DB07143	O=C([C@H](N)Cc1ccccc1)N1[C@H](C(=O)NCc2ccccc2)CCC1	C21H25N3O2	351.442	(2S)-1-[(2R)-2-amino-3-phenylpropanoyl]-N-benzylpyrrolidine-2-carboxamide	experimental	-6.51259
857	DB03800	P(=O)(OC[C@@H]1[C@@H](O)C[C@H](N2C(=O)NC(=O)C=C2)O1)(O)O	C9H13N2O8P	308.182	2'-deoxyuridylic acid	experimental	-6.51161
858	DB07193	S(=O)(=O)(C)c1cc2nc3n(c2cc1)C[C@H](N)[C@@H](c1c(F)cc(F)c(F)c1)C3	C18H16F3N3O2S	395.399	(11R 12R)-5-methanesulfonyl-11-(2 4 5-trifluorophenyl)-1 8-diazatricyclo[7.4.0.0ﾂｲ 竅ｷ]trideca-2 4 6 8-tetraen-12-amine	experimental	-6.5113
859	DB01035	O=C(NCCN(CC)CC)c1ccc(N)cc1	C13H21N3O	235.325	procainamide	approved	-6.51121
860	DB01862	S(C(C)C)[C@H]1[C@H](O)[C@@H](O)[C@@H](O)[C@@H](CO)O1	C9H18O5S	238.301	IPTG	experimental	-6.50939
861	DB02512	P(=O)(OC[C@@H](O)[C@H](O)[C@H](O)C(=O)COP(=O)(O)O)(O)O	C6H14O12P2	340.116	1 6-di-O-phosphono-D-tagatose	experimental	-6.50769
862	DB02883	P(=O)(OC[C@H]1O[C@@H](N2C(=O)N=C(N)C=C2)CC1)(O)O	C9H14N3O6P	291.198	[(2S 5R)-5-(4-amino-2-oxopyrimidin-1-yl)oxolan-2-yl]methoxyphosphonic acid	experimental	-6.50724
863	DB06837	O=C(N[C@@H]1[C@H](O)Cc2c1cccc2)[C@@H](CC(=O)NO)Cc1cc(O)ccc1	C20H22N2O5	370.399	(2R)-N'-hydroxy-N-[(1S 2R)-2-hydroxy-2 3-dihydro-1H-inden-1-yl]-2-[(3-hydroxyphenyl)methyl]succinamide	experimental	-6.50491
864	DB00579	Clc1ccc(C2(O)N3C(=NCC3)c3c2cccc3)cc1	C16H13ClN2O	284.74	mazindol	approved	-6.50178
865	DB03992	O=C(O)[C@@H](N)CNC(=O)c1ccccc1	C10H12N2O3	208.214	3-(benzoylamino)-L-alanine	experimental	-6.50161
866	DB08148	Clc1ccc(C2(CN)CCN(c3ncnc4[nH]ccc34)CC2)cc1	C18H20ClN5	341.838	[4-(4-chlorophenyl)-1-{7H-pyrrolo[2 3-d]pyrimidin-4-yl}piperidin-4-yl]methanamine	experimental	-6.49986
867	DB02966	FC=1C(=O)NC(=O)N(C[C@H](N)C(=O)O)C=1	C7H8FN3O4	217.155	5-fluorowillardiine	experimental	-6.49979
868	DB07161	Nc1n[nH]c2c1cc(-c1ccccc1)cc2	C13H11N3	209.247	5-phenyl-1H-indazol-3-amine	experimental	-6.49617
869	DB09295	FC(F)(F)c1cc(Nc2c(C(=O)OC3OC(=O)c4c3cccc4)cccn2)ccc1	C21H13F3N2O4	414.34	talniflumate	approved	-6.49557
870	DB07291	Clc1ccc(-n2c(N)c(C#N)cn2)cc1	C10H7ClN4	218.642	5-amino-1-(4-chlorophenyl)pyrazole-4-carbonitrile	experimental	-6.49454
871	DB02456	P(=O)(OC[C@H]1[C@H](O)[C@@H](O)[C@H](N2C(=O)N=C(N)C=C2)O1)(O)O	C9H14N3O8P	323.197	cytidine-5'-monophosphate	experimental	-6.49394
872	DB03403	P(=O)(OC[C@H]1[C@H](O)[C@@H](O)[C@H](N2C(=O)N=C(N)C=C2)O1)(O)O	C9H14N3O8P	323.197	cytidine-5'-monophosphate	experimental	-6.49394
873	DB07498	O=[N+]([O-])c1cc(-c2nc(CCCC(=O)O)on2)ccc1	C12H11N3O5	277.233	4-[3-(3-nitrophenyl)-1 2 4-oxadiazol-5-yl]butanoic acid	experimental	-6.49246
874	DB04657	O=C(Nc1ccccc1)C1=C(C)OCCS1	C12H13NO2S	235.302	carboxin	experimental	-6.49045
875	DB03718	P(=O)(OC[C@H]1[C@H](O)[C@@H](O)[C@H](N2C(=O)NC(=O)C=N2)O1)(O)O	C8H12N3O9P	325.169	6-aza-ump	experimental	-6.48794
876	DB02018	O=C(O)C(=O)Cc1ccc(C(=N)N)cc1	C10H10N2O3	206.198	amido phenyl pyruvic acid	experimental	-6.48545
877	DB00730	c1(-c2ncsc2)[nH]c2c(n1)cccc2	C10H7N3S	201.248	testo	approved; vet_approved	-6.47817
878	DB07343	Clc1c(Oc2nc(Nc3ccc(C#N)cc3)nc(N)n2)c(Cl)ccc1	C16H10Cl2N6O	373.196	4-{[4-amino-6-(2 6-dichlorophenoxy)-1 3 5-triazin-2-yl]amino}benzonitrile	experimental	-6.47765
879	DB08024	O=C([C@@H](N)Cc1ccc(-c2ccccc2)cc1)N1[C@H](CN)CCC1	C20H25N3O	323.432	(2S)-2-amino-1-[(2S)-2-(aminomethyl)pyrrolidin-1-yl]-3-(4-phenylphenyl)propan-1-one	experimental	-6.47732
880	DB08055	Clc1c(NC2=NC=C(c3ccccc3)n3c2cnc3)cccc1	C18H13ClN4	320.776	N-(2-chlorophenyl)-5-phenylimidazo[1 5-a]pyrazin-8-amine	experimental	-6.4741
881	DB00474	O=C1N(C)C(=O)NC(=O)C1(C(C#CCC)C)CC=C	C14H18N2O3	262.304	methohexital	approved	-6.47235
882	DB07431	O(C)c1cc2c(sc3C(=O)N[C@H](CN)CNc23)cc1	C13H15N3O2S	277.342	(12R)-12-(aminomethyl)-4-methoxy-8-thia-11 14-diazatricyclo[7.5.0.0ﾂｲ 竅ｷ]tetradeca-1(9) 2(7) 3 5-tetraen-10-one	experimental	-6.46755
883	DB05248	BrC=1C(N)=NC(=O)N([C@H]2[C@@H](O)[C@H](O)[C@@H](COP(=O)(O)O)O2)C=1	C9H13BrN3O8P	402.093	C9H13brN3O8P	experimental	-6.4672
884	DB03844	S(=O)(=O)(N)c1ccc(C(=O)NCc2c(F)cccc2F)cc1	C14H12F2N2O3S	326.318	N-[(2 6-difluorophenyl)methyl]-4-sulfamoylbenzamide	experimental	-6.46379
885	DB02470	P(=O)(OC[C@@H](O)[C@H]1[C@H](O)[C@@H](O)[C@H](O)[C@@H](O)O1)(O)O	C7H15O10P	290.162	(2R)-2-hydroxy-2-[(2S 3R 4R 5S 6S)-3 4 5 6-tetrahydroxyoxan-2-yl]ethoxyphosphonic acid	experimental	-6.45786
886	DB08580	Brc1cc(C(=O)N2[C@@H](Cc3c(Cl)cccc3)CCC2)c(N)cc1	C18H18BrClN2O	393.705	4-bromo-2-[(2R)-2-[(2-chlorophenyl)methyl]pyrrolidine-1-carbonyl]aniline	experimental	-6.45728
887	DB08371	O=C(O)[C@@H](N)Cc1ccc(C(=O)c2ccccc2)cc1	C16H15NO3	269.295	para-(benzoyl)-phenylalanine	experimental	-6.45727
888	DB01850	O=C(O)[C@H]([C@H](N)/C=C/C(=C/[C@H]([C@H](OC)Cc1ccccc1)C)/C)C	C20H29NO3	331.449	(2S 3R 4E 6E 8R 9R)-3-amino-9-methoxy-2 6 8-trimethyl-10-phenyldeca-4 6-dienoic acid	experimental	-6.45614
889	DB02964	S=C1NC(=O)[C@]2([C@H](O)[C@@H](O)[C@H](O)[C@@H](CO)O2)N1	C8H12N2O6S	264.256	(5R 7R 8S 9S 10R)-8 9 10-trihydroxy-7-(hydroxymethyl)-2-sulfanylidene-6-oxa-1 3-diazaspiro[4.5]decan-4-one	experimental	-6.45599
890	DB08791	S(=O)(=O)(n1c2c(ncc(C(=O)N)c2)cc1)c1c([N+](=O)[O-])cccc1	C14H10N4O5S	346.318	1-(2-nitrobenzenesulfonyl)pyrrolo[3 2-b]pyridine-6-carboxamide	experimental	-6.4554
891	DB02674	O=C(O)CCC[C@@H]1SC[C@@H]2NC(=O)N[C@H]12	C9H14N2O3S	230.284	4-[(3aS 4S 6aR)-2-oxo-hexahydrothieno[3 4-d]imidazolidin-4-yl]butanoic acid	experimental	-6.45389
892	DB07318	Fc1c2C(N)=N[C@H](CCNC(=O)c3cocc3)Nc2c(F)cc1	C15H14F2N4O2	320.294	N-{2-[(2R)-4-amino-5 8-difluoro-1 2-dihydroquinazolin-2-yl]ethyl}furan-3-carboxamide	experimental	-6.45374
893	DB07863	Clc1c(C(=O)Nc2ccccc2)cc([N+](=O)[O-])cc1	C13H9ClN2O3	276.675	2-chloro-5-nitrobenzanilide	experimental	-6.45356
894	DB02029	Ic1ccc(NC(=O)NC2CCCCC2)cc1	C13H17IN2O	344.191	1-cyclohexyl-3-(4-iodophenyl)urea	experimental	-6.45319
895	DB04954	OC[C@@H]1[C@@H](O)[C@@H](O)[C@H](n2c3ncnc(N[C@H]4COCC4)c3nc2)O1	C14H19N5O5	337.331	tecadenoson	investigational	-6.45264
896	DB06887	S(=O)(=O)(O)Nc1cc2c(cc1)C[C@@H](C(=O)NC)N(C(OC(C)(C)C)=O)C2	C16H23N3O6S	385.435	N-[(3S)-2-(tert-butoxycarbonyl)-3-(methylcarbamoyl)-3 4-dihydro-1H-isoquinolin-7-yl]sulfamic acid	experimental	-6.45173
897	DB07719	S(=O)(=O)(O)Nc1cc2c(cc1)C[C@@H](C(=O)NC)N(C(OC(C)(C)C)=O)C2	C16H23N3O6S	385.435	N-[(3S)-2-(tert-butoxycarbonyl)-3-(methylcarbamoyl)-3 4-dihydro-1H-isoquinolin-7-yl]sulfamic acid	experimental	-6.45173
898	DB06946	Fc1ccc([C@H](O)[C@H](O)C(=O)O)cc1	C9H9FO4	200.164	(2S 3S)-3-(4-fluorophenyl)-2 3-dihydroxypropanoic acid	experimental	-6.45152
899	DB04604	Ic1c2c(N)ncnc2n([C@H]2[C@H](O)[C@H](O)[C@@H](CO)O2)c1	C11H13IN4O4	392.15	5-iodotubercidin	experimental	-6.4467
900	DB03931	P(=O)(OP(=O)(OC[C@H]1[C@H](O)[C@@H](O)[C@H](n2c3N=C(N)NC(=O)c3nc2)O1)O)(OP(=O)(OC[C@H]1[C@H](O)[C@@H](O)[C@H](n2c3N=C(N)NC(=O)c3nc2)O1)O)O	C20H27N10O18P3	788.406	diguanosine-5'-triphosphate	experimental	-6.4451
901	DB03641	P(=O)(OC[C@H]1[C@H](O)C[C@H](N2C(=O)NC(=O)C=C2)O1)(O)NP(=O)(O)O	C9H15N3O10P2	387.177	{[(2S 3R 5R)-5-(2 4-dioxo-3H-pyrimidin-1-yl)-3-hydroxyoxolan-2-yl]methoxy(hydroxy)phosphoryl}aminophosphonic acid	experimental	-6.44445
902	DB08765	S(=O)(=O)(N)c1sc2c(n1)ccc(O)c2	C7H6N2O3S2	230.264	6-hydroxy-1 3-benzothiazole-2-sulfonamide	experimental	-6.44421
903	DB03691	O=C(N[C@H](C(=O)NCCC(C)C)CCc1ccccc1)[C@@H](O)CC(=O)O	C19H28N2O5	364.436	(3S)-3-hydroxy-3-{[(1S)-1-[(3-methylbutyl)carbamoyl]-3-phenylpropyl]carbamoyl}propanoic acid	experimental	-6.44071
904	DB02393	P(=O)(OC[C@H]1[C@H](O)[C@@H](O)[C@H](CP(=O)(O)O)O1)(O)O	C6H14O10P2	308.117	[(2R 3R 4R 5S)-3 4-dihydroxy-5-[(phosphonooxy)methyl]oxolan-2-yl]methylphosphonic acid	experimental	-6.43984
905	DB06726	OC(CNC(C)(C)C)c1oc2c(CC)cccc2c1	C16H23NO2	261.359	bufuralol	experimental; investigational	-6.43924
906	DB08134	Clc1nc(Nc2ccc(S(=O)(=O)N)cc2)cnc1	C10H9ClN4O2S	284.722	4-[(6-chloropyrazin-2-yl)amino]benzenesulfonamide	experimental	-6.4389
907	DB07723	O=C(O)CCc1c2c([nH]c1)ccc(OC)c2	C12H13NO3	219.237	3-(5-methoxy-1H-indol-3-yl)propanoic acid	experimental	-6.43755
908	DB00338	[SH0](=O)(Cc1c(C)c(OC)c(C)cn1)c1[nH]c2c(n1)ccc(OC)c2	C17H19N3O3S	345.416	omeprazole	approved; investigational; vet_approved	-6.43535
909	DB02642	P(=O)(O)(O)CNC(=O)OCc1ccccc1	C9H12NO5P	245.169	{[(benzyloxy)carbonyl]amino}methylphosphonic acid	experimental	-6.43511
910	DB07173	Ic1c2c(N)ncnc2n([C@H]2[C@H](O)[C@H](O)[C@@H](C)O2)c1	C11H13IN4O3	376.15	(2R 3R 4S 5R)-2-{4-amino-5-iodopyrrolo[2 3-d]pyrimidin-7-yl}-5-methyloxolane-3 4-diol	experimental	-6.43501
911	DB04457	P(=O)(OC[C@@H]1[C@@H](O)C[C@H](n2c3NC(N)=NC(=O)c3nc2)O1)(O)O	C10H14N5O7P	347.221	deoxyguanylate	experimental	-6.43072
912	DB04334	O=C(O)[C@@H](N)CC=1C(=O)C=C(O)C(=O)C=1	C9H9NO5	211.171	6-hydroxydopa quinone	experimental	-6.43001
913	DB09019	Brc1c(N)c(CN(C)C2CCCCC2)cc(Br)c1	C14H20Br2N2	376.13	bromhexine	approved	-6.42916
914	DB03250	OC[C@@H]1[C@@H](O)[C@H](O)[C@@H](O)[C@H](c2sc3c(n2)cc(C)cc3)O1	C14H17NO5S	311.353	(2R 3S 4S 5R 6R)-2-(hydroxymethyl)-6-(5-methyl-1 3-benzothiazol-2-yl)oxane-3 4 5-triol	experimental	-6.42711
915	DB01906	O=C(O)c1cc(-n2nc3c(O)nc(N)nc3n2)ccc1	C11H8N6O3	272.22	3-{5-amino-7-hydroxy-[1 2 3]triazolo[4 5-d]pyrimidin-2-yl}benzoic acid	experimental	-6.42603
916	DB01748	S(=O)(=O)(N)c1ccc(C(=O)NCc2ccccc2)cc1	C14H14N2O3S	290.338	N-benzyl-4-sulfamoyl-benzamide	experimental	-6.42553
917	DB07542	O=C(O)[C@@H](C[C@H](O)[C@@H](N)CC1CCCCC1)CC(C)C	C16H31NO3	285.422	(2R 4S 5S)-5-amino-6-cyclohexyl-4-hydroxy-2-(2-methylpropyl)hexanoic acid	experimental	-6.42345
918	DB09189	N(CCCC1(C)c2c(N(c3ccccc3)C1)cccc2)C	C19H24N2	280.415	daledalin	experimental	-6.42335
919	DB04655	Clc1c(Cl)ccc(-c2c(N)nc(N)nc2C)c1	C11H10Cl2N4	269.13	metoprine methodichlorophen	experimental	-6.42328
920	DB03103	P(=O)(OP(=O)(O)O)(OC[C@H]1[C@H](O)C[C@H](N2C(=O)NC(=O)C(C)=C2)O1)O	C10H16N2O11P2	402.188	thymidine-5'- diphosphate	experimental	-6.42203
921	DB00698	O=[N+]([O-])c1oc(/C=N/N2C(=O)NC(=O)C2)cc1	C8H6N4O5	238.159	nitrofurantoin sodium	approved; vet_approved	-6.42167
922	DB02498	P(=O)(OP(=O)(OC[C@@H]1[C@@H](O)[C@H](O)[C@@H]([n+]2cc(C(=O)N)ccc2)C1)[O-])(OC[C@H]1[C@H](O)[C@@H](O)[C@H](n2c3ncnc(N)c3nc2)O1)O	C22H29N7O13P2	661.452	1-[(1S 2R 3R 4R)-4-[({[(2S 3R 4R 5R)-5-(6-aminopurin-9-yl)-3 4-dihydroxyoxolan-2-yl]methoxy(hydroxy)phosphoryl phosphonato}oxy)methyl]-2 3-dihydroxycyclopentyl]-3-carbamoyl-1ﾎｻ竅ｵ-pyridin-1-ylium	experimental	-6.41943
923	DB08450	N(c1nc(-c2nc(C)ccc2)nc2c1cccc2)c1cc2c([nH]nc2)cc1	C21H16N6	352.392	N-(1H-indazol-5-yl)-2-(6-methylpyridin-2-yl)quinazolin-4-amine	experimental	-6.4192
924	DB03889	Brc1ccc(N(O)[C@H](SC[C@@H](NC(=O)CC[C@H](N)C(=O)O)C(=O)NCC(=O)O)O)cc1	C17H23BrN4O8S	523.356	(2S)-2-amino-4-{[(1S)-2-{[(S)-[(4-bromophenyl)(hydroxy)amino](hydroxy)methyl]sulfanyl}-1-(carboxymethylcarbamoyl)ethyl]carbamoyl}butanoic acid	experimental	-6.41644
925	DB02720	O=C(N)[C@@H]1[C@@H](O)[C@H](O)[C@@H](O)[C@H](CO)O1	C7H13NO6	207.181	(2S 3S 4R 5R 6S)-3 4 5-trihydroxy-6-(hydroxymethyl)oxane-2-carboxamide	experimental	-6.41477
926	DB03445	[SH](=O)(=O)[C@]([C@@H](N/C=C/C=O)C(=O)O)(Cn1nncc1)C	C10H13N4O5S	301.299	tazobactam intermediate	experimental	-6.41441
927	DB03834	[SH](=O)(=O)[C@]([C@@H](N/C=C/C=O)C(=O)O)(Cn1nncc1)C	C10H13N4O5S	301.299	tazobactam intermediate	experimental	-6.41441
928	DB01691	O=C(N(Cc1c2c(n(C)c1)cccc2)C)/C=C/c1cnc2NC(=O)CCc2c1	C22H22N4O2	374.436	indole naphthyridinone	experimental	-6.4141
929	DB04357	O=C(O)c1ccc(NCc2nc3c(O)nc(N)[n+H]c3nc2)cc1	C14H13N6O3	313.291	pteric acid	experimental	-6.41336
930	DB04153	S(CO)C[C@@H](NC(=O)CC[C@H](N)C(=O)O)C(=O)NCC(=O)O	C11H19N3O7S	337.349	S-hydroxymethyl glutathione	experimental	-6.41321
931	DB02627	OB(O)c1ccc(-c2ccc(B(O)O)cc2)cc1	C12H12B2O4	241.843	4 4'-biphenyldiboronic acid	experimental	-6.41288
932	DB00535	O=C(N[C@@H]1C(=O)N2C(C(=O)O)=C(C=C)CS[C@H]12)/C(=N\O)/c1nc(N)sc1	C14H13N5O5S2	395.414	omnicef	approved	-6.41265
933	DB00676	O=C(OCc1ccccc1)c1ccccc1	C14H12O2	212.244	benzyl benzoate	approved	-6.4126
934	DB07095	O=C(CCC1CCCC1)N1[C@H](C(=O)NCc2ccc(C(=N)N)cc2)CCC1	C21H30N4O2	370.488	(2S)-N-[(4-carbamimidoylphenyl)methyl]-1-(3-cyclopentylpropanoyl)pyrrolidine-2-carboxamide	experimental	-6.41233
935	DB03861	O=C(N[C@H]1[C@H](O)[C@@H](O)[C@H](CO)CN1)C	C8H16N2O4	204.224	N-[(2S 3S 4S 5S)-3 4-dihydroxy-5-(hydroxymethyl)piperidin-2-yl]acetamide	experimental	-6.41159
936	DB08056	N(c1c(C)cccc1C)C1=NC=C(c2ccccc2)n2c1cnc2	C20H18N4	314.384	N-(2 6-dimethylphenyl)-5-phenylimidazo[1 5-a]pyrazin-8-amine	experimental	-6.4108
937	DB07212	O=C(Nc1c2c(ccc(C(=N)N)c2)ccc1)c1c(C)c(O)ccc1	C19H17N3O2	319.357	N-(7-carbamimidoylnaphthalen-1-yl)-3-hydroxy-2-methylbenzamide	experimental	-6.40988
938	DB08782	S(=O)(=O)(N)c1ccc(CCN)cc1	C8H12N2O2S	200.258	4-(2-aminoethyl)benzenesulfonamide	experimental	-6.40866
939	DB03273	O=C1[C@H](O)[C@@H](n2c3ncnc(N)c3nc2)O[C@H]1CO	C10H11N5O4	265.225	3'-oxo-adenosine	experimental	-6.40732
940	DB02984	S(C)c1cc(Nc2ncnc3c2cc(OC)c(OC)c3)ccc1	C17H17N3O2S	327.401	6 7-dimethoxy-N-[3-(methylsulfanyl)phenyl]quinazolin-4-amine	experimental	-6.40529
941	DB07852	Clc1cc(Cl)cc(-n2c(C)nc(C(=O)O)n2)c1	C10H7Cl2N3O2	272.087	1-(3 5-dichlorophenyl)-5-methyl-1 2 4-triazole-3-carboxylic acid	experimental	-6.40522
942	DB06880	O=C([C@@H](N)C1CCCC1)N1[C@@H](C#CC)CC[C@H]1CN	C15H25N3O	263.379	(2S)-2-amino-1-[(2S 5R)-2-(aminomethyl)-5-(prop-1-yn-1-yl)pyrrolidin-1-yl]-2-cyclopentylethanone	experimental	-6.40489
943	DB03829	P(=O)(OC[C@H]1[C@H](O)[C@@H](O)[C@H](C=2C(=O)NC(=O)NC=2)O1)(O)O	C9H13N2O9P	324.181	pseudouridine-5'-monophosphate	experimental	-6.40438
944	DB02317	P(=O)(O[C@@H]1[C@H](O)[C@@H](O)[C@@H](O)[C@@H](CO)O1)(O)O	C6H13O9P	260.136	galactose 1 phosphate	experimental	-6.40091
945	DB04638	Oc1c(C(C)(C)C)cc(O)c(C(C)(C)C)c1	C14H22O2	222.323	2 5-di-tert-butylhydroquinone	experimental	-6.39656
946	DB01793	Clc1c(C(=O)O)cc(NC2=C(c3cc(Cl)ccc3)C(=O)NC2=O)cc1	C17H10Cl2N2O4	377.178	2-chloro-5-{[4-(3-chlorophenyl)-2 5-dioxo-1H-pyrrol-3-yl]amino}benzoic acid	experimental	-6.39455
947	DB02433	P(=O)(OC[C@@H](O)[C@H](O)[C@@H](O)[C@H](O)CN(CP(=O)(O)O)CC(O)O)(O)O	C9H23NO13P2	415.225	[(2 2-dihydroxyethyl)[(2R 3S 4S 5R)-2 3 4 5-tetrahydroxy-6-(phosphonooxy)hexyl]amino]methylphosphonic acid	experimental	-6.39372
948	DB07609	N(Cc1oc(-c2cnccc2)cc1)(C)C	C12H14N2O	202.252	dimethyl({[5-(pyridin-3-yl)furan-2-yl]methyl})amine	experimental	-6.39308
949	DB07585	Clc1c2c(N3Cc4nc[nH]c4CC3)ncnc2[nH]c1	C12H11ClN6	274.709	5-chloro-4-{1H 4H 6H 7H-imidazo[4 5-c]pyridin-5-yl}-7H-pyrrolo[2 3-d]pyrimidine	experimental	-6.39217
950	DB04496	P(=O)(OC[C@H](O)[C@H](O)C(=O)NO)(O)O	C4H10NO8P	231.098	(2S 3S)-2 3-dihydroxy-3-(hydroxycarbamoyl)propoxyphosphonic acid	experimental	-6.39118
951	DB01407	Clc1c(N)c(Cl)cc(C(O)CNC(C)(C)C)c1	C12H18Cl2N2O	277.19	clenbuterol	approved; vet_approved	-6.39072
952	DB03554	IC=1C(=O)NC(=O)NC=1	C4H3IN2O2	237.983	5-iodouracil	experimental	-6.38863
953	DB02957	P(=O)(OC[C@H]1[C@H](O)[C@@H](O)[C@H](N2C(=O)NC(=O)C=C2C(=O)O)O1)(O)O	C10H13N2O11P	368.191	orotidine-5'-monophosphate	experimental	-6.388
954	DB02604	P(=O)(OC[C@@H]1[C@@H](O)[C@H](O)C[C@H](O)O1)(O)O	C6H13O8P	244.136	2-deoxy-glucose-6-phosphate	experimental	-6.38602
955	DB00750	O=C(Nc1c(C)cccc1)C(NCCC)C	C13H20N2O	220.311	prilocaine	approved	-6.38582
956	DB04526	O[C@H](CO)[C@H]1[C@H](O)[C@@H](O)[C@H](O)[C@@H](O)O1	C7H14O7	210.182	(2S 3S 4R 5R 6S)-6-[(1R)-1 2-dihydroxyethyl]oxane-2 3 4 5-tetrol	experimental	-6.38461
957	DB00672	Clc1ccc(S(=O)(=O)NC(=O)NCCC)cc1	C10H13ClN2O3S	276.74	chlorpropamide	approved	-6.38319
958	DB00614	O=[N+]([O-])c1oc(C=NN2C(=O)OCC2)cc1	C8H7N3O5	225.158	furazolidone	approved; vet_approved	-6.38287
959	DB09018	Brc1c(N)cc(OC)c(C(O)=NCCN(CC)CC)c1	C14H22BrN3O2	344.247	bromopride	approved	-6.38194
960	DB04701	S(C[C@H](NC(=O)CC[C@H](N)C(=O)O)C(=O)NCC(=O)O)C	C11H19N3O6S	321.35	S-methyl-glutathione	experimental	-6.38193
961	DB00952	S(=O)(=O)(NC)CCc1cc2c(C3CCN(C)CC3)c[nH]c2cc1	C17H25N3O2S	335.464	naratriptan	approved; investigational	-6.38131
962	DB06204	Oc1cc([C@@H]([C@H](CN(C)C)C)CC)ccc1	C14H23NO	221.339	tapentadol	approved	-6.38124
963	DB08111	Oc1ccc(Cc2n3N=C(c4ccccc4)C=Cc3nn2)cc1	C18H14N4O	302.33	4-({6-phenyl-[1 2 4]triazolo[4 3-b]pyridazin-3-yl}methyl)phenol	experimental	-6.37685
964	DB07148	ClC=1N=C(OCc2ccc(F)cc2)C(=O)N2[C@H](C(=O)N3CCCC3)C=CC=12	C19H17ClFN3O3	389.808	(6S)-1-chloro-3-[(4-fluorophenyl)methoxy]-6-(pyrrolidine-1-carbonyl)-6H-pyrrolo[1 2-a]pyrazin-4-one	experimental	-6.37515
965	DB01346	O(C)c1cc2c(C(O)C3N4CC(C=C)C(C3)CC4)ccnc2cc1.O=C1C(CC)(c2ccccc2)C(=O)NC(=O)N1	C32H36N4O5	556.652	(-)-quinine; phenobarbital	approved	-6.37457
966	DB02065	O([C@H]1[C@H](O)[C@@H](O)[C@H](O)O[C@H]1CO)[C@H]1[C@H](O)[C@@H](O)C[C@@H](CO)O1	C12H22O10	326.297	4-deoxylactose	experimental	-6.37236
967	DB00600	O(Cc1ccccc1)c1ccc(O)cc1	C13H12O2	200.233	superlite	approved	-6.37209
968	DB04639	O=C(O)[C@@H](N)Cc1ccc(-c2ccccc2)cc1	C15H15NO2	241.285	biphenylalanine	experimental	-6.37163
969	DB04196	O=C(O)c1ccc(NCc2nc3c(O)nc(N)nc3nc2)cc1	C14H12N6O3	312.284	pteroic acid	experimental	-6.3713
970	DB03323	O=C[C@H](O)[C@@H](O)[C@H](O[C@@H]1[C@H](O)[C@@H](O)[C@H](O)[C@@H](CO)O1)[C@H](O)CO	C12H22O11	342.297	(2R 3R 4R 5R)-2 3 5 6-tetrahydroxy-4-{[(2R 3R 4S 5S 6R)-3 4 5-trihydroxy-6-(hydroxymethyl)oxan-2-yl]oxy}hexanal	experimental	-6.36502
971	DB07204	O(C[C@@H](N)Cc1c2c([nH]c1)cccc2)c1c2c(nc(-c3ccncc3)cc2)cnc1	C24H21N5O	395.456	(2S)-1-(1H-indol-3-yl)-3-{[2-(pyridin-4-yl)-1 7-naphthyridin-5-yl]oxy}propan-2-amine	experimental	-6.36473
972	DB04812	Clc1ccc(-c2oc3c(n2)cc(C(C(=O)O)C)cc3)cc1	C16H12ClNO3	301.724	benoxaprofen	withdrawn	-6.36465
973	DB07180	Clc1cc2/C(=C/c3c(C)c(C(=O)NC)c(C)[nH]3)/C(=O)Nc2cc1	C17H16ClN3O2	329.781	5-{[(3Z)-5-chloro-2-oxo-1H-indol-3-ylidene]methyl}-N 2 4-trimethyl-1H-pyrrole-3-carboxamide	experimental	-6.35881
974	DB08983	Clc1ccc(OC(C(=O)OCCOC(=O)c2cnccc2)(C)C)cc1	C18H18ClNO5	363.792	etofibrate	approved	-6.35794
975	DB07894	S(CC/C=C/P(=O)(O)O)c1c(O)ccc(F)c1	C10H12FO4PS	278.237	(1E)-4-[(5-fluoro-2-hydroxyphenyl)sulfanyl]but-1-en-1-ylphosphonic acid	experimental	-6.35707
976	DB00848	[C@@H]1(c2ccccc2)N=C2SCCN2C1	C11H12N2S	204.291	levamisole	vet_approved; withdrawn	-6.357
977	DB00532	O=C1N(C)C(=O)NC1(CC)c1ccccc1	C12H14N2O2	218.252	mephenytoin	investigational; withdrawn	-6.3557
978	DB08041	O=C(OCc1ccccc1)N[C@H]([C@@H](O)C(=O)O)Cc1ccccc1	C18H19NO5	329.347	(2R 3S)-3-{[(benzyloxy)carbonyl]amino}-2-hydroxy-4-phenylbutanoic acid	experimental	-6.35509
979	DB07535	O=C1NC(N)=NC(CCc2cc3[nH]ccc3cc2)=C1	C14H14N4O	254.287	2-amino-6-[2-(1H-indol-6-yl)ethyl]-3H-pyrimidin-4-one	experimental	-6.35432
980	DB07978	FC(F)(F)Oc1cc(-c2c(F)c(F)c(NC(=O)C3=C(C(=O)O)CC=C3)c(F)c2F)ccc1	C20H10F7NO4	461.286	2-({2 3 5 6-tetrafluoro-4-[3-(trifluoromethoxy)phenyl]phenyl}carbamoyl)cyclopenta-1 3-diene-1-carboxylic acid	experimental	-6.35191
981	DB01648	S[C@H]1[C@H](O)[C@@H](O)[C@H](OC)O[C@@H]1CO	C7H14O5S	210.248	GTM	experimental	-6.35139
982	DB02991	S(/C(=N/c1ccc(C(F)(F)F)cc1)/N)CC	C10H11F3N2S	248.268	(E)-N'-[4-(trifluoromethyl)phenyl]ethylsulfanylmethanimidamide	experimental	-6.35061
983	DB00281	O=C(Nc1c(C)cccc1C)CN(CC)CC	C14H22N2O	234.337	lidocaine	approved; vet_approved	-6.34519
984	DB07525	O(C)c1cc(Cc2c3c([nH]c2)nccc3)ccc1	C15H14N2O	238.285	3-[(3-methoxyphenyl)methyl]-1H-pyrrolo[2 3-b]pyridine	experimental	-6.34472
985	DB07638	FC1(F)C[C@@H]2[C@H](c3ccc(O)cc3)Oc3c([C@@H]2C1)cc(O)cc3	C18H16F2O3	318.315	(2R 6S 7R)-4 4-difluoro-7-(4-hydroxyphenyl)-8-oxatricyclo[7.4.0.0ﾂｲ 竅ｶ]trideca-1(9) 10 12-trien-12-ol	experimental	-6.34375
986	DB02629	Fc1c(CO[C@@H]([C@H](O)[C@@H](O)[C@H](OCc2c(F)cccc2)C(=O)N[C@H]2[C@H](O)Cc3c2cccc3)C(=O)N[C@H]2[C@H](O)Cc3c2cccc3)cccc1	C38H38F2N2O8	688.714	inhibitor bea403	experimental	-6.34251
987	DB08718	Oc1c(O)ccc(-c2c(CC)ccs2)c1	C12H12O2S	220.287	4-(3-ethylthiophen-2-yl)benzene-1 2-diol	experimental	-6.34003
988	DB04520	O=C1[C@H](Cc2ccc(O)cc2)NC(=O)[C@H]2N1CCC2	C14H16N2O3	260.288	(3S 8aS)-3-[(4-hydroxyphenyl)methyl]-hexahydropyrrolo[1 2-a]piperazine-1 4-dione	experimental	-6.33952
989	DB07206	Nc1nc(CCc2cc3[nH]ccc3cc2)ccc1	C15H15N3	237.3	6-[2-(1H-indol-6-yl)ethyl]pyridin-2-amine	experimental	-6.33752
990	DB00326	O=C([O-])C(O)[C@H](O)[C@@H](O)[C@H](O)[C@H](O)CO.O=C([O-])C(O)[C@H](O)[C@@H](O)[C@H](O)[C@H](O)CO.[Ca+2]	C14H26CaO16	490.425	calcium bis((2xi)-D-gluco-heptonate)	approved	-6.33691
991	DB08430	S([C@H]1[C@H](O)[C@@H](O)[C@H](O)[C@@H](CO)O1)c1ccc([N+](=O)[O-])cc1	C12H15NO7S	317.315	(2R 3S 4S 5R 6S)-2-(hydroxymethyl)-6-[(4-nitrophenyl)sulfanyl]oxane-3 4 5-triol	experimental	-6.33644
992	DB07085	Clc1c(F)cc(C(=O)C)c(NCC(=O)Nc2c(C(=O)O)cccc2)c1	C17H14ClFN2O4	364.755	2-{2-[(2-acetyl-5-chloro-4-fluorophenyl)amino]acetamido}benzoic acid	experimental	-6.33549
993	DB04884	O(CC[C@H](N(C)C)c1ccccc1)c1c2c(ccc1)cccc2	C21H23NO	305.413	dapoxetine	investigational	-6.33523
994	DB03002	Ic1ccc(O)cc1	C6H5IO	220.008	4-iodophenol	experimental	-6.33373
995	DB08792	ClC(Cl)C(=O)N(C)c1ccc(O)cc1	C9H9Cl2NO2	234.08	entamide	approved	-6.33264
996	DB07776	O=C1c2c(OC(c3ccccc3)=C1)cccc2	C15H10O2	222.239	flavone	experimental	-6.3324
997	DB07857	Clc1ccc([C@H](CN)c2ccc(-c3c[nH]nc3)cc2)cc1	C17H16ClN3	297.782	(2R)-2-(4-chlorophenyl)-2-[4-(1H-pyrazol-4-yl)phenyl]ethanamine	experimental	-6.33219
998	DB07858	Clc1ccc([C@H](CN)c2ccc(-c3c[nH]nc3)cc2)cc1	C17H16ClN3	297.782	(2R)-2-(4-chlorophenyl)-2-[4-(1H-pyrazol-4-yl)phenyl]ethanamine	experimental	-6.33219
999	DB08151	OC[C@@H]1[C@@H](O)[C@H](O)[C@@H](O)[C@]2(O1)ON=C(c1ccccc1)C2	C14H17NO6	295.288	(5R 7R 8S 9S 10R)-7-(hydroxymethyl)-3-phenyl-1 6-dioxa-2-azaspiro[4.5]dec-2-ene-8 9 10-triol	experimental	-6.33073
1000	DB06923	N=C(N)c1cc2c([nH]c(-c3cc(C)ccc3)c2)cc1	C16H15N3	249.31	2-(3-methylphenyl)-1H-indole-5-carboximidamide	experimental	-6.32904
1001	DB07122	O=C(Cc1ccc(NC(=N)N)cc1)c1ccccc1	C15H15N3O	253.299	1-[4-(2-oxo-2-phenylethyl)phenyl]guanidine	experimental	-6.32784
1002	DB04742	O=C(N[C@H](C=O)[C@H]1SCCC(C(=O)O)=N1)Cc1sccc1	C13H14N2O4S2	326.391	nitrocefin	experimental	-6.3267
1003	DB06211	S(=O)(=O)(NC[C@H]1NC[C@@H](SC=2[C@H](C)[C@@H]3[C@@H]([C@H](O)C)C(=O)N3C=2C(=O)O)C1)N	C15H24N4O6S2	420.504	doripenem	approved; investigational	-6.32521
1004	DB04020	Clc1ccc(CCCSc2nc(NCCc3ccc(O)cc3)nc(N3CCNCC3)n2)cc1	C24H29ClN6OS	485.045	C24H29ClN6OS	experimental	-6.32361
1005	DB00760	S([C@H]1C[C@@H](C(=O)N(C)C)NC1)C=1[C@H](C)[C@@H]2[C@@H]([C@H](O)C)C(=O)N2C=1C(=O)O	C17H25N3O5S	383.463	meropenem	approved; investigational	-6.32352
1006	DB02422	S([C@H]1[C@H](O)[C@@H](O)[C@H](CO)O[C@@H]1OC)[C@H]1[C@H](O)[C@@H](O)[C@H](O)[C@@H](CO)O1	C13H24O10S	372.389	(2S 3R 4S 5S 6R)-2-{[(2S 3S 4R 5R 6S)-4 5-dihydroxy-6-(hydroxymethyl)-2-methoxyoxan-3-yl]sulfanyl}-6-(hydroxymethyl)oxane-3 4 5-triol	experimental	-6.32037
1007	DB04790	O([C@H]1[C@H]2OC[C@H](Oc3cc(C(=N)N)ccc3)[C@H]2OC1)c1cc(C(=N)N)ccc1	C20H22N4O4	382.413	3-{[(3S 3aR 6R 6aR)-6-(3-carbamimidoylphenoxy)-hexahydrofuro[3 2-b]furan-3-yl]oxy}benzenecarboximidamide	experimental	-6.31974
1008	DB08951	O=C(O)C(C)c1ccc(N2C(=O)c3c(cccc3)C2)cc1	C17H15NO3	281.306	indoprofen	withdrawn	-6.31889
1009	DB07906	O=[N+]([O-])c1cc2c(cc1)C[C@H](CO)NC2	C10H12N2O3	208.214	[(3R)-7-nitro-1 2 3 4-tetrahydroisoquinolin-3-yl]methanol	experimental	-6.31855
1010	DB08062	Clc1ccc(-c2[nH]c(SC)nn2)cc1	C9H8ClN3S	225.698	3-(4-chlorophenyl)-5-(methylsulfanyl)-4H-1 2 4-triazole	experimental	-6.31766
1011	DB07890	S(CC/C=C/P(=O)(O)O)c1c(O)cccc1	C10H13O4PS	260.247	(1E)-4-[(2-hydroxyphenyl)sulfanyl]but-1-en-1-ylphosphonic acid	experimental	-6.31738
1012	DB00709	O=C1N([C@H]2O[C@@H](CO)SC2)C=CC(N)=N1	C8H11N3O3S	229.256	lamivudine	approved; investigational	-6.31379
1013	DB08011	Fc1cc(CN2C(=O)/C(=N/O)/c3c2ccc(F)c3)c2OCOCc2c1	C17H12F2N2O4	346.285	(3E)-5-fluoro-1-[(6-fluoro-2 4-dihydro-1 3-benzodioxin-8-yl)methyl]-3-(hydroxyimino)indol-2-one	experimental	-6.31252
1014	DB00332	O=C(OC1C[C@@H]2[N+](C(C)C)(C)[C@H](C1)CC2)C(CO)c1ccccc1.[Br-]	C20H30BrNO3	412.361	(1R 3R 5S 8R)-3-[(3-hydroxy-2-phenylpropanoyl)oxy]-8-isopropyl-8-methyl-8-azabicyclo[3.2.1]octan-8-ium bromide	approved	-6.31187
1015	DB08953	C(CC1CCNCC1)c1c2c([nH]c1)cccc2	C15H20N2	228.333	indalpine	investigational; withdrawn	-6.30876
1016	DB02645	O(CC[C@H]1OC1)[C@@H]1[C@@H](O)[C@H](O)[C@@H](O)[C@H](CO)O1	C10H18O7	250.246	(2S 3R 4R 5S 6S)-2-(hydroxymethyl)-6-{2-[(2R)-oxiran-2-yl]ethoxy}oxane-3 4 5-triol	experimental	-6.30545
1017	DB08289	O=C(O)CCCC(=O)Nc1ccc(CC[N+]2([O-])CCCCC2)cc1	C18H26N2O4	334.41	1-{2-[4-(4-carboxybutanamido)phenyl]ethyl}piperidin-1-ium-1-olate	experimental	-6.30484
1018	DB07133	O=C([C@H](N)Cc1ccccc1)N1[C@H](C(=O)NCc2cc(C)ccc2)CCC1	C22H27N3O2	365.469	(2S)-1-[(2R)-2-amino-3-phenylpropanoyl]-N-[(3-methylphenyl)methyl]pyrrolidine-2-carboxamide	experimental	-6.30266
1019	DB06935	Fc1c(c(F)ccc1)-c1ccc(C(=O)O)cc1	C13H8F2O2	234.198	4-(2 6-difluorophenyl)benzoic acid	experimental	-6.3014
1020	DB08705	Brc1cc(c(O)cc1)C=1NC(=O)C(C#N)=C(c2ccccc2)C=1	C18H11BrN2O2	367.196	6-(5-bromo-2-hydroxyphenyl)-2-oxo-4-phenyl-1H-pyridine-3-carbonitrile	experimental	-6.30107
1021	DB08528	S(=O)(=O)(c1c(C#N)c(N)ccc1)c1cc(C)cc(C)c1	C15H14N2O2S	286.349	2-amino-6-(3 5-dimethylbenzenesulfonyl)benzonitrile	experimental	-6.30069
1022	DB01528	O(C)c1c(CC(N)C)cc(OC)c(C)c1	C12H19NO2	209.285	(RS)-dom	experimental; illicit	-6.30068
1023	DB07749	O=C(N[C@H](C=O)Cc1ccccc1)[C@@H](NC(=O)C)CC(C)C	C17H24N2O3	304.384	(2S)-2-acetamido-4-methyl-N-[(2S)-1-oxo-3-phenylpropan-2-yl]pentanamide	experimental	-6.29898
1024	DB03195	P(=O)(OC[C@@H]1[C@@H](F)C[C@H](N2C(=O)NC(=O)C(C)=C2)O1)(O)O	C10H14FN2O7P	324.199	[(2R 3S 5R)-3-fluoro-5-(5-methyl-2 4-dioxo-3H-pyrimidin-1-yl)oxolan-2-yl]methoxyphosphonic acid	experimental	-6.29467
1025	DB02292	S(=O)(=O)(Oc1cc2OC(=O)C3=C(c2cc1)CCCCC3)N	C14H15NO5S	309.338	6-oxo-7H 8H 9H 10H 11H-cyclohepta[c]chromen-3-yl sulfamate	experimental	-6.29423
1026	DB07732	S(=O)(=O)(NCCOP(=O)(O)O)c1cc2c(cc1)cccc2	C12H14NO6PS	331.281	2-(naphthalene-2-sulfonamido)ethoxyphosphonic acid	experimental	-6.2919
1027	DB07503	FC1(F)Oc2c(O1)ccc(/C=C\1/C(=O)NC(=O)S/1)c2	C11H5F2NO4S	285.224	(5Z)-5-[(2 2-difluoro-1 3-benzodioxol-5-yl)methylidene]-1 3-thiazolidine-2 4-dione	experimental	-6.28789
1028	DB03821	P(=O)(O[C@@H](O)[C@H](N)C(=O)O)(O)O	C3H8NO7P	201.072	(2S 3R)-2-amino-3-hydroxy-3-(phosphonooxy)propanoic acid	experimental	-6.28676
1029	DB02878	O=C(O)C[C@@H]([C@@H](CN)CCC(=O)O)CCN	C10H20N2O4	232.277	(3S 4S)-3-(2-aminoethyl)-4-(aminomethyl)heptanedioic acid	experimental	-6.28407
1030	DB01428	O=C(c1c(O)cc(OC)cc1)c1ccccc1	C14H12O3	228.243	oxybenzone	approved	-6.28192
1031	DB04101	O/N=C\Nc1nc(-c2c(C)nc(C)s2)ccn1	C10H11N5OS	249.292	(Z)-N-[4-(dimethyl-1 3-thiazol-5-yl)pyrimidin-2-yl]-N'-hydroxymethanimidamide	experimental	-6.28047
1032	DB00571	O(CC(O)CNC(C)C)c1c2c(ccc1)cccc2	C16H21NO2	259.343	1-(isopropylamino)-3-(naphthalen-1-yloxy)propan-2-ol	approved; investigational	-6.28017
1033	DB08979	OC=1OC2(CN=1)CCN(CCc1ccccc1)CC2	C15H20N2O2	260.332	pneumorel	approved	-6.2791
1034	DB03996	Clc1c(C2=NN(C(=O)C)[C@H](c3cc(O)ccc3)C2)cccc1	C17H15ClN2O2	314.766	1-[(5S)-3-(2-chlorophenyl)-5-(3-hydroxyphenyl)-4 5-dihydropyrazol-1-yl]ethanone	experimental	-6.27909
1035	DB00809	O=C(N(CC)Cc1ccncc1)C(CO)c1ccccc1	C17H20N2O2	284.353	tropicamide	approved	-6.27801
1036	DB03870	O([C@H]1[C@H](O)[C@@H](O)OC[C@@H]1O)[C@H]1[C@H](O)[C@@H](O)[C@H](CO)O1	C10H18O9	282.245	(2S 3S 4R 5S)-4-{[(2S 3R 4R 5S)-3 4-dihydroxy-5-(hydroxymethyl)oxolan-2-yl]oxy}oxane-2 3 5-triol	experimental	-6.278
1037	DB08757	Clc1c(-c2oc(C(=O)NN)cc2)cccc1	C11H9ClN2O2	236.654	5-(2-chlorophenyl)furan-2-carbohydrazide	experimental	-6.27793
1038	DB03187	S(SCCO)[C@@H](CCSCN)CCCCC(=O)O	C11H23NO3S3	313.5	(6R)-8-[(aminomethyl)sulfanyl]-6-[(2-hydroxyethyl)disulfanyl]octanoic acid	experimental	-6.2754
1039	DB08136	Fc1ccc(NC(=O)c2c(NC(=O)C)c[nH]n2)cc1	C12H11FN4O2	262.24	4-acetamido-N-(4-fluorophenyl)-1H-pyrazole-3-carboxamide	experimental	-6.27343
1040	DB07962	Ic1c(O)c(C(=O)NCCC(=O)OC)cc(-c2c(F)cc(F)cc2)c1	C17H14F2INO4	461.199	methyl 3-{[5-(2 4-difluorophenyl)-2-hydroxy-3-iodophenyl]formamido}propanoate	experimental	-6.27318
1041	DB02565	O=N[C@H](O)CCCCCCNC(=O)c1ccc(N(C)C)cc1	C16H25N3O3	307.388	4-(dimethylamino)-N-[(7R)-7-hydroxy-7-nitrosoheptyl]benzamide	experimental	-6.27104
1042	DB01091	N(Cc1c2c(ccc1)cccc2)(Cc1ccc(C(C)(C)C)cc1)C	C23H27N	317.467	butenafine	approved	-6.27037
1043	DB01495	ClC(Cl)(Cl)C(O)O.ClC(Cl)(Cl)C(O)O.O=C1N(N(C)C(C)=C1)c1ccccc1	C15H18Cl6N2O5	519.032	antipyrine; bis(chloral hydrate)	illicit	-6.26726
1044	DB07698	Clc1cc(NC2=Nc3c(-c4cc(N)ccc4)cnn3C=C2)ccc1	C18H14ClN5	335.79	3-(3-aminophenyl)-N-(3-chlorophenyl)pyrazolo[1 5-a]pyrimidin-5-amine	experimental	-6.26651
1045	DB07614	c1(-c2ccccc2)sc(-c2n[nH]cc2)cn1	C12H9N3S	227.285	2-phenyl-5-(1H-pyrazol-3-yl)-1 3-thiazole	experimental	-6.26458
1046	DB07860	Clc1ccc([C@H](CN)c2ccccc2)cc1	C14H14ClN	231.721	(2R)-2-(4-chlorophenyl)-2-phenylethanamine	experimental	-6.26323
1047	DB02730	S(C)[C@@H]1[C@@H](O)[C@@H](O)[C@H](O)O[C@@H]1CO	C7H14O5S	210.248	4-methylthio-ﾎｱ-D-mannose	experimental	-6.26296
1048	DB00499	FC(F)(F)c1c([N+](=O)[O-])ccc(NC(=O)C(C)C)c1	C11H11F3N2O3	276.212	flutamide	approved	-6.26194
1049	DB08617	FC(F)(F)Cc1ccc(C[C@H](N)C(=O)O)cc1	C11H12F3NO2	247.214	(2S)-2-amino-3-[4-(2 2 2-trifluoroethyl)phenyl]propanoic acid	experimental	-6.26149
1050	DB02942	P(=O)(O[C@H]1[C@H](O)C(O)[C@H](O)[C@@H](OP(=O)(O)O)C1O)(O)O	C6H14O12P2	340.116	inositol 1 3-bisphosphate	experimental	-6.25882
1051	DB07090	Clc1c(C)c(NC(=O)[C@@H]2CN(C(=O)C2)C2CCCCC2)ccc1	C18H23ClN2O2	334.84	(3S)-N-(3-chloro-2-methylphenyl)-1-cyclohexyl-5-oxopyrrolidine-3-carboxamide	experimental	-6.25817
1052	DB04568	OC[C@H]1[C@H](O)[C@@H](O)[C@H](n2c(N)cnc2)O1	C8H13N3O4	215.207	(2R 3R 4R 5S)-2-(5-aminoimidazol-1-yl)-5-(hydroxymethyl)oxolane-3 4-diol	experimental	-6.25799
1053	DB03112	O=C(O)CCCCC[C@@H]1SC[C@@H]2NC(=O)N[C@H]12	C11H18N2O3S	258.337	6-[(3aS 4S 6aR)-2-oxo-hexahydrothieno[3 4-d]imidazolidin-4-yl]hexanoic acid	experimental	-6.25473
1054	DB07528	FC(F)(F)c1cc(N2C(=O)C(c3cc4c(nc(N)nc4)cc3)=C(C)C=C2)ccc1	C21H15F3N4O	396.365	3-(2-aminoquinazolin-6-yl)-4-methyl-1-[3-(trifluoromethyl)phenyl]pyridin-2-one	experimental	-6.25414
1055	DB02036	O=C(NO)C[C@@H]1C(=O)Nc2c(S1)cccc2	C10H10N2O3S	238.263	N-hydroxy-2-[(2R)-3-oxo-2 4-dihydro-1 4-benzothiazin-2-yl]acetamide	experimental	-6.25326
1056	DB02229	S(=O)(=O)(OC[C@H]1[C@H](O)[C@@H](O)[C@H](N2[C@@H]3N=CNC(N)=C3N=C2)O1)NC(=O)[C@H](N)CCSC	C15H25N7O7S2	479.532	(2R)-2-amino-1-({[(2S 3R 4R 5R)-5-[(4S)-6-amino-1 4-dihydropurin-9-yl]-3 4-dihydroxyoxolan-2-yl]methoxysulfonyl}amino)-2-[2-(methylsulfanyl)ethyl]ethanone	experimental	-6.253
1057	DB06983	OCc1c2n(C(NCc3cnccc3)=CC(c3ccccc3)=N2)nc1	C19H17N5O	331.371	{5-phenyl-7-[(pyridin-3-ylmethyl)amino]pyrazolo[1 5-a]pyrimidin-3-yl}methanol	experimental	-6.25107
1058	DB08472	FC(F)(F)c1ccc(O[C@H](CCNC)c2ccccc2)cc1	C17H18F3NO	309.326	methyl[(3R)-3-phenyl-3-[4-(trifluoromethyl)phenoxy]propyl]amine	experimental	-6.24957
1059	DB08544	FC(F)(F)c1ccc(O[C@H](CCNC)c2ccccc2)cc1	C17H18F3NO	309.326	methyl[(3R)-3-phenyl-3-[4-(trifluoromethyl)phenoxy]propyl]amine	experimental	-6.24957
1060	DB03502	S([C@@H](O)C[C@@H](N)C(=O)O)C[C@@H](N)C=O	C7H14N2O4S	222.262	(2R 4R)-2-amino-4-{[(2S)-2-amino-3-oxopropyl]sulfanyl}-4-hydroxybutanoic acid	experimental	-6.24931
1061	DB08354	Clc1ccc(CNC=2N=C(Nc3ccccc3)n3ncc(C#N)c3N=2)cc1	C19H14ClN7	375.814	2-{[(4-chlorophenyl)methyl]amino}-4-(phenylamino)pyrazolo[1 5-a][1 3 5]triazine-8-carbonitrile	experimental	-6.24448
1062	DB00819	S(=O)(=O)(N)c1sc(NC(=O)C)nn1	C4H6N4O3S2	222.245	acetazolamide	approved; vet_approved	-6.24433
1063	DB04508	S=C[C@H]1[C@H](O)[C@@H](O)[C@H](O)[C@@H](OC)O1	C7H12O5S	208.232	(2R 3R 4R 5S 6S)-3 4 5-trihydroxy-6-methoxyoxane-2-carbothialdehyde	experimental	-6.24421
1064	DB07748	S(=O)(=O)(NCCOP(=O)(O)O)c1ccc(OC(F)(F)F)cc1	C9H11F3NO7PS	365.22	2-[4-(trifluoromethoxy)benzenesulfonamido]ethoxyphosphonic acid	experimental	-6.2433
1065	DB07243	O=C(OC1C[C@@H]2N(C)[C@H](C1)CC2)c1c2c([nH]c1)nccc2	C16H19N3O2	285.341	(1R 3R 5S)-8-methyl-8-azabicyclo[3.2.1]octan-3-yl 1H-pyrrolo[2 3-b]pyridine-3-carboxylate	experimental	-6.24269
1066	DB02869	S(=O)(=O)(CC[C@@H](N)CCc1ccccc1)c1ccccc1	C17H21NO2S	303.419	3-amino-5-phenylpentane	experimental	-6.24151
1067	DB01643	P(=O)(OC[C@@H]1[C@@H](O)C[C@H](N2C(=O)NC(=O)C(C)=C2)O1)(O)O	C10H15N2O8P	322.209	thymidylate	experimental	-6.24084
1068	DB08626	SC[C@H](C(=O)NCC(=O)O)Cc1ccccc1	C12H15NO3S	253.317	thiorphan	experimental	-6.24039
1069	DB08798	S(=O)(=O)(Nc1oc(C)c(C)n1)c1ccc(N)cc1	C11H13N3O3S	267.304	sulfamoxole	approved	-6.24026
1070	DB05137	O=C(C[C@@H]1N(C)[C@H](C[C@H](O)c2ccccc2)CCC1)c1ccccc1	C22H27NO2	337.455	(-)-lobeline	investigational	-6.23989
1071	DB06292	Clc1c(Cc2ccc(OCC)cc2)cc([C@H]2[C@H](O)[C@@H](O)[C@H](O)[C@@H](CO)O2)cc1	C21H25ClO6	408.873	dapagliflozin	approved	-6.2393
1072	DB08699	Nc1ncnc2n(C(C)(C)C)nc(Cc3cc(C)ccc3)c12	C17H21N5	295.382	1-tert-butyl-3-[(3-methylphenyl)methyl]pyrazolo[3 4-d]pyrimidin-4-amine	experimental	-6.23903
1073	DB04795	FC(F)(F)C(=O)CC(=O)c1sccc1	C8H5F3O2S	222.184	thenoyltrifluoroacetone	experimental	-6.23602
1074	DB06849	O=C(/C=C/c1ccccc1)N1CCC2(c3c(OC2)ccc(CN)c3)CC1	C22H24N2O2	348.438	(2E)-1-[5-(aminomethyl)-2H-spiro[1-benzofuran-3 4'-piperidine]-1'-yl]-3-phenylprop-2-en-1-one	experimental	-6.23207
1075	DB08575	SC[C@@H](Cc1ccccc1)c1[nH]c2c(n1)c[n+H]cc2	C15H16N3S	270.373	2-[(2S)-1-phenyl-3-sulfanylpropan-2-yl]-1H-imidazo[4 5-c]pyridin-5-ium	experimental	-6.22982
1076	DB07002	O=C(N1CCC(Nc2nccc(OC)c2)CC1)c1ccc(C#N)cc1	C19H20N4O2	336.388	4-{4-[(4-methoxypyridin-2-yl)amino]piperidine-1-carbonyl}benzonitrile	experimental	-6.2291
1077	DB01821	O=[N+]([O-])NC(=N)NCCC[C@H](N)C(=O)N[C@@H](C(=O)N)CCN	C10H22N8O4	318.333	(2S)-2-amino-N-[(1R)-3-amino-1-carbamoylpropyl]-5-(1-nitrocarbamimidamido)pentanamide	experimental	-6.22886
1078	DB08023	N(C)(c1nc(-c2n3c(nc2)C=CC=C3)ccn1)C1CCCCC1	C18H21N5	307.393	N-cyclohexyl-4-{imidazo[1 2-a]pyridin-3-yl}-N-methylpyrimidin-2-amine	experimental	-6.22855
1079	DB07001	N=C1N[C@@H](CCC)COc2c1scc2	C10H14N2OS	210.296	(3S)-3-propyl-2H 3H 4H-thieno[2 3-f][1 4]oxazepin-5-imine	experimental	-6.22589
1080	DB09285	FC(F)(F)c1cc(Nc2c(C(=O)OCCN3CCOCC3)cccn2)ccc1	C19H20F3N3O3	395.382	morniflumate	approved	-6.22569
1081	DB07112	Ic1c2c(c(O)c(C(=O)NCC(=O)O)nc2)ccc1	C12H9IN2O4	372.115	[(4-hydroxy-8-iodoisoquinolin-3-yl)formamido]acetic acid	experimental	-6.22565
1082	DB03593	P(=O)(OC[C@H]1[C@H](O)[C@@H](O)[C@H](n2c3N=C(N)NC(=O)c3[n+](C)c2)O1)(O)O	C11H17N5O8P	378.255	2-amino-9-[(2R 3R 4R 5S)-3 4-dihydroxy-5-[(phosphonooxy)methyl]oxolan-2-yl]-7-methyl-6-oxo-1H-purin-7-ium	experimental	-6.22494
1083	DB07155	O=C(Nc1ccccc1)[C@@H]1CN(C(=O)C1)C1CCCCC1	C17H22N2O2	286.369	(3S)-1-cyclohexyl-5-oxo-N-phenylpyrrolidine-3-carboxamide	experimental	-6.22481
1084	DB04876	O=C(CNC12CC3(O)CC(C1)CC(C3)C2)N1[C@H](C#N)CCC1	C17H25N3O2	303.399	EQUA	approved; investigational	-6.22467
1085	DB03136	Ic1c2c(sc(C(=[N+H2])N)c2)ccc1	C9H8IN2S	303.143	[amino(4-iodo-1-benzothiophen-2-yl)methylidene]azanium	experimental	-6.22443
1086	DB07899	ClCCC(=O)[C@@H](NC(=O)[C@@H](NC(=O)C)C)Cc1ccccc1	C16H21ClN2O3	324.803	(2S)-N-[(2S)-5-chloro-3-oxo-1-phenylpentan-2-yl]-2-acetamidopropanamide	experimental	-6.22364
1087	DB07088	O=C(COC1CCCC1)N1[C@H](C(=O)NCc2ccc(C(=N)N)cc2)CCC1	C20H28N4O3	372.461	(2S)-N-[(4-carbamimidoylphenyl)methyl]-1-[2-(cyclopentyloxy)acetyl]pyrrolidine-2-carboxamide	experimental	-6.21963
1088	DB07114	S(=O)(=O)(Nc1ccc(C(=O)O)cc1)C	C8H9NO4S	215.226	4-methanesulfonamidobenzoic acid	experimental	-6.21945
1089	DB04470	O(CC(C)C)c1c([O-])c(-c2[nH]c3c(n2)cc(C(=[N+H2])N)cc3)ccc1	C18H20N4O2	324.377	2-{5-[amino(iminio)methyl]-1H-1 3-benzodiazol-2-yl}-6-(2-methylpropoxy)benzenolate	experimental	-6.21879
1090	DB04087	P(=O)(OC[C@@H](O)[C@H](O)CCO)(O)O	C5H13O7P	216.126	[(2R 3R)-2 3 5-trihydroxypentyl]oxyphosphonic acid	experimental	-6.21863
1091	DB01021	ClC(Cl)C1NS(=O)(=O)c2c(N1)cc(Cl)c(S(=O)(=O)N)c2	C8H8Cl3N3O4S2	380.656	trichlormethiazide	approved; vet_approved	-6.21688
1092	DB00507	O=[N+]([O-])c1sc(NC(=O)c2c(OC(=O)C)cccc2)nc1	C12H9N3O5S	307.282	nitazoxanide	approved; investigational; vet_approved	-6.21519
1093	DB07728	Fc1c(-c2nccc(-c3[nH]c4c(C(=O)NCC4)c3)c2)cccc1	C18H14FN3O	307.322	2-[2-(2-fluorophenyl)pyridin-4-yl]-1H 5H 6H 7H-pyrrolo[3 2-c]pyridin-4-one	experimental	-6.21486
1094	DB01606	O=C(O)[C@H]1[C@@](Cn2nncc2)(C)S(=O)(=O)[C@H]2N1C(=O)C2	C10H12N4O5S	300.291	tazobactam	approved	-6.21486
1095	DB09139	P(=O)(O)(O)C(P(=O)(O)O)O.[Tc]	CH6O7P2Tc	290.906	HMDP (竅ｹ竅ｹTc)technetium	approved	-6.21384
1096	DB08370	Brc1ccc(CSC[C@H](N)C(=O)O)cc1	C10H12BrNO2S	290.177	S-(4-bromobenzyl)cysteine	experimental	-6.21382
1097	DB03781	Clc1c(Oc2ccc(O[C@@H](C(=O)O)C)cc2)ccc(Cl)c1	C15H12Cl2O4	327.159	(2R)-2-[4-(2 4-dichlorophenoxy)phenoxy]propanoic acid	experimental	-6.21358
1098	DB03288	Clc1cc2c([nH]c(C(=O)NC[C@@H](O)N(CCO)C3CCCC3)c2)cc1	C18H24ClN3O3	365.854	5-chloro-N-[(2R)-2-[cyclopentyl(2-hydroxyethyl)amino]-2-hydroxyethyl]-1H-indole-2-carboxamide	experimental	-6.21236
1099	DB04033	O=C(OCc1ccccc1)N[C@H](C(=O)N1[C@H](C(=O)O)CCC1)C	C16H20N2O5	320.34	Z-ala prolinal	experimental	-6.21209
1100	DB08340	N(c1ccccc1)C=1n2nccc2N=C(Nc2ccccc2)N=1	C17H14N6	302.333	N2 N4-diphenylpyrazolo[1 5-a][1 3 5]triazine-2 4-diamine	experimental	-6.21203
1101	DB07497	O=CCCCC[C@@H]1SC[C@@H]2NC(=O)N[C@H]12	C10H16N2O2S	228.311	5-[(3aS 4S 6aR)-2-oxo-hexahydrothieno[3 4-d]imidazolidin-4-yl]pentanal	experimental	-6.21169
1102	DB03717	O([C@H]1[C@H](O)[C@@H](O)[C@@H](O)CO1)[C@H]1[C@@H](O)C(=O)NCC1	C10H17NO7	263.245	(3R 4R)-3-hydroxy-4-{[(2S 3R 4S 5S)-3 4 5-trihydroxyoxan-2-yl]oxy}piperidin-2-one	experimental	-6.21093
1103	DB04518	Oc1cc(Nc2nc(-c3c(C)nc(C)s3)ccn2)ccc1	C15H14N4OS	298.363	3-{[4-(dimethyl-1 3-thiazol-5-yl)pyrimidin-2-yl]amino}phenol	experimental	-6.2096
1104	DB05057	S(CC(=O)O)CC(=O)NC1C(=O)SCC1	C8H11NO4S2	249.307	erdosteine	investigational	-6.20678
1105	DB08454	N(c1nc(-c2ccccc2)nc2c1cccc2)c1n[nH]c(C)c1	C18H15N5	301.345	N-(5-methyl-1H-pyrazol-3-yl)-2-phenylquinazolin-4-amine	experimental	-6.20446
1106	DB08651	S[C@@H]1[C@@H](COP(=O)(O)O)O[C@@H](N2C(=O)NC(=O)C(C)=C2)C1	C10H15N2O7PS	338.274	3'-thio-thymidine-5'-phosphate	experimental	-6.20206
1107	DB02887	P(=O)(OP(=O)(OC[C@H]1O[C@@H](N2C(=O)NC(=O)C(C)=C2)C=C1)O)(OP(=O)(O)O)O	C10H15N2O13P3	464.153	[hydroxy({hydroxy[(2S 5R)-5-(5-methyl-2 4-dioxo-3H-pyrimidin-1-yl)-2 5-dihydrofuran-2-yl]methoxyphosphoryl}oxy)phosphoryl]oxyphosphonic acid	experimental	-6.20072
1108	DB04961	OC[C@@H]1O[C@H](N2C(O)=NC(=N)C=C2)CO1	C8H11N3O4	213.191	troxacitabine	investigational	-6.19857
1109	DB06016	Clc1c(Cl)cccc1N1CCN(CCC2CCC(NC(=O)N(C)C)CC2)CC1	C21H32Cl2N4O	427.41	cariprazine	approved	-6.19726
1110	DB03183	O=C(OCC)c1c(C)n(-c2ccc(N)cc2)nc1C	C14H17N3O2	259.304	ethyl 1-(4-aminophenyl)-3 5-dimethylpyrazole-4-carboxylate	experimental	-6.19625
1111	DB06335	O=C([C@@H](N)C12CC3(O)CC(C1)CC(C3)C2)N1[C@H](C#N)C[C@H]2[C@@H]1C2	C18H25N3O2	315.41	saxagliptin	approved	-6.19457
1112	DB00205	Clc1ccc(-c2c(N)nc(N)nc2CC)cc1	C12H13ClN4	248.711	pyrimethamine	approved; vet_approved	-6.1943
1113	DB07512	Clc1cc(COc2cc3OC(=O)C=C(C=O)c3cc2)ccc1	C17H11ClO4	314.72	7-[(3-chlorophenyl)methoxy]-2-oxochromene-4-carbaldehyde	experimental	-6.19391
1114	DB07773	P(=O)(OCCCc1c2c([nH]c1)ccc(F)c2)(O)O	C11H13FNO4P	273.197	3-(5-fluoro-1H-indol-3-yl)propoxyphosphonic acid	experimental	-6.19165
1115	DB04071	P(=O)(OP(=O)(OC[C@H]1[C@H](O)[C@@H](O)[C@H](c2[n+H]c(C(=O)N)ccc2)O1)[O-])(OC[C@H]1[C@H](O)[C@@H](O)[C@H](n2c3ncnc(N)c3nc2)O1)O	C21H27N7O14P2	663.425	Cpad	experimental	-6.19024
1116	DB02032	SC[C@@H](C(=O)N1[C@H](C(=O)O)CCC1)C	C9H15NO3S	217.285	(2S)-1-[(2R)-2-methyl-3-sulfanylpropanoyl]pyrrolidine-2-carboxylic acid	experimental	-6.19009
1117	DB03668	P(=O)(OC[C@H]1[C@H](O)[C@@H](O)[C@H](N2C(=O)NC(=O)CC2=O)O1)(O)O	C9H13N2O10P	340.181	[(2S 3R 4R 5R)-3 4-dihydroxy-5-(2 4 6-trioxo-1 3-diazinan-1-yl)oxolan-2-yl]methoxyphosphonic acid	experimental	-6.18533
1118	DB08604	Clc1c(Oc2c(O)cc(Cl)cc2)ccc(Cl)c1	C12H7Cl3O2	289.542	triclosan	approved	-6.1845
1119	DB06480	Clc1c(N)c2c(c(C(=O)NC3CCN(CCCOC)CC3)c1)OCC2	C18H26ClN3O3	367.87	prucalopride	approved	-6.18215
1120	DB02647	O=C(Nc1[nH]nc(C2CC2)c1)c1ccccc1	C13H13N3O	227.262	N-(5-cyclopropyl-2H-pyrazol-3-yl)benzamide	experimental	-6.18125
1121	DB08260	S=C(NCCCCCCCC)N1[C@H]2[C@H](O)[C@@H](O)[C@H](O)[C@@H]1CO2	C15H28N2O4S	332.459	(1S 2R 3S 4R 5R)-2 3 4-trihydroxy-N-octyl-6-oxa-8-azabicyclo[3.2.1]octane-8-carbothioamide	experimental	-6.18047
1122	DB08133	S(=O)(=O)(N)c1ccc(NC(=O)c2n[nH]c3c2cccc3)cc1	C14H12N4O3S	316.335	N-(4-sulfamoylphenyl)-1H-indazole-3-carboxamide	experimental	-6.17914
1123	DB08185	S(C)c1nc(NCCC(C)C)c2ncn([C@H]3[C@H](O)[C@H](O)[C@@H](COP(=O)(O)O)O3)c2n1	C16H26N5O7PS	463.446	[(2R 3S 4R 5R)-3 4-dihydroxy-5-{6-[(3-methylbutyl)amino]-2-(methylsulfanyl)purin-9-yl}oxolan-2-yl]methoxyphosphonic acid	experimental	-6.17893
1124	DB00889	O=C(NC1C[C@@H]2N(C)[C@H](C1)CCC2)c1nn(C)c2c1cccc2	C18H24N4O	312.417	granisetron	approved; investigational	-6.17702
1125	DB09196	Fc1c2c(c(OC[C@H]3OCCNC3)cc1)CCC2	C14H18FNO2	251.301	lubazodone	experimental	-6.17635
1126	DB08296	P(=O)(Oc1ccc([N+](=O)[O-])cc1)([O-])CCCCC(=O)O	C11H13NO7P	302.197	4-nitrophenyl 4-carboxybutylphosphonate	experimental	-6.17623
1127	DB07329	P(=O)(O)(O)CN(CCCCC(=O)O)Cc1ccc([N+](=O)[O-])cc1	C13H19N2O7P	346.273	5-{[(4-nitrophenyl)methyl](phosphonomethyl)amino}pentanoic acid	experimental	-6.17496
1128	DB03596	S(=O)(=O)(N)c1ccc(C(=O)NC[C@@H](CC)c2cc3c([nH]cc3)cc2)cc1	C19H21N3O3S	371.453	N-[(2S)-2-(1H-indol-5-yl)butyl]-4-sulfamoylbenzamide	experimental	-6.17444
1129	DB03881	S(C[C@H]1[C@H](O)[C@@H](O)[C@H](c2c3N=CNC(=O)c3[nH]c2)[N+H2]1)C	C12H16N4O3S	296.345	MT-immucillin-H	experimental	-6.17296
1130	DB07560	O=C(Nc1ccncc1)[C@@H](NC(=O)C1CCCCC1)C(C)C	C17H25N3O2	303.399	(2S)-2-(cyclohexylformamido)-3-methyl-N-(pyridin-4-yl)butanamide	experimental	-6.17283
1131	DB07515	ClC=1N(CCNC[C@@H]2[C@@H](C)N[C@@H](N)CC2)[C@H](O)C(NCC(F)(F)c2ncccc2)=NC=1	C20H30ClF2N7O	457.948	(2R)-1-[2-({[(2R 3R 6R)-6-amino-2-methylpiperidin-3-yl]methyl}amino)ethyl]-6-chloro-3-{[2 2-difluoro-2-(pyridin-2-yl)ethyl]amino}-2H-pyrazin-2-ol	experimental	-6.1718
1132	DB07108	Fc1ccc(-c2ccc(C(=O)O)cc2)cc1	C13H9FO2	216.208	4-(4-fluorophenyl)benzoic acid	experimental	-6.17157
1133	DB06738	O=C(CC)C1(c2cc(O)ccc2)CCN(C)CC1	C15H21NO2	247.333	ketobemidone	approved	-6.1715
1134	DB08550	Clc1c(Cl)ccc2c1CNCC2	C9H9Cl2N	202.08	7 8-dichloro-1 2 3 4-tetrahydroisoquinoline	experimental	-6.17082
1135	DB02091	Nc1nc(-c2c(C)nc(C)s2)ccn1	C9H10N4S	206.267	4-(dimethyl-1 3-thiazol-5-yl)pyrimidin-2-amine	experimental	-6.17021
1136	DB04733	P(=O)(OC[C@@H](O)[C@@H](O)[C@H](O)[C@H](O)COP(=O)(O)O)(O)O	C6H16O12P2	342.132	1 6-di-O-phosphono-D-mannitol	experimental	-6.16933
1137	DB08272	O=C(O)[C@H](N)C[C@@H](C(=O)O)Cc1cc2c(cc1)cccc2	C16H17NO4	287.31	(2R 4S)-2-amino-4-(naphthalen-2-ylmethyl)pentanedioic acid	experimental	-6.16674
1138	DB08007	O=C(NC[C@@H](O)C(=O)O)NCc1ccccc1	C11H14N2O4	238.24	(2R)-3-[(benzylcarbamoyl)amino]-2-hydroxypropanoic acid	experimental	-6.16538
1139	DB04389	SP(=O)(OP(=O)(O)CP(=O)(OC[C@H]1[C@H](O)[C@@H](O)[C@H](n2c3ncnc(N)c3nc2)O1)O)OC[C@H]1[C@H](O)[C@@H](O)[C@H](n2c3ncnc(N)c3nc2)O1	C21H29N10O14P3S	770.5	ado-P-ch2-P-ps-ado	experimental	-6.16493
1140	DB04597	O=C(O)[C@]1(C)O[C@H]2[C@H](O)[C@H](O)[C@H](O)O[C@@H]2CO1	C9H14O8	250.203	(2S 4aR 6R 7S 8R 8aS)-6 7 8-trihydroxy-2-methyl-hexahydropyrano[3 2-d][1 3]dioxine-2-carboxylic acid	experimental	-6.1646
1141	DB08668	O=C(O)c1cc(/N=N/C=2C(=N)N=NC=2N)ccc1	C10H8N6O2	244.209	3-[(E)-2-(3-amino-5-iminopyrazol-4-yl)diazen-1-yl]benzoic acid	experimental	-6.16383
1142	DB08310	O=C([C@@H](CN(O)C=O)CCCC)N1[C@H](c2oc3c(n2)cccc3)CCC1	C19H25N3O4	359.419	N-[(2R)-3-[(2S)-2-(1 3-benzoxazol-2-yl)pyrrolidin-1-yl]-2-butyl-3-oxopropyl]-N-hydroxyformamide	experimental	-6.16005
1143	DB07623	S(Sc1ccncc1)c1ccncc1	C10H8N2S2	220.314	4 4'-dipyridyl disulfide	experimental	-6.15974
1144	DB03657	O=C(OC)N[C@@H]1[C@@H](O)[C@H](O)[C@@H](O)[C@H](CO)O1	C8H15NO7	237.207	methyl N-[(2S 3S 4R 5R 6S)-3 4 5-trihydroxy-6-(hydroxymethyl)oxan-2-yl]carbamate	experimental	-6.15882
1145	DB01414	O=C(N[C@@H]1C(=O)N2C(C(=O)O)=C(COC(=O)C)CS[C@H]12)CC#N	C13H13N3O6S	339.324	cefacetrile	approved	-6.1588
1146	DB02247	O=C(O)[C@@H](NC(=O)Cc1sccc1)[C@@H]1SCC(C)=C(C(=O)O)N1	C14H16N2O5S2	356.417	hydrolyzed cephalothin	experimental	-6.1565
1147	DB07731	Oc1ccc(/N=N/c2c(N)[nH]nc2N)cc1	C9H10N6O	218.215	4-[(E)-2-(3 5-diamino-1H-pyrazol-4-yl)diazen-1-yl]phenol	experimental	-6.15538
1148	DB01188	O=C1N(O)C(C2CCCCC2)=CC(C)=C1	C12H17NO2	207.269	penlac	approved; investigational	-6.15359
1149	DB08708	FC(F)(F)c1cc(-c2n3N=C(NC4CCCCC4)C=Cc3nn2)ccc1	C18H18F3N5	361.364	N-cyclohexyl-3-[3-(trifluoromethyl)phenyl]-[1 2 4]triazolo[4 3-b]pyridazin-6-amine	experimental	-6.15347
1150	DB00907	O=C(OC)[C@H]1[C@@H](OC(=O)c2ccccc2)C[C@H]2N(C)[C@@H]1CC2	C17H21NO4	303.353	cocaine	approved; illicit	-6.15334
1151	DB08192	O=C(O)c1c(C(C)C)sc([C@H]2NCc3c(cccc3)C2)n1	C16H18N2O2S	302.391	5-isopropyl-2-[(3S)-1 2 3 4-tetrahydroisoquinolin-3-yl]-1 3-thiazole-4-carboxylic acid	experimental	-6.15247
1152	DB08098	S(CC(=O)O)c1oc(-c2oc([N+](=O)[O-])cc2)nn1	C8H5N3O6S	271.207	\acetic acid	experimental	-6.15184
1153	DB00457	O=C(N1CCN(c2nc(N)c3c(n2)cc(OC)c(OC)c3)CC1)c1occc1	C19H21N5O4	383.401	prazosin	approved	-6.15165
1154	DB08008	FC(F)(F)c1ccc(NC=2n3ncnc3N=C(C)C=2)cc1	C13H10F3N5	293.247	5-methyl-N-[4-(trifluoromethyl)phenyl]-[1 2 4]triazolo[1 5-a]pyrimidin-7-amine	experimental	-6.15014
1155	DB09247	Clc1ccc(OCC(=O)NNC(C)C)cc1	C11H15ClN2O2	242.7	iproclozide	withdrawn	-6.14939
1156	DB02526	O(c1c([O-])c(-c2[nH]c3c(n2)cc(C(=[N+H2])N)cc3)ccc1)C1CCCC1	C19H20N4O2	336.388	2-{5-[amino(iminio)methyl]-1H-1 3-benzodiazol-2-yl}-6-(cyclopentyloxy)benzenolate	experimental	-6.14861
1157	DB07488	O=C(c1ccc(OC)cc1)C1=C(N)N/C(=N/c2ccc(OC)cc2)/S1	C18H17N3O3S	355.411	(2Z)-5-(4-methoxybenzoyl)-2-[(4-methoxyphenyl)imino]-3H-1 3-thiazol-4-amine	experimental	-6.1482
1158	DB08577	O=C(O)CCc1c(/C=C/2\C(=O)Nc3c\2cccc3)[nH]cc1C	C17H16N2O3	296.32	3-(4-methyl-2-{[(3Z)-2-oxo-1H-indol-3-ylidene]methyl}-1H-pyrrol-3-yl)propanoic acid	experimental	-6.14785
1159	DB06981	O=C(O)[C@@H](CCC)c1c2c([nH]c1)cccc2	C13H15NO2	217.264	(2S)-2-(1H-indol-3-yl)pentanoic acid	experimental	-6.14409
1160	DB07779	Fc1c(C[C@@H](N)CC(=O)N2[C@H](CNC(=O)c3ccccc3)CCC2)cccc1	C22H26FN3O2	383.459	N-{[(2S)-1-[(3R)-3-amino-4-(2-fluorophenyl)butanoyl]pyrrolidin-2-yl]methyl}benzamide	experimental	-6.14408
1161	DB08092	Fc1cc(C(=O)Nc2cc3c([nH]cc3)cc2)cc(N2CCOCC2)c1	C19H18FN3O2	339.363	3-fluoro-N-(1H-indol-5-yl)-5-(morpholin-4-yl)benzamide	experimental	-6.14151
1162	DB01515	O=C(O)[C@H]1[C@@H](OC(=O)c2ccccc2)C[C@H]2N(C)[C@@H]1CC2	C16H19NO4	289.326	benzoylecgonine	experimental; illicit	-6.13914
1163	DB04407	Oc1ccc(Nc2nc(-c3c(C)nc(NC)s3)ccn2)cc1	C15H15N5OS	313.378	4-({4-[4-methyl-2-(methylamino)-1 3-thiazol-5-yl]pyrimidin-2-yl}amino)phenol	experimental	-6.13914
1164	DB07389	O=C(NCCc1nc(N)cc(C)c1)c1ccc(C#N)cc1	C16H16N4O	280.324	N-[2-(6-amino-4-methylpyridin-2-yl)ethyl]-4-cyanobenzamide	experimental	-6.13811
1165	DB08090	O[C@@H]1[C@@H](O)[C@H](O)[C@@H]2N([C@H]1O)/C(=N/CCCCCCCC)/OC2	C15H28N2O5	316.393	(3Z 5S 6R 7S 8R 8aR)-3-(octylimino)-hexahydro-[1 3]oxazolo[3 4-a]pyridine-5 6 7 8-tetrol	experimental	-6.12946
1166	DB01077	P(=O)(O)(O)C(P(=O)(O)O)(O)C	C2H8O7P2	206.027	etidronic acid	approved	-6.12916
1167	DB09570	Clc1c(C(O)=NCC(O)=N[C@@H](CC(C)C)B(O)O)cc(Cl)cc1	C14H19BCl2N2O4	361.03	2-{[(2 5-dichlorophenyl)(hydroxy)methylidene]amino}-N-[(1R)-1-(dihydroxyboranyl)-3-methylbutyl]ethanimidic acid	approved	-6.1288
1168	DB07289	Brc1c(OCC(=O)O)c(C(=O)O)sc1-c1cc(NCc2ccccc2)ccc1	C20H16BrNO5S	462.314	5-[3-(benzylamino)phenyl]-4-bromo-3-(carboxymethoxy)thiophene-2-carboxylic acid	experimental	-6.12763
1169	DB04089	S(=O)(=O)(N)c1sc2S(=O)(=O)N(Cc3sccc3)C[C@H](O)c2c1	C11H12N2O5S4	380.483	(4R)-4-hydroxy-1 1-dioxo-2-(thiophen-2-ylmethyl)-3H 4H-1ﾎｻ竅ｶ-thieno[3 2-e][1 2]thiazine-6-sulfonamide	experimental	-6.12648
1170	DB00937	O=C(C(N(CC)CC)C)c1ccccc1	C13H19NO	205.296	diethylpropion	approved; illicit	-6.12463
1171	DB04213	O=C(NCCCc1ccccc1)NC1CCCCC1	C16H24N2O	260.375	1-cyclohexyl-3-(3-phenylpropyl)urea	experimental	-6.1212
1172	DB08325	Clc1cc(/N=C/2\N=C(NCCO)Nc3n(C(C)C)cnc\23)ccc1	C16H19ClN6O	346.815	2-{[(6Z)-6-[(3-chlorophenyl)imino]-9-isopropyl-3H-purin-2-yl]amino}ethanol	experimental	-6.12103
1173	DB07222	Clc1cc(NC(=O)[C@@H]2CN(C(=O)C2)C2CCCCC2)c(C)cc1	C18H23ClN2O2	334.84	(3S)-N-(5-chloro-2-methylphenyl)-1-cyclohexyl-5-oxopyrrolidine-3-carboxamide	experimental	-6.12091
1174	DB01087	O(C)c1cc(NC(CCCN)C)c2ncccc2c1	C15H21N3O	259.347	N4-(6-methoxyquinolin-8-yl)pentane-1 4-diamine	approved	-6.11986
1175	DB00373	O(CC(O)CNC(C)(C)C)c1c(N2CCOCC2)nsn1	C13H24N4O3S	316.42	1-(tert-butylamino)-3-{[4-(morpholin-4-yl)-1 2 5-thiadiazol-3-yl]oxy}propan-2-ol	approved	-6.1196
1176	DB01424	O=C1N(N(C)C(C)=C1N(C)C)c1ccccc1	C13H17N3O	231.294	aminophenazone	approved; withdrawn	-6.11796
1177	DB03490	c1(-c2ccncc2)[nH]nc2-c3c(cccc3)Cc12	C15H11N3	233.268	4-{2H 4H-indeno[1 2-c]pyrazol-3-yl}pyridine	experimental	-6.11648
1178	DB00211	O=C(NCC(O)c1c(OC)ccc(OC)c1)CN	C12H18N2O4	254.282	midodrine	approved	-6.11615
1179	DB02911	Nc1nc(N)c2N[C@H](c3ccccc3)CNc2n1	C12H14N6	242.28	(6R)-6-phenyl-5 6 7 8-tetrahydropteridine-2 4-diamine	experimental	-6.11614
1180	DB08210	S(c1n(C)ccn1)c1c(F)cc(N)c(C(=O)Nc2sccn2)c1	C14H12FN5OS2	349.406	2-amino-4-fluoro-5-[(1-methylimidazol-2-yl)sulfanyl]-N-(1 3-thiazol-2-yl)benzamide	experimental	-6.11569
1181	DB01463	N(CC)C1C(c2ccccc2)C2CC1CC2	C15H21N	215.334	fencamfamine	approved; illicit; withdrawn	-6.11389
1182	DB02772	O([C@@H]1[C@@H](O)[C@H](O)[C@@H](O)[C@H](CO)O1)[C@]1(CO)[C@H](O)[C@@H](O)[C@H](CO)O1	C12H22O11	342.297	sucrose	experimental	-6.11056
1183	DB08158	F[C@H]1[C@@H](O)[C@H](O)[C@@H](CO)O[C@H]1Oc1c([N+](=O)[O-])cc([N+](=O)[O-])cc1	C12H13FN2O9	348.238	(2R 3S 4S 5S 6S)-6-(2 4-dinitrophenoxy)-5-fluoro-2-(hydroxymethyl)oxane-3 4-diol	experimental	-6.10855
1184	DB09193	N(C)C1CC(c2ccccc2)c2c(cccc2)C1	C17H19N	237.346	N-methyl-4-phenyl-1 2 3 4-tetrahydronaphthalen-2-amine	experimental	-6.1078
1185	DB07499	O=C(NCCCCNC(=N)N)c1nc(-c2ncsc2)sc1	C12H16N6OS2	324.425	N-(4-carbamimidamidobutyl)-2-(1 3-thiazol-4-yl)-1 3-thiazole-4-carboxamide	experimental	-6.10715
1186	DB04844	O(C)c1c(OC)cc2c(c1)C1N(CC(CC(C)C)C(=O)C1)CC2	C19H27NO3	317.423	tetrabenazine	approved	-6.10385
1187	DB08299	O=[N+]([O-])c1cc(-c2nc(-c3ccc(C(=O)O)cc3)cc3c2nccc3)ccc1	C21H13N3O4	371.346	4-[8-(3-nitrophenyl)-1 7-naphthyridin-6-yl]benzoic acid	experimental	-6.10345
1188	DB06201	Fc1c(Cn2nnc(C(=O)N)c2)c(F)ccc1	C10H8F2N4O	238.194	rufinamide	approved	-6.10142
1189	DB09212	O=C(O)C(C)c1ccc(CC2C(=O)CCC2)cc1	C15H18O3	246.302	loxoprofen	approved	-6.10015
1190	DB03354	OC[C@H]1[C@H](O)[C@@H](O)[C@H](O)[C@@H](c2oc(C)nn2)O1	C9H14N2O6	246.217	(2S 3R 4R 5S 6S)-2-(hydroxymethyl)-6-(5-methyl-1 3 4-oxadiazol-2-yl)oxane-3 4 5-triol	experimental	-6.09972
1191	DB03476	N=C(N)c1cc2c(cc([C@H]3[C@H](c4ccccc4)C3)cc2)cc1	C20H18N2	286.37	6-[(1R 2R)-2-phenylcyclopropyl]naphthalene-2-carboximidamide	experimental	-6.09928
1192	DB02657	P(=O)(OC[C@@H]1[C@H](O)[C@H](O)[C@@H](N)[C@H](O)O1)(O)O	C6H14NO8P	259.151	glucosamine 6-phosphate	experimental	-6.09926
1193	DB01758	Ic1c(O)ccc(C[C@H](N)C(=O)O)c1	C9H10INO3	307.085	iodotyrosine	experimental	-6.09914
1194	DB01866	S(=O)(=O)(O)[C@@H](C(=O)O)c1ccccc1	C8H8O5S	216.211	(R)-phenyl(sulfo)acetic acid	experimental	-6.0975
1195	DB01191	FC(F)(F)c1cc(C[C@@H](NCC)C)ccc1	C12H16F3N	231.257	dexfenfluramine	approved; illicit; withdrawn	-6.09589
1196	DB06854	Oc1c(-c2[nH]c3c(n2)cc(C(=N)N)cc3)cccc1-c1ccccc1	C20H16N4O	328.367	2-(2-hydroxy-3-phenylphenyl)-1H-1 3-benzodiazole-5-carboximidamide	experimental	-6.09556
1197	DB06944	O=C(Nc1[nH]nc(C2CC2)c1)Cc1cc2c(cc1)cccc2	C18H17N3O	291.347	N-(5-cyclopropyl-2H-pyrazol-3-yl)-2-(naphthalen-2-yl)acetamide	experimental	-6.09521
1198	DB06842	O(CCCC)c1c(OC)ccc(C[C@H]2NC(=O)NC2)c1	C15H22N2O3	278.347	(4R)-4-[(3-butoxy-4-methoxyphenyl)methyl]imidazolidin-2-one	experimental	-6.0951
1199	DB07662	Brc1cc(Nc2ncnc3c2cc(NC(=O)C=C)cc3)ccc1	C17H13BrN4O	369.215	N-{4-[(3-bromophenyl)amino]quinazolin-6-yl}prop-2-enamide	experimental	-6.0932
1200	DB02600	O=C(N[C@@H]1[C@H](OC(CC)CC)C=C(C(=O)O)C[C@H]1N)C	C14H24N2O4	284.351	(3R 4S 5R)-5-amino-4-acetamido-3-(pentan-3-yloxy)cyclohex-1-ene-1-carboxylic acid	experimental	-6.09298
1201	DB01146	O(C(c1ccccc1)c1ccccc1)C1CCN(C)CC1	C19H23NO	281.392	diphenylpyraline	approved	-6.09148
1202	DB00665	FC(F)(F)c1c([N+](=O)[O-])ccc(N2C(=O)C(C)(C)NC2=O)c1	C12H10F3N3O4	317.221	nilutamide	approved	-6.0906
1203	DB05492	O=[N+]([O-])c1c(NCCCN)ccc(C)c1	C10H15N3O2	209.245	N1-(4-methyl-2-nitrophenyl)propane-1 3-diamine	investigational	-6.09022
1204	DB08542	O=C1[C@@H](CCc2c(O)c(O)ccc2C)[C@H]2[C@@](C)(C(=O)CC2)CC1	C19H24O4	316.392	DHSA	experimental	-6.08972
1205	DB00574	FC(F)(F)c1cc(CC(NCC)C)ccc1	C12H16F3N	231.257	redux	illicit; withdrawn	-6.08939
1206	DB04627	O=C1N=C2O[C@H]3[C@H](O)[C@@H](CO)O[C@H]3N2C=C1	C9H10N2O5	226.186	cyclouridine	experimental	-6.08865
1207	DB07027	Fc1cc(CNC(=O)[C@H]2N(C(=O)[C@H](N)Cc3ccccc3)CCC2)ccc1	C21H24FN3O2	369.433	(2S)-1-[(2R)-2-amino-3-phenylpropanoyl]-N-[(3-fluorophenyl)methyl]pyrrolidine-2-carboxamide	experimental	-6.08779
1208	DB02603	O(CC1CCCCC1)c1nc(N)cc2[nH]cnc12	C13H18N4O	246.308	4-(cyclohexylmethoxy)-1H-imidazo[4 5-c]pyridin-6-amine	experimental	-6.08726
1209	DB08868	OCC(N)(CO)CCc1ccc(CCCCCCCC)cc1	C19H33NO2	307.471	fingolimod	approved; investigational	-6.08671
1210	DB06218	O=C(NCc1ccccc1)[C@H](NC(=O)C)COC	C13H18N2O3	250.294	lacosamide	approved	-6.08401
1211	DB06940	O=C(NCC)c1c(C)c2C(Nc3c(C)ccc(C(=O)NOC)c3)=NC=Nn2c1	C19H22N6O3	382.416	N-ethyl-4-{[5-(methoxycarbamoyl)-2-methylphenyl]amino}-5-methylpyrrolo[2 1-f][1 2 4]triazine-6-carboxamide	experimental	-6.08364
1212	DB07782	P(=O)(OP(=O)(O)O)(OCc1c(N)nc(C(F)(F)F)nc1)O	C6H8F3N3O7P2	353.086	{[4-amino-2-(trifluoromethyl)pyrimidin-5-yl]methoxy(hydroxy)phosphoryl}oxyphosphonic acid	experimental	-6.08231
1213	DB08142	Clc1c(C(=O)Nc2c(C(=O)NC3CCNCC3)n[nH]c2)c(Cl)ccc1	C16H17Cl2N5O2	382.244	4-(2 6-dichlorobenzamido)-N-(piperidin-4-yl)-1H-pyrazole-3-carboxamide	experimental	-6.08144
1214	DB03272	Brc1c(C(F)(F)F)n(C)nc1-c1c(F)cc(Cl)c(C(=O)O)c1	C12H6BrClF4N2O2	401.539	C12H6BrClF4N2O2	experimental	-6.08118
1215	DB08256	O=C(NCC(=O)O)NC1CCCCC1	C9H16N2O3	200.235	[(cyclohexylcarbamoyl)amino]acetic acid	experimental	-6.08112
1216	DB00181	Clc1ccc(C(CN)CC(=O)O)cc1	C10H12ClNO2	213.661	baclofen	approved	-6.08024
1217	DB04227	O=C(N[C@H]1[C@H]([C@H](O)[C@@H](O)CN)OC(C(=O)O)=C[C@@H]1O)C	C11H18N2O7	290.27	(4S 5R 6R)-6-[(1R 2S)-3-amino-1 2-dihydroxypropyl]-5-acetamido-4-hydroxy-5 6-dihydro-4H-pyran-2-carboxylic acid	experimental	-6.07766
1218	DB06711	C(c1c2c(ccc1)cccc2)C1=NCCN1	C14H14N2	210.274	naphazoline	approved	-6.07656
1219	DB02219	S(=O)(=O)(O)CCCNC1CCCCC1	C9H19NO3S	221.317	caps (buffer)	experimental	-6.07646
1220	DB08462	O=C(Nc1cc2c(Nc3ccccc3)ncnc2cc1)C=C	C17H14N4O	290.319	N-[4-(phenylamino)quinazolin-6-yl]prop-2-enamide	experimental	-6.07617
1221	DB02766	O=C(OCc1ccccc1)N[C@H](C(=O)C[N+]#N)Cc1ccccc1	C18H18N3O3	324.354	(3S)-3-{[(benzyloxy)carbonyl]amino}-2-oxo-4-phenylbutane-1-diazonium	experimental	-6.07583
1222	DB02946	Clc1ccc([C@@H](NC(=O)[C@@]2(CC)[C@H](C)C2(Cl)Cl)C)cc1	C15H18Cl3NO	334.669	carpropamide	experimental	-6.07466
1223	DB08265	S(=O)(=O)(n1b(O)c2c(cn1)cccc2)c1ccc(C)cc1	C14H13BN2O3S	300.141	diazaborine	experimental	-6.07329
1224	DB02069	S(=O)(=O)(N)c1ccc(C(=O)NCc2c(F)cccc2)cc1	C14H13FN2O3S	308.328	N-[(2-fluorophenyl)methyl]-4-sulfamoylbenzamide	experimental	-6.07295
1225	DB06984	S(C)[C@H]1[C@H](O)[C@H](O)[C@H](O)[C@@H]1NCc1ccccc1	C13H19NO3S	269.36	(1R 2R 3R 4S 5R)-4-(benzylamino)-5-(methylsulfanyl)cyclopentane-1 2 3-triol	experimental	-6.07129
1226	DB00196	Fc1c(C(O)(Cn2ncnc2)Cn2ncnc2)ccc(F)c1	C13H12F2N6O	306.271	fluconazole	approved	-6.0712
1227	DB03898	Clc1c(O)ccc([C@H](N)C(=O)O)c1	C8H8ClNO3	201.607	C8H8ClNO3	experimental	-6.07106
1228	DB08760	Clc1ccc(O[C@H](C(=O)O)Cc2ccccc2)cc1	C15H13ClO3	276.715	(2S)-2-(4-chlorophenoxy)-3-phenylpropanoic acid	experimental	-6.06948
1229	DB00422	O=C(OC)C(c1ccccc1)C1NCCCC1	C14H19NO2	233.306	methylphenidate	approved; investigational	-6.069
1230	DB07021	Fc1c(F)cc([C@@H]2[C@@H](N)Cn3c4c(nc3C2)cncc4)c(F)c1	C16H13F3N4	318.296	(11R 12R)-11-(2 4 5-trifluorophenyl)-1 5 8-triazatricyclo[7.4.0.0ﾂｲ 竅ｷ]trideca-2(7) 3 5 8-tetraen-12-amine	experimental	-6.06881
1231	DB01962	P(=O)(Oc1ccc(C[C@H](N)C(=O)O)cc1)(O)O	C9H12NO6P	261.168	phosphonotyrosine	experimental	-6.06552
1232	DB01018	Clc1c(CC(=O)NC(=N)N)c(Cl)ccc1	C9H9Cl2N3O	246.093	guanfacine	approved; investigational	-6.064
1233	DB01113	O(C)c1c(OC)ccc(Cc2nccc3c2cc(OC)c(OC)c3)c1	C20H21NO4	339.385	papaverine	approved	-6.06217
1234	DB03543	P(=O)(OC[C@@H](O)[C@H](O)[C@@H](O)CNc1c(C(=O)O)cccc1)(O)O	C12H18NO9P	351.246	2-{[(2S 3R 4R)-2 3 4-trihydroxy-5-(phosphonooxy)pentyl]amino}benzoic acid	experimental	-6.06112
1235	DB09271	O=C(OC1CC2[N+](CC3CC3)(C)C(C3OC23)C1)[C@H](CO)c1ccccc1.[Br-]	C21H28BrNO4	438.362	9-(cyclopropylmethyl)-7-{[(2S)-3-hydroxy-2-phenylpropanoyl]oxy}-9-methyl-3-oxa-9-azatricyclo[3.3.1.0ﾂｲ 竅ｴ]nonan-9-ium bromide	experimental	-6.05959
1236	DB04275	O=C(NCCc1c2c([nH]c1)ccc(O)c2)C	C12H14N2O2	218.252	N-acetylserotonin	experimental	-6.05957
1237	DB01659	O=C(O)[C@@H](N)Cc1nc2c3ncccc3ccc2cc1	C15H13N3O2	267.283	(2S)-2-amino-3-(1 10-phenanthrolin-2-yl)propanoic acid	experimental	-6.05629
1238	DB00821	Clc1cc2c([nH]c3c2ccc(C(C(=O)O)C)c3)cc1	C15H12ClNO2	273.714	carprofen	approved; vet_approved; withdrawn	-6.05545
1239	DB02560	Clc1ccc(C[C@@H](NC(=O)C)[B-](OC[C@H](N)C(=O)O)(O)O)cc1	C13H19BClN2O6	345.564	[(2S)-2-amino-2-carboxyethoxy][(1S)-2-(4-chlorophenyl)-1-acetamidoethyl]dihydroxyboranuide	experimental	-6.0553
1240	DB03607	Clc1ccc(C[C@@H](NC(=O)C)[B-](OC[C@H](N)C(=O)O)(O)O)cc1	C13H19BClN2O6	345.564	[(2S)-2-amino-2-carboxyethoxy][(1S)-2-(4-chlorophenyl)-1-acetamidoethyl]dihydroxyboranuide	experimental	-6.0553
1241	DB02867	P(=O)(OC1[C@@H](O)[C@@H](O)[C@H](O)[C@@H](CO)O1)(O)O	C6H13O9P	260.136	D-mannose 1-phosphate	experimental	-6.05454
1242	DB02890	P(=O)(OC[C@H]1[C@H](O)[C@@H](O)[C@H](N2C(=O)NC(=O)C=C2O)O1)(O)O	C9H13N2O10P	340.181	6-hydroxyuridine-5'-phosphate	experimental	-6.05446
1243	DB02813	O=C(N[C@@H]1[C@@H](O)[C@H](O)[C@@H](CO)OC1=O)C	C8H13NO6	219.192	N-[(3R 4R 5S 6R)-4 5-dihydroxy-6-(hydroxymethyl)-2-oxooxan-3-yl]acetamide	experimental	-6.0536
1244	DB04493	P(=O)(OC[C@@H]1[C@@H](O)[C@@H](O)[C@](O)(CO)O1)(O)O	C6H13O9P	260.136	fructose-6-phosphate	experimental	-6.05297
1245	DB04821	Nc1c2c(C(c3ccccc3)CN(C)C2)ccc1	C16H18N2	238.327	nomifensine	withdrawn	-6.052
1246	DB00193	O(C)c1cc([C@]2(O)[C@@H](CN(C)C)CCCC2)ccc1	C16H25NO2	263.375	tramadol	approved; investigational	-6.05175
1247	DB00695	Clc1c(S(=O)(=O)N)cc(C(=O)O)c(NCc2occc2)c1	C12H11ClN2O5S	330.744	furosemide	approved; vet_approved	-6.05103
1248	DB09201	O(CC1(C)CCCCC1)c1ccc(CC2C(=O)NC(=O)S2)cc1	C18H23NO3S	333.45	ciglitazone	experimental	-6.04808
1249	DB01790	S=P1(O)O[C@@H]2[C@H](O)[C@@H](n3c4ncnc(N)c4nc3)O[C@@H]2CO1	C10H12N5O5PS	345.272	(2S 4aR 6S 7S 7aR)-6-(6-aminopurin-9-yl)-2 7-dihydroxy-tetrahydro-4H-2ﾎｻ竅ｵ-furo[3 2-d][1 3 2]dioxaphosphinine-2-thione	experimental	-6.04631
1250	DB03714	P(=O)(O)(O)C(F)(F)c1cc2c(cc(C(=O)N[C@H](C(=O)N)CCC(=O)O)cc2)cc1	C17H17F2N2O7P	430.297	(4S)-4-carbamoyl-4-({6-[difluoro(phosphono)methyl]naphthalen-2-yl}formamido)butanoic acid	experimental	-6.04569
1251	DB04010	O=C(N)c1c2nc(-c3cc(OC)ccc3)[nH]c2ccc1	C15H13N3O2	267.283	2-(3-methoxyphenyl)-1H-1 3-benzodiazole-4-carboxamide	experimental	-6.04427
1252	DB02894	S(=O)(=O)(OC[C@]12OC(C)(C)O[C@H]1[C@H]1OS(=O)(=O)O[C@H]1CO2)N	C9H15NO10S2	361.346	[(1S 2R 6S 9S)-11 11-dimethyl-4 4-dioxo-3 5 8 10 12-pentaoxa-4ﾎｻ竅ｶ-thiatricyclo[7.3.0.0ﾂｲ 竅ｶ]dodecan-9-yl]methyl sulfamate	experimental	-6.0442
1253	DB00791	ClCCN(CCCl)C=1C(=O)NC(=O)NC=1	C8H11Cl2N3O2	252.098	uracil mustard	approved	-6.04084
1254	DB04127	P(=O)(OC[C@@H]1[C@@H](O)[C@H](O)[C@@H](O)O1)(O)O	C5H11O8P	230.11	[(2R 3S 4S 5S)-3 4 5-trihydroxyoxolan-2-yl]methoxyphosphonic acid	experimental	-6.04046
1255	DB04352	P(=O)(OC[C@@H]1[C@@H](O)[C@H](O)[C@@H](O)O1)(O)O	C5H11O8P	230.11	[(2R 3S 4S 5S)-3 4 5-trihydroxyoxolan-2-yl]methoxyphosphonic acid	experimental	-6.04046
1256	DB06861	O=C[C@H](CCCCC(=N)N)[C@@H]1[C@@H](O)CCC1	C12H22N2O2	226.315	(6R)-6-[(1R 2S)-2-hydroxycyclopentyl]-7-oxoheptanimidamide	experimental	-6.04015
1257	DB09188	O=C1N(c2ccccc2)c2c([C@@]1(CCCNC)C)cccc2	C19H22N2O	294.398	(3S)-3-methyl-3-[3-(methylamino)propyl]-1-phenylindol-2-one	experimental	-6.03986
1258	DB07380	FC(F)(F)C(=O)[C@@H](NC(=O)C)Cc1ccccc1	C12H12F3NO2	259.224	N-[(2S)-4 4 4-trifluoro-3-oxo-1-phenylbutan-2-yl]acetamide	experimental	-6.03965
1259	DB08631	Clc1ccc(NS(=O)(=O)c2cc3c(cc2)CCNC3)cc1	C15H15ClN2O2S	322.81	N-(4-chlorophenyl)-1 2 3 4-tetrahydroisoquinoline-7-sulfonamide	experimental	-6.03917
1260	DB09187	Clc1cc2c(OC34NC(=O)CC2C3CN(C)CC4)cc1	C15H17ClN2O2	292.76	6-chloro-12-methyl-2-oxa-12 15-diazatetracyclo[7.5.3.0ﾂｹ ﾂｹ竅ｰ.0ﾂｳ 竅ｸ]heptadeca-3 5 7-trien-16-one	experimental	-6.03914
1261	DB00183	S(CC[C@H](NC(=O)[C@@H](NC(=O)CCNC(=O)OC(C)(C)C)Cc1c2c([nH]c1)cccc2)C(=O)N[C@H](C(=O)N[C@H](C(=O)N)Cc1ccccc1)CC(=O)O)C	C37H49N7O9S	767.9	(3S)-3-[(2S)-2-[(2S)-2-{3-[(tert-butoxycarbonyl)amino]propanamido}-3-(1H-indol-3-yl)propanamido]-4-(methylsulfanyl)butanamido]-3-{[(1S)-1-carbamoyl-2-phenylethyl]carbamoyl}propanoic acid	approved	-6.03826
1262	DB08347	O(C[C@@H](O)CNC(C)(C)C)c1c2c(N=C(C#N)C2)ccc1	C16H21N3O2	287.357	4-[(2S)-3-(tert-butylamino)-2-hydroxypropoxy]-3H-indole-2-carbonitrile	experimental	-6.03327
1263	DB00667	P(=O)(O)(O)O.P(=O)(O)(O)O.NCCc1[nH]cnc1	C5H15N3O8P2	307.135	1H-imidazole-5-ethanamine; bis(phosphoric acid)	approved	-6.0332
1264	DB08435	O=C(O)CCC/C=C/C[C@@H]1/C(=C/C=C/CCCCC)/C(=O)C=C1	C20H28O3	316.435	(5E)-7-[(1S 5Z)-5-[(2E)-oct-2-en-1-ylidene]-4-oxocyclopent-2-en-1-yl]hept-5-enoic acid	experimental	-6.03259
1265	DB04787	S=C1OC(C)(C)c2c(N1)ccc(-c1n(C)c(C#N)cc1)c2	C16H15N3OS	297.375	tanaproget	investigational	-6.03146
1266	DB04109	O(Cc1ccc(C(=[N+H2])N)cc1)B1OCCO1	C10H14BN2O3	221.041	[amino({4-[(1 3 2-dioxaborolan-2-yloxy)methyl]phenyl})methylidene]azanium	experimental	-6.02955
1267	DB01178	Clc1ccc(C2S(=O)(=O)CCC(=O)N2C)cc1	C11H12ClNO3S	273.736	muskel	approved; withdrawn	-6.02806
1268	DB11364	O=C(O)[C@H]1N(C(=O)[C@H]2NC(=O)CC2)CSC1	C9H12N2O4S	244.27	pidotimod	approved	-6.02731
1269	DB00500	O=C(O)Cc1n(C)c(C(=O)c2ccc(C)cc2)cc1	C15H15NO3	257.284	tolmetin	approved	-6.02716
1270	DB01322	O(C)C1=CC(=O)OC(/C=C/C=2C=CCCC=2)C1	C14H16O3	232.275	kavapyrone	nutraceutical	-6.02405
1271	DB02266	FC(F)(F)c1cc(Nc2c(C(=O)O)cccc2)ccc1	C14H10F3NO2	281.23	flufenamic acid	experimental	-6.02348
1272	DB07635	O=C(c1ccc(O)cc1)c1ccc(O)cc1	C13H10O3	214.217	4 4'-dihydroxybenzophenone	experimental	-6.02258
1273	DB09343	ClC=1C(=O)NC(=O)NC=1CN1C(=N)CCC1	C9H11ClN4O2	242.662	C9H11clN4O2	approved	-6.02168
1274	DB07332	Clc1c([C@H](Nc2c(C(=O)C)ccc(C)c2)C(=O)N)c(Cl)ccc1	C17H16Cl2N2O2	351.227	(2S)-2-[(2-acetyl-5-methylphenyl)amino]-2-(2 6-dichlorophenyl)acetamide	experimental	-6.02091
1275	DB07188	Clc1cc(Cl)cc(NC(=O)[C@@H]2CN(C(=O)C2)C2CCCCC2)c1	C17H20Cl2N2O2	355.259	(3S)-1-cyclohexyl-N-(3 5-dichlorophenyl)-5-oxopyrrolidine-3-carboxamide	experimental	-6.02017
1276	DB06902	Oc1ccc(C(C)(C)c2ccccc2)cc1	C15H16O	212.287	p-cumylphenol	experimental	-6.0196
1277	DB01687	O([C@H]1[C@H](O)[C@H](O)[C@H](O)O[C@@H]1CO)[C@H]1[C@@H](O)[C@@H](O)[C@H](O)[C@@H](CO)O1	C12H22O11	342.297	ﾎｲ-mannobiose	experimental	-6.01563
1278	DB07818	Clc1c(/C=C/C(=O)NO)ccc(Cl)c1	C9H7Cl2NO2	232.063	(2E)-3-(2 4-dichlorophenyl)-N-hydroxyprop-2-enamide	experimental	-6.01518
1279	DB00938	O(CCCCCCNCC(O)c1cc(CO)c(O)cc1)CCCCc1ccccc1	C25H37NO4	415.566	salmeterol	approved	-6.01328
1280	DB03550	O=C(O)[C@@H](N)CCCC(=O)N[C@@H]1C(=O)N2[C@H](C(=O)O)C(C)(C)S[C@@H]12	C14H21N3O6S	359.398	isopenicillin N	experimental	-6.01269
1281	DB01600	O=C(O)C(C)c1sc(C(=O)c2ccccc2)cc1	C14H12O3S	260.308	tiaprofenic acid	approved	-6.01138
1282	DB02760	P(=O)(OC[C@@H](O)[C@H](O)[C@@H](O)[C@H](O)COP(=O)(O)O)(O)O	C6H16O12P2	342.132	1 6-di-O-phosphono-D-allitol	experimental	-6.01129
1283	DB07781	S=C(NCCc1c(F)c(OCC)ccn1)Nc1ncc(C#N)cc1	C16H16FN5OS	345.395	1-(5-cyanopyridin-2-yl)-3-[2-(4-ethoxy-3-fluoropyridin-2-yl)ethyl]thiourea	experimental	-6.00957
1284	DB07388	O=C(OCC)N1CCC(Nc2nccc(C)c2)CC1	C14H21N3O2	263.335	ethyl 4-[(4-methylpyridin-2-yl)amino]piperidine-1-carboxylate	experimental	-6.00708
1285	DB00350	[O-][n+]1c(N)nc(N2CCCCC2)cc1N	C9H15N5O	209.248	rogaine	approved	-6.00687
1286	DB08621	ClC(Cl)C(=O)N[C@@H]([C@H](O)c1ccc(S(=O)(=O)C)cc1)CO	C12H15Cl2NO5S	356.222	thiamphenicol	experimental	-6.00589
1287	DB01012	FC(F)(F)c1cc(CCCN[C@H](C)c2c3c(ccc2)cccc3)ccc1	C22H22F3N	357.412	cinacalcet	approved	-6.00486
1288	DB07467	Clc1c(S(=O)(=O)N)cc(C(=O)NN2[C@@H](C)Cc3c2cccc3)cc1	C16H16ClN3O3S	365.835	lozol	experimental	-6.00393
1289	DB00842	Clc1cc2C(c3ccccc3)=NC(O)C(=O)Nc2cc1	C15H11ClN2O2	286.713	oxazepam	approved	-6.00294
1290	DB08584	S(c1n2N=C(c3cn(C)nc3)C=Cc2nn1)c1cc2c(nccc2)cc1	C18H13N7S	359.408	6-{[6-(1-methylpyrazol-4-yl)-[1 2 4]triazolo[4 3-b]pyridazin-3-yl]sulfanyl}quinoline	experimental	-6.00291
1291	DB08345	N#Cc1c2n(C(NCCc3[nH]cnc3)=NC(Nc3ccccc3)=N2)nc1	C17H15N9	345.361	4-{[2-(3H-imidazol-4-yl)ethyl]amino}-2-(phenylamino)pyrazolo[1 5-a][1 3 5]triazine-8-carbonitrile	experimental	-6.00059
1292	DB02986	S(=O)(=O)(NCc1sccc1)c1sc(S(=O)(=O)N)cc1	C9H10N2O4S4	338.447	N2-(thiophen-2-ylmethyl)thiophene-2 5-disulfonamide	experimental	-6.00001
1293	DB01250	O=C(O)c1c(O)ccc(/N=N/c2cc(C(=O)O)c(O)cc2)c1	C14H10N2O6	302.239	olsalazine	approved	-5.9984
1294	DB00465	O=C(c1n2c(C(C(=O)O)CC2)cc1)c1ccccc1	C15H13NO3	255.269	ketorolac	approved	-5.99417
1295	DB09137	Brc1c(C)c(N=C(O)CN(CC(=O)O)CC(=O)O)c(C)cc1C.[Tc]	C15H19BrN2O5Tc	485.137	mebrofenin (竅ｹ竅ｸTc)technetium	approved	-5.99352
1296	DB07953	O=C(O)[C@@H](NC(=O)Cc1c2c([nH]c1)cccc2)C(C)C	C15H18N2O3	274.315	(2S)-2-[2-(1H-indol-3-yl)acetamido]-3-methylbutanoic acid	experimental	-5.9926
1297	DB02186	S(=O)(=O)(OC[C@@H]1[C@H](O)[C@H](O)[C@@H](NC(=O)C)[C@H](O)O1)O	C8H15NO9S	301.271	ﾎｲ-D-GalpNAc6S	experimental	-5.98802
1298	DB07895	P(=O)(O)(O)[C@H](O)C[C@@H](CCC[C@@H](CCCC(C)C)C)C	C15H33O4P	308.394	(1S 3R 7R)-1-hydroxy-3 7 11-trimethyldodecylphosphonic acid	experimental	-5.98633
1299	DB03660	Ic1ccc(C[C@H](N)C(=O)O)cc1	C9H10INO2	291.086	iodo-phenylalanine	experimental	-5.98385
1300	DB01299	S(=O)(=O)(Nc1c(OC)c(OC)ncn1)c1ccc(N)cc1	C12H14N4O4S	310.329	sulfadoxine	approved	-5.98355
1301	DB03065	O=[N+]([O-])c1c2nn(C(=N)N)cc2ccc1	C8H7N5O2	205.173	7-nitroindazole-2-carboximidamide	experimental	-5.98329
1302	DB02742	O=C1C(=O)N[C@@H]2[C@@H](O)[C@@H](O)[C@H](O)[C@@H](CO)N12	C8H12N2O6	232.191	(5R 6R 7S 8R 8aS)-6 7 8-trihydroxy-5-(hydroxymethyl)-hexahydroimidazolidino[1 2-a]pyridine-2 3-dione	experimental	-5.9827
1303	DB09088	O(C(CN(C)C)(CC)C)C(=O)c1ccccc1	C14H21NO2	235.327	stovaine	withdrawn	-5.98225
1304	DB01415	O=C(N[C@@H]1C(=O)N2C(C(=O)O)=CCS[C@H]12)/C(=C\CC(=O)O)/c1nc(N)sc1	C15H14N4O6S2	410.425	ceftibuten	approved	-5.98209
1305	DB07398	O=C(N)c1c(NC(=O)C2CC2)sc2c1CCCC2	C13H16N2O2S	264.343	2-cyclopropaneamido-4 5 6 7-tetrahydro-1-benzothiophene-3-carboxamide	experimental	-5.98164
1306	DB07037	O=[N+]([O-])c1c2c(c(NC[C@@H](O)CN)cc1)nccc2	C12H14N4O3	262.265	(2S)-1-amino-3-[(5-nitroquinolin-8-yl)amino]propan-2-ol	experimental	-5.98126
1307	DB00808	Clc1c(S(=O)(=O)N)cc(C(=O)NN2C(C)Cc3c2cccc3)cc1	C16H16ClN3O3S	365.835	indapamide	approved	-5.98107
1308	DB03595	FC(F)(F)Oc1cc(-c2[nH]c3c(n2)cc(C(=[N+H2])N)cc3)c([O-])cc1	C15H11F3N4O2	336.269	2-{5-[amino(iminio)methyl]-1H-1 3-benzodiazol-2-yl}-4-(trifluoromethoxy)benzenolate	experimental	-5.9808
1309	DB03086	O=C(NNc1ccc(C)cc1)[C@@H](O)[C@H](N)CC1CCCCC1	C17H27N3O2	305.415	(2S 3R)-3-amino-4-cyclohexyl-2-hydroxy-N'-(4-methylphenyl)butanehydrazide	experimental	-5.97959
1310	DB08615	Oc1cc2sc([n+](C)c2cc1)-c1ccc(N(C)C)cc1	C16H17N2OS	285.384	2-[4-(dimethylamino)phenyl]-6-hydroxy-3-methyl-1 3-benzothiazol-3-ium	experimental	-5.9775
1311	DB04155	F[C@@H]1[C@@H](O)[C@H](O)[C@@H](CO)O[C@H]1O[C@H]1[C@H](O)[C@@H](O)[C@H](O)O[C@H]1CO	C12H21FO10	344.288	(2R 3R 4R 5S 6S)-5-{[(2S 3R 4S 5S 6R)-3-fluoro-4 5-dihydroxy-6-(hydroxymethyl)oxan-2-yl]oxy}-6-(hydroxymethyl)oxane-2 3 4-triol	experimental	-5.97702
1312	DB01397	O=C([O-])c1c(O)cccc1.O=C([O-])c1c(O)cccc1.[Mg+2]	C14H10MgO6	298.531	magnesium(2+) ion disalicylate	approved	-5.97622
1313	DB01401	O=C([O-])c1c(O)cccc1.O=C([O-])c1c(O)cccc1.O=C([O-])c1c(O)cccc1.OCC[N+](C)(C)C.[Mg+2]	C26H29MgNO10	539.814	magnesium(2+) ion choline trisalicylate	approved	-5.97622
1314	DB03577	P(=O)(O)(O)[C@@H](NCc1ccccc1)c1ccccc1	C14H16NO3P	277.255	(R)-(benzylamino)(phenyl)methylphosphonic acid	experimental	-5.97482
1315	DB03176	Clc1c(Oc2cc(C(C)C)c(O)cc2)c(Cl)cc(CC(=O)O)c1	C17H16Cl2O4	355.213	[3 5-dichloro-4-(4-hydroxy-3-isopropylphenoxy)phenyl]acetic acid	experimental	-5.97413
1316	DB01607	O=C(O)[C@@H](C(=O)N[C@@H]1C(=O)N2[C@@H](C(=O)O)C(C)(C)S[C@H]12)c1cscc1	C15H16N2O6S2	384.427	ticarcillin	approved; vet_approved	-5.97392
1317	DB00863	S(CCN/C(/NC)=C/[N+](=O)[O-])Cc1oc(CN(C)C)cc1	C13H22N4O3S	314.404	ranitidine	approved	-5.97257
1318	DB01618	O=C1C(CN2CCOCC2)CCc2[nH]c(C)c(CC)c12	C16H24N2O2	276.374	molindone	approved	-5.97147
1319	DB07421	FC(F)(F)c1c(C#N)ccc(N[C@H](O)[C@@](O)(COc2ccc([N+](=O)[O-])cc2)C)c1	C18H16F3N3O5	411.332	4-{[(1R 2S)-1 2-dihydroxy-2-methyl-3-(4-nitrophenoxy)propyl]amino}-2-(trifluoromethyl)benzonitrile	experimental	-5.97135
1320	DB08509	Clc1c(OCCCCCCn2cncc2)ccc(OC)c1	C16H21ClN2O2	308.803	1-[6-(2-chloro-4-methoxyphenoxy)hexyl]imidazole	experimental	-5.97077
1321	DB01182	O=C(CCc1ccccc1)c1c(OCC(O)CNCCC)cccc1	C21H27NO3	341.444	propafenone	approved	-5.97054
1322	DB00867	O[C@@H]([C@@H](NCCc1ccc(O)cc1)C)c1ccc(O)cc1	C17H21NO3	287.353	PrePar	approved	-5.97007
1323	DB08758	O=C(NN)c1nc-2n(c1)C=Cc1c-2cccc1	C12H10N4O	226.234	imidazo[2 1-a]isoquinoline-2-carbohydrazide	experimental	-5.96939
1324	DB00721	O=C(OCCN(CC)CC)c1ccc(N)cc1	C13H20N2O2	236.31	procaine	approved; investigational; vet_approved	-5.96801
1325	DB07591	O=C(Nc1sccn1)C(=O)NC1CCCC1	C10H13N3O2S	239.294	N-cyclopentyl-N'-(1 3-thiazol-2-yl)ethanediamide	experimental	-5.96607
1326	DB03371	F[C@]1(O)[C@H](O)[C@@H](CO)O[C@@H]1O[C@H](O)CC[C@H](N)C(=O)O	C10H18FNO8	299.25	(2S 5S)-2-amino-5-{[(2R 3R 4R 5R)-3-fluoro-3 4-dihydroxy-5-(hydroxymethyl)oxolan-2-yl]oxy}-5-hydroxypentanoic acid	experimental	-5.96267
1327	DB03539	OC[C@H]1[C@H](O)[C@@H](O)[C@H]2N=C(N=C)O[C@@H]12	C8H12N2O4	200.192	(3aR 4S 5S 6S 6aS)-6-(hydroxymethyl)-2-(methylideneamino)-3aH 4H 5H 6H 6aH-cyclopenta[d][1 3]oxazole-4 5-diol	experimental	-5.96206
1328	DB01937	P(=O)(O[C@@H]1[C@@H](O)[C@H](CO)O[C@H]1n1c2N=C(N)NC(=O)c2nc1)(O)O	C10H14N5O8P	363.221	guanosine-2'-monophosphate	experimental	-5.96058
1329	DB09245	O=C1N(c2cc(C)ccc2)CC(CO)O1	C11H13NO3	207.229	toloxatone	approved	-5.96051
1330	DB08216	O=C(O)c1c(/N=N/c2cc(C(C)(C)C)c(O)cc2)cccc1	C17H18N2O3	298.336	2-[(E)-2-(3-tert-butyl-4-hydroxyphenyl)diazen-1-yl]benzoic acid	experimental	-5.96014
1331	DB08656	O=C(N[C@H](C)c1c2c(ccc1)cccc2)c1c(C)ccc(N)c1	C20H20N2O	304.386	5-amino-2-methyl-N-[(1R)-1-(naphthalen-1-yl)ethyl]benzamide	experimental	-5.95886
1332	DB08629	N[C@@H](CC(C)C)CN1[C@H]2[N@](CCC1)CCC2	C13H27N3	225.374	(2S)-1-[(8aR)-hexahydro-2H-pyrrolo[1 2-a]pyrimidin-1-yl]-4-methylpentan-2-amine	experimental	-5.95853
1333	DB09242	Clc1c(NC2=NCCN2)c(OC)nc(C)n1	C9H12ClN5O	241.677	moxonidine	approved	-5.95805
1334	DB07197	Brc1c(OCC(=O)O)c(C(=O)O)sc1-c1ccc(O)cc1	C13H9BrO6S	373.176	4-bromo-3-(carboxymethoxy)-5-(4-hydroxyphenyl)thiophene-2-carboxylic acid	experimental	-5.95786
1335	DB02222	P(=O)([O-])([O-])CO[C@H](Cn1c2nc(N)nc(N)c2nc1)C	C9H13N6O4P	300.211	{[(2S)-1-(2 6-diaminopurin-9-yl)propan-2-yl]oxy}methylphosphonate	experimental	-5.95631
1336	DB03581	P(=O)(OC[C@@H](O)[C@H](O)[C@H](O)[C@@H](O)C=O)(O)O	C6H13O9P	260.136	glucose-6-phosphate	experimental	-5.95592
1337	DB01505	O=C(OCC)C1(c2ccccc2)CCN(CCOCCO)CC1	C18H27NO4	321.411	etoxeridine	experimental; illicit	-5.95579
1338	DB07920	S(=O)(=O)(NCC(=O)N=O)c1ccc(-c2ccccc2)cc1	C14H12N2O4S	304.321	N-oxo-2-(4-phenylbenzenesulfonamido)acetamide	experimental	-5.95485
1339	DB08461	Oc1cc(Cc2nn(C(C)(C)C)c3ncnc(N)c23)ccc1	C16H19N5O	297.355	3-({4-amino-1-tert-butylpyrazolo[3 4-d]pyrimidin-3-yl}methyl)phenol	experimental	-5.95461
1340	DB03244	O=C(O)[C@@H](CC(C)C)n1nnc(CN)c1	C9H16N4O2	212.249	(2R)-2-[4-(aminomethyl)-1 2 3-triazol-1-yl]-4-methylpentanoic acid	experimental	-5.95287
1341	DB08382	FC1(F)CN(C(=O)[C@H]2NC[C@@H](N3CCN(c4ncccn4)CC3)C2)CC1	C17H24F2N6O	366.409	2-{4-[(3S 5S)-5-(3 3-difluoropyrrolidine-1-carbonyl)pyrrolidin-3-yl]piperazin-1-yl}pyrimidine	experimental	-5.95077
1342	DB04811	O=C1/C(=C\Nc2c(N/C=C/3\C(=O)C=CC=C\3)cccc2)/C=CC=C1.[Fe]	C20H16FeN2O2	372.198	(6Z)-6-({[2-({[(1Z)-6-oxocyclohexa-2 4-dien-1-ylidene]methyl}amino)phenyl]amino}methylidene)cyclohexa-2 4-dien-1-one iron	experimental	-5.95033
1343	DB08385	O=C(O)N1CCC(Cc2cnc3c(c2)cccc3)CC1	C16H18N2O2	270.326	4-(quinolin-3-ylmethyl)piperidine-1-carboxylic acid	experimental	-5.9488
1344	DB07382	N(c1[nH]nc(C2CC2)c1)c1nc(Nc2cc3nc[nH]c3cc2)ncc1	C17H16N8	332.362	N2-(1H-1 3-benzodiazol-5-yl)-N4-(5-cyclopropyl-2H-pyrazol-3-yl)pyrimidine-2 4-diamine	experimental	-5.94869
1345	DB02980	SP(S)(=O)OC[C@H]1[C@H](O)C[C@H](N2C(=O)NC(=O)C(C)=C2)O1	C10H15N2O6PS2	354.34	thymidine-5'-(dithio)phosphate	experimental	-5.9478
1346	DB00999	Clc1c(S(=O)(=O)N)cc2S(=O)(=O)NCNc2c1	C7H8ClN3O4S2	297.739	hydrochlorothiazide	approved; vet_approved	-5.94697
1347	DB00935	Oc1c(C)c(CC2=NCCN2)c(C)cc1C(C)(C)C	C16H24N2O	260.375	oxymetazoline	approved	-5.94684
1348	DB01193	O=C(Nc1cc(C(=O)C)c(OCC(O)CNC(C)C)cc1)CCC	C18H28N2O4	336.426	acebutolol	approved	-5.94471
1349	DB02818	IC=1C(=O)NC(=O)N(C[C@H](N)C(=O)O)C=1	C7H8IN3O4	325.061	iodo-willardiine	experimental	-5.94388
1350	DB03101	P(=O)(O[C@@H]1[C@H](O)[C@H](O)[C@@H](CO)O1)(O)O	C5H11O8P	230.11	ribose 1-phosphate	experimental	-5.94322
1351	DB06857	Ic1c(O)c(C(=O)Nc2cc(Cl)c(C(=N)N)cc2)cc(C)c1	C15H13ClIN3O2	429.64	N-(4-carbamimidoyl-3-chlorophenyl)-2-hydroxy-3-iodo-5-methylbenzamide	experimental	-5.94122
1352	DB08091	Fc1cc(C(=O)Nc2cc3c(CCc4ccncc4)c[nH]c3cc2)cc(N2CCOCC2)c1	C26H25FN4O2	444.501	3-fluoro-5-(morpholin-4-yl)-N-{3-[2-(pyridin-4-yl)ethyl]-1H-indol-5-yl}benzamide	experimental	-5.93711
1353	DB03537	O=C(O)CN1[C@@H]([C@H](N)CO)N[C@@H](Cc2ccc(O)cc2)C1=O	C14H19N3O5	309.318	[(2S 4S)-2-[(1S)-1-amino-2-hydroxyethyl]-4-[(4-hydroxyphenyl)methyl]-5-oxoimidazolidin-1-yl]acetic acid	experimental	-5.93645
1354	DB07805	ClCC(C(=O)Nc1ccc(C(F)(F)F)cc1)(C)C	C12H13ClF3NO	279.686	3-chloro-2 2-dimethyl-N-[4-(trifluoromethyl)phenyl]propanamide	experimental	-5.9362
1355	DB03603	O=C([O-])[C@H](O)[C@H](O)[C@@H](O)[C@@H](O)C(=O)[O-]	C6H8O8	208.123	glucarate	experimental	-5.93533
1356	DB04000	BrC=1C(=O)NC(=O)N(C[C@H](N)C(=O)O)C=1	C7H8BrN3O4	278.06	bromo-willardiine	experimental	-5.93367
1357	DB04694	F[C@@H]1[C@H](O)[C@@H](O)[C@H]([C@H](O)[C@H](O)CO)O[C@@H]1C(=O)O	C9H15FO8	270.209	(2R 3R 4R 5R 6S)-3-fluoro-4 5-dihydroxy-6-[(1R 2R)-1 2 3-trihydroxypropyl]oxane-2-carboxylic acid	experimental	-5.9317
1358	DB00634	S(=O)(=O)(NC(=O)C)c1ccc(N)cc1	C8H10N2O3S	214.242	sulfacetamide	approved	-5.93148
1359	DB07519	O(C)c1cc(-c2cc(CC[C@@]3(C)N=C(N)N(C)C(=O)C3)ccc2)ccc1	C21H25N3O2	351.442	(6R)-2-amino-6-{2-[3-(3-methoxyphenyl)phenyl]ethyl}-3 6-dimethyl-5H-pyrimidin-4-one	experimental	-5.93088
1360	DB07107	O(C[C@@H](N)Cc1c2c([nH]c1)cccc2)c1cc(/C=C/c2ccncc2)cnc1	C23H22N4O	370.447	(2S)-1-(1H-indol-3-yl)-3-({5-[(E)-2-(pyridin-4-yl)ethenyl]pyridin-3-yl}oxy)propan-2-amine	experimental	-5.93045
1361	DB02059	P(=O)(OP(=O)(OC[C@@H]1[C@@H](O)[C@@H](O)[C@H](n2c3ncnc(N)c3nc2)O1)O)(OC[C@@H]1[C@@H](O)[C@@H](O)[C@@H](O)O1)O	C15H23N5O14P2	559.316	adenosine-5-diphosphoribose	experimental	-5.93023
1362	DB04602	P(=O)(OC[C@@H]1[C@@H](N)[C@@H](O)[C@H](n2c3ncnc(N(C)C)c3nc2)O1)(O)O	C12H19N6O6P	374.29	[(2S 3S 4R 5R)-3-amino-5-[6-(dimethylamino)purin-9-yl]-4-hydroxyoxolan-2-yl]methoxyphosphonic acid	experimental	-5.92935
1363	DB03434	S(=O)(=O)(O)CCCN1CCOCC1	C7H15NO4S	209.263	morpholinopropanesulfonic acid	experimental	-5.92586
1364	DB01163	O=C(O)[C@H]1C(C)(C)S[C@@H]2[C@H](N=CN3CCCCCC3)C(=O)N12	C15H23N3O3S	325.426	mecillinam	withdrawn	-5.92339
1365	DB08624	O=C([C@@H](N)CCCNC(=N)N)c1sc2c(n1)cccc2	C13H17N5OS	291.372	benzothiazole	experimental	-5.92296
1366	DB07887	OC[C@H]1OB(c2ccc(CNC(=N)N)cc2)OC1	C11H16BN3O3	249.074	1-({4-[(4R)-4-(hydroxymethyl)-1 3 2-dioxaborolan-2-yl]phenyl}methyl)guanidine	experimental	-5.92281
1367	DB00138	S(SC[C@H](N)C(=O)O)C[C@H](N)C(=O)O	C6H12N2O4S2	240.3	L-cystine	approved; nutraceutical	-5.92257
1368	DB08363	N(Cc1cc2c(n(CC)c3c2cccc3)cc1)C	C16H18N2	238.327	[(9-ethylcarbazol-3-yl)methyl](methyl)amine	experimental	-5.92218
1369	DB01813	P(=O)(OCc1c(CN[C@@H](C(=O)O)CCC(=O)O)c(O)c(C)[n+H]c1)(O)O	C13H20N2O9P	379.28	4-({[(1R)-1 3-dicarboxypropyl]amino}methyl)-3-hydroxy-2-methyl-5-[(phosphonooxy)methyl]pyridin-1-ium	experimental	-5.91964
1370	DB04762	P(=O)(OCc1c(CN[C@@H](C(=O)O)CCC(=O)O)c(O)c(C)nc1)(O)O	C13H19N2O9P	378.272	(2R)-2-[({3-hydroxy-2-methyl-5-[(phosphonooxy)methyl]pyridin-4-yl}methyl)amino]pentanedioic acid	experimental	-5.91964
1371	DB00747	O=C(OC1C[C@@H]2N(C)[C@@H]([C@H]3O[C@@H]23)C1)[C@H](CO)c1ccccc1	C17H21NO4	303.353	transderm-scop	approved	-5.91836
1372	DB03042	P(=O)(OC[C@@H](O)[C@H](O)[C@H](O)C(=O)O)(O)O	C5H11O9P	246.109	5-phosphoarabinonic acid	experimental	-5.91789
1373	DB05123	O=C(O)C(CCCCOCCCCC(C(=O)O)(C)C)(C)C	C16H30O5	302.406	6-[(5-carboxy-5 5-dimethylpentyl)oxy]-2 2-dimethylhexanoic acid	investigational	-5.91788
1374	DB04753	P(=O)(O)(O)C[C@@H]1O[C@@H]2[C@@H](CO)O[C@@H](c3c4NC=NC(=O)c4[nH]c3)[C@@H]2O1	C13H16N3O8P	373.255	[(2S 3aR 4R 6S 6aS)-4-(hydroxymethyl)-6-{4-oxo-1H 5H-pyrrolo[3 2-d]pyrimidin-7-yl}-tetrahydro-2H-furo[3 4-d][1 3]dioxol-2-yl]methylphosphonic acid	experimental	-5.91774
1375	DB02089	Clc1cc2c([nH]c(C(=O)NCCOCCOCCNC(=O)c3[nH]c4c(c3)cc(Cl)cc4)c2)cc1	C24H24Cl2N4O4	503.378	5-chloro-N-[2-(2-{2-[(5-chloro-1H-indol-2-yl)formamido]ethoxy}ethoxy)ethyl]-1H-indole-2-carboxamide	experimental	-5.9165
1376	DB01156	Clc1cc(C(=O)C(NC(C)(C)C)C)ccc1	C13H18ClNO	239.741	bupropion	approved	-5.91476
1377	DB03887	P(=O)(OC[C@H]1[C@H](O)[C@@H](O)[C@H](n2c3c(N)ncnc3nc2)O1)(O)O	C10H14N5O7P	347.221	ﾎｱ-adenosine monophosphate	experimental	-5.91456
1378	DB04601	S(=O)(=O)(Oc1ccc(CN(n2cnnc2)c2ccc(C#N)cc2)cc1)N	C16H14N6O3S	370.386	4-{[(4-cyanophenyl)(1 2 4-triazol-4-yl)amino]methyl}phenyl sulfamate	experimental	-5.91142
1379	DB02719	O=C(N)[C@@]1(O)[C@H](O)[C@H](O)[C@@H](O)[C@H](CO)O1	C7H13NO7	223.181	(2R 3R 4R 5R 6S)-2 3 4 5-tetrahydroxy-6-(hydroxymethyl)oxane-2-carboxamide	experimental	-5.91059
1380	DB09199	Fc1c(COc2cc3c(cc(CC4C(=O)NC(=O)S4)cc3)cc2)cccc1	C21H16FNO3S	381.42	netoglitazone	experimental	-5.90987
1381	DB00710	P(=O)(O)(O)C(P(=O)(O)O)(O)CCN(CCCCC)C	C9H23NO7P2	319.229	ibandronate	approved; investigational	-5.90971
1382	DB08470	Fc1ccc(-c2[nH]c(-c3ccccc3)nn2)cc1	C14H10FN3	239.248	3-(4-fluorophenyl)-5-phenyl-4H-1 2 4-triazole	experimental	-5.90865
1383	DB07418	P(=O)(Oc1ccc([N+](=O)[O-])cc1)(Oc1ccc([N+](=O)[O-])cc1)O	C12H9N2O8P	340.182	bis(p-nitrophenyl)phosphate	experimental	-5.90861
1384	DB04034	P(=O)(OC[C@@H](O)[C@H](O)C(=O)CO)(O)O	C5H11O8P	230.11	ribulose-5-phosphate	experimental	-5.90756
1385	DB06843	P(=O)(O[C@@H]1[C@@H](C)O[C@@H](n2c3ncnc(N)c3nc2)C1)(O)O	C10H14N5O5P	315.222	[(2R 3S 5R)-5-(6-aminopurin-9-yl)-2-methyloxolan-3-yl]oxyphosphonic acid	experimental	-5.90514
1386	DB00660	O(CC1OC(=O)NC1)c1cc(C)cc(C)c1	C12H15NO3	221.252	metaxalone	approved	-5.90421
1387	DB00121	O=C(O)CCCC[C@@H]1SC[C@@H]2NC(=O)N[C@H]12	C10H16N2O3S	244.311	biotin	approved; nutraceutical	-5.90352
1388	DB04393	Clc1cc(O)c(Oc2ccc(Cl)cc2)cc1	C12H8Cl2O2	255.097	diclosan	experimental	-5.90081
1389	DB07060	O=C(O)[C@@H](O)Cc1c2c([nH]c1)cccc2	C11H11NO3	205.21	3-(indol-3-yl) lactate	experimental	-5.8969
1390	DB08071	[C@H](C[C@@H](C)c1ccccc1)(C[C@H]1N(C)CCCC1)C	C18H29N	259.43	(2S)-1-methyl-2-[(2S 4R)-2-methyl-4-phenylpentyl]piperidine	experimental	-5.89685
1391	DB08207	Cc1cc(C)cc(-c2oc3c(n2)cccc3)c1	C15H13NO	223.27	2-(3 5-dimethylphenyl)-1 3-benzoxazole	experimental	-5.89644
1392	DB07958	O=C(O)Cc1c2[nH]c(CC(=O)N)cc2cc(CCC)c1	C15H18N2O3	274.315	[2-(carbamoylmethyl)-5-propyl-1H-indol-7-yl]acetic acid	experimental	-5.89563
1393	DB08432	S=P(OC[C@@H]1[C@@H](O)C[C@H](N2C(=O)NC(=O)C(C)=C2)O1)(O)O	C10H15N2O7PS	338.274	[(2R 3S 5R)-3-hydroxy-5-(5-methyl-2 4-dioxo-3H-pyrimidin-1-yl)oxolan-2-yl]methoxyphosphonothioic acid	experimental	-5.89444
1394	DB04260	P(=O)(O)(O)C(F)(F)CCCCn1c2N=C(N)NC(=O)c2nc1	C10H14F2N5O4P	337.22	5-(2-amino-6-oxo-1H-purin-9-yl)-1 1-difluoropentylphosphonic acid	experimental	-5.89427
1395	DB07011	O([C@@H]1CN(Cc2cc3OCOc3cc2)CCC1)c1ccc(-n2cncc2)cc1	C22H23N3O3	377.436	(3S)-1-(2H-1 3-benzodioxol-5-ylmethyl)-3-[4-(imidazol-1-yl)phenoxy]piperidine	experimental	-5.89316
1396	DB01656	Clc1c(NC(=O)c2cc(OCC3CC3)c(OC(F)F)cc2)c(Cl)cnc1	C17H14Cl2F2N2O3	403.207	roflumilast	approved	-5.89228
1397	DB06915	Oc1c(O)cc(O)c2c(O)cc(O)cc12	C10H8O5	208.167	naphthalene-1 2 4 5 7-pentol	experimental	-5.89227
1398	DB08306	S(=O)(=O)(Nc1cc([N+](=O)[O-])ccc1)c1c(C(=O)O)scc1	C11H8N2O6S2	328.321	3-[(3-nitrophenyl)sulfamoyl]thiophene-2-carboxylic acid	experimental	-5.89159
1399	DB03833	O=C([C@H]1NCCC1)c1oc(C(C)(C)C)nn1	C11H17N3O2	223.272	2-tert-butyl-5-[(2S)-pyrrolidine-2-carbonyl]-1 3 4-oxadiazole	experimental	-5.89114
1400	DB02303	I[C@H]1C(=O)NC(=O)NC1	C4H5IN2O2	239.999	(5R)-5-iodo-1 3-diazinane-2 4-dione	experimental	-5.89107
1401	DB07952	O=C(O)CNC(=O)Cc1c2c([nH]c1)cccc2	C12H12N2O3	232.235	[2-(1H-indol-3-yl)acetamido]acetic acid	experimental	-5.89016
1402	DB02915	FC(F)(F)c1ccc(Nc2nc(-c3c(C)nc(C)s3)ccn2)cc1	C16H13F3N4S	350.361	4-(dimethyl-1 3-thiazol-5-yl)-N-[4-(trifluoromethyl)phenyl]pyrimidin-2-amine	experimental	-5.88948
1403	DB08283	OC[C@H]1N(CCCCCCCCC)C[C@H](O)[C@@H](O)[C@@H]1O	C15H31NO4	289.411	(2R 3R 4R 5S)-2-(hydroxymethyl)-1-nonylpiperidine-3 4 5-triol	experimental	-5.889
1404	DB03392	P(=O)(OC)(OC)N[C@@H]1[C@@H](O)[C@H](O)[C@@H](O)[C@H](CO)O1	C8H18NO8P	287.204	(2S 3S 4R 5R 6S)-2-[(dimethoxyphosphoryl)amino]-6-(hydroxymethyl)oxane-3 4 5-triol	experimental	-5.88725
1405	DB01597	S(C[C@H](N)C(=O)O)CCCC/C=C(\NC(=O)[C@@H]1C(C)(C)C1)/C(=O)O	C16H26N2O5S	358.453	cilastatin	approved	-5.88715
1406	DB00450	Fc1ccc(C(=O)CCCN2CC=C(N3C(=O)Nc4c3cccc4)CC2)cc1	C22H22FN3O2	379.427	droperidol	approved; vet_approved	-5.88655
1407	DB03030	C(n1cc(-c2sccc2)nc1)c1ccc(C)cc1	C15H14N2S	254.35	1-[(4-methylphenyl)methyl]-4-(thiophen-2-yl)imidazole	experimental	-5.88454
1408	DB07310	FC(F)(F)[C@]1(C)C(=O)N=C(N[C@@H](C)c2c(F)cccc2)S1	C13H12F4N2OS	320.306	(5S)-2-{[(1S)-1-(2-fluorophenyl)ethyl]amino}-5-methyl-5-(trifluoromethyl)-1 3-thiazol-4-one	experimental	-5.88449
1409	DB02524	P(=O)(OP(=O)(OCC1OC(n2c3ncnc(N)c3nc2)C2OC3(C([N+](=O)[O-])=CC(=[N+]([O-])[O-])C=C3[N+](=O)[O-])OC12)O)(OP(=O)(O)O)O	C16H16N8O19P3	717.262	O-[4'-(6-aminopurin-9-yl)-6'-[({hydroxy[hydroxy(phosphonooxy)phosphoryl]oxyphosphoryl}oxy)methyl]-2 6-dinitro-3'a 4' 6' 6'a-tetrahydrospiro[cyclohexane-1 2'-furo[3 4-d][1 3]dioxole]-2 5-dien-4-ylidenenitroso]oxidanidolate	experimental	-5.88366
1410	DB04058	O=C(N[C@H](C(=O)O)Cc1ccccc1)N	C10H12N2O3	208.214	(2S)-2-(carbamoylamino)-3-phenylpropanoic acid	experimental	-5.88347
1411	DB00968	O=C(O)[C@@](N)(Cc1cc(O)c(O)cc1)C	C10H13NO4	211.214	methyldopa	approved	-5.88282
1412	DB00573	O=C(O)C(C)c1cc(Oc2ccccc2)ccc1	C15H14O3	242.27	fenoprofen	approved	-5.88244
1413	DB07559	Clc1c(-c2c(Cl)cccc2)ccc(NC(=O)/C(/C#N)=C(\O)/C)c1	C17H12Cl2N2O2	347.195	(2Z)-N-[3-chloro-4-(2-chlorophenyl)phenyl]-2-cyano-3-hydroxybut-2-enamide	experimental	-5.88113
1414	DB07714	O=C(O)CCCCCC1=C(C)C(=O)c2c(C1=O)cccc2	C17H18O4	286.322	6-(3-methyl-1 4-dioxonaphthalen-2-yl)hexanoic acid	experimental	-5.88047
1415	DB08687	Clc1nc(C(=O)NCC(=O)O)c(O)c2c1cccc2	C12H9ClN2O4	280.664	[(1-chloro-4-hydroxyisoquinolin-3-yl)formamido]acetic acid	experimental	-5.87958
1416	DB03509	Clc1ccc(-c2nc3c(C(=O)N)cccc3nc2)cc1	C15H10ClN3O	283.712	C15H10clN3O	experimental	-5.8791
1417	DB03798	P(=O)(OC[C@H]1[C@H](O)C[C@H](N2C(=O)N=C(N)C=C2)O1)(O)O	C9H14N3O7P	307.197	[(2S 3R 5R)-5-(4-amino-2-oxopyrimidin-1-yl)-3-hydroxyoxolan-2-yl]methoxyphosphonic acid	experimental	-5.87891
1418	DB08646	O=C[C@@H](N)Cc1c2c(c(O)c(NNc3ccccc3)cc2)[nH]c1	C17H18N4O2	310.35	(2S)-2-amino-3-[7-hydroxy-6-(2-phenylhydrazin-1-yl)-1H-indol-3-yl]propanal	experimental	-5.87796
1419	DB02569	P(=O)(OP(=O)(O)O)(OC[C@H]1O[C@@H](N2C(=O)NC(=O)C(C)=C2)C=C1)O	C10H14N2O10P2	384.173	{hydroxy[(2S 5R)-5-(5-methyl-2 4-dioxo-3H-pyrimidin-1-yl)-2 5-dihydrofuran-2-yl]methoxyphosphoryl}oxyphosphonic acid	experimental	-5.87542
1420	DB06914	Clc1ccc(CCC2(Cn3cncc3)OCCO2)cc1	C15H17ClN2O2	292.761	1-({2-[2-(4-chlorophenyl)ethyl]-1 3-dioxolan-2-yl}methyl)imidazole	experimental	-5.87389
1421	DB07903	O=C(Nc1c(C(=O)Nc2sccn2)nccc1)C(C)(C)C	C14H16N4O2S	304.367	3-(2 2-dimethylpropanamido)-N-(1 3-thiazol-2-yl)pyridine-2-carboxamide	experimental	-5.87385
1422	DB06889	O=C1N(Cc2[nH]nnn2)C=Nc2sc3c(c12)CCCC3	C12H12N6OS	288.328	4-(1H-1 2 3 4-tetrazol-5-ylmethyl)-8-thia-4 6-diazatricyclo[7.4.0.0ﾂｲ 竅ｷ]trideca-1(9) 2(7) 5-trien-3-one	experimental	-5.87252
1423	DB00669	S(=O)(=O)(NC)Cc1cc2c(CCN(C)C)c[nH]c2cc1	C14H21N3O2S	295.4	sumatriptan	approved; investigational	-5.87116
1424	DB00963	Brc1ccc(C(=O)c2c(N)c(CC(=O)O)ccc2)cc1	C15H12BrNO3	334.165	bromfenac	approved	-5.87071
1425	DB02963	ClC1=Nc2n(C(Nc3ccc(S(=O)(=O)C)cc3)=C1)ncc2	C13H11ClN4O2S	322.77	C13H11clN4O2S	experimental	-5.86851
1426	DB02535	S(=O)(=O)(N)c1ccc(C(=O)NCCOCCOCCN)cc1	C13H21N3O5S	331.388	N-{2-[2-(2-aminoethoxy)ethoxy]ethyl}-4-sulfamoylbenzamide	experimental	-5.86815
1427	DB07306	Clc1cc(NC2CCN(C(=O)OCC)CC2)ncc1	C13H18ClN3O2	283.754	ethyl 4-[(4-chloropyridin-2-yl)amino]piperidine-1-carboxylate	experimental	-5.86799
1428	DB01197	SC[C@H](C(=O)N1[C@H](C(=O)O)CCC1)C	C9H15NO3S	217.285	captopril	approved	-5.86712
1429	DB04713	Ic1ccc(C[C@@H](N)C(=O)O)cc1	C9H10INO2	291.086	4-iodophenylalanine	experimental	-5.86649
1430	DB06948	O(CC1CCCCC1)c1nc(Nc2ccccc2)nc2nc[nH]c12	C18H21N5O	323.392	6-(cyclohexylmethoxy)-N-phenyl-7H-purin-2-amine	experimental	-5.86632
1431	DB03910	S(C(=N)N)CCc1cc(CCSC(=N)N)ccc1	C12H18N4S2	282.428	(2-{3-[2-(carbamimidoylsulfanyl)ethyl]phenyl}ethyl)sulfanylmethanimidamide	experimental	-5.86617
1432	DB06727	N12[C@H]([C@@H]3CN4[C@H]([C@H](C1)C3)CCCC4)CCCC2	C15H26N2	234.38	(-)-sparteine	experimental	-5.86501
1433	DB03459	P(=O)(O)(O)CC(O)=N[C@H](C(=O)O)CC(=O)O	C6H10NO8P	255.119	(2S)-2-[(1-hydroxy-2-phosphonoethylidene)amino]butanedioic acid	experimental	-5.86275
1434	DB03753	Fc1c(-c2ccccc2)ccc([C@@H](C(=O)OC)C)c1	C16H15FO2	258.288	flurbiprofen methyl ester	experimental	-5.86215
1435	DB03475	O=C(O)c1cc(NC(CC)CC)c(N2C(=O)CCC2(CO)CO)cc1	C18H26N2O5	350.409	4-[2 2-bis(hydroxymethyl)-5-oxopyrrolidin-1-yl]-3-(pentan-3-ylamino)benzoic acid	experimental	-5.86143
1436	DB03663	O=C(C(C)C)COc1nc(N)nc2nc[nH]c12	C10H13N5O2	235.242	1-[(2-amino-7H-purin-6-yl)oxy]-3-methylbutan-2-one	experimental	-5.86119
1437	DB08565	O=C(N[C@@H](Cc1c2c(ccc1)cccc2)[B-](O)(O)O)C	C14H17BNO4	274.1	[(1R)-1-acetamido-2-(naphthalen-1-yl)ethyl]trihydroxyboranuide	experimental	-5.86035
1438	DB08566	O=C(N[C@@H](Cc1c2c(ccc1)cccc2)[B-](O)(O)O)C	C14H17BNO4	274.1	[(1R)-1-acetamido-2-(naphthalen-1-yl)ethyl]trihydroxyboranuide	experimental	-5.86035
1439	DB00788	O=C(O)[C@@H](C)c1cc2c(cc(OC)cc2)cc1	C14H14O3	230.259	naproxen	approved; vet_approved	-5.86013
1440	DB08298	O=C(O)[C@@H](C)c1cc2c(cc(OC)cc2)cc1	C14H14O3	230.259	naproxen	experimental	-5.86013
1441	DB08181	O=C(O)c1c(/N=N/c2cc(C)c(O)cc2)cccc1	C14H12N2O3	256.257	2-[(E)-2-(4-hydroxy-3-methylphenyl)diazen-1-yl]benzoic acid	experimental	-5.8601
1442	DB08620	Clc1ncc(CN2/C(=N/C#N)/SCC2)cc1	C10H9ClN4S	252.723	{[(2Z)-3-[(6-chloropyridin-3-yl)methyl]-1 3-thiazolidin-2-ylidene]amino}formonitrile	experimental	-5.85789
1443	DB04328	P(=O)(O[C@@H]1[C@H](O)[C@@H](O)CC(C(=O)O)=C1)(O)O	C7H11O8P	254.131	shikimate-3-phosphate	experimental	-5.85535
1444	DB01516	O(C)c1c(OC)cc(CC(N)C)cc1OC	C12H19NO3	225.284	trimethoxyamphetamine	experimental; illicit	-5.8549
1445	DB04396	S([C@@H]1[C@@H](O)[C@H](O)[C@@H](O)[C@H](CO)O1)[C@H]1[C@H](O)[C@@H](O)[C@H](O)[C@@H](CO)O1	C12H22O10S	358.362	thiodigalactoside	experimental	-5.85392
1446	DB08702	O=C(O)c1c(C(=O)O)c(-c2ccccc2)oc1-c1ccccc1	C18H12O5	308.285	diphenylfuran-3 4-dicarboxylic acid	experimental	-5.85268
1447	DB09185	O(CC)c1c(OCC2OCCNC2)cccc1	C13H19NO3	237.299	viloxazine	approved; withdrawn	-5.85152
1448	DB07976	Fc1c(NC(=O)c2c(C(=O)O)scc2)ccc(-c2cc(OC)ccc2)c1	C19H14FNO4S	371.382	3-{[2-fluoro-4-(3-methoxyphenyl)phenyl]carbamoyl}thiophene-2-carboxylic acid	experimental	-5.8515
1449	DB07034	O=C(O)COc1cc2C(=NO)c3c(-c2cc1)ccc(OCC(=O)O)c3	C17H13NO7	343.288	{[7-(carboxymethoxy)-9-(hydroxyimino)fluoren-2-yl]oxy}acetic acid	experimental	-5.85126
1450	DB01194	S(=O)(=O)(N)c1sc2S(=O)(=O)N(CCCOC)C[C@H](NCC)c2c1	C12H21N3O5S3	383.507	brinzolamide	approved	-5.8509
1451	DB08569	Brc1ccc(C[C@H](N)COc2cc(-c3cc4c(C)n[nH]c4cc3)cnc2)cc1	C22H21BrN4O	437.332	(2S)-1-(4-bromophenyl)-3-{[5-(3-methyl-1H-indazol-5-yl)pyridin-3-yl]oxy}propan-2-amine	experimental	-5.84949
1452	DB08138	Fc1c(C(=O)Nc2c(C(=O)Nc3ccc(F)cc3)n[nH]c2)c(F)ccc1	C17H11F3N4O2	360.29	4-(2 6-difluorobenzamido)-N-(4-fluorophenyl)-1H-pyrazole-3-carboxamide	experimental	-5.84939
1453	DB07753	Fc1cc(F)cc(-c2ccc(C(=O)O)cc2)c1	C13H8F2O2	234.198	4-(3 5-difluorophenyl)benzoic acid	experimental	-5.84865
1454	DB06980	O=C(O)[C@@H](CCCC)c1c2c([nH]c1)cccc2	C14H17NO2	231.29	(2S)-2-(1H-indol-3-yl)hexanoic acid	experimental	-5.84763
1455	DB08155	S(=O)(=O)(N)c1ccc(CCNC(=O)C)cc1	C10H14N2O3S	242.295	N-[2-(4-sulfamoylphenyl)ethyl]acetamide	experimental	-5.84565
1456	DB07360	FC(F)(F)c1cc(NC(=O)Nc2sc(CCNc3ncnc4c3scc4)cn2)ccc1	C19H15F3N6OS2	464.487	3-[5-(2-{thieno[3 2-d]pyrimidin-4-ylamino}ethyl)-1 3-thiazol-2-yl]-1-[3-(trifluoromethyl)phenyl]urea	experimental	-5.8455
1457	DB02695	O(CCCCC)[C@@H]1[C@@H](O)[C@H](O)[C@@H](O)[C@H](CO)O1	C11H22O6	250.289	O1-pentyl-mannose	experimental	-5.84534
1458	DB07940	Ic1cc(CNc2c3c(nc4c2CCCC4)cccc3)ccc1	C20H19IN2	414.283	N-[(3-iodophenyl)methyl]-1 2 3 4-tetrahydroacridin-9-amine	experimental	-5.84425
1459	DB02320	O=C(N[C@@H]1[C@@H](O)[C@H](O)[C@@H](O)[C@H](CO)O1)C	C8H15NO6	221.208	1-N-acetyl-ﾎｲ-D-glucosamine	experimental	-5.84171
1460	DB07315	Clc1cc2c([nH]c(C(=O)Nc3ccc([C@@H](O)CO)cc3)c2)cc1	C17H15ClN2O3	330.766	5-chloro-N-{4-[(1R)-1 2-dihydroxyethyl]phenyl}-1H-indole-2-carboxamide	experimental	-5.84152
1461	DB03455	SCCON[C@@H](C(=O)O)c1c2c([nH]c1)cccc2	C12H14N2O3S	266.316	(R)-1H-indol-3-yl[(2-sulfanylethoxy)amino]acetic acid	experimental	-5.84149
1462	DB03307	S(=O)(=O)(N)c1ccc(Nc2ncnc(N)c2)cc1	C10H11N5O2S	265.292	4-[(6-aminopyrimidin-4-yl)amino]benzenesulfonamide	experimental	-5.84114
1463	DB01240	O=C(O)CCCC=C1O[C@@H]2[C@@H]([C@@H](/C=C/[C@@H](O)CCCCC)[C@H](O)C2)C1	C20H32O5	352.465	epoprostenol	approved	-5.83955
1464	DB02631	ClC=1C(=O)NC(=O)NC=1CN1C(=N)CCC1	C9H11ClN4O2	242.662	C9H11clN4O2	experimental	-5.8367
1465	DB02500	O=C1C(C)=C(CC(CO)CO)NC(=O)N1	C9H14N2O4	214.219	DHBT	experimental	-5.83627
1466	DB07190	Clc1cc(CNC(=O)[C@H]2N(C(=O)[C@H](N)CC3CCCCC3)CCC2)ccc1	C21H30ClN3O2	391.935	(2S)-1-[(2R)-2-amino-3-cyclohexylpropanoyl]-N-[(3-chlorophenyl)methyl]pyrrolidine-2-carboxamide	experimental	-5.83435
1467	DB02294	OC[C@H]1[C@H](O)[C@@H](O)[C@H](O)c2n1nnn2	C6H10N4O4	202.168	nojirimycine tetrazole	experimental	-5.83279
1468	DB01923	P(=O)(OC[C@@H](O)[C@H](O)[C@H](O)C)(O)O	C5H13O7P	216.126	L-xylulose 5-phosphate	experimental	-5.8318
1469	DB08603	ClCC(=O)[C@@H](NS(=O)(=O)c1ccc(C)cc1)CCCCN	C14H21ClN2O3S	332.846	C14H21clN2O3S	experimental	-5.83144
1470	DB00226	N(=C(N)N)CC1OC2(OC1)CCCCC2	C10H19N3O2	213.277	guanadrel	approved	-5.8303
1471	DB00692	Oc1cc(N(CC2=NCCN2)c2ccc(C)cc2)ccc1	C17H19N3O	281.352	phentolamine	approved	-5.82974
1472	DB04700	[SH0](=O)(O)C[C@H](NC(=O)CC[C@H](N)C(=O)O)C(=O)NCC(=O)O	C10H17N3O8S	339.322	glutathione sulfinate	experimental	-5.82853
1473	DB07099	O=C(Nc1ccc(OCc2ccccc2)cc1)CN	C15H16N2O2	256.3	2-amino-N-[4-(benzyloxy)phenyl]acetamide	experimental	-5.82794
1474	DB00980	O=C(NCC[C@H]1c2c3c(OCC3)ccc2CC1)CC	C16H21NO2	259.343	ramelteon	approved; investigational	-5.82717
1475	DB08257	O=C(NCCCC(=O)O)NC1CCCCC1	C11H20N2O3	228.288	4-[(cyclohexylcarbamoyl)amino]butanoic acid	experimental	-5.8253
1476	DB07506	O=C(O)[C@@H](CC(=O)O)Cc1ccccc1	C11H12O4	208.211	L-benzylsuccinic acid	experimental	-5.82522
1477	DB02278	O=C1NC(N)=NC=2NC(C)(C)C(O)=NC1=2	C8H11N5O2	209.205	2-amino-6-hydroxy-7 7-dimethyl-3 8-dihydropteridin-4-one	experimental	-5.82076
1478	DB01975	P(=O)(OC[C@@H]1[C@@H](O)[C@H](O)[C@@H](O)O1)(O)CP(=O)(OC[C@H]1[C@H](O)[C@@H](O)[C@H](n2c3ncnc(N)c3nc2)O1)O	C16H25N5O13P2	557.343	ampcpr	experimental	-5.81988
1479	DB01582	S(=O)(=O)(Nc1nc(C)cc(C)n1)c1ccc(N)cc1	C12H14N4O2S	278.33	sulfamethazine	approved; vet_approved	-5.8171
1480	DB07577	Nc1c(c(CC)nc(N)n1)-c1ccccc1	C12H14N4	214.266	6-ethyl-5-phenylpyrimidine-2 4-diamine	experimental	-5.81418
1481	DB00476	O([C@@H](CCNC)c1sccc1)c1c2c(ccc1)cccc2	C18H19NOS	297.415	duloxetine	approved	-5.8134
1482	DB07284	N(Cc1cc(-c2cnccc2)ccc1)c1c(N)nccc1	C17H16N4	276.336	N3-{[3-(pyridin-3-yl)phenyl]methyl}pyridine-2 3-diamine	experimental	-5.81322
1483	DB06856	Fc1c(C(=N)N)cc2c([nH]c(-c3c(O)c(O[C@@H]4[C@@H](C)CCCC4)ccc3)c2)c1	C22H24FN3O2	381.443	6-fluoro-2-(2-hydroxy-3-{[(1S 2S)-2-methylcyclohexyl]oxy}phenyl)-1H-indole-5-carboximidamide	experimental	-5.81142
1484	DB08101	Brc1c(O)c(Br)cc(/C=C/c2ccccc2)c1	C14H10Br2O	354.037	2 6-dibromo-4-[(E)-2-phenylethenyl]phenol	experimental	-5.81014
1485	DB00522	O=C(Nc1ccc(C(=O)O)cc1)[C@@H](NC(=O)c1ccccc1)Cc1ccc(O)cc1	C23H20N2O5	404.415	bentiromide	withdrawn	-5.80987
1486	DB07553	FC(F)(F)C(=O)CCCCCCC(=O)Nc1ccccc1	C15H18F3NO2	301.304	9 9 9-trifluoro-8-oxo-N-phenylnonanamide	experimental	-5.80896
1487	DB04159	O=C(O)[C@@H](N)[C@@H](O)c1c2c([nH]c1)cccc2	C11H11N2O3	219.217	ﾎｲ-hydroxytryptophane	experimental	-5.80892
1488	DB01925	Clc1c(-c2c(O)c(O)ccc2)cccc1	C12H9ClO2	220.652	2'-chlorobiphenyl-2 3-diol	experimental	-5.80818
1489	DB06704	Ic1cc(CN=C(N)N)ccc1	C8H10IN3	275.09	meta iodobenzylguanidine	approved	-5.80786
1490	DB01058	O=C(N1CC(=O)N2C(c3c(cccc3)CC2)C1)C1CCCCC1	C19H24N2O2	312.406	praziquantel	approved; vet_approved	-5.80732
1491	DB01042	ClCCN(CCCl)c1ccc(C[C@H](N)C(=O)O)cc1	C13H18Cl2N2O2	305.2	melphalan	approved	-5.80728
1492	DB07427	O(Cc1ncccc1)c1c(OC)ccc(C)c1	C14H15NO2	229.274	2-(2-methoxy-5-methylphenoxymethyl)pyridine	experimental	-5.80713
1493	DB04631	Cl[C@H]([C@H](C[C@@H](C(=O)C1=C(O)C(OC)=C(OC)NC1=O)C)C)CCl	C15H21Cl2NO5	366.237	atpenin A5	experimental	-5.80693
1494	DB00581	O([C@H]1[C@H](O)[C@@](O)(CO)O[C@@H]1CO)[C@H]1[C@H](O)[C@@H](O)[C@@H](O)[C@@H](CO)O1	C12H22O11	342.297	lactulose	approved	-5.80611
1495	DB07919	O(C)c1cc2[nH]c3c(C)nccc3c2cc1	C13H12N2O	212.247	harmine	experimental	-5.80569
1496	DB09244	Cc1cc2c(n3c4c2CCCC4NCC3)cc1	C15H18N2	226.323	pirlindole	approved	-5.80256
1497	DB03855	P(=O)(OC[C@@H](O)[C@H](O)[C@@H](O)NO)(O)O	C4H12NO8P	233.114	(2R 3S 4R)-2 3 4-trihydroxy-4-(hydroxyamino)butoxyphosphonic acid	experimental	-5.80133
1498	DB08671	FC(F)(F)c1c(/N=N/C=2C(=N)N=NC=2N)cccc1	C10H7F3N6	268.198	5-imino-4-[(E)-2-[2-(trifluoromethyl)phenyl]diazen-1-yl]pyrazol-3-amine	experimental	-5.80006
1499	DB02471	OC[C@H]1[C@H](O)[C@@H](O)[C@H](O)c2n1nnn2	C6H10N4O4	202.168	nojirimycine tetrazole	experimental	-5.7995
1500	DB01817	O([C@H](O)C[C@H](N)C(=O)O)[C@H]([C@@H](N)C(=O)O)C	C8H16N2O6	236.222	threonine-aspartic ester	experimental	-5.79926
1501	DB08730	Fc1cc(C(=O)Nc2cc3n(CCc4ccncc4)ccc3cc2)cc(N2CCOCC2)c1	C26H25FN4O2	444.501	3-fluoro-5-(morpholin-4-yl)-N-{1-[2-(pyridin-4-yl)ethyl]indol-6-yl}benzamide	experimental	-5.79863
1502	DB01961	P(=O)(O[C@@H]1[C@@H](O)[C@H](N2C(=O)N=C(N)C=C2)O[C@H]1CO)(O)O	C9H14N3O8P	323.197	cytidine-3'-monophosphate	experimental	-5.79758
1503	DB04606	S(=O)(=O)(N[C@@H](C(=O)N[C@H](C(=O)NCc1ccc(C(=N)N)cc1)CCC(=O)N)Cc1c2c([nH]c1)ccc(OCCC)c2)CC	C29H39N7O6S	613.728	(2S)-N-[(4-carbamimidoylphenyl)methyl]-2-[(2R)-2-ethanesulfonamido-3-(5-propoxy-1H-indol-3-yl)propanamido]pentanediamide	experimental	-5.79685
1504	DB06769	ClCCN(CCCl)c1cc2nc(CCCC(=O)O)n(C)c2cc1	C16H21Cl2N3O2	358.263	bendamustine	approved; investigational	-5.79472
1505	DB03406	S[C@@H]1[C@@H](O)[C@H](O)[C@@H](OC)O[C@H]1CO	C7H14O5S	210.248	(2S 3S 4S 5R 6S)-6-(hydroxymethyl)-2-methoxy-5-sulfanyloxane-3 4-diol	experimental	-5.79375
1506	DB00731	O=C(O)[C@H](NC(=O)C1CCC(C(C)C)CC1)Cc1ccccc1	C19H27NO3	317.423	nateglinide	approved; investigational	-5.79267
1507	DB01085	O=C1[C@@H](CC)[C@@H](Cc2n(C)cnc2)CO1	C11H16N2O2	208.257	pilocarpine	approved	-5.79246
1508	DB07234	O=C1C(=O)C(Nc2ccncc2)=C1N[C@H](C)c1ccccc1	C17H15N3O2	293.32	3-{[(1R)-1-phenylethyl]amino}-4-(pyridin-4-ylamino)cyclobut-3-ene-1 2-dione	experimental	-5.79071
1509	DB07356	O=C([C@@H](N)C1CCCC1)N1[C@@H](C#C)CC[C@H]1CN	C14H23N3O	249.352	(2S)-2-amino-1-[(2S 5R)-2-(aminomethyl)-5-ethynylpyrrolidin-1-yl]-2-cyclopentylethanone	experimental	-5.79036
1510	DB07480	P(=O)(Oc1ccc(Cc2ccc(OP(=O)(O)O)cc2)cc1)(O)O	C13H14O8P2	360.193	4-{[4-(phosphonooxy)phenyl]methyl}phenoxyphosphonic acid	experimental	-5.78977
1511	DB09284	N(CCN1C(=N)ON=C1c1ccccc1)(CC)CC	C14H20N4O	260.341	imolamine	approved	-5.78939
1512	DB07364	Oc1ccc(-c2c(CCCC)c3nccnc3[nH]2)cc1	C16H17N3O	267.326	4-{7-butyl-5H-pyrrolo[2 3-b]pyrazin-6-yl}phenol	experimental	-5.78925
1513	DB02070	O=C(O)[C@@H](N)CC(=O)c1c(N)cccc1	C10H12N2O3	208.214	L-kynurenine	experimental	-5.78898
1514	DB08118	S(c1n(C)cnn1)c1cc(C(=O)Nc2scc(C)n2)c(NC)cc1	C15H16N6OS2	360.457	5-[(4-methyl-1 2 4-triazol-3-yl)sulfanyl]-N-(4-methyl-1 3-thiazol-2-yl)-2-(methylamino)benzamide	experimental	-5.78485
1515	DB07293	O=C(OCc1ccccc1)NCC(=O)C	C11H13NO3	207.226	benzyl (2-oxopropyl)carbamate	experimental	-5.784
1516	DB08774	NC[C@@H]1OCCN(c2c(-c3ccccc3)cnc3[nH]ncc23)C1	C17H19N5O	309.366	[(2S)-4-{5-phenyl-1H-pyrazolo[3 4-b]pyridin-4-yl}morpholin-2-yl]methanamine	experimental	-5.78261
1517	DB01467	O(C)c1c(CC(N)C)cc(OC)c(CC)c1	C13H21NO2	223.311	1-(4-ethyl-2 5-dimethoxyphenyl)propan-2-amine	experimental; illicit	-5.78188
1518	DB08982	O=C(OCC)/C=C/1\N(C)C(=O)C(N2CCCCC2)S\1	C13H20N2O3S	284.374	etozolin	approved	-5.78061
1519	DB08627	O=C1C(C)=C(O)[C@](/C=C(/C=C/C)\C)(C)S1	C12H16O2S	224.319	(5R)-4-hydroxy-3 5-dimethyl-5-[(1E 3E)-2-methylpenta-1 3-dien-1-yl]thiophen-2-one	experimental	-5.7805
1520	DB00412	O(CCN(C)c1ncccc1)c1ccc(CC2C(=O)NC(=O)S2)cc1	C18H19N3O3S	357.427	rosiglitazone	approved; investigational	-5.77918
1521	DB01581	S(=O)(=O)(Nc1nc(C)ccn1)c1ccc(N)cc1	C11H12N4O2S	264.304	sulfamerazine	approved; vet_approved	-5.77913
1522	DB07130	Brc1c(OCC(=O)O)c(C(=O)O)sc1-c1ccccc1	C13H9BrO5S	357.177	4-bromo-3-(carboxymethoxy)-5-phenylthiophene-2-carboxylic acid	experimental	-5.7779
1523	DB07627	S=C(N[C@H](C(=O)N[C@H]1C[C@@H](O)OC1)CC(C)C)Nc1ccccc1	C17H25N3O3S	351.464	(2S)-N-[(3S 5S)-5-hydroxyoxolan-3-yl]-4-methyl-2-[(phenylcarbamothioyl)amino]pentanamide	experimental	-5.77644
1524	DB08252	O=C(O)c1c(/N=N/c2c3c(c(O)cc2)cccc3)cccc1	C17H12N2O3	292.289	2-[(E)-2-(4-hydroxynaphthalen-1-yl)diazen-1-yl]benzoic acid	experimental	-5.77534
1525	DB08754	O=C(NCCc1ccc(O)cc1)/C=C/c1cc(O)c(O)cc1	C17H17NO4	299.321	(2E)-3-(3 4-dihydroxyphenyl)-N-[2-(4-hydroxyphenyl)ethyl]prop-2-enamide	experimental	-5.7738
1526	DB00195	O(CCc1ccc(OCC(O)CNC(C)C)cc1)CC1CC1	C18H29NO3	307.428	1-{4-[2-(cyclopropylmethoxy)ethyl]phenoxy}-3-(isopropylamino)propan-2-ol	approved	-5.77046
1527	DB03171	P(=O)(OCCCc1c2c([nH]c1)cccc2)(O)O	C11H14NO4P	255.207	indolepropanol phosphate	experimental	-5.76848
1528	DB07993	N(Cc1cc(-c2cc3[nH]ccc3cc2)ccc1)c1c(N)nccc1	C20H18N4	314.384	N3-{[3-(1H-indol-6-yl)phenyl]methyl}pyridine-2 3-diamine	experimental	-5.76842
1529	DB07762	O=C(Nc1c(NC(=O)C)ccc(C(=O)O)c1)C(CC)CC	C15H20N2O4	292.33	4-acetamido-3-(2-ethylbutanamido)benzoic acid	experimental	-5.7668
1530	DB01273	n1c2c(ncc1)cc1[C@H]3CNC[C@@H](c1c2)C3	C13H13N3	211.262	chantix	approved; investigational	-5.76667
1531	DB09252	O=C(NNCc1ccccc1)C(C)(C)C	C12H18N2O	206.289	pivalylbenzhydrazine	withdrawn	-5.76568
1532	DB08093	O(Cc1c2c(ccc1)cccc2)c1c(N)nccc1	C16H14N2O	250.295	3-(naphthalen-1-ylmethoxy)pyridin-2-amine	experimental	-5.76423
1533	DB03247	P(=O)(OC[C@@H](O)[C@H](O)[C@H](O)CN1c2c(N=C3C(=O)NC(=O)N=C13)cc(C)c(C)c2)(O)O	C17H21N4O9P	456.344	riboflavin monophosphate	experimental	-5.76325
1534	DB07888	O=C(OC)C[C@@H]1ON=C(c2ccc(O)cc2)C1	C12H13NO4	235.236	methyl 2-[(5R)-3-(4-hydroxyphenyl)-4 5-dihydro-1 2-oxazol-5-yl]acetate	experimental	-5.76255
1535	DB02507	O=C(C[C@@H](c1ccccc1)C=1C(=O)Oc2c(C=1O)cccc2)C	C19H16O4	308.328	4-hydroxy-3-[(1S)-3-oxo-1-phenylbutyl]chromen-2-one	experimental	-5.76044
1536	DB08682	Clc1c(C(=O)OC(C)C)cc(NC(=O)C2=C(C)OCCS2)cc1	C16H18ClNO4S	355.836	isopropyl 2-chloro-5-(2-methyl-5 6-dihydro-1 4-oxathiine-3-amido)benzoate	experimental	-5.75999
1537	DB03008	F[C@@H]1[C@@H](O)[C@H](O)[C@@H](O)[C@@](F)(CO)O1	C6H10F2O5	200.137	5-fluoro-ﾎｲ-L-gulosyl fluoride	experimental	-5.75969
1538	DB00176	FC(F)(F)c1ccc(C(=NOCCN)CCCCOC)cc1	C15H21F3N2O2	318.335	luvox	approved; investigational	-5.75866
1539	DB04426	O=C(N[C@H]1[C@H](O)[C@@H](O)[C@H](CO)O[C@@H]1OC)C	C9H17NO6	235.234	1na	experimental	-5.75637
1540	DB01004	O(C(CO)CO)Cn1c2N=C(N)NC(=O)c2nc1	C9H13N5O4	255.231	gancyclovir	approved; investigational	-5.75616
1541	DB00237	O=C1C(C(CC)C)(CC)C(=O)NC(=O)N1	C10H16N2O3	212.246	butabarbital	approved; illicit	-5.75545
1542	DB01221	Clc1c(C2(NC)C(=O)CCCC2)cccc1	C13H16ClNO	237.725	ketamine	approved; vet_approved	-5.75402
1543	DB09186	O(C(CCNC)c1ccccc1)c1c(OC)cccc1	C17H21NO2	271.36	nisoxetine	experimental	-5.75233
1544	DB04820	O=C(NCc1ccccc1)CCNNC(=O)c1ccncc1	C16H18N4O2	298.34	nialamide	withdrawn	-5.75231
1545	DB01129	[SH0](=O)(Cc1c(C)c(OCCCOC)ccn1)c1[nH]c2c(n1)cccc2	C18H21N3O3S	359.443	rabeprazole	approved; investigational	-5.75207
1546	DB02918	FC(F)Oc1c(OC)cc(C2=NNC(=O)C=C2)cc1	C12H10F2N2O3	268.216	zardaverine	experimental	-5.75028
1547	DB06998	Brc1c(Br)c(C[C@@H]2C(=O)N(CC(=O)O)C(=S)S2)cc(OCC)c1O	C14H13Br2NO5S2	499.195	[(5R)-5-[(2 3-dibromo-5-ethoxy-4-hydroxyphenyl)methyl]-4-oxo-2-sulfanylidene-1 3-thiazolidin-3-yl]acetic acid	experimental	-5.74769
1548	DB00291	ClCCN(CCCl)c1ccc(CCCC(=O)O)cc1	C14H19Cl2NO2	304.212	chlorambucil	approved	-5.74757
1549	DB08779	S(C)c1[nH]c(Cc2sccc2)c(O)n1	C9H10N2OS2	226.318	2-(methylsulfanyl)-5-(thiophen-2-ylmethyl)-1H-imidazol-4-ol	experimental	-5.74661
1550	DB02617	Clc1c([C@](O)(CCCCCC)Cn2cncc2)ccc(Cl)c1	C17H22Cl2N2O	341.275	(2R)-2-(2 4-dichlorophenyl)-1-(imidazol-1-yl)octan-2-ol	experimental	-5.74461
1551	DB07666	S(=O)(=O)(C)c1cc(-c2ncnc(N3C[C@H](N)[C@@H](c4c(F)cc(F)c(F)c4)C3)c2)ccc1	C21H19F3N4O2S	448.461	(3R 4S)-1-[6-(3-methanesulfonylphenyl)pyrimidin-4-yl]-4-(2 4 5-trifluorophenyl)pyrrolidin-3-amine	experimental	-5.74432
1552	DB08537	Brc1n2c(C(NCc3cncnc3)=CC(c3ccccc3)=C2)nc1	C18H14BrN5	380.241	3-bromo-6-phenyl-N-(pyrimidin-5-ylmethyl)imidazo[1 2-a]pyridin-8-amine	experimental	-5.74026
1553	DB04726	O=C1N=C2N(C)c3c(N=C2C(=O)N1)cc(C)c(C)c3	C13H12N4O2	256.26	lumiflavin	experimental	-5.73989
1554	DB08288	O=C(OC(C)C)[C@H](O)[C@@H](N)CC1CCCCC1	C13H25NO3	243.343	cyclohexyl-norstatine	experimental	-5.73975
1555	DB03249	P(=O)(OC[C@H]1[C@H](C)[C@@H](OC)[C@H](N2C(=O)NC(=O)C(C)=C2)O1)(O)O	C12H19N2O8P	350.262	[(2R 3S 4R 5R)-4-methoxy-3-methyl-5-(5-methyl-2 4-dioxo-3H-pyrimidin-1-yl)oxolan-2-yl]methoxyphosphonic acid	experimental	-5.7386
1556	DB03628	P(=O)(O)(O)C(=O)Nc1ccc(CC)cc1	C9H12NO4P	229.17	(4-ethylphenyl)carbamoylphosphonic acid	experimental	-5.73857
1557	DB09216	Clc1c(C)c(Nc2c(C(=O)O)cccc2)ccc1	C14H12ClNO2	261.704	tolfenamic acid	approved	-5.73815
1558	DB07192	Brc1cc(NC(=O)[C@@H]2CN(C(=O)C2)C2CCCCC2)ccc1	C17H21BrN2O2	365.265	(3S)-N-(3-bromophenyl)-1-cyclohexyl-5-oxopyrrolidine-3-carboxamide	experimental	-5.73806
1559	DB07132	O=C(NC1=CC2=C([C@@H](C)c3[nH]ccc3)C(=O)N=C2C=C1)N	C15H14N4O2	282.297	2-oxo-3-[(1R)-1-(1H-pyrrol-2-yl)ethyl]indol-5-ylurea	experimental	-5.73488
1560	DB02778	P(=O)(OC[C@H]1[C@H](O)[C@@H](O)[C@H](COP(=O)(O)O)O1)(O)O	C6H14O11P2	324.116	[(2S 3R 4R 5S)-3 4-dihydroxy-5-[(phosphonooxy)methyl]oxolan-2-yl]methoxyphosphonic acid	experimental	-5.73037
1561	DB00861	Fc1c(-c2cc(C(=O)O)c(O)cc2)ccc(F)c1	C13H8F2O3	250.198	diflunisal	approved	-5.72959
1562	DB00208	Clc1c(CN2Cc3c(scc3)CC2)cccc1	C14H14ClNS	263.786	ticlopidine	approved	-5.7253
1563	DB08950	OC(=NC1CCN(CCc2c3c([nH]c2)cccc3)CC1)c1ccccc1	C22H25N3O	347.453	indoramin	withdrawn	-5.72493
1564	DB00918	S(=O)(=O)(Cc1cc2c(CCN(C)C)c[nH]c2cc1)N1CCCC1	C17H25N3O2S	335.464	almotriptan	approved; investigational	-5.72238
1565	DB07017	Fc1ccc([C@@H](NC=2S[C@](C(O)(C)C)(C)C(=O)N=2)C)cc1	C15H19FN2O2S	310.387	(5S)-2-{[(1S)-1-(4-fluorophenyl)ethyl]amino}-5-(2-hydroxypropan-2-yl)-5-methyl-1 3-thiazol-4-one	experimental	-5.72222
1566	DB07459	O=C(NCc1ncccc1)c1ccc(Oc2ccccc2)cc1	C19H16N2O2	304.342	4-phenoxy-N-(pyridin-2-ylmethyl)benzamide	experimental	-5.72193
1567	DB00555	Clc1c(Cl)cccc1-c1c(N)nc(N)nn1	C9H7Cl2N5	256.091	lamotrigine	approved; investigational	-5.72065
1568	DB03970	O=C(O)C=1[C@H](c2nc3SC4=C(n3c2)CCC4)SCC(C(=O)O)=NC=1	C15H13N3O4S2	363.411	(7R)-7-{7-thia-1 9-diazatricyclo[6.3.0.0ﾂｲ 竅ｶ]undeca-2(6) 8 10-trien-10-yl}-2 7-dihydro-1 4-thiazepine-3 6-dicarboxylic acid	experimental	-5.72007
1569	DB07550	ClC=1N(CC(=O)NCc2c(F)cccc2)C(=O)C(NCC(F)(F)c2[n+]([O-])cccc2)=NC=1	C20H17ClF3N5O3	467.829	2-(2-{[5-chloro-4-({[(2-fluorophenyl)methyl]carbamoyl}methyl)-3-oxopyrazin-2-yl]amino}-1 1-difluoroethyl)pyridin-1-ium-1-olate	experimental	-5.71919
1570	DB07082	FC(F)(F)C(O)(C(F)(F)F)c1ccc(NCC(F)(F)F)cc1	C11H8F9NO	341.173	1 1 1 3 3 3-hexafluoro-2-{4-[(2 2 2-trifluoroethyl)amino]phenyl}propan-2-ol	experimental	-5.71898
1571	DB07048	S(=O)(=O)(N)c1cc2c(cc1)C[C@@H](NC(=O)C(CCC)CCC)C2	C17H26N2O3S	338.465	2-propyl-N-[(2R)-5-sulfamoyl-2 3-dihydro-1H-inden-2-yl]pentanamide	experimental	-5.71765
1572	DB04763	S(=O)(=O)(N)c1ccc(CC[n+]2c(C)cc(C)cc2C)cc1	C16H21N2O2S	305.415	2 4 6-trimethyl-1-[2-(4-sulfamoylphenyl)ethyl]pyridin-1-ium	experimental	-5.71586
1573	DB08666	FC(F)(F)c1cc(/N=N/C=2C(=N)N=NC=2N)ccc1	C10H7F3N6	268.198	5-imino-4-[(E)-2-[3-(trifluoromethyl)phenyl]diazen-1-yl]pyrazol-3-amine	experimental	-5.71349
1574	DB08471	O=C(Cc1sccc1)N1CCC(c2onc(-c3sccc3)n2)CC1	C17H17N3O2S2	359.466	2-(thiophen-2-yl)-1-{4-[3-(thiophen-2-yl)-1 2 4-oxadiazol-5-yl]piperidin-1-yl}ethanone	experimental	-5.71294
1575	DB00682	O=C(CC(c1ccccc1)C=1C(=O)Oc2c(C=1O)cccc2)C	C19H16O4	308.328	warfarin	approved	-5.7122
1576	DB07160	O=C(O)[C@@H](NC(=O)[C@@H]1[C@@H](C(=O)OCC)O1)[C@H](CC)C	C12H19NO6	273.282	(2S 3S)-2-{[(2S 3S)-3-(ethoxycarbonyl)oxiran-2-yl]formamido}-3-methylpentanoic acid	experimental	-5.71213
1577	DB03227	P(=O)(OC[C@H]1[C@H](O)[C@@H](O)[C@H]([n+]2cc(C(=O)N)ccc2)O1)(O)O	C11H16N2O8P	335.227	nicotinamide mononucleotide	experimental	-5.71196
1578	DB04437	S(C[C@H](N)C(=O)O)CC(=O)Nc1c2c(nccc2)c2ncccc2c1	C17H16N4O3S	356.399	(2R)-2-amino-3-({[(1 10-phenanthrolin-5-yl)carbamoyl]methyl}sulfanyl)propanoic acid	experimental	-5.71156
1579	DB08991	O(C)c1n(-c2nc(OC)cc(C)n2)nc(C)c1	C11H14N4O2	234.255	mebron	approved	-5.71065
1580	DB09282	O=C(OCC)[N-]c1on[n+](N2CCOCC2)c1	C9H14N4O4	242.235	5-[(ethoxycarbonyl)azanidyl]-3-(morpholin-4-yl)-1 2 3ﾎｻ竅ｵ-oxadiazol-3-ylium	approved	-5.70867
1581	DB03314	Fc1cc2c(C[C@H](N)C(=O)O)c[nH]c2cc1	C11H11FN2O2	222.216	fluorotryptophane	experimental	-5.70824
1582	DB08066	O=C(Nc1c(-c2[nH]c3c(n2)cccc3)n[nH]c1)c1ccccc1	C17H13N5O	303.318	N-[3-(1H-1 3-benzodiazol-2-yl)-1H-pyrazol-4-yl]benzamide	experimental	-5.70747
1583	DB06979	S(CCCCCCCCCCCC)c1c(C(=O)O)nn[nH]1	C15H27N3O2S	313.459	5-(dodecylsulfanyl)-1H-1 2 3-triazole-4-carboxylic acid	experimental	-5.70744
1584	DB07513	Clc1cc(COc2cc3OC(=O)C=C(CNC)c3cc2)ccc1	C18H16ClNO3	329.778	7-[(3-chlorophenyl)methoxy]-4-[(methylamino)methyl]chromen-2-one	experimental	-5.70584
1585	DB01050	O=C(O)C(C)c1ccc(CC(C)C)cc1	C13H18O2	206.281	ibuprofen (+-)-	approved	-5.70433
1586	DB00399	P(=O)(O)(O)C(P(=O)(O)O)(O)Cn1cncc1	C5H10N2O7P2	272.09	zoledronate	approved	-5.70398
1587	DB00578	O=C(O)C(C(=O)N[C@@H]1C(=O)N2[C@@H](C(=O)O)C(C)(C)S[C@H]12)c1ccccc1	C17H18N2O6S	378.4	carbenicillin	approved	-5.70289
1588	DB08578	Brc1cnc(NC(=O)CCC(=O)O)cc1	C9H9BrN2O3	273.083	3-[(5-bromopyridin-2-yl)carbamoyl]propanoic acid	experimental	-5.7025
1589	DB07115	Clc1ccc(CN(S(=O)(=O)c2ccc(S(=O)(=O)N)cc2)C)cc1	C14H15ClN2O4S2	374.863	N1-[(4-chlorophenyl)methyl]-N1-methylbenzene-1 4-disulfonamide	experimental	-5.7019
1590	DB02538	O=C(Nc1nc(-c2c(C)nc3n2C=CC=C3)ccn1)C	C14H13N5O	267.286	N-(4-{2-methylimidazo[1 2-a]pyridin-3-yl}pyrimidin-2-yl)acetamide	experimental	-5.70033
1591	DB04433	O=C1[C@@H](CCCN=C(N)N)NC(=O)[C@@H]2N1CCC2	C11H19N5O2	253.301	2-{3-[(3R 8aR)-1 4-dioxo-hexahydropyrrolo[1 2-a]piperazin-3-yl]propyl}guanidine	experimental	-5.6965
1592	DB04656	O=C(O)[C@@]1(O)C[C@@H](O)[C@H](O)[C@@H](CCCOc2ccccc2)C1	C16H22O6	310.342	(1S 3R 4R 5S)-1 3 4-trihydroxy-5-(3-phenoxypropyl)cyclohexane-1-carboxylic acid	experimental	-5.69639
1593	DB02959	O=C(O)[C@@H](N)Cc1c2c([nH]c1)ccc(O)c2	C11H12N2O3	220.225	hydroxytryptophan	approved; nutraceutical	-5.69514
1594	DB07738	Brc1cc(OC)c(OC)c(CN2CCC(NC(=O)CCCS)CC2)c1	C18H27BrN2O3S	431.388	N-{1-[(5-bromo-2 3-dimethoxyphenyl)methyl]piperidin-4-yl}-4-sulfanylbutanamide	experimental	-5.69274
1595	DB03535	O=C(OCc1ccccc1)N1[C@H](C(=O)N2[C@H](C=O)CCC2)CCC1	C18H22N2O4	330.378	Z-pro-prolinal	experimental	-5.68865
1596	DB00608	Clc1cc2nccc(NC(CCCN(CC)CC)C)c2cc1	C18H26ClN3	319.872	7-chloro-N-[5-(diethylamino)pentan-2-yl]quinolin-4-amine	approved; vet_approved	-5.68862
1597	DB02728	O=C(OCC)C=1C(=O)Oc2c(ccc(O)c2)C=1	C12H10O5	234.205	ethyl 7-hydroxy-2-oxochromene-3-carboxylate	experimental	-5.68843
1598	DB02740	O=C(O)CCCc1c2c([nH]c1)cccc2	C12H13NO2	203.237	3-indolebutyric acid	experimental	-5.68798
1599	DB06868	Clc1cc(CNC(=O)[C@H]2N(C(=O)CCC(C)C)CCC2)ccc1	C18H25ClN2O2	336.856	(2S)-N-[(3-chlorophenyl)methyl]-1-(4-methylpentanoyl)pyrrolidine-2-carboxamide	experimental	-5.68649
1600	DB00323	O=[N+]([O-])c1c(O)c(O)cc(C(=O)c2ccc(C)cc2)c1	C14H11NO5	273.241	tolcapone	approved; withdrawn	-5.68625
1601	DB01400	O=C(Oc1cc([N+](C)(C)C)ccc1)N(C)C	C12H19N2O2	223.292	neostigmine	approved; vet_approved	-5.68581
1602	DB09320	O=C(N[C@@H]1C(=O)N2[C@@H](C(=O)O)C(C)(C)S[C@H]12)Cc1ccccc1.O=C(OCCN(CC)CC)c1ccc(N)cc1	C29H38N4O6S	570.71	penicillin G; procaine	approved; vet_approved	-5.68476
1603	DB03867	O=[N+]([O-])c1c(O)ccc(C[C@H](N)C(=O)O)c1	C9H10N2O5	226.186	nitrotyrosine	experimental	-5.67923
1604	DB08940	O=C(CCC1C(=O)N(N(c2ccccc2)C1=O)c1ccccc1)C	C19H18N2O3	322.358	kebuzone	experimental	-5.6779
1605	DB01755	S(=O)(=O)(NC(=O)[C@@H](N)[C@@H](CC)C)NC[C@H]1[C@H](O)[C@@H](O)[C@H](n2c3ncnc(N)c3nc2)O1	C16H26N8O6S	458.493	(2S 3R)-2-amino-N-({[(2S 3R 4R 5R)-5-(6-aminopurin-9-yl)-3 4-dihydroxyoxolan-2-yl]methyl}sulfamoyl)-3-methylpentanamide	experimental	-5.67773
1606	DB07016	[SH](=O)(=O)c1c2NC[C@H](C)Cc2ccc1	C10H13NO2S	211.281	(3R)-3-methyl-8-sulfonyl-1 2 3 4-tetrahydroquinoline	experimental	-5.6761
1607	DB08618	P(=O)(O[C@@H]1[C@H](C(=O)OC)[C@@H]2N(C)[C@H](C1)CC2)(O)c1ccccc1	C16H22NO5P	339.323	[(1R 2R 3S 5S)-2-(methoxycarbonyl)-8-methyl-8-azabicyclo[3.2.1]octan-3-yl]oxy(phenyl)phosphinic acid	experimental	-5.67484
1608	DB08605	S(=O)(=O)(CCC)n1b(O)c2c(sc(C)c2)cn1	C9H13BN2O3S2	272.152	6-methyl-2-(propane-1-sulfonyl)thieno[3 2-d][1 2 3]diazaborinin-1-ol	experimental	-5.67379
1609	DB07196	N(Cc1c(-c2sccc2)cccc1)C	C12H13NS	203.303	methyl({[2-(thiophen-2-yl)phenyl]methyl})amine	experimental	-5.67375
1610	DB08745	Clc1ccc(/C=C/S(=O)(=O)N2CC(=O)N(CC3CCN(c4ccncc4)CC3)CC2)cc1	C23H27ClN4O3S	475.003	4-[(E)-2-(4-chlorophenyl)ethenesulfonyl]-1-{[1-(pyridin-4-yl)piperidin-4-yl]methyl}piperazin-2-one	experimental	-5.67369
1611	DB03450	O=C(OC)CC1=C(C(=O)O)N[C@@H]([C@H](NC(=O)Cc2sccc2)C=O)SC1	C16H18N2O6S2	398.454	cephalothin group	experimental	-5.67227
1612	DB00428	O=NN(C(=O)N[C@@H]1[C@@H](O)[C@H](O)[C@@H](CO)O[C@@H]1O)C	C8H15N3O7	265.221	streptozocin	approved	-5.67094
1613	DB08637	O=C(O)C(=O)/C=C/c1c(OC)cccc1	C11H10O4	206.195	(3E)-4-(2-methoxyphenyl)-2-oxobut-3-enoic acid	experimental	-5.66799
1614	DB07168	N#CCc1ccc(Nc2nc(NC)cc(Nc3n[nH]c(C4CC4)c3)n2)cc1	C19H20N8	360.416	2-[4-({4-[(5-cyclopropyl-1H-pyrazol-3-yl)amino]-6-(methylamino)pyrimidin-2-yl}amino)phenyl]acetonitrile	experimental	-5.66748
1615	DB06907	Clc1c(-c2oc3c(n2)ccc(C(=O)O)c3)c(Cl)ccc1	C14H7Cl2NO3	308.116	2-(2 6-dichlorophenyl)-1 3-benzoxazole-6-carboxylic acid	experimental	-5.66678
1616	DB04186	O=C(Nc1ncccc1)Nc1c2[C@@H]3N(C(=O)c2ccc1)CCC3	C17H16N4O2	308.334	3-[(9bR)-5-oxo-1H 2H 3H 9bH-benzo[a]pyrrolizin-9-yl]-1-(pyridin-2-yl)urea	experimental	-5.66484
1617	DB00357	O=C1C(CC)(c2ccc(N)cc2)CCC(=O)N1	C13H16N2O2	232.278	aminoglutethimide	approved	-5.66033
1618	DB08446	Brc1c(Oc2cc(Cl)cc(C#N)c2)c(F)c(Cc2n[nH]c3nnccc23)cc1	C19H10BrClFN5O	458.671	3-(6-bromo-2-fluoro-3-{1H-pyrazolo[3 4-c]pyridazin-3-ylmethyl}phenoxy)-5-chlorobenzonitrile	experimental	-5.65805
1619	DB07874	O(C)c1cc(-c2cc([C@@]3(C)N=C(N)N(C)C(=O)C3)ccc2)ccc1	C19H21N3O2	323.389	(6S)-2-amino-6-[3-(3-methoxyphenyl)phenyl]-3 6-dimethyl-5H-pyrimidin-4-one	experimental	-5.65781
1620	DB00630	P(=O)(O)(O)C(P(=O)(O)O)(O)CCCN	C4H13NO7P2	249.096	alendronate	approved	-5.6566
1621	DB08778	O=C(c1c(N)nc(NC(C)(C)C)s1)c1ccccc1	C14H17N3OS	275.369	5-benzoyl-N2-tert-butyl-1 3-thiazole-2 4-diamine	experimental	-5.6563
1622	DB04371	S(=O)(=O)(N)c1sc2S(=O)(=O)N(c3cc(OC)ccc3)C=Cc2c1	C13H12N2O5S3	372.44	2-(3-methoxyphenyl)-1 1-dioxo-1ﾎｻ竅ｶ-thieno[3 2-e][1 2]thiazine-6-sulfonamide	experimental	-5.6531
1623	DB07039	Ic1c(C#N)ccc(NC(=O)[C@@](O)(COc2ccc(C#N)cc2)C)c1	C18H14IN3O3	447.226	(2S)-N-(4-cyano-3-iodophenyl)-3-(4-cyanophenoxy)-2-hydroxy-2-methylpropanamide	experimental	-5.65291
1624	DB07296	Clc1ccc(C2=C(O)/C(=C/c3c4c(ccc3)cccc4)/OC2=O)cc1	C21H13ClO3	348.779	(5Z)-3-(4-chlorophenyl)-4-hydroxy-5-(naphthalen-1-ylmethylidene)furan-2-one	experimental	-5.65168
1625	DB00643	O=C(OC)Nc1[nH]c2c(n1)ccc(C(=O)c1ccccc1)c2	C16H13N3O3	295.293	mebendazole	approved; vet_approved	-5.64866
1626	DB01237	Brc1ccc(C(OCCN(C)C)c2ccccc2)cc1	C17H20BrNO	334.251	bromodiphenhydramine	approved	-5.64857
1627	DB03062	O=C(c1c(C)c2c(OCCCNCc3cnccc3)cccc2o1)c1n(C)ccn1	C23H24N4O3	404.462	(3-{[3-methyl-2-(1-methylimidazole-2-carbonyl)-1-benzofuran-4-yl]oxy}propyl)(pyridin-3-ylmethyl)amine	experimental	-5.6475
1628	DB03981	S(=O)(=O)(O[C@H]1[C@H](O)C=C(C(=O)O)OC1)O	C6H8O8S	240.188	(4R 5R)-4-hydroxy-5-(sulfooxy)-5 6-dihydro-4H-pyran-2-carboxylic acid	experimental	-5.64537
1629	DB07390	Sc1sc(NC(=O)N[C@H](C(=O)NC)Cc2ccccc2)nn1	C13H15N5O2S2	337.421	(2S)-N-methyl-3-phenyl-2-{[(5-sulfanyl-1 3 4-thiadiazol-2-yl)carbamoyl]amino}propanamide	experimental	-5.64388
1630	DB07419	Clc1c(F)cc(OC[C@](O)(C(=O)Nc2cc(C(F)(F)F)c(C#N)cc2)C)cc1	C18H13ClF4N2O3	416.754	(2S)-3-(4-chloro-3-fluorophenoxy)-N-[4-cyano-3-(trifluoromethyl)phenyl]-2-hydroxy-2-methylpropanamide	experimental	-5.64365
1631	DB03618	O=C(N[C@@H]1[C@@H](O)[C@@H](O[C@H]2[C@H](O)[C@@H](O)[C@@H](O)[C@@H](CO)O2)[C@@H](CO)O[C@H]1O)C	C14H25NO11	383.348	N-[(2R 3R 4R 5R 6R)-2 4-dihydroxy-6-(hydroxymethyl)-5-{[(2S 3R 4S 5R 6R)-3 4 5-trihydroxy-6-(hydroxymethyl)oxan-2-yl]oxy}oxan-3-yl]acetamide	experimental	-5.6435
1632	DB08233	O(CC1CCCCC1)c1nc(Nc2ccc(O)cc2)nc2[nH]cnc12	C18H21N5O2	339.392	4-{[6-(cyclohexylmethoxy)-9H-purin-2-yl]amino}phenol	experimental	-5.64291
1633	DB01060	O=C(N[C@@H]1C(=O)N2[C@@H](C(=O)O)C(C)(C)S[C@H]12)[C@H](N)c1ccc(O)cc1	C16H19N3O5S	365.404	amoxicillin	approved; vet_approved	-5.64219
1634	DB06701	O=C(OC)[C@@H]([C@@H]1NCCCC1)c1ccccc1	C14H19NO2	233.306	dexmethylphenidate	approved	-5.63974
1635	DB08128	FC(F)(F)c1c2[C@@H]3[C@@H](N)[C@H](c2ccc1)CC3	C12H12F3N	227.226	(1R 8S 11S)-3-(trifluoromethyl)tricyclo[6.2.1.0ﾂｲ 竅ｷ]undeca-2 4 6-trien-11-amine	experimental	-5.63724
1636	DB04552	FC(F)(F)c1cc(Nc2c(C(=O)O)cccn2)ccc1	C13H9F3N2O2	282.218	niflumic acid	approved	-5.63623
1637	DB07370	O[C@@H]1[C@@H](O)[C@H](O)[C@@H]2N([C@H]1O)/C(=N/CCCCCCCC)/SC2	C15H28N2O4S	332.459	(3Z 5S 6R 7S 8R 8aS)-3-(octylimino)-hexahydro-[1 3]thiazolo[3 4-a]pyridine-5 6 7 8-tetrol	experimental	-5.63517
1638	DB02076	P(=O)(OC[C@@H](O)[C@H](O)[C@H](O)[C@@H](O)C(=O)O)(O)O	C6H13O10P	276.135	6-phosphogluconic acid	experimental	-5.63507
1639	DB04128	O=NC=1C(=O)NC(=O)NC=1NC[C@H](O)[C@@H](O)[C@H](O)CO	C9H14N4O7	290.23	5-nitroso-6-{[(2S 3R 4R)-2 3 4 5-tetrahydroxypentyl]amino}-1 3-dihydropyrimidine-2 4-dione	experimental	-5.62892
1640	DB02105	O=[N+]([O-])c1c(O)c(O)cc([N+](=O)[O-])c1	C6H4N2O6	200.106	3 5-dinitrocatechol	experimental	-5.62823
1641	DB02277	Clc1ccc(NC(=O)Nc2n(C)nc(C(C)(C)C)c2)cc1	C15H19ClN4O	306.791	C15H19clN4O	experimental	-5.62553
1642	DB08549	S(=O)(=O)(O)Nc1cc2c(cc1)C[C@@H](C(=O)NC)N(C(=O)OCc1ccccc1)C2	C19H21N3O6S	419.452	N-[(3S)-2-[(benzyloxy)carbonyl]-3-(methylcarbamoyl)-3 4-dihydro-1H-isoquinolin-7-yl]sulfamic acid	experimental	-5.62536
1643	DB04211	F[C@@H]1[C@@H](O)[C@H](NC(=O)C)[C@H]([C@H](O)[C@@H](O)CO)O[C@H]1C(=O)O	C11H18FNO8	311.261	3-fluorosialic acid	experimental	-5.62489
1644	DB04650	O=C(O)CCCC[C@H]1SC[C@@H]2NC(=O)N[C@H]12	C10H16N2O3S	244.311	5-[(3aS 4R 6aR)-2-oxo-hexahydrothieno[3 4-d]imidazolidin-4-yl]pentanoic acid	experimental	-5.62483
1645	DB04996	O=C([O-])C.O=C([O-])C.NC1CCCCC1.[Pt+4].[Cl-].[Cl-].N	C10H22Cl2N2O4Pt	500.283	platinum(4+) ion cyclohexylamine diacetate amine dichloride	investigational	-5.62276
1646	DB07842	O=C(O)[C@@H](Oc1ccc(CC)cc1)Cc1ccccc1	C17H18O3	270.323	(2S)-2-(4-ethylphenoxy)-3-phenylpropanoic acid	experimental	-5.6227
1647	DB08404	S(C(=O)CCCCC)CCNC(=O)CCNC(=O)[C@H](O)C(CO[PH](=O)O)(C)C	C17H33N2O7PS	440.492	(3R)-3-[(2-{[2-(hexanoylsulfanyl)ethyl]carbamoyl}ethyl)carbamoyl]-3-hydroxy-2 2-dimethylpropoxyphosphinic acid	experimental	-5.62253
1648	DB08692	Clc1ccc(C[C@@H](NC(=O)C)[B-](O)(O)O)cc1	C10H14BClNO4	258.486	[(1S)-2-(4-chlorophenyl)-1-acetamidoethyl]trihydroxyboranuide	experimental	-5.6221
1649	DB08693	Clc1ccc(C[C@@H](NC(=O)C)[B-](O)(O)O)cc1	C10H14BClNO4	258.486	[(1S)-2-(4-chlorophenyl)-1-acetamidoethyl]trihydroxyboranuide	experimental	-5.6221
1650	DB00925	ClCCN(C(COc1ccccc1)C)Cc1ccccc1	C18H22ClNO	303.826	phenoxybenzamine	approved	-5.61997
1651	DB04878	OCC(N[C@@H]1[C@H](O)[C@@H](O)[C@H](O)[C@@](O)(CO)C1)CO	C10H21NO7	267.276	voglibose	approved; investigational	-5.6199
1652	DB00870	O=C(O)C(C)c1ccc(C(=O)c2sccc2)cc1	C14H12O3S	260.308	suprofen	approved; withdrawn	-5.61893
1653	DB08262	O=C(O)c1cc2c(cc(C(=O)O)cc2)cc1	C12H8O4	216.19	2 6-naphthalic acid	experimental	-5.61888
1654	DB07561	O=C(Nc1ccc(-c2cc(OCC)ccc2)cc1)/C(/C#N)=C(\O)/C	C19H18N2O3	322.358	(2Z)-2-cyano-N-[4-(3-ethoxyphenyl)phenyl]-3-hydroxybut-2-enamide	experimental	-5.61762
1655	DB05284	O(C)c1c(OC)cc([C@@H](O)Cc2cc(O)c(OC)cc2)cc1OC	C18H22O6	334.364	5-[(2S)-2-hydroxy-2-(3 4 5-trimethoxyphenyl)ethyl]-2-methoxyphenol	investigational	-5.61531
1656	DB08478	Clc1c(NC(=N)NC(=N)N)cc(C(F)(F)F)cc1	C9H9ClF3N5	279.649	1-carbamimidamido-N-[2-chloro-5-(trifluoromethyl)phenyl]methanimidamide	experimental	-5.61458
1657	DB08623	O=C(O)[C@@H](NC(=O)Cc1sccc1)C=1SCC(=C)[C@@H](C(=O)O)N=1	C14H14N2O5S2	354.401	(4S)-2-[(R)-carboxy[2-(thiophen-2-yl)acetamido]methyl]-5-methylidene-4 6-dihydro-1 3-thiazine-4-carboxylic acid	experimental	-5.61417
1658	DB11366	O=C(N(C)c1ccccc1)C=1C(=O)N(C)c2c(C=1O)cccc2	C18H16N2O3	308.337	linomide	investigational	-5.61384
1659	DB08016	ClC1=C(CCCCOP(=O)(O)O)C(=O)NC(=O)N1	C8H12ClN2O6P	298.617	4-(4-chloro-2 6-dioxo-1 3-dihydropyrimidin-5-yl)butoxyphosphonic acid	experimental	-5.61287
1660	DB08286	O=C(O)COc1c2c(ccc1)cccc2	C12H10O3	202.206	naphthyloxyacetic acid	experimental	-5.61215
1661	DB05318	O=C(NCc1cc(OC)c(O)cc1)CCCC/C=C/C(C)C	C18H27NO3	305.412	capsaicin	investigational	-5.61187
1662	DB06774	O=C(NCc1cc(OC)c(O)cc1)CCCC/C=C/C(C)C	C18H27NO3	305.412	capsaicin	approved	-5.61187
1663	DB03257	O=C(N[C@@H](CC(C)C)[C@H]1[C@H](C(=O)OC)C[C@H](C(=O)O)O1)C	C14H23NO6	301.336	(2R 4R 5R)-5-[(1S)-1-acetamido-3-methylbutyl]-4-(methoxycarbonyl)oxolane-2-carboxylic acid	experimental	-5.61071
1664	DB04138	BrCCN(CCBr)c1c([N+H](O)[O-])cc([N+H](O)[O-])c(C(=O)NCC(=O)C=O)c1	C14H16Br2N4O7	512.107		experimental	-5.61048
1665	DB08314	Brc1cc(C(=O)c2oc(N)nc2)ccc1	C10H7BrN2O2	267.079	5-(3-bromobenzoyl)-1 3-oxazol-2-amine	experimental	-5.60906
1666	DB02030	P(=O)(OC[C@H]1[C@H](O)[C@@H](O)[C@H](n2c3c(nc2)cc(C)c(C)c3)O1)(O)O	C14H19N2O7P	358.284	ﾎｱ-ribazole-5'-phosphate	experimental	-5.60691
1667	DB07361	Clc1cc(NC(=O)Nc2sc(CCNc3ncnc4c3scc4)cn2)ccc1	C18H15ClN6OS2	430.934	1-(3-chlorophenyl)-3-[5-(2-{thieno[3 2-d]pyrimidin-4-ylamino}ethyl)-1 3-thiazol-2-yl]urea	experimental	-5.6064
1668	DB01810	O=C(OCc1ccccc1)N[C@@H](C(=O)N[C@H](/C=C/C(=O)C=O)C)Cc1ccccc1	C23H24N2O5	408.447	benzyl N-[(1R)-1-{[(2S 3E)-5 6-dioxohex-3-en-2-yl]carbamoyl}-2-phenylethyl]carbamate	experimental	-5.60632
1669	DB07015	O=C(N1CCCC1)[C@H]1[C@@H](N)CN(C(=O)c2nc3c(nc2)cccc3)C1	C18H21N5O2	339.392	(3R 4R)-4-(pyrrolidine-1-carbonyl)-1-(quinoxaline-2-carbonyl)pyrrolidin-3-amine	experimental	-5.60291
1670	DB02007	P(=O)(OC[C@H]1[C@H](O)[C@@H](O)[C@H](O)[C@@H](O)O1)(O)O	C6H13O9P	260.136	ﾎｱ-D-glucose-6-phosphate	experimental	-5.60281
1671	DB02312	P(=O)(OC[C@H]1[C@H](O)[C@@H](O)[C@H](O)[C@@H](O)O1)(O)O	C6H13O9P	260.136	ﾎｱ-D-glucose-6-phosphate	experimental	-5.60281
1672	DB02900	P(=O)(OC[C@H]1[C@H](O)[C@@H](O)[C@H](O)[C@@H](O)O1)(O)O	C6H13O9P	260.136	ﾎｱ-D-glucose-6-phosphate	experimental	-5.60281
1673	DB04122	P(=O)(OC[C@H]1[C@H](O)[C@@H](O)[C@H](O)[C@@H](O)O1)(O)O	C6H13O9P	260.136	ﾎｱ-D-glucose-6-phosphate	experimental	-5.60281
1674	DB00784	O=C(O)c1c(Nc2c(C)c(C)ccc2)cccc1	C15H15NO2	241.285	mefenamic acid	approved	-5.60224
1675	DB08987	OC(=Nc1c(C)cccc1C)C(N(CCC)CC)CC	C17H28N2O	276.417	etidocaine product	approved	-5.60216
1676	DB06913	S[C@@H](Nc1cc(C(F)(F)F)cc(C(F)(F)F)c1)[C@@H](C#N)C(=O)N	C12H9F6N3OS	357.275	(2S)-2-[(R)-{[3 5-bis(trifluoromethyl)phenyl]amino}(sulfanyl)methyl]-2-cyanoacetamide	experimental	-5.59793
1677	DB08043	FC(F)(F)c1cc(NC(=O)Nc2ccc(Oc3ccncc3)cc2)ccc1	C19H14F3N3O2	373.329	1-[4-(pyridin-4-yloxy)phenyl]-3-[3-(trifluoromethyl)phenyl]urea	experimental	-5.59617
1678	DB08611	Fc1c(F)c(-c2c(OCCO)cccc2)ccc1F	C14H11F3O2	268.231	2-[2-(2 3 4-trifluorophenyl)phenoxy]ethanol	experimental	-5.59572
1679	DB00216	S(=O)(=O)(CCc1cc2c(C[C@@H]3N(C)CCC3)c[nH]c2cc1)c1ccccc1	C22H26N2O2S	382.519	eletriptan	approved; investigational	-5.59444
1680	DB04531	S(C[C@H](N)C(=O)O)Cc1ccccc1	C10H13NO2S	211.281	benzylcysteine	experimental	-5.59244
1681	DB08540	O=C(OCC)c1nc(N2CCN(C3=Nc4c(SC3)cccc4)CC2)sc1	C18H20N4O2S2	388.507	ethyl 2-[4-(2H-1 4-benzothiazin-3-yl)piperazin-1-yl]-1 3-thiazole-4-carboxylate	experimental	-5.59186
1682	DB01437	O=C1C(CC)(c2ccccc2)CCC(=O)N1	C13H15NO2	217.264	glutethimide	approved; illicit	-5.59113
1683	DB03428	O(C)c1cc2/C(=C/c3[nH]cnc3)/C(=O)Nc2cc1	C13H11N3O2	241.245	(3Z)-3-(3H-imidazol-4-ylmethylidene)-5-methoxy-1H-indol-2-one	experimental	-5.59009
1684	DB07808	Fc1c(NC(=O)[C@H]2[C@@H](C(=O)O)C2)cc(F)cc1	C11H9F2NO3	241.191	(1S 2R)-2-[(2 5-difluorophenyl)carbamoyl]cyclopropane-1-carboxylic acid	experimental	-5.58985
1685	DB00282	P(=O)(O)(O)C(P(=O)(O)O)(O)CCN	C3H11NO7P2	235.07	pamidronate	approved	-5.58742
1686	DB04634	O=C(OCc1ccccc1)N[C@H](C(=O)O)C	C11H13NO4	223.225	(2S)-2-{[(benzyloxy)carbonyl]amino}propanoic acid	experimental	-5.58496
1687	DB03592	P(=O)(OCc1nc2C(=O)NC(N)=Nc2nc1)(O)O	C7H8N5O5P	273.143	(2-amino-4-oxo-3H-pteridin-6-yl)methoxyphosphonic acid	experimental	-5.58286
1688	DB02047	O=C(O)[C@@H](C)c1ccc(-c2ccccc2)cc1	C15H14O2	226.27	(2S)-2-(4-phenylphenyl)propanoic acid	experimental	-5.5788
1689	DB07035	IC1=C(Oc2cc(/C=C/C#N)ccc2)C(CC)=C(C)NC1=O	C17H15IN2O2	406.218	(2E)-3-{3-[(3-ethyl-5-iodo-2-methyl-6-oxo-1H-pyridin-4-yl)oxy]phenyl}prop-2-enenitrile	experimental	-5.5756
1690	DB08273	Ic1c(O)c([N+](=O)[O-])cc(CC(=O)NCCCCCC(=O)[O-])c1	C14H16IN2O6	435.191	6-[2-(4-hydroxy-3-iodo-5-nitrophenyl)acetamido]hexanoate	experimental	-5.57367
1691	DB09292	O=C(OCC)[C@@H](C[C@H](NC(=O)CCC(=O)O)Cc1ccc(-c2ccccc2)cc1)C	C24H29NO5	411.498	3-{[(2S 4R)-1-{[1 1'-biphenyl]-4-yl}-5-ethoxy-4-methyl-5-oxopentan-2-yl]carbamoyl}propanoic acid	approved	-5.5725
1692	DB07911	O=C([O-])C(=O)/C=C/CC(=O)c1ccccc1	C12H9O4	217.197	(3E)-2 6-dioxo-6-phenylhex-3-enoate	experimental	-5.5714
1693	DB09197	Clc1cc(N2CCN(CCc3n[nH]c(C)c3)CC2)ccc1	C16H21ClN4	304.82	1-(3-chlorophenyl)-4-[2-(5-methyl-1H-pyrazol-3-yl)ethyl]piperazine	approved	-5.57084
1694	DB07934	S(=O)(=O)(NCC(=O)N[C@@H](C(=O)N1CCCCC1)CCNc1cc[n+H]cc1)C1CCCCC1	C22H36N5O4S	466.617	4-{[(3R)-3-(2-cyclohexanesulfonamidoacetamido)-4-oxo-4-(piperidin-1-yl)butyl]amino}pyridin-1-ium	experimental	-5.57048
1695	DB08307	FC(F)(F)c1cc([N+](=O)[O-])c(C(O)=C2C(=O)CCCC2=O)cc1	C14H10F3NO5	329.228	2-{hydroxy[2-nitro-4-(trifluoromethyl)phenyl]methylidene}cyclohexane-1 3-dione	experimental	-5.57021
1696	DB00348	FC(F)(F)c1cc([N+](=O)[O-])c(C(=O)C2C(=O)CCCC2=O)cc1	C14H10F3NO5	329.228	nitisinone	approved; investigational	-5.56953
1697	DB08427	O=C(O)C(=O)CC1(C(=O)O)C=CC(O)C=C1	C10H10O6	226.183	prephenic acid	experimental	-5.56932
1698	DB00839	S(=O)(=O)(NC(=O)NN1CCCCCC1)c1ccc(C)cc1	C14H21N3O3S	311.4	tolazamide	approved	-5.56814
1699	DB00380	O=C1NC(=O)CN([C@H](CN2CC(=O)NC(=O)C2)C)C1	C11H16N4O4	268.269	dexrazoxane	approved; withdrawn	-5.56792
1700	DB08795	O=C(N[C@@H]1C(=O)N2[C@@H](C(=O)O)C(C)(C)S[C@H]12)[C@H](N=[N+]=[N-])c1ccccc1	C16H17N5O4S	375.402	azidocillin	approved	-5.56669
1701	DB00261	Clc1c(Cl)ccc2N=C3N(CC(=O)N3)Cc12	C10H7Cl2N3O	256.088	anagrelide	approved	-5.56661
1702	DB02909	Clc1c(-c2oc(C(=O)O)cc2)cccc1	C11H7ClO3	222.624	C11H7ClO3	experimental	-5.56651
1703	DB08469	O(C(C)(C)C)C(=O)N1CCC(c2onc(-c3sccc3)n2)CC1	C16H21N3O3S	335.421	tert-butyl 4-[3-(thiophen-2-yl)-1 2 4-oxadiazol-5-yl]piperidine-1-carboxylate	experimental	-5.56449
1704	DB07336	O(C)c1c(O)ccc(-c2cc3[nH]nc(-c4[nH]c5c(n4)cccc5)c3cc2)c1	C21H16N4O2	356.377	4-[3-(1H-1 3-benzodiazol-2-yl)-1H-indazol-6-yl]-2-methoxyphenol	experimental	-5.56411
1705	DB06830	P(=O)(O)(O)C(P(=O)(O)O)(O)CCCCCC	C7H18O7P2	276.161	1-hydroxy-1-phosphonoheptylphosphonic acid	experimental	-5.56226
1706	DB00946	O=C1C(C(CC)c2ccccc2)=C(O)c2c(O1)cccc2	C18H16O3	280.318	phenprocoumon	approved	-5.56202
1707	DB00454	O=C(OCC)C1(c2ccccc2)CCN(C)CC1	C15H21NO2	247.333	meperidine	approved	-5.56064
1708	DB01024	O=C(O)CC/C(=C/Cc1c(OC)c(C)c2c(c1O)C(=O)OC2)/C	C17H20O6	320.337	mycophenolic acid	approved	-5.55912
1709	DB04340	[PH](=O)(Oc1c(C(=O)[O-])cccc1)[O-]	C7H5O5P	200.085	2-(phosphinatooxy)benzoate	experimental	-5.55781
1710	DB03339	Ic1cc(CO)ccc1	C7H7IO	234.034	(3-iodophenyl)methanol	experimental	-5.55674
1711	DB06999	Clc1cnc2[nH]cc(C(=O)c3c(F)c(NS(=O)(=O)CCC)ccc3F)c2c1	C17H14ClF2N3O3S	413.826	N-(3-{5-chloro-1H-pyrrolo[2 3-b]pyridine-3-carbonyl}-2 4-difluorophenyl)propane-1-sulfonamide	experimental	-5.55641
1712	DB04608	O=C1NC(=O)c2c3c([nH]c4c3cc(O)cc4)cc(-c3ccccc3)c12	C20H12N2O3	328.321	14-hydroxy-7-phenyl-4 10-diazatetracyclo[7.7.0.0ﾂｲ 竅ｶ.0ﾂｹﾂｹ ﾂｹ竅ｶ]hexadeca-1 6 8 11(16) 12 14-hexaene-3 5-dione	experimental	-5.55573
1713	DB08717	O=C(O)C[C@H]1C(=O)N(C)Cc2c(N1)cccc2	C12H14N2O3	234.251	[(2S)-4-methyl-3-oxo-2 5-dihydro-1H-1 4-benzodiazepin-2-yl]acetic acid	experimental	-5.55446
1714	DB08209	O=C(O)c1c(/N=N/c2ccc(N(C)C)cc2)cccc1	C15H15N3O2	269.298	methyl red	experimental	-5.55369
1715	DB03259	Clc1c(c(Cl)ccc1)-c1c(O)c(O)ccc1	C12H8Cl2O2	255.097	3-(2 6-dichlorophenyl)benzene-1 2-diol	experimental	-5.55049
1716	DB03200	P(=O)(OC[C@H]1[C@H](O)[C@@H](O)[C@H](n2c3c(nc2)ncnc3)O1)(O)O	C10H13N4O7P	332.207	[(2S 3R 4R 5R)-3 4-dihydroxy-5-(purin-7-yl)oxolan-2-yl]methoxyphosphonic acid	experimental	-5.54724
1717	DB01655	P(=O)(OC[C@H](O)[C@@H](O)[C@H](O)[C@H](O)C(=O)O)(O)O	C6H13O10P	276.135	L-guluronic acid 6-phosphate	experimental	-5.5469
1718	DB07428	O(Cc1ccncc1)c1c(C)ccc(OC)c1	C14H15NO2	229.274	4-(5-methoxy-2-methylphenoxymethyl)pyridine	experimental	-5.54544
1719	DB07454	BrC[C@](O)(C(=O)Nc1cc(C(F)(F)F)c([N+](=O)[O-])cc1)C	C11H10BrF3N2O4	371.107	(2R)-3-bromo-2-hydroxy-2-methyl-N-[4-nitro-3-(trifluoromethyl)phenyl]propanamide	experimental	-5.54531
1720	DB01857	P(=O)(OC(=O)C[C@H](N)C(=O)O)(O)O	C4H8NO7P	213.083	aspartyl phosphate	experimental	-5.54298
1721	DB06928	Ic1ccc(CP(=O)(O)C[C@H](C(=O)O)CCC(=O)O)cc1	C13H16IO6P	426.141	(2S)-2-{[hydroxy(4-iodophenyl)methylphosphoryl]methyl}pentanedioic acid	experimental	-5.54217
1722	DB01053	O=C(N[C@@H]1C(=O)N2[C@@H](C(=O)O)C(C)(C)S[C@H]12)Cc1ccccc1	C16H18N2O4S	334.39	penicillin G	approved; vet_approved	-5.53961
1723	DB04879	Clc1ccc(Nc2nnc(Cc3ccncc3)c3c2cccc3)cc1	C20H15ClN4	346.813	vatalanib	investigational	-5.53952
1724	DB08531	Clc1c(Cl)cccc1C1=Nc2n(C(NCc3ccncc3)=C1)ncc2	C18H13Cl2N5	370.235	5-(2 3-dichlorophenyl)-N-(pyridin-4-ylmethyl)pyrazolo[1 5-a]pyrimidin-7-amine	experimental	-5.53921
1725	DB05885	FC(F)=C[C@H]1CN([C@H](C(=O)N)CC)C(=O)C1	C10H14F2N2O2	232.227	seletracetam	investigational	-5.53552
1726	DB04832	Brc1ccc(C(=CCN(C)C)c2cnccc2)cc1	C16H17BrN2	317.224	zelmid	withdrawn	-5.53399
1727	DB01325	Clc1c(S(=O)(=O)N)cc2C(=O)NC(CC)Nc2c1	C10H12ClN3O3S	289.739	quinethazone	approved	-5.53303
1728	DB08554	O=C(O)[C@@H](NC(=O)CCC(=O)O)CCC	C9H15NO5	217.219	(2S)-2-(3-carboxypropanamido)pentanoic acid	experimental	-5.5328
1729	DB09138	P(=O)([O-])([O-])CP(=O)([O-])[O-].[Tc+4].O.O	CH6O8P2Tc	305.906	(竅ｹ竅ｸTc)technetium(4+) ion dihydrate phosphonatomethylphosphonate	approved	-5.53044
1730	DB04338	Fc1ccc(-c2c(n(C3CCNCC3)cn2)-c2nc(N)ncc2)cc1	C18H19FN6	338.382	4-[5-(4-fluorophenyl)-3-(piperidin-4-yl)imidazol-4-yl]pyrimidin-2-amine	experimental	-5.52862
1731	DB02793	O=C(O)C(OC=1[C@H](O)[C@@H](C(=O)O)C=CC=1)=C	C10H10O6	226.183	isochorismic acid	experimental	-5.5281
1732	DB04302	O=C1C(C)=C(O)[C@](/C=C(/C=C)\C)(C)S1	C11H14O2S	210.293	thiolactomycin	experimental	-5.52726
1733	DB03321	O=C(N[C@H]1[C@H]([C@H](O)[C@@H](O)CO)OC(C(=O)O)=C[C@@H]1N)C	C11H18N2O7	290.27	(4S 5R 6R)-4-amino-5-acetamido-6-[(1R 2S)-1 2 3-trihydroxypropyl]-5 6-dihydro-4H-pyran-2-carboxylic acid	experimental	-5.52704
1734	DB07288	Clc1ccc(NC(=O)c2c(NCc3ccncc3)cccc2)cc1	C19H16ClN3O	337.803	N-(4-chlorophenyl)-2-[(pyridin-4-ylmethyl)amino]benzamide	experimental	-5.52547
1735	DB00748	Clc1ccc(C(OCCN(C)C)c2ncccc2)cc1	C16H19ClN2O	290.788	carbinoxamine	approved	-5.5253
1736	DB08229	O=C(N(Cc1ccccc1)Cc1ccccc1)[C@@H](O)CC(=O)N(N)CC(=O)O	C20H23N3O5	385.414	[(3S)-N-amino-3-(dibenzylcarbamoyl)-3-hydroxypropanamido]acetic acid	experimental	-5.52292
1737	DB03893	S=C(N)c1c[n+]([C@H]2[C@H](O)[C@@H](O)[C@H](COP(OP(=O)(OC[C@H]3[C@H](O)[C@@H](O)[C@H](n4c5ncnc(N)c5nc4)O3)O)(=O)[O-])O2)ccc1	C21H27N7O13P2S	679.491	1-[(2R 3R 4R 5S)-5-[({[(2S 3R 4R 5R)-5-(6-aminopurin-9-yl)-3 4-dihydroxyoxolan-2-yl]methoxy(hydroxy)phosphoryl phosphonato}oxy)methyl]-3 4-dihydroxyoxolan-2-yl]-3-carbamothioyl-1ﾎｻ竅ｵ-pyridin-1-ylium	experimental	-5.52034
1738	DB02475	O=C(O)[C@@H](CCCNC(=N)N)N1C(=O)CC1	C9H16N4O3	228.248	deoxyamidinoproclavaminate	experimental	-5.52027
1739	DB07116	P(=O)(OC[C@@H]1[C@@H](O)C[C@H](n2c3c(c(C)ccc3)cc2)O1)(O)O	C14H18NO6P	327.27	[(2R 3S 5R)-3-hydroxy-5-(4-methylindol-1-yl)oxolan-2-yl]methoxyphosphonic acid	experimental	-5.5174
1740	DB01097	FC(F)(F)c1ccc(NC(=O)c2c(C)onc2)cc1	C12H9F3N2O2	270.207	leflunomide	approved; investigational	-5.51373
1741	DB07111	O=C(O)CC[C@H](O)/C=C/C=C\C/C=C\C/C=C\C/C=C\C/C=C\CC	C22H32O3	344.488	(4S 5E 7Z 10Z 13Z 16Z 19Z)-4-hydroxydocosa-5 7 10 13 16 19-hexaenoic acid	experimental	-5.51298
1742	DB04149	O(C)c1c(OC2CCCC2)cc([C@H]2CC(=O)NC2)cc1	C16H21NO3	275.343	(-)-rolipram	experimental	-5.5127
1743	DB01981	S(=O)(=O)(O[C@H]1[C@H](O)O[C@@H]2[C@H](O)[C@H]1OC2)O	C6H10O8S	242.204	[(1S 3R 4R 5R 8S)-3 8-dihydroxy-2 6-dioxabicyclo[3.2.1]octan-4-yl]oxidanesulfonic acid	experimental	-5.51264
1744	DB04001	O=C(O)C(=O)Nc1c(C(=O)O)cc2c([nH]cc2)c1	C11H8N2O5	248.192	6-(carboxyformamido)-1H-indole-5-carboxylic acid	experimental	-5.51227
1745	DB07769	FC(F)(F)c1c([N+](=O)[O-])ccc(NC(=O)[C@@](O)(COc2ccc(F)cc2)C)c1	C17H14F4N2O5	402.297	(2S)-3-(4-fluorophenoxy)-2-hydroxy-2-methyl-N-[4-nitro-3-(trifluoromethyl)phenyl]propanamide	experimental	-5.51209
1746	DB07033	O=C1C([C@@H](C)c2[nH]ccc2)=C2C(=N1)C=CC(O)=C2	C14H12N2O2	240.257	5-hydroxy-3-[(1R)-1-(1H-pyrrol-2-yl)ethyl]indol-2-one	experimental	-5.51194
1747	DB07866	O=C1[C@@](CCC)(C)SC(NC2CCCCCCC2)=N1	C15H26N2OS	282.445	(5S)-2-(cyclooctylamino)-5-methyl-5-propyl-1 3-thiazol-4-one	experimental	-5.51193
1748	DB01158	Brc1c(C[N+](CC)(C)C)cccc1	C11H17BrN	243.163	bretylium	approved	-5.51006
1749	DB02154	O=C(O)[C@H]([C@@H](C(=O)O)Cc1cc2OCOc2cc1)Cc1cc2OCOc2cc1	C20H18O8	386.352	(2S 3S)-2 3-bis(2H-1 3-benzodioxol-5-ylmethyl)butanedioic acid	experimental	-5.50913
1750	DB06977	O(C[C@@H](N)CC1=C2[C@H](N=C1)C=CC=C2)c1cc(-c2cc3c([nH]nc3)cc2)cnc1	C23H21N5O	383.446	(2S)-1-[(7aR)-7aH-indol-3-yl]-3-{[5-(1H-indazol-5-yl)pyridin-3-yl]oxy}propan-2-amine	experimental	-5.50623
1751	DB08309	S(=O)(=O)(CCNCCCO)c1ccc(Nc2nc(OCC3CCCCC3)c3nc[nH]c3n2)cc1	C23H32N6O4S	488.603	3-{[2-(4-{[6-(cyclohexylmethoxy)-9H-purin-2-yl]amino}benzenesulfonyl)ethyl]amino}propan-1-ol	experimental	-5.50581
1752	DB00697	Clc1c(NC2=NCCN2)c2nsnc2cc1	C9H8ClN5S	253.711	tizanidine	approved	-5.50342
1753	DB01190	ClC(C(NC(=O)[C@H]1N(C)C[C@H](CCC)C1)[C@@H]1[C@H](O)[C@H](O)[C@@H](O)[C@@H](SC)O1)C	C18H33ClN2O5S	424.983	clindamycin	approved; vet_approved	-5.50077
1754	DB07873	P(=O)(O)(O)C(P(=O)(O)O)(O)CCCCCCCCCCC	C12H28O7P2	346.294	1-hydroxy-1-phosphonododecylphosphonic acid	experimental	-5.49558
1755	DB06941	S=C(/N=N\Cc1c(N2CCN(C)CC2)cccc1)N	C13H19N5S	277.388	(Z)-{[2-(4-methylpiperazin-1-yl)phenyl]methyl}iminothiourea	experimental	-5.49534
1756	DB00906	O=C(O)[C@H]1CN(CCC=C(c2c(C)ccs2)c2c(C)ccs2)CCC1	C20H25NO2S2	375.548	tiagabine	approved	-5.4944
1757	DB06931	P(=O)(O)(O)C(P(=O)(O)O)(O)CCCCCCCC	C9H22O7P2	304.214	1-hydroxy-1-phosphonononylphosphonic acid	experimental	-5.49433
1758	DB03486	P(=O)(OC[C@H]1[C@H](O)[C@@H](O)[C@H](n2c3N=C(N)NC(=O)c3nc2)O1)(O)CP(=O)(O)O	C11H17N5O10P2	441.228	{[(2S 3R 4R 5R)-5-(2-amino-6-oxo-1H-purin-9-yl)-3 4-dihydroxyoxolan-2-yl]methoxy(hydroxy)phosphoryl}methylphosphonic acid	experimental	-5.49374
1759	DB08319	[SH0](=O)(O)c1c(-c2c(O)cccc2)cccc1	C12H10O3S	234.271	(R)-2-(2-hydroxyphenyl)benzenesulfinic acid	experimental	-5.49064
1760	DB08238	S(=O)(=O)(O)c1cc2c(c(N)ccc2)cc1	C10H9NO3S	223.248	cleve ﾎｲ-acid	experimental	-5.49054
1761	DB03235	O=[N+]([O-])c1cc(O[C@H]2[C@H](O)[C@@H](O)[C@H](O)[C@@H](CO)O2)cc(C(=O)NCCCN2CCN(CCCN)CC2)c1	C23H37N5O9	527.568	N-{3-[4-(3-aminopropyl)piperazin-1-yl]propyl}-3-nitro-5-{[(2S 3R 4S 5S 6R)-3 4 5-trihydroxy-6-(hydroxymethyl)oxan-2-yl]oxy}benzamide	experimental	-5.48758
1762	DB04073	O=[N+]([O-])c1cc(O[C@H]2[C@H](O)[C@@H](O)[C@H](O)[C@@H](CO)O2)cc(C(=O)NCCCN2CCN(CCCN)CC2)c1	C23H37N5O9	527.568	N-{3-[4-(3-aminopropyl)piperazin-1-yl]propyl}-3-nitro-5-{[(2S 3R 4S 5S 6R)-3 4 5-trihydroxy-6-(hydroxymethyl)oxan-2-yl]oxy}benzamide	experimental	-5.48758
1763	DB08302	O=[N+]([O-])/C(=C\c1oc(-c2cc(C(=O)O)ccc2)cc1)/CCC	C16H15NO5	301.294	3-{5-[(1Z)-2-nitropent-1-en-1-yl]furan-2-yl}benzoic acid	experimental	-5.48648
1764	DB02495	O=C1NC(Nc2ccccc2)=Nc2n(CCCCO)cnc12	C15H17N5O2	299.328	GUANINEN2PHENYL94hydroxybutyl	experimental	-5.48627
1765	DB07245	O(C)c1cc(-c2cc(CCc3nc(N)ccc3)ccc2)ccc1	C20H20N2O	304.386	6-{2-[3-(3-methoxyphenyl)phenyl]ethyl}pyridin-2-amine	experimental	-5.48595
1766	DB06884	O=C(NNCc1ccc(C(C)C)cc1)c1ccc(O)cc1	C17H20N2O2	284.353	4-hydroxy-N'-[(4-isopropylphenyl)methyl]benzohydrazide	experimental	-5.48491
1767	DB06190	Clc1cc([C@@H](O)CNCCNc2cc(-c3cc(C(=O)O)ccc3)ccc2)ccc1	C23H23ClN2O3	410.9	3'-[(2-{[(2R)-2-(3-chlorophenyl)-2-hydroxyethyl]amino}ethyl)amino]-[1 1'-biphenyl]-3-carboxylic acid	investigational	-5.48284
1768	DB02408	OC(O)([C@@H](N)CCCC)CNC1CC1	C10H22N2O2	202.294	(3S)-3-amino-1-(cyclopropylamino)heptane-2 2-diol	experimental	-5.482
1769	DB03433	P(=O)(O[C@@H](CNCc1c(O)c(C)ncc1COP(=O)(O)O)C)(O)O	C11H20N2O9P2	386.232	[(2R)-1-[({3-hydroxy-2-methyl-5-[(phosphonooxy)methyl]pyridin-4-yl}methyl)amino]propan-2-yl]oxyphosphonic acid	experimental	-5.48095
1770	DB09135	Ic1c(N(C(=O)C)CC(O)CO)c(I)c(C(=O)NCCO)c(I)c1C(=O)NCC(O)CO	C18H24I3N3O8	791.116	ioxilan	approved	-5.48029
1771	DB00793	IC#CCOc1c(Cl)cc(Cl)c(Cl)c1	C9H4Cl3IO	361.391	haloprogin	approved; withdrawn	-5.47996
1772	DB07908	O=C1C(CCO)=C(C)c2c(O1)cc(O)cc2	C12H12O4	220.221	7-hydroxy-3-(2-hydroxyethyl)-4-methylchromen-2-one	experimental	-5.47992
1773	DB00612	O(C(C)C)CCOCc1ccc(OCC(O)CNC(C)C)cc1	C18H31NO4	325.443	1-{4-[(2-isopropoxyethoxy)methyl]phenoxy}-3-(isopropylamino)propan-2-ol	approved	-5.47673
1774	DB01120	S(=O)(=O)(NC(=O)NN1C[C@H]2[C@@H](C1)CCC2)c1ccc(C)cc1	C15H21N3O3S	323.411	gliclazidum	approved	-5.47672
1775	DB08824	Ic1ccc([C@@H]2[C@H](C(=O)OC)C3N(CCCF)C(C2)CC3)cc1	C18H23FINO2	431.284	methyl (2S 3S)-8-(3-fluoropropyl)-3-(4-iodophenyl)-8-azabicyclo[3.2.1]octane-2-carboxylate	approved	-5.47614
1776	DB01620	N(CCC(c1ncccc1)c1ccccc1)(C)C	C16H20N2	240.343	pheniramine	approved	-5.47572
1777	DB02785	Clc1c(N2CCN(C)CC2)ncc(C(=O)N2C[C@H](C(=O)NC(C)(C)C)N(C[C@H](O)C[C@@H](C(=O)N[C@@H]3[C@@H](O)CC[C@H]3C)Cc3ccccc3)CC2)n1	C37H55ClN8O5	727.336	(2R)-1-[(2R 4S)-4-benzyl-2-hydroxy-4-{[(1S 2S 5R)-2-hydroxy-5-methylcyclopentyl]carbamoyl}butyl]-N-tert-butyl-4-[6-chloro-5-(4-methylpiperazin-1-yl)pyrazine-2-carbonyl]piperazine-2-carboxamide	experimental	-5.4741
1778	DB02352	O(Cc1ccccc1)c1c(N)nccc1	C12H12N2O	200.237	3-(benzyloxy)pyridin-2-amine	experimental	-5.47343
1779	DB08638	O(O)n1c2c(c(C[C@H](N)CO)c1)cccc2	C11H14N2O3	222.24	(2S)-2-amino-3-(1-hydroperoxyindol-3-yl)propan-1-ol	experimental	-5.47221
1780	DB08414	Clc1nc(S[C@@H](C)c2ncc3occc3c2)nc(N)c1	C13H11ClN4OS	306.771	6-chloro-2-{[(1S)-1-{furo[2 3-c]pyridin-5-yl}ethyl]sulfanyl}pyrimidin-4-amine	experimental	-5.4701
1781	DB06441	ClC(Cl)(P(OP(=O)(OC[C@@H]1[C@@H](O)[C@@H](O)[C@H](n2c3nc(SCCC(F)(F)F)nc(NCCSC)c3nc2)O1)O)(=O)O)P(=O)(O)O	C17H25Cl2F3N5O12P3S2	776.35	cangrelor	approved	-5.46967
1782	DB03752	Ic1sc(C(=O)c2ccc([C@@H](C(=O)O)C)cc2)cc1	C14H11IO3S	386.205	(2S)-2-[4-(5-iodothiophene-2-carbonyl)phenyl]propanoic acid	experimental	-5.46947
1783	DB06833	N(Cc1c2c(n(-c3ccc(C)cc3)c1)cccc2)CC1CCCCC1	C23H28N2	332.482	(cyclohexylmethyl)({[1-(4-methylphenyl)indol-3-yl]methyl})amine	experimental	-5.46846
1784	DB04659	S(=O)(=O)(O/N=C(\S[C@H]1[C@H](O)[C@@H](O)[C@H](O)[C@@H](CO)C1)/Cc1ccccc1)O	C15H21NO8S2	407.459	[(Z)-(2-phenyl-1-{[(1R 2R 3S 4R 5R)-2 3 4-trihydroxy-5-(hydroxymethyl)cyclohexyl]sulfanyl}ethylidene)amino]oxysulfonic acid	experimental	-5.46842
1785	DB00531	ClCCN(CCCl)P1(=O)OCCCN1	C7H15Cl2N2O2P	261.086	cyclophosphamide (+-)-	approved; investigational	-5.46836
1786	DB07047	Clc1c(-c2cc(C(=O)O)c(O)cc2)ccc(Cl)c1	C13H8Cl2O3	283.107	5-(2 4-dichlorophenyl)-2-hydroxybenzoic acid	experimental	-5.46768
1787	DB01366	O=C1Nc2c(O)ccc([C@@H](O)[C@@H](NC(C)C)CC)c2C=C1	C16H22N2O3	290.358	Pro-Air	approved	-5.46753
1788	DB04680	O=C(OC)CCCCCCCCO[C@H]1[C@H](O)[C@@H](O)[C@@H](O)[C@@H](CO)O1	C16H30O8	350.405	galactose grease	experimental	-5.46703
1789	DB08635	O=[N+]([O-])c1ccc(/C=C/c2ccc(N(CCCCC(=O)O)C)cc2)cc1	C20H22N2O4	354.4	5-[methyl({4-[(E)-2-(4-nitrophenyl)ethenyl]phenyl})amino]pentanoic acid	experimental	-5.46395
1790	DB04948	Clc1c(OC(C)C2=NCCN2)c(Cl)ccc1	C11H12Cl2N2O	259.132	lofexidine	approved; investigational	-5.46237
1791	DB08440	O=C(Nc1c2c(nccc2)c2ncccc2c1)C	C14H11N3O	237.257	N-(1 10-phenanthrolin-5-yl)acetamide	experimental	-5.46202
1792	DB08955	ON=C(O)C(C)c1ccc(CC(C)C)cc1	C13H19NO2	221.296	ibuproxam	withdrawn	-5.46126
1793	DB02609	P(=O)(OC[C@H](O)[C@H](N)C(=O)O)(O)O	C4H10NO7P	215.099	(2S 3R)-2-amino-3-hydroxy-4-(phosphonooxy)butanoic acid	experimental	-5.4606
1794	DB02441	O=C1NNC(=O)c2nc(CCCC)[nH]c12	C9H12N4O2	208.217	2-butyl-1H 5H 6H-imidazo[4 5-d]pyridazine-4 7-dione	experimental	-5.46034
1795	DB00736	[SH0](=O)(Cc1c(C)c(OC)c(C)cn1)c1[nH]c2c(n1)cc(OC)cc2	C17H19N3O3S	345.416	5-methoxy-2-[(S)-(4-methoxy-3 5-dimethylpyridin-2-yl)methanesulfinyl]-1H-1 3-benzodiazole	approved; investigational	-5.4598
1796	DB08536	Brc1c2n(C(NCc3cncnc3)=CC(c3ccccc3)=C2)nc1	C18H14BrN5	380.241	3-bromo-5-phenyl-N-(pyrimidin-5-ylmethyl)pyrazolo[1 5-a]pyridin-7-amine	experimental	-5.45904
1797	DB04854	O=C(O)c1c(C)nc(-c2cc(C#N)c(OCC(C)C)cc2)s1	C16H16N2O3S	316.375	febuxostat	approved	-5.45802
1798	DB02445	P(=O)(OC[C@@H](O)[C@H](O)[C@@H](O)[C@H](N)CO)(O)O	C6H16NO8P	261.167	[(2R 3R 4S 5R)-5-amino-2 3 4 6-tetrahydroxyhexyl]oxyphosphonic acid	experimental	-5.45776
1799	DB03573	O=C(N[C@@H](C(=O)NCCC(C)C)CCc1ccccc1)[C@@H](O)CC(=O)O	C19H28N2O5	364.436	(3S)-3-hydroxy-3-{[(1R)-1-[(3-methylbutyl)carbamoyl]-3-phenylpropyl]carbamoyl}propanoic acid	experimental	-5.45421
1800	DB03109	O=C(N[C@@H]1[C@@H](O)[C@@H](O)[C@@H](CO)O[C@H]1O)C	C8H15NO6	221.208	N-acetyl-ﾎｲ-D-galactosamine	experimental	-5.45328
1801	DB03567	O=C(N[C@@H]1[C@@H](O)[C@@H](O)[C@@H](CO)O[C@H]1O)C	C8H15NO6	221.208	N-acetyl-ﾎｲ-D-galactosamine	experimental	-5.45328
1802	DB03740	O=C(N[C@@H]1[C@@H](O)[C@@H](O)[C@@H](CO)O[C@H]1O)C	C8H15NO6	221.208	N-acetyl-ﾎｲ-D-galactosamine	experimental	-5.45328
1803	DB04797	Fc1ccc(-c2c(C3=Cn4c(C(C)C)nnc4C=C3)ocn2)cc1	C18H15FN4O	322.336	triazolopyridine	experimental	-5.45116
1804	DB08777	O=C1NC=Nc2sc3c(c12)CCCC3	C10H10N2OS	206.264	8-thia-4 6-diazatricyclo[7.4.0.0ﾂｲ 竅ｷ]trideca-1(9) 2(7) 5-trien-3-one	experimental	-5.45108
1805	DB03672	N(Cc1ccccc1)c1c2c(nc3c1CCCC3)cccc2	C20H20N2	288.386	9-N-phenylmethylamino-tacrine	experimental	-5.45055
1806	DB01048	OC[C@@H]1C=C[C@H](n2c3nc(N)nc(NC4CC4)c3nc2)C1	C14H18N6O	286.332	abacavir	approved; investigational	-5.45017
1807	DB09267	O=C([O-])CN(CC(=O)[O-])c1c(C#N)c(CC(=O)[O-])c(C(=O)[O-])s1.[Sr+2].[Sr+2]	C12H6N2O8SSr2	513.49	distrontium(2+) ion 5-[bis(carboxylatomethyl)amino]-3-(carboxylatomethyl)-4-cyanothiophene-2-carboxylate	approved	-5.44917
1808	DB04459	ClC1=C(Cl)c2c(C(=O)O1)cccc2	C9H4Cl2O2	215.033	3 4-dichloroisocoumarin	experimental	-5.44727
1809	DB07595	Brc1cc(-c2nc3[n+](c(NCc4ccncc4)c2)[nH]cc3)ccc1	C18H15BrN5	381.249	5-(3-bromophenyl)-7-[(pyridin-4-ylmethyl)amino]-1H-8ﾎｻ竅ｵ-pyrazolo[1 5-a]pyrimidin-8-ylium	experimental	-5.44676
1810	DB02712	Fc1cc2[C@]3(C(=O)NC(=O)N3)CCOc2cc1	C11H9FN2O3	236.199	sorbinil	experimental	-5.44622
1811	DB03020	P(=O)(OP(=O)(OC[C@H]1[C@H](O)[C@@H](O)[C@H](c2cc(C(=O)N)c[n+H]c2)O1)[O-])(OC[C@H]1[C@H](O)[C@@H](O)[C@H](n2c3ncnc(N)c3nc2)O1)O	C21H27N7O14P2	663.425	3-[(2S 3R 4R 5S)-5-[({[(2S 3R 4R 5R)-5-(6-aminopurin-9-yl)-3 4-dihydroxyoxolan-2-yl]methoxy(hydroxy)phosphoryl phosphonato}oxy)methyl]-3 4-dihydroxyoxolan-2-yl]-5-carbamoylpyridin-1-ium	experimental	-5.4452
1812	DB07608	Clc1cc([C@@H](C(=O)Nc2cc3c(NC(=O)c4ccccc4)n[nH]c3cc2)CCN)ccc1	C24H22ClN5O2	447.917	N-{5-[(2S)-4-amino-2-(3-chlorophenyl)butanamido]-1H-indazol-3-yl}benzamide	experimental	-5.44515
1813	DB00914	N=C(NC(=N)N)NCCc1ccccc1	C10H15N5	205.26	phenethylbiguanide	approved; withdrawn	-5.44501
1814	DB07038	O=C(O)c1c(NC2CCCCC2)cccc1	C13H17NO2	219.28	2-(cyclohexylamino)benzoic acid	experimental	-5.44464
1815	DB08263	O=C(O)[C@H](NC(=O)C(=O)O)Cc1ccccc1	C11H11NO5	237.209	(2R)-2-(carboxyformamido)-3-phenylpropanoic acid	experimental	-5.44423
1816	DB04614	O=C1NC2=C([C@H](NCCCCCCCCCCNc3c4c(nc5c3CCCC5)cccc4)CCC2)C=C1	C32H44N4O	500.718	(R)-tacrine(10)-hupyridone	experimental	-5.44323
1817	DB08137	Fc1ccc(NC(=O)c2c(NC(=O)c3ccccc3)c[nH]n2)cc1	C17H13FN4O2	324.309	4-benzamido-N-(4-fluorophenyl)-1H-pyrazole-3-carboxamide	experimental	-5.44104
1818	DB08103	Brc1c(O)c(Br)cc(Oc2ccccc2)c1	C12H8Br2O2	343.999	2 6-dibromo-4-phenoxyphenol	experimental	-5.44038
1819	DB04472	O=[N+]([O-])c1ccc([C@@H](O)CN=[N+]=[N-])cc1	C8H8N4O3	208.174	(1R)-2-azido-1-(4-nitrophenyl)ethanol	experimental	-5.4361
1820	DB07809	O=C(c1cc(NCc2ccc(C(=N)N)cc2)ncc1)c1cc(C)ccc1	C21H20N4O	344.41	4-({[4-(3-methylbenzoyl)pyridin-2-yl]amino}methyl)benzenecarboximidamide	experimental	-5.43559
1821	DB01332	O=C(N[C@@H]1C(=O)N2C(C(=O)O)=CCS[C@H]12)/C(=N\OC)/c1nc(N)sc1	C13H13N5O5S2	383.403	ceftizoxime	approved	-5.43235
1822	DB08190	Ic1c(CCNC(=O)C)c2c([nH]1)ccc(OC)c2	C13H15IN2O2	358.175	N-[2-(2-iodo-5-methoxy-1H-indol-3-yl)ethyl]acetamide	experimental	-5.43105
1823	DB08077	Clc1cc(Cl)cc(NC(=O)Nc2ccc(OC(C(=O)O)(C)C)cc2)c1	C17H16Cl2N2O4	383.226	2-(4-{[(3 5-dichlorophenyl)carbamoyl]amino}phenoxy)-2-methylpropanoic acid	experimental	-5.43097
1824	DB01195	FC(F)(F)COc1c(C(=O)NCC2NCCCC2)cc(OCC(F)(F)F)cc1	C17H20F6N2O3	414.343	flecainide	approved; withdrawn	-5.42957
1825	DB09087	S(=O)(=O)([O-])[O-].S(=O)(=O)([O-])[O-].[K+].[Al+3]	AlKO8S2	258.205	aluminium(3+) ion potassium disulfate	approved	-5.42899
1826	DB00168	O=C(OC)[C@@H](NC(=O)[C@@H](N)CC(=O)O)Cc1ccccc1	C14H18N2O5	294.303	aspartame	approved; nutraceutical	-5.42746
1827	DB03315	P(=O)(O[C@@H]1[C@@H](O)[C@H](n2c3N=C(N)NC(=O)c3nc2)O[C@H]1CO)(O)O	C10H14N5O8P	363.221	guanosine-3'-monophosphate	experimental	-5.42556
1828	DB04123	Ic1ccc(CC(=O)NC[PH](=O)O)cc1	C9H11INO3P	339.067	[2-(4-iodophenyl)acetamido]methylphosphinic acid	experimental	-5.42102
1829	DB03759	O=[N+]([O-])c1c([N+](=O)[O-])cc2NC(=O)C(=O)Nc2c1	C8H4N4O6	252.142	DNQX	experimental	-5.41948
1830	DB02988	O=C(O)C(=N)Cc1c2c([nH]c1)cccc2	C11H10N2O2	202.209	imino-tryptophan	experimental	-5.41498
1831	DB08081	O=C(N[C@@H]1C(=O)OCC1)CC(=O)CCCCC	C12H19NO4	241.284	3-oxo-N-[(3S)-2-oxooxolan-3-yl]octanamide	experimental	-5.41397
1832	DB00798	O(C1C(O)C(OC2C(O)C(NC)C(O)(C)CO2)C(N)CC1N)C1C(N)CCC(C(NC)C)O1	C21H43N5O7	477.595	gentamicin	approved; vet_approved	-5.41279
1833	DB07422	FC(F)(F)c1c([N+](=O)[O-])ccc(NC(=O)[C@@](O)(COc2c(F)c(F)c(F)c(F)c2F)C)c1	C17H10F8N2O5	474.259	(2S)-2-hydroxy-2-methyl-N-[4-nitro-3-(trifluoromethyl)phenyl]-3-pentafluorophenoxypropanamide	experimental	-5.41254
1834	DB09071	OC(=NC[C@H]1[C@H](c2c3c(OCC3)ccc2)C1)CC	C15H19NO2	245.322	N-{[(1R 2R)-2-(2 3-dihydro-1-benzofuran-4-yl)cyclopropyl]methyl}propanimidic acid	approved	-5.4097
1835	DB03991	O=C(N[C@H]1[C@H]([C@H](O)[C@@H](O)CO)OC(C(=O)O)=C[C@@H]1O)C	C11H17NO8	291.255	(4S 5R 6R)-5-acetamido-4-hydroxy-6-[(1R 2S)-1 2 3-trihydroxypropyl]-5 6-dihydro-4H-pyran-2-carboxylic acid	experimental	-5.40942
1836	DB00484	Brc1c(NC2=NCCN2)ccc2nccnc12	C11H10BrN5	292.135	brimonidine	approved	-5.40676
1837	DB03468	S(=O)(=O)(N)c1cc2c(cc1)CCNC2	C9H12N2O2S	212.269	1 2 3 4-tetrahydroisoquinoline-7-sulfonamide	experimental	-5.40608
1838	DB00312	O=C1C(C(CCC)C)(CC)C(=O)NC(=O)N1	C11H18N2O3	226.272	pentobarbital	approved; vet_approved	-5.40228
1839	DB08282	Clc1ccc(NC(=S)OCCN2C(=O)c3c(C2=O)cccc3)cc1	C17H13ClN2O3S	360.815	N-(4-chlorophenyl)[2-(1 3-dioxoisoindol-2-yl)ethoxy]carbothioamide	experimental	-5.4019
1840	DB06210	O=C(O)c1cc(-c2c(O)c(N/N=C/3\C(=O)N(c4cc(C)c(C)cc4)N=C\3C)ccc2)ccc1	C25H22N4O4	442.467	3-(3-{2-[(4Z)-1-(3 4-dimethylphenyl)-3-methyl-5-oxopyrazol-4-ylidene]hydrazin-1-yl}-2-hydroxyphenyl)benzoic acid	approved	-5.39822
1841	DB00969	O=C1N(Cc2c(C)[nH]cn2)CCc2n(C)c3c(c12)cccc3	C17H18N4O	294.351	alosetron	approved; withdrawn	-5.39761
1842	DB03799	S(C(F)(F)F)CC[C@H](N)C(=O)O	C5H8F3NO2S	203.183	trifluoromethionine	experimental	-5.39668
1843	DB08088	Clc1c(C)c(/N=C/2\O[C@@H](C(F)(F)F)[C@@H]3[C@@H](O)CCN\23)ccc1C#N	C15H13ClF3N3O2	359.731	4-{[(1R 3Z 7S 7aS)-7-hydroxy-1-(trifluoromethyl)-tetrahydro-1H-pyrrolo[1 2-c][1 3]oxazol-3-ylidene]amino}-2-chloro-3-methylbenzonitrile	experimental	-5.39386
1844	DB07185	Clc1ccc(OCC(=O)Nc2c(C(=O)O)cccc2)cc1	C15H12ClNO4	305.713	2-[2-(4-chlorophenoxy)acetamido]benzoic acid	experimental	-5.39226
1845	DB05298	O=C(O)c1nc(-c2nc(-c3cc(OCC)c(OCC)cc3)sc2)ccc1	C19H18N2O4S	370.422	tetomilast	investigational	-5.39126
1846	DB08045	Clc1c(O)cc(O)c(-c2c(-c3ccc(OCCCN)cc3)cn[nH]2)c1	C18H18ClN3O3	359.807	4-{4-[4-(3-aminopropoxy)phenyl]-2H-pyrazol-3-yl}-6-chlorobenzene-1 3-diol	experimental	-5.39095
1847	DB08360	N#Cc1c2n(C(Nc3ccccc3)=NC(N3CCN(CC)CC3)=N2)nc1	C18H20N8	348.405	2-(4-ethylpiperazin-1-yl)-4-(phenylamino)pyrazolo[1 5-a][1 3 5]triazine-8-carbonitrile	experimental	-5.38785
1848	DB04571	O=C1Oc2c(C)c3oc(C)cc3cc2C(C)=C1	C14H12O3	228.243	trioxsalen	approved	-5.38639
1849	DB08980	N(C(C)c1ccccc1)CCC(c1ccccc1)c1ccccc1	C23H25N	315.451	sensit	withdrawn	-5.38558
1850	DB09060	S(=O)(=O)(ON1C(=O)N2[C@H](C(=O)N)CC[C@@H]1C2)O	C7H11N3O6S	265.24	[(2S 5R)-2-carbamoyl-7-oxo-1 6-diazabicyclo[3.2.1]octan-6-yl]oxidanesulfonic acid	approved	-5.38495
1851	DB00712	Fc1c(-c2ccccc2)ccc(C(C(=O)O)C)c1	C15H13FO2	244.261	flurbiprofen	approved; investigational	-5.38468
1852	DB06936	O=C(CCC(C)C)N1[C@H](C(=O)NCc2ccc(C(=N)N)cc2)CCC1	C19H28N4O2	344.451	(2S)-N-[(4-carbamimidoylphenyl)methyl]-1-(4-methylpentanoyl)pyrrolidine-2-carboxamide	experimental	-5.38209
1853	DB01171	Clc1ccc(C(=O)NCCN2CCOCC2)cc1	C13H17ClN2O2	268.739	arima	approved	-5.38124
1854	DB07522	S(=O)(=O)(NC[C@@H](O)[C@@H](N)Cc1ccccc1)c1cc2c(cc1)cccc2	C20H22N2O3S	370.465	(2R 3S)-3-amino-2-hydroxy-S-(naphthalen-2-yl)-4-phenylbutane-1-sulfonamido	experimental	-5.38038
1855	DB07091	O=C(COC1CCCCC1)N1[C@H](C(=O)NCc2ccc(C(=N)N)cc2)CCC1	C21H30N4O3	386.488	(2S)-N-[(4-carbamimidoylphenyl)methyl]-1-[2-(cyclohexyloxy)acetyl]pyrrolidine-2-carboxamide	experimental	-5.37981
1856	DB06691	O(C)c1ccc(CN(CCN(C)C)c2ncccc2)cc1	C17H23N3O	285.384	mepyramine	approved; vet_approved	-5.37948
1857	DB07224	O=C(O)[C@@H](NC(=O)[C@@H](NC(=O)[C@@H]1[C@@H](C(=O)OCC)O1)[C@H](CC)C)C	C15H24N2O7	344.36	(2S)-2-[(2S 3S)-2-{[(2S 3S)-3-(ethoxycarbonyl)oxiran-2-yl]formamido}-3-methylpentanamido]propanoic acid	experimental	-5.37822
1858	DB04503	S(=O)(=O)(N1[C@@H](C(=O)O)CCC1)c1ccc(C(=O)N[C@H](C(=O)O)CCC(=O)O)cc1	C17H20N2O9S	428.414	(2S)-2-({4-[(2R)-2-carboxypyrrolidin-1-ylsulfonyl]phenyl}formamido)pentanedioic acid	experimental	-5.37694
1859	DB00810	OC(CCN1CCCCC1)(c1ccccc1)C1C2C=CC(C1)C2	C21H29NO	311.461	biperiden	approved	-5.37392
1860	DB02843	P(=O)(O[C@@H]1[C@H](O)[C@@H](O)[C@H](O)[C@@H](CO)O1)(O)O	C6H13O9P	260.136	ﾎｱ-D-glucose 1-phosphate	experimental	-5.37302
1861	DB05289	Fc1c(-c2ccccc2)ccc([C@H](C(=O)O)C)c1	C15H13FO2	244.261	flurbiprofen sodium	investigational	-5.37175
1862	DB07672	[Si](C)(C)(c1ccccc1)C1CC[N+]([O-])(C)CC1	C14H23NOSi	249.424	(1s 4s)-4-[dimethyl(phenyl)silyl]-1-methylpiperidin-1-ium-1-olate	experimental	-5.37068
1863	DB04096	O([C@H]1[C@@H](O)[C@H](O)[C@@H](O)N[C@H]1CO)[C@@H]1[C@@H](O)[C@H](O)[C@@H](O)[C@H](CO)O1	C12H23NO10	341.312	(2R 3S 4S 5R 6S)-6-(hydroxymethyl)-5-{[(2S 3S 4R 5R 6S)-3 4 5-trihydroxy-6-(hydroxymethyl)oxan-2-yl]oxy}piperidine-2 3 4-triol	experimental	-5.36934
1864	DB07286	Clc1c(C)c(N2C(=O)N3[C@@H]([C@H](O)CC3)C2=O)ccc1C#N	C14H12ClN3O3	305.716	4-[(7R 7aS)-7-hydroxy-1 3-dioxo-tetrahydropyrrolo[1 2-c]imidazolidin-2-yl]-2-chloro-3-methylbenzonitrile	experimental	-5.36896
1865	DB08183	O=C(CC#N)N1C[C@H](N(C)c2ncnc3[nH]ccc23)[C@H](C)CC1	C16H20N6O	312.37	tofacitinib	experimental	-5.3677
1866	DB08895	O=C(CC#N)N1C[C@H](N(C)c2ncnc3[nH]ccc23)[C@H](C)CC1	C16H20N6O	312.37	tofacitinib	approved; investigational	-5.3677
1867	DB08164	S(=O)(=O)(C)c1cc(-c2ncnc(N3C[C@H](N)[C@@H](c4c(F)cc(F)c(F)c4)CC3)c2)ccc1	C22H21F3N4O2S	462.488	(3R 4R)-1-[6-(3-methanesulfonylphenyl)pyrimidin-4-yl]-4-(2 4 5-trifluorophenyl)piperidin-3-amine	experimental	-5.36729
1868	DB07217	Fc1c(C(=O)Nc2c(C#N)c3c(s2)CCCC3)cccc1	C16H13FN2OS	300.351	N-(3-cyano-4 5 6 7-tetrahydro-1-benzothiophen-2-yl)-2-fluorobenzamide	experimental	-5.36471
1869	DB02020	O=C(O)CN1C(=O)c2c3c(ccc2)cccc3C1=O	C14H9NO4	255.226	alrestatin	experimental	-5.36386
1870	DB04970	Clc1cn(CCCCN2CCN(c3ncccn3)CC2)nc1	C15H21ClN6	320.82	lesopitron	investigational	-5.35969
1871	DB00467	Fc1c(N2CCNCC2)nc2N(CC)C=C(C(=O)O)C(=O)c2c1	C15H17FN4O3	320.319	enoxacin	approved	-5.35935
1872	DB08356	O(C)c1ccc(-c2c(C)[nH]nc2-c2c(O)cc(O)cc2)cc1	C17H16N2O3	296.32	4-[4-(4-methoxyphenyl)-5-methyl-1H-pyrazol-3-yl]benzene-1 3-diol	experimental	-5.35916
1873	DB07839	O=C(NCCNc1ccc(OC)cc1)[C@@H](Nc1oc2c(n1)cccc2)CC1CCCCC1	C25H32N4O3	436.547	(2S)-2-(1 3-benzoxazol-2-ylamino)-3-cyclohexyl-N-{2-[(4-methoxyphenyl)amino]ethyl}propanamide	experimental	-5.35858
1874	DB04880	S(C)c1ccc(C(=O)C2=C(C)NC(=O)N2)cc1	C12H12N2O2S	248.301	enoximone	approved; investigational	-5.35769
1875	DB04669	Brc1cc(-c2nc3[n+](c(NCc4ccncc4)c2)[nH]cn3)ccc1	C17H14BrN6	382.237	triazolopyrimidine	experimental	-5.35729
1876	DB05260	O=[N+]([O-])[O-].O=[N+]([O-])[O-].O=[N+]([O-])[O-].[Ga+3]	GaN3O9	255.738	gallium(3+) ion trinitrate	approved; investigational	-5.35712
1877	DB07955	BrCCOC(=O)Cc1c(C=O)cc(N)cc1	C11H12BrNO3	286.122	2-bromoethyl 2-(4-amino-2-formylphenyl)acetate	experimental	-5.35619
1878	DB07465	O=C([C@@H](N)C12CC3(O)C[C@H](C1)C[C@@H](C3)C2)N1[C@H](C#N)C[C@H]2[C@@H]1C2	C18H25N3O2	315.41	(1S 3S 5S)-2-[(2S)-2-amino-2-[(1r 3R 5R 7S)-3-hydroxyadamantan-1-yl]acetyl]-2-azabicyclo[3.1.0]hexane-3-carbonitrile	experimental	-5.35614
1879	DB04663	P(=O)(OC[C@@H]1[C@@H](O)[C@@H](O)[C@](O)(C(=O)O)O1)(O)O	C6H11O10P	274.119	(2R 3R 4S 5R)-2 3 4-trihydroxy-5-[(phosphonooxy)methyl]oxolane-2-carboxylic acid	experimental	-5.35588
1880	DB00639	Clc1c(SC(CCc2ccc(Cl)cc2)Cn2cncc2)c(Cl)ccc1	C19H17Cl3N2S	411.776	butoconazole	approved	-5.35481
1881	DB04579	O=C(OCC)[C@@H](O)CC(=O)N[C@@H]([C@H](O)C)C(=O)N[C@@H]([C@H](CC)C)C(=O)O	C16H28N2O8	376.402	(2S 3S)-2-[(2S 3R)-2-[(3S)-4-ethoxy-3-hydroxy-4-oxobutanamido]-3-hydroxybutanamido]-3-methylpentanoic acid	experimental	-5.35479
1882	DB00745	[SH0](=O)(C(c1ccccc1)c1ccccc1)CC(=O)N	C15H15NO2S	273.35	modafinil	approved; investigational	-5.35412
1883	DB01706	Brc1nc(Cl)c2[nH]cnc2n1	C5HBrClN4	232.445	2-bromo-6-chloro-purine	experimental	-5.3538
1884	DB02017	O([C@H]1[C@H](O)[C@@H](O)c2n([C@H]1CO)ccn2)[C@H]1[C@@H](O)[C@H](O)[C@@H](O)[C@H](CO)O1	C14H22N2O9	362.332	imidazole-derived cellobiose	experimental	-5.35364
1885	DB08277	Clc1c(OC(C(=O)NC2[C@H]3CC4(S(=O)(=O)C)C[C@@H]2CC(C4)C3)(C)C)ccc(F)c1	C21H27ClFNO4S	443.96	2-(2-chloro-4-fluorophenoxy)-2-methyl-N-[(1R 2s 3S 5s 7s)-5-methanesulfonyladamantan-2-yl]propanamide	experimental	-5.35168
1886	DB01247	O=C(NNCc1ccccc1)c1noc(C)c1	C12H13N3O2	231.25	isocarboxazid	approved	-5.34848
1887	DB08422	O=C([C@H](N)Cc1ccccc1)N1[C@H](C(=O)NCCNc2ccncc2)CCC1	C21H27N5O2	381.471	(2S)-1-[(2R)-2-amino-3-phenylpropanoyl]-N-[2-(pyridin-4-ylamino)ethyl]pyrrolidine-2-carboxamide	experimental	-5.34669
1888	DB04072	O=C(O)[C@@H]([C@](O)(C(=O)O)C)CC(=O)O	C7H10O7	206.15	ﾎｱ-methylisocitric acid	experimental	-5.34658
1889	DB05426	O=C(OC)[C@@H](NC(=O)CNC(=O)[C@@H](NC(=O)CNC(=O)[C@@H](NC(=O)[C@@H](N)Cc1ccc(O)cc1)CC(C)C)CO)Cc1ccc(O)cc1	C32H44N6O10	672.726	methyl (2S)-2-{2-[(2S)-2-{2-[(2S)-2-[(2S)-2-amino-3-(4-hydroxyphenyl)propanamido]-4-methylpentanamido]acetamido}-3-hydroxypropanamido]acetamido}-3-(4-hydroxyphenyl)propanoate	investigational	-5.34598
1890	DB07483	[SH0](=O)(O)c1c(-c2ccccc2)cccc1	C12H10O2S	218.272	1 1'-biphenyl-2-sulfinic acid	experimental	-5.34467
1891	DB07565	ClC(Cl)C(=O)N[C@@H]([C@H](O)c1ccc([N+](=O)[O-])cc1)COC(=O)CCC(=O)O	C15H16Cl2N2O8	423.202	chloramphenicol succinate	experimental	-5.34407
1892	DB00843	O(C)c1c(OC)cc2c(C(=O)C(CC3CCN(Cc4ccccc4)CC3)C2)c1	C24H29NO3	379.492	donepezil	approved	-5.34396
1893	DB07521	Cl[C@@H]1N(CCNCc2c3c(sc2)ccc(Cl)c3)[C@@H](O)C(NCC[C@H]2NCCCC2)=NC1	C22H31Cl2N5OS	484.485	(2S 6S)-6-chloro-1-(2-{[(5-chloro-1-benzothiophen-3-yl)methyl]amino}ethyl)-3-({2-[(2S)-piperidin-2-yl]ethyl}amino)-5 6-dihydro-2H-pyrazin-2-ol	experimental	-5.34191
1894	DB01484	Brc1c(OC)cc(CC(N)C)c(OC)c1	C11H16BrNO2	274.154	dob-4	experimental; illicit	-5.3401
1895	DB03935	S(=O)(=O)(O[C@H]1[C@H](O)C[C@H](C(=O)O)OC1)O	C6H10O8S	242.204	(2R 4R 5R)-4-hydroxy-5-(sulfooxy)oxane-2-carboxylic acid	experimental	-5.33838
1896	DB00432	FC(F)(F)C=1C(=O)NC(=O)N([C@@H]2O[C@H](CO)[C@@H](O)C2)C=1	C10H11F3N2O5	296.2	trifluridine	approved	-5.33741
1897	DB06413	[SH0](=O)(C(c1ccccc1)c1ccccc1)CC(=O)N	C15H15NO2S	273.35	modafinil	approved; investigational	-5.33727
1898	DB07305	Clc1c(-c2oc(C(=O)O)cc2)ccc([N+](=O)[O-])c1	C11H6ClNO5	267.622	5-(2-chloro-4-nitrophenyl)furan-2-carboxylic acid	experimental	-5.33657
1899	DB01065	O=C(NCCc1c2c([nH]c1)ccc(OC)c2)C	C13H16N2O2	232.278	melatonin	approved; nutraceutical; vet_approved	-5.33644
1900	DB02257	BrN(C(=O)C)CCOP(=O)(O)O	C4H9BrNO5P	261.996	C4H9BrNO5P	experimental	-5.33508
1901	DB03118	Clc1cc2c(C(=O)/C=C(/O)\c3n[nH]nn3)c[nH]c2cc1	C12H8ClN5O2	289.677	(2E)-1-(5-chloro-1H-indol-3-yl)-3-hydroxy-3-(2H-1 2 3 4-tetrazol-5-yl)prop-2-en-1-one	experimental	-5.33508
1902	DB01973	S(=O)(=O)(OC[C@H](N)C(=O)O)Cc1ccccc1	C10H13NO5S	259.279	O-benzylsulfonyl-serine	experimental	-5.33492
1903	DB07632	Clc1c(-c2sc(S(=O)(=O)N)nn2)cccc1	C8H6ClN3O2S2	275.735	5-(2-chlorophenyl)-1 3 4-thiadiazole-2-sulfonamide	experimental	-5.33446
1904	DB07701	O(C)c1c(OC)cc2c(C(=O)[C@H](CC3CCN(Cc4ccccc4)CC3)C2)c1	C24H29NO3	379.492	(R)-donepezil	experimental	-5.33347
1905	DB08761	O=C1[C@H](Cc2ccc(O)cc2)NC(=O)[C@H](Cc2ccc(O)cc2)N1	C18H18N2O4	326.346	(3S 6S)-3 6-bis[(4-hydroxyphenyl)methyl]piperazine-2 5-dione	experimental	-5.33345
1906	DB06991	O=C(Nc1c(C)ccc(C(=O)NC)c1)c1sc(N[C@@H](CC)C)nc1	C17H22N4O2S	346.447	2-[(2R)-butan-2-ylamino]-N-[2-methyl-5-(methylcarbamoyl)phenyl]-1 3-thiazole-5-carboxamide	experimental	-5.3334
1907	DB01254	Clc1c(NC(=O)c2sc(Nc3nc(C)nc(N4CCN(CCO)CC4)c3)nc2)c(C)ccc1	C22H26ClN7O2S	488.006	dasatinib	approved; investigational	-5.33213
1908	DB08419	ClP(=O)(O[C@H](COc1ccccc1)CC)C	C11H16ClO3P	262.67	(R)-((2S)-1-phenoxybutan-2-yl chloro(methyl)phosphinate)	experimental	-5.32847
1909	DB08202	S(=O)(=O)(N)c1ccc(NC(=S)NN2CCN(C)CC2)cc1	C12H19N5O2S2	329.442	3-(4-methylpiperazin-1-yl)-1-(4-sulfamoylphenyl)thiourea	experimental	-5.32644
1910	DB02965	S(=O)(=O)(O)NP(=O)(NCCC[C@H](N)C(=O)O)N	C5H15N4O6PS	290.235	(2S)-2-amino-5-{[(S)-amino(sulfoamino)phosphoryl]amino}pentanoic acid	experimental	-5.32458
1911	DB04434	Cc1nc(C2=C(c3nc4c(nccc4)cc3)CNN2)ccc1	C17H15N5	289.334	naphthyridine inhibitor	experimental	-5.32187
1912	DB07990	ClP(=O)(O[C@@H](COc1ccccc1)CC)C	C11H16ClO3P	262.67	(R)-((2R)-1-phenoxybutan-2-yl chloro(methyl)phosphinate)	experimental	-5.32154
1913	DB03731	S(C[C@H](N)C(=O)O)CC[B-](O)(O)[O-]	C5H13BNO5S	210.036	(2R)-2-amino-3-{[2-(trihydroxy-ﾎｻ竅ｴ-boranyl)ethyl]sulfanyl}propanoic acid	experimental	-5.31978
1914	DB09069	O(C)c1c(OC)c(CN2CCNCC2)ccc1OC	C14H22N2O3	266.341	trimetazidine	approved	-5.31839
1915	DB07322	S(=O)(=O)(Nc1c(C(=O)O)c2c(cc1)CCCC2)c1ccccc1	C17H17NO4S	331.386	2-benzenesulfonamido-5 6 7 8-tetrahydronaphthalene-1-carboxylic acid	experimental	-5.31654
1916	DB00656	Clc1cc(N2CCN(CCCN3C(=O)N4C(=N3)C=CC=C4)CC2)ccc1	C19H22ClN5O	371.864	trazodone	approved; investigational	-5.31618
1917	DB07057	O=C(O)[C@@H]1CN(c2c(O)cccc2)C(=O)C1	C11H11NO4	221.209	(3S)-1-(2-hydroxyphenyl)-5-oxopyrrolidine-3-carboxylic acid	experimental	-5.31581
1918	DB01074	C(CC1NCCCC1)(C1CCCCC1)C1CCCCC1	C19H35N	277.488	perhexiline	approved	-5.31417
1919	DB06794	Clc1c(NC(=O)C(=O)O)cc(C#N)cc1NC(=O)C(=O)O	C11H6ClN3O6	311.63	lodoxamide	approved	-5.31341
1920	DB06732	O=C1c2c3c(ccc2OC(c2ccccc2)=C1)cccc3	C19H12O2	272.297	ﾎｲ-NF	experimental	-5.31242
1921	DB06696	O=C(N[C@H]1[C@H](O[C@@H]2[C@H](O)[C@@H](N)[C@H](O)[C@@H](CO)O2)[C@@H](O)[C@H](O[C@@H]2[C@H](N)CC[C@@H](CN)O2)[C@@H](N)C1)[C@@H](O)CCN	C22H44N6O10	552.619	arbekacin	approved	-5.3123
1922	DB02570	Ic1ccc(C[C@H](S)C(=O)O)cc1	C9H9IO2S	308.136	(2S)-3-(4-iodophenyl)-2-sulfanylpropanoic acid	experimental	-5.31212
1923	DB01594	Clc1cc2C(c3c(F)cccc3)=NC(O)C(=O)N(CCC#N)c2cc1	C18H13ClFN3O2	357.766	cinolazepam	approved	-5.31032
1924	DB00442	O=C1N=C(N)Nc2n([C@@H]3C(=C)[C@H](CO)[C@@H](O)C3)cnc12	C12H15N5O3	277.279	entecavir	approved; investigational	-5.30931
1925	DB07584	N(c1ncnc2[nH]ccc12)c1c(-c2[nH]c(C)nn2)cccc1	C15H13N7	291.311	N-[2-(5-methyl-4H-1 2 4-triazol-3-yl)phenyl]-7H-pyrrolo[2 3-d]pyrimidin-4-amine	experimental	-5.30913
1926	DB08029	S(=O)(=O)(N(CC(=O)NO)CCO)c1ccc(-c2ccccc2)cc1	C16H18N2O5S	350.39	N-hydroxy-2-[N-(2-hydroxyethyl)4-phenylbenzenesulfonamido]acetamide	experimental	-5.30809
1927	DB03097	P(=O)(OCc1c(CNc2c(O)noc2)c(O)c(C)nc1)(O)O	C11H14N3O7P	331.219	(5-hydroxy-4-{[(3-hydroxy-1 2-oxazol-4-yl)amino]methyl}-6-methylpyridin-3-yl)methoxyphosphonic acid	experimental	-5.30708
1928	DB08524	O=C(c1cc(OCCN(O)C=O)ccc1)c1ccccc1	C16H15NO4	285.295	N-[2-(3-benzoylphenoxy)ethyl]-N-hydroxyformamide	experimental	-5.30556
1929	DB08558	S(CCCCCCCC)[C@H]1[C@H](O)[C@@H](O)[C@H](O)[C@@H](CO)O1	C14H28O5S	308.434	(2R 3S 4S 5R 6S)-2-(hydroxymethyl)-6-(octylsulfanyl)oxane-3 4 5-triol	experimental	-5.30446
1930	DB01209	Oc1cc2[C@]3(C)[C@@H](N)[C@H](Cc2cc1)CCCCC3	C16H23NO	245.36	dezocina	approved	-5.30412
1931	DB03203	O[C@H]([C@H](N)CO)/C=C\CCCCCCCCCCCCC	C18H37NO2	299.492	sphingosine	experimental	-5.30402
1932	DB04208	O=C(O)CCc1cc(OC)c(OC)cc1	C11H14O4	210.226	3-(3 4-dimethoxyphenyl)propanoic acid	experimental	-5.30325
1933	DB03630	Ic1c(CS)cccc1	C7H7IS	250.1	2-iodobenzylthio group	experimental	-5.30278
1934	DB04406	P(=O)(O)(O)Cc1c(C(=O)O)nccc1	C7H8NO5P	217.116	3-(phosphonomethyl)pyridine-2-carboxylic acid	experimental	-5.30246
1935	DB08781	Brc1c(N2C[C@H](CN)OCC2)c2c([nH]nc2)nc1	C11H14BrN5O	312.166	[(2S)-4-{5-bromo-1H-pyrazolo[3 4-b]pyridin-4-yl}morpholin-2-yl]methanamine	experimental	-5.30092
1936	DB01763	[S-]C(=N)c1c[n+]([C@H]2[C@H](O)[C@H](O)[C@@H](COP(=O)(OP(=O)(OC[C@@H]3[C@@H](O)[C@@H](OP(=O)(O)O)[C@H](n4c5ncnc(N)c5nc4)O3)O)O)O2)ccc1	C21H28N7O16P3S	759.471	1-[(2R 3R 4S 5R)-5-{[({[(2R 3R 4R 5R)-5-(6-aminopurin-9-yl)-3-hydroxy-4-(phosphonooxy)oxolan-2-yl]methoxy(hydroxy)phosphoryl}oxy(hydroxy)phosphoryl)oxy]methyl}-3 4-dihydroxyoxolan-2-yl]-1ﾎｻ竅ｵ-pyridin-1-ylium-3-carboximidoylsulfanide	experimental	-5.30027
1937	DB07203	Clc1cc(Nc2nc(OCC3CCCCC3)c3[nH]cnc3n2)ccc1	C18H20ClN5O	357.837	N-(3-chlorophenyl)-6-(cyclohexylmethoxy)-7H-purin-2-amine	experimental	-5.30006
1938	DB07942	Fc1nccc(-c2c(-c3ccc(F)cc3)c[nH]n2)c1	C14H9F2N3	257.238	2-fluoro-4-[4-(4-fluorophenyl)-1H-pyrazol-3-yl]pyridine	experimental	-5.2994
1939	DB02214	O=C1N(C[C@H](O)[C@@H](O)[C@H](O)CO)C=2NC(=O)NC(=O)C=2NC1=O	C11H14N4O8	330.251	8-[(2S 3R 4R)-2 3 4 5-tetrahydroxypentyl]-3 5-dihydro-1H-pteridine-2 4 6 7-tetrone	experimental	-5.29914
1940	DB01534	ClC(Cl)(Cl)C(OC(CC(O)(C)C)C)O	C8H15Cl3O3	265.562	chlorhexadol	experimental; illicit	-5.29899
1941	DB02521	O=C1C(O)=CC(=O)c2c(O)cc(O)cc12	C10H6O5	206.152	flaviolin	experimental	-5.29699
1942	DB03286	O[C@H](N)[C@@]1(N=[N+]=[N-])[C@@H](O)[C@H](O)[C@@H](O)[C@H](CO)O1	C7H14N4O6	250.209	(2R 3S 4R 5R 6S)-2-[(S)-amino(hydroxy)methyl]-2-azido-6-(hydroxymethyl)oxane-3 4 5-triol	experimental	-5.2968
1943	DB00256	O=C(O)[C@@H](N)CCCCNCNC(=O)C=1C(=O)[C@@]2(O)C(O)=C3C(=O)c4c(O)cccc4[C@](O)(C)[C@H]3C[C@H]2[C@H](N(C)C)C=1O	C29H38N4O10	602.633	lymecycline	approved	-5.29485
1944	DB08119	FC(F)(F)C(=O)[C@@H](NC(=O)[C@@H](NC(=O)C)CC(C)C)Cc1ccccc1	C18H23F3N2O3	372.382	(2S)-2-acetamido-4-methyl-N-[(2S)-4 4 4-trifluoro-3-oxo-1-phenylbutan-2-yl]pentanamide	experimental	-5.29423
1945	DB07218	Clc1cc2C(=O)c3c(C)nn(C)c3N(O)c2cc1	C12H10ClN3O2	263.68	6-chloro-9-hydroxy-1 3-dimethylpyrazolo[3 4-b]quinolin-4-one	experimental	-5.29242
1946	DB04154	O=C(N(C)c1cc(-c2n3N=C(c4ccccc4)C=Cc3nn2)ccc1)C	C20H17N5O	343.382	N-methyl-N-(3-{6-phenyl-[1 2 4]triazolo[4 3-b]pyridazin-3-yl}phenyl)acetamide	experimental	-5.29224
1947	DB02682	S(P(=O)(O)O)c1[n+H]cnc2n([C@@H]3[C@@H](O)[C@H](O)[C@@H](COP(=O)(O)O)O3)cnc12	C10H15N4O10P2S	445.259	9-[(2S 3S 4S 5R)-3 4-dihydroxy-5-[(phosphonooxy)methyl]oxolan-2-yl]-6-(phosphonosulfanyl)purin-1-ium	experimental	-5.28972
1948	DB03146	S(P(=O)(O)O)c1[n+H]cnc2n([C@@H]3[C@@H](O)[C@H](O)[C@@H](COP(=O)(O)O)O3)cnc12	C10H15N4O10P2S	445.259	9-[(2S 3S 4S 5R)-3 4-dihydroxy-5-[(phosphonooxy)methyl]oxolan-2-yl]-6-(phosphonosulfanyl)purin-1-ium	experimental	-5.28972
1949	DB08447	OCCCc1c2[nH]cc(CN(C)C)c2ccc1	C14H20N2O	232.321	3-{3-[(dimethylamino)methyl]-1H-indol-7-yl}propan-1-ol	experimental	-5.28891
1950	DB02844	S(/C(=C/CN)/CCCCCN)C[C@H]1[C@H](O)[C@@H](O)[C@H](n2c3ncnc(N)c3nc2)O1	C18H29N7O3S	423.533	(2R 3R 4R 5R)-2-(6-aminopurin-9-yl)-5-({[(2E)-1 8-diaminooct-2-en-3-yl]sulfanyl}methyl)oxolane-3 4-diol	experimental	-5.28884
1951	DB08667	Fc1ccc(/N=N/C=2C(=N)N=NC=2N)cc1	C9H7FN6	218.191	4-[(E)-2-(4-fluorophenyl)diazen-1-yl]-5-iminopyrazol-3-amine	experimental	-5.2888
1952	DB03824	Ic1cc2c(cc1)CCNC2	C9H10IN	259.087	7-iodo-1 2 3 4-tetrahydroisoquinoline	experimental	-5.28767
1953	DB07551	Clc1nc(N[C@](C#N)(CC)C)nc(NCC)n1	C10H15ClN6	254.719	(2S)-2-{[4-chloro-6-(ethylamino)-1 3 5-triazin-2-yl]amino}-2-methylbutanenitrile	experimental	-5.28703
1954	DB07552	Clc1nc(N[C@](C#N)(CC)C)nc(NCC)n1	C10H15ClN6	254.719	(2S)-2-{[4-chloro-6-(ethylamino)-1 3 5-triazin-2-yl]amino}-2-methylbutanenitrile	experimental	-5.28703
1955	DB08030	O=C(NO)CCOc1ccc(-c2ccc(C#N)cc2)cc1	C16H14N2O3	282.294	3-[4-(4-cyanophenyl)phenoxy]-N-hydroxypropanamide	experimental	-5.28431
1956	DB02215	O=C(O)[C@@H](NC(=O)c1occc1)CC(C)C	C11H15NO4	225.241	furoyl-leucine	experimental	-5.28395
1957	DB07982	O=C(CO)N1CCN(c2ccc(Nc3nc(-c4n(C(C)C)c(C)nc4)ccn3)cc2)CC1	C23H29N7O2	435.522	2-hydroxy-1-[4-(4-{[4-(3-isopropyl-2-methylimidazol-4-yl)pyrimidin-2-yl]amino}phenyl)piperazin-1-yl]ethanone	experimental	-5.28379
1958	DB08943	Clc1c(C(OCc2c(Cl)cccc2Cl)Cn2cncc2)ccc(Cl)c1	C18H14Cl4N2O	416.129	isoconazole	approved	-5.28307
1959	DB08122	S(=O)(=O)(NC)c1ccc(N/C=C/2\C(=O)Nc3c\2cccc3)cc1	C16H15N3O3S	329.374	N-methyl-4-({[(3Z)-2-oxo-1H-indol-3-ylidene]methyl}amino)benzenesulfonamide	experimental	-5.28082
1960	DB03548	O=C(O)[C@]1(O)O[C@@H]([C@H](O)CO)[C@H](O)[C@@H](O)C1	C8H14O8	238.192	(2R 4S 5R 6S)-6-[(1R)-1 2-dihydroxyethyl]-2 4 5-trihydroxyoxane-2-carboxylic acid	experimental	-5.27868
1961	DB00141	O=C(N[C@H]([C@@H](O)[C@H](O)[C@H](O)CO)C=O)C	C8H15NO6	221.208	N acetylglucosamine	approved; nutraceutical	-5.27861
1962	DB09214	O=C(O)[C@@H](C)c1cc(C(=O)c2ccccc2)ccc1	C16H14O3	254.281	(+)-ketoprofen	approved	-5.27849
1963	DB07747	Clc1ccc(NS(=O)(=O)c2cc3c(cc2)C[C@H](CO)NC3)cc1	C16H17ClN2O3S	352.836	(3R)-N-(4-chlorophenyl)-3-(hydroxymethyl)-1 2 3 4-tetrahydroisoquinoline-7-sulfonamide	experimental	-5.27768
1964	DB01009	O=C(O)C(C)c1cc(C(=O)c2ccccc2)ccc1	C16H14O3	254.281	ketoprofen	approved; vet_approved	-5.27711
1965	DB07892	S(c1ccccc1)C=1N(COCCO)C(=O)NC(=O)C=1C	C14H16N2O4S	308.353	HEPT	experimental	-5.27304
1966	DB02251	O=C(O)CCC(=O)c1c(C(=O)O)cccc1	C11H10O5	222.194	O-succinylbenzoate	experimental	-5.27272
1967	DB04469	O=C(OCC)c1c(C)n(-c2ccc(OC)cc2)nc1C	C15H18N2O3	274.315	ethyl 1-(4-methoxyphenyl)-3 5-dimethylpyrazole-4-carboxylate	experimental	-5.27255
1968	DB00166	O=C(O)CCCCC1SSCC1	C8H14O2S2	206.326	6 8-thioctic acid	approved; nutraceutical	-5.27096
1969	DB04158	P(=O)(OP(=O)(OP(=O)(OCC1=NC=2C(=O)NC(N)=NC=2NC1)O)O)(OP(=O)(OC[C@H]1[C@H](O)[C@@H](O)[C@H](n2c3ncnc(N)c3nc2)O1)O)O	C17H24N10O17P4	764.324	(2-amino-4-oxo-7 8-dihydro-3H-pteridin-6-yl)methoxy[({[(2S 3R 4R 5R)-5-(6-aminopurin-9-yl)-3 4-dihydroxyoxolan-2-yl]methoxy(hydroxy)phosphoryl}oxy(hydroxy)phosphoryl)oxy(hydroxy)phosphoryl]oxyphosphinic acid	experimental	-5.26956
1970	DB01970	O=C(N(C[C@@H](O)[C@H](O)[C@@H](O)[C@H](O)CO)CCO)CCCCCCCC	C17H35NO7	365.462	N-(2-hydroxyethyl)-N-[(2R 3S 4S 5R)-2 3 4 5 6-pentahydroxyhexyl]nonanamide	experimental	-5.26436
1971	DB00461	O=C(CCc1cc2c(cc(OC)cc2)cc1)C	C15H16O2	228.286	nabumetone	approved	-5.26357
1972	DB07246	S(=O)(=O)(C[C@](N)(C(F)(F)F)C(=O)NO)c1ccc(Oc2ccccc2)cc1	C16H15F3N2O5S	404.361	(2R)-2-amino-3 3 3-trifluoro-N-hydroxy-2-[(4-phenoxybenzenesulfonyl)methyl]propanamide	experimental	-5.26295
1973	DB08096	Clc1c(Nc2n(CC)c3nc(Nc4c(F)cccc4F)ncc3n2)cccc1	C19H15ClF2N6	400.812	N8-(2-chlorophenyl)-N2-(2 6-difluorophenyl)-9-ethylpurine-2 8-diamine	experimental	-5.26212
1974	DB01756	P(=O)(OC[C@H](O)[C@@H](O)C(=O)O)(O)O	C4H9O8P	216.083	4-phospho-D-erythronate	experimental	-5.26133
1975	DB03108	P(=O)(OC[C@H](O)[C@@H](O)C(=O)O)(O)O	C4H9O8P	216.083	4-phospho-D-erythronate	experimental	-5.26133
1976	DB00468	O(C)c1cc2c([C@@H](O)[C@H]3[N@@]4C[C@H](C=C)[C@H](C3)CC4)ccnc2cc1	C20H24N2O2	324.417	quinine	approved	-5.26012
1977	DB08486	O=C(O)C(Oc1ccc(CC(=O)Nc2cc(C)cc(C)c2)cc1)(C)C	C20H23NO4	341.401	efaproxiral	experimental	-5.25935
1978	DB07443	O=C(Nc1ccc(-c2ccccc2)cc1)/C(/C#N)=C(\O)/C	C17H14N2O2	278.305	(2Z)-2-cyano-3-hydroxy-N-(4-phenylphenyl)but-2-enamide	experimental	-5.25518
1979	DB08784	Clc1ccc(Nc2c(C(=O)O)cccn2)cc1	C12H9ClN2O2	248.665	2-[(4-chlorophenyl)amino]pyridine-3-carboxylic acid	experimental	-5.25347
1980	DB07695	Brc1c(O)c(Br)cc(NC(=O)c2cc(C)c(O)c(C)c2)c1	C15H13Br2NO3	415.077	N-(3 5-dibromo-4-hydroxyphenyl)-4-hydroxy-3 5-dimethylbenzamide	experimental	-5.25328
1981	DB01162	O=C(N1CCN(c2nc(N)c3c(n2)cc(OC)c(OC)c3)CC1)C1OCCC1	C19H25N5O4	387.433	terazosin	approved	-5.25288
1982	DB01523	Clc1ccc(Cc2n(CCN(CC)CC)c3c(n2)cc([N+](=O)[O-])cc3)cc1	C20H23ClN4O2	386.875	clonitazene	experimental; illicit	-5.25197
1983	DB03239	O=[N+]([O-])c1c(O)c([N+](=O)[O-])cc(Oc2ccc(C[C@H](NC(=O)C)C(=O)O)cc2)c1	C17H15N3O9	405.316	(2S)-2-acetamido-3-[4-(4-hydroxy-3 5-dinitrophenoxy)phenyl]propanoic acid	experimental	-5.24874
1984	DB00964	Clc1c(NC2=NCCN2)c(Cl)cc(N)c1	C9H10Cl2N4	245.109	apraclonidine	approved	-5.24732
1985	DB03125	O(C)c1c(OC)cc(Cc2c(N)nc(N)[n+H]c2)cc1OC	C14H19N4O3	291.326	2 4-diamino-5-[(3 4 5-trimethoxyphenyl)methyl]pyrimidin-1-ium	experimental	-5.24651
1986	DB04756	Clc1c(OOO)c(Cl)cc(Nc2c(C(=O)O)cccc2)c1	C13H9Cl2NO5	330.12	C13H9cl2NO5	experimental	-5.24434
1987	DB02837	S(=O)(=O)(O[C@@H]1[C@@H](O)[C@H](O)[C@@H](O)O[C@H]1CO)O	C6H12O9S	260.219	O4-sulfonylgalactose	experimental	-5.24328
1988	DB07733	SCCNC(=O)c1sc2n(C)nc(C(F)(F)F)c2c1	C10H10F3N3OS2	309.331	1-methyl-N-(2-sulfanylethyl)-3-(trifluoromethyl)thieno[2 3-c]pyrazole-5-carboxamide	experimental	-5.24126
1989	DB08235	O=C(NCCc1c(C)[nH]c2c1cccc2)c1sccc1	C16H16N2OS	284.376	N-[2-(2-methyl-1H-indol-3-yl)ethyl]thiophene-2-carboxamide	experimental	-5.23994
1990	DB07476	S(=O)(=O)(N)c1ccc(NC(=O)c2c(S)cccc2)cc1	C13H12N2O3S2	308.376	N-(4-sulfamoylphenyl)-2-sulfanylbenzamide	experimental	-5.23827
1991	DB07087	OC[C@]12[C@H](C)[C@H]([C@@H](c3ccc(O)cc3)OC1)[C@@H](C)CC2	C17H24O3	276.371	4-[(1R 2S 5S 8S 9R)-5-(hydroxymethyl)-8 9-dimethyl-3-oxabicyclo[3.3.1]nonan-2-yl]phenol	experimental	-5.23363
1992	DB08459	Clc1c(Oc2cc(Cl)cc(C#N)c2)cc(OCc2n[nH]c3ncccc23)cc1	C20H12Cl2N4O2	411.241	3-chloro-5-(2-chloro-5-{1H-pyrazolo[3 4-b]pyridin-3-ylmethoxy}phenoxy)benzonitrile	experimental	-5.23047
1993	DB03299	O=C(O)[C@H](NC(=O)CCC(=O)O)c1ccccc1	C12H13NO5	251.235	N-succinyl phenylglycine	experimental	-5.22941
1994	DB03626	O(Cc1c(C)n(C)c2C(=O)C=C(OC)C(=O)c12)c1ccccc1	C18H17NO4	311.332	5-methoxy-1 2-dimethyl-3-(phenoxymethyl)indole-4 7-dione	experimental	-5.22863
1995	DB07072	FC(F)(F)c1n2c(nn1)CN([C@@H]1C[C@H](N)[C@@H](c3c(F)cc(F)c(F)c3)CC1)CC2	C18H19F6N5	419.367	(1S 2R 5S)-5-[3-(trifluoromethyl)-5H 6H 8H-[1 2 4]triazolo[4 3-a]pyrazin-7-yl]-2-(2 4 5-trifluorophenyl)cyclohexan-1-amine	experimental	-5.22863
1996	DB02369	P(=O)(OP(=O)([O-])[O-])(OCCN(CCC=C(C)C)C)[O-]	C9H18NO7P2	314.189	{2-[methyl(4-methylpent-3-en-1-yl)amino]ethyl phosphonato}oxyphosphonate	experimental	-5.22857
1997	DB01046	FC(F)(CCCC)[C@]1(O)O[C@H]2[C@@H]([C@@H](CCCCCCC(=O)O)C(=O)C2)CC1	C20H32F2O5	390.468	lubiprostone	approved; investigational	-5.22802
1998	DB08144	Brc1c(c(Br)ccc1)-c1c(N)nc2nc(N)ncc2c1	C13H9Br2N5	395.052	6-(2 6-dibromophenyl)pyrido[2 3-d]pyrimidine-2 7-diamine	experimental	-5.22794
[truncated: 2,993 more rows]
