# Supplementary material for: Attenuation of SARS‐CoV‐2 replication and associated inflammation by concomitant targeting of viral and host cap 2'‐O‐ribose methyltransferases
Source: EMBO J. 2022 Jul 25;41(17):e111608. doi: 10.15252/embj.2022111608 (PMC9350232; doi:10.15252/embj.2022111608)
Supplement: Supplementary file 4 — Dataset EV2 [file EMBJ-41-e111608-s008.xlsx]

## Sheet: Dataset EV2
Dataset EV2 | Characterization of Tubercidin treatment in A549-ACE2 human lung derived cell line by LC-MS/MS. Data from proteome analysis of A549-ACE2 cell line, treated with Tubercidin (1 uM) or vehicle (DMSO) and infected with mock, SARS-CoV or SARS-CoV-2 at MOI 3 for 24h is contained herein. Normalised LFQ values (log2) are assembled in columns from "mock_DMSO_1" to "SARSCoV2_Tub_4".
Majority.protein.IDs	uniprot_gn_symbol	uniprot_id	mock_DMSO_1	mock_DMSO_2	mock_DMSO_3	mock_DMSO_4	mock_inh_1	mock_inh_2	mock_inh_3	mock_inh_4	SARSCoV_DMSO_1	SARSCoV_DMSO_2	SARSCoV_DMSO_3	SARSCoV_DMSO_4	SARSCoV_inh_1	SARSCoV_inh_2	SARSCoV_inh_3	SARSCoV_inh_4	SARSCoV2_DMSO_1	SARSCoV2_DMSO_2	SARSCoV2_DMSO_3	SARSCoV2_DMSO_4	SARSCoV2_inh_1	SARSCoV2_inh_2	SARSCoV2_inh_3	SARSCoV2_inh_4
sp|P0DPI2|GAL3A_HUMAN;sp|A0A0B4J2D5|GAL3B_HUMAN;sp|P0DPI2-2|GAL3A_HUMAN;sp|A0A0B4J2D5-2|GAL3B_HUMAN	GAL3A;GAL3B	P0DPI2;A0A0B4J2D5;P0DPI2-2;A0A0B4J2D5-2	29.1471	28.7567	28.5435	28.3205	29.1408	29.2863	29.288	29.3798	29.1658	29.0728	29.0817	29.1571	28.9877	29.267	29.1967	29.5167	28.8355	29.0447	29.0465	28.877	29.5157	29.5757	28.7674	28.5259
sp|A0A0U1RRL7|MMPOS_HUMAN	MMPOS	A0A0U1RRL7	23.9332	24.4042	23.1437	23.734	26.827	26.542	27.0333	26.9022	26.7838	26.8964	26.7375	26.9801	26.6034	26.9241	26.8197	26.7693	26.9085	27.2236	26.9413	27.2968	26.6909	26.6568	26.3919	26.6678
sp|A0AV96|RBM47_HUMAN;sp|A0AV96-2|RBM47_HUMAN	RBM47	A0AV96;A0AV96-2	28.6809	28.5175	28.7129	28.7756	28.732	28.7704	28.6186	28.5952	28.5564	28.4213	28.4569	28.4228	28.572	28.5018	28.5446	28.615	28.3778	28.5389	28.651	28.4085	28.3986	28.5915	28.4127	28.7368
sp|A0AVT1|UBA6_HUMAN;sp|A0AVT1-2|UBA6_HUMAN	UBA6	A0AVT1;A0AVT1-2	27.8043	28.0184	27.7759	27.7523	27.3566	27.2406	27.4012	27.4561	27.7133	27.6555	27.7164	27.5798	27.47	27.4164	27.5237	27.6446	27.5121	27.7748	27.6521	27.5637	27.8012	27.6756	27.4379	27.4137
sp|A0FGR8-2|ESYT2_HUMAN;sp|A0FGR8|ESYT2_HUMAN;sp|A0FGR8-6|ESYT2_HUMAN;sp|A0FGR8-4|ESYT2_HUMAN	ESYT2	A0FGR8-2;A0FGR8;A0FGR8-6;A0FGR8-4	28.6481	28.7447	28.7156	28.9886	28.7192	28.5041	28.4995	28.3817	28.0397	28.3772	28.1426	28.4259	28.2679	28.4928	28.5767	28.4365	28.5373	28.4953	28.5726	28.5169	28.2377	28.4618	28.4109	28.5139
sp|A0MZ66|SHOT1_HUMAN;sp|A0MZ66-6|SHOT1_HUMAN;sp|A0MZ66-5|SHOT1_HUMAN;sp|A0MZ66-3|SHOT1_HUMAN;sp|A0MZ66-4|SHOT1_HUMAN;sp|A0MZ66-8|SHOT1_HUMAN;sp|A0MZ66-2|SHOT1_HUMAN	SHOT1	A0MZ66;A0MZ66-6;A0MZ66-5;A0MZ66-3;A0MZ66-4;A0MZ66-8;A0MZ66-2	30.878	30.6008	30.5989	30.6641	30.2408	30.2482	30.3808	30.2068	30.2559	30.3007	30.2728	30.2813	30.1364	30.0756	30.0478	30.0601	30.201	30.2898	30.2355	30.2764	30.1945	30.1696	30.1893	30.2595
sp|A0PJW6|TM223_HUMAN	TM223	A0PJW6	22.8111	23.1683	23.531	24.4736	24.1215	23.6494	24.0342	24.2381	24.2768	23.8623	24.792	24.4783	23.7366	23.9747	24.1268	24.255	23.952	23.9688	24.1076	24.0516	23.921	24.8221	23.3889	23.2566
sp|A1L0T0|ILVBL_HUMAN	ILVBL	A1L0T0	28.1613	28.1437	28.1689	28.2402	28.0152	27.8119	27.6369	27.8562	27.9499	27.9589	27.8333	27.8164	27.7011	27.5641	27.8599	27.7056	27.79	27.7784	27.7258	27.7107	27.6387	27.7223	27.4233	27.4328
sp|A1L390|PKHG3_HUMAN;sp|A1L390-3|PKHG3_HUMAN;sp|A1L390-2|PKHG3_HUMAN	PKHG3	A1L390;A1L390-3;A1L390-2	23.5802	23.0859	25.1672	22.2284	24.9925	24.9457	24.949	24.6842	24.8796	24.6332	23.7277	24.9668	24.9708	25.1156	25.0094	24.9995	25.0648	25.0218	25.1076	24.8624	25.1305	24.8974	25.1134	25.0543
sp|A1X283|SPD2B_HUMAN	SPD2B	A1X283	27.715	27.6846	27.636	27.3996	27.0336	26.6172	26.6486	26.6902	27.1144	27.3915	27.1993	27.2707	26.9255	26.8506	26.7961	26.8381	27.255	27.0504	27.0779	27.2147	26.6716	26.9185	26.5312	26.7792
sp|A2RRP1|NBAS_HUMAN;sp|A2RRP1-2|NBAS_HUMAN	NBAS	A2RRP1;A2RRP1-2	24.9119	24.2129	22.8219	23.1912	24.0105	24.4023	23.7319	24.7175	24.619	23.151	24.9224	24.7324	23.8155	24.9524	24.87	24.6412	24.3804	24.8073	24.7808	24.6125	23.0327	24.4264	24.5984	24.6788
sp|A3KMH1|VWA8_HUMAN;sp|A3KMH1-3|VWA8_HUMAN;sp|A3KMH1-2|VWA8_HUMAN	VWA8	A3KMH1;A3KMH1-3;A3KMH1-2	26.8001	26.2626	26.3114	26.7596	26.556	26.8795	26.6244	26.6414	26.4471	26.5726	26.2237	26.4951	26.5346	26.5448	26.4149	26.399	26.4629	26.2438	26.3482	26.1226	26.5223	26.4385	26.2033	26.1777
sp|A3KN83-3|SBNO1_HUMAN;sp|A3KN83-2|SBNO1_HUMAN;sp|A3KN83|SBNO1_HUMAN;sp|A3KN83-4|SBNO1_HUMAN	SBNO1	A3KN83-3;A3KN83-2;A3KN83;A3KN83-4	25.7332	25.8183	25.6908	26.123	25.3739	24.9823	25.1201	25.1145	25.7845	25.4661	25.219	25.5563	25.3726	25.0344	24.8777	24.622	25.559	25.4578	25.5993	25.6435	24.8291	25.0808	23.1021	24.9605
sp|A4D1E9|GTPBA_HUMAN;sp|A4D1E9-2|GTPBA_HUMAN	GTPBA	A4D1E9;A4D1E9-2	27.4299	27.5947	27.4601	27.7186	27.4514	27.3971	27.4898	27.2511	27.0747	26.9058	27.223	27.2474	27.2337	27.2456	27.2548	27.0943	27.1132	27.1103	27.1039	27.1857	27.3306	27.198	27.1807	27.3153
sp|A5D8V6|VP37C_HUMAN	VP37C	A5D8V6	26.0666	22.3396	25.9018	24.1497	25.4924	25.2218	25.5051	24.6847	23.6414	24.316	23.9973	22.6245	24.1938	24.9883	24.2832	22.688	22.6091	24.1183	25.0833	23.2941	22.7994	24.7779	24.4219	23.0447
sp|A5PLN9-7|TPC13_HUMAN;sp|A5PLN9-2|TPC13_HUMAN;sp|A5PLN9-4|TPC13_HUMAN;sp|A5PLN9|TPC13_HUMAN;sp|A5PLN9-5|TPC13_HUMAN	TPC13	A5PLN9-7;A5PLN9-2;A5PLN9-4;A5PLN9;A5PLN9-5	23.3297	23.6653	23.4347	24.4	25.2127	25.208	25.1705	25.5782	25.6122	25.4923	25.5178	25.4866	25.3241	25.4345	25.5683	25.5327	22.9029	25.6646	25.3313	25.5873	25.6399	25.5512	25.4602	25.5091
sp|A5YKK6|CNOT1_HUMAN;sp|A5YKK6-2|CNOT1_HUMAN;sp|A5YKK6-3|CNOT1_HUMAN;sp|A5YKK6-4|CNOT1_HUMAN	CNOT1	A5YKK6;A5YKK6-2;A5YKK6-3;A5YKK6-4	29.4604	29.4445	29.4829	29.7268	29.0445	28.9637	28.9345	28.8146	29.0168	29.0808	28.9904	29.1005	28.8943	28.7657	28.7677	28.8087	29.0142	29.0535	28.9489	29.0704	28.753	28.873	28.8238	28.7347
sp|A6NC98-3|CC88B_HUMAN;sp|A6NC98-2|CC88B_HUMAN;sp|A6NC98-4|CC88B_HUMAN;sp|A6NC98|CC88B_HUMAN	CC88B	A6NC98-3;A6NC98-2;A6NC98-4;A6NC98	25.1992	24.5573	23.6295	24.9212	24.492	24.6352	25.5944	25.3544	25.3847	24.7921	23.8992	24.7637	24.0991	24.5064	23.3267	24.6059	24.9836	23.6718	24.5774	24.7785	24.615	25.56	24.8932	24.3791
sp|Q9GZQ8|MLP3B_HUMAN;sp|A6NCE7|MP3B2_HUMAN	MLP3B;MP3B2	Q9GZQ8;A6NCE7	27.8652	27.7452	26.007	27.3714	26.0637	26.6309	26.4023	26.5522	26.554	26.5366	26.6413	26.4736	26.7757	26.7575	26.9763	26.8375	26.685	26.6047	26.607	26.613	26.6691	27.1481	26.6228	26.6027
sp|A6ND36|FA83G_HUMAN	FA83G	A6ND36	23.7301	24.5558	24.1376	23.4074	23.9406	23.4835	23.6349	23.5582	24.2196	22.7439	22.6063	23.1355	23.0236	23.4059	23.4361	24.107	24.1	23.6798	22.8082	23.7585	22.7713	24.2227	23.668	23.9285
sp|A6NDG6|PGP_HUMAN	PGP	A6NDG6	29.0779	29.3349	29.1819	29.3698	28.9565	29.1628	29.1681	29.0899	29.1004	29.1285	29.0999	29.2566	29.0682	29.071	29.1085	29.1122	29.2289	29.1645	29.0967	29.0421	29.1243	28.8971	29.0267	29.0066
sp|A6NDU8|CE051_HUMAN	CE051	A6NDU8	26.5678	25.781	25.3032	23.4393	26.2172	26.2667	25.9934	26.1221	26.0315	26.1907	26.041	25.9722	26.1123	26.2096	26.095	25.8746	26.149	26.3673	26.3755	26.4655	25.8105	25.8796	26.4506	26.5381
sp|A6NED2|RCCD1_HUMAN	RCCD1	A6NED2	26.1871	25.6217	25.5533	24.0563	24.9214	24.833	25.3216	23.2004	25.4115	25.4817	25.6663	25.2677	25.027	25.118	24.8434	24.7395	25.5446	25.7642	25.3936	25.5351	24.6873	25.0061	23.9697	24.9722
sp|A6NFI3|ZN316_HUMAN	ZN316	A6NFI3	24.4474	21.6021	23.3319	23.9575	24.6816	23.7676	24.7728	24.4019	22.5957	23.9964	23.8445	24.4301	25.075	23.6315	23.488	24.9125	24.4585	24.7209	24.5803	22.7134	24.1622	25.4396	24.8661	24.9071
sp|A6NHQ2|FBLL1_HUMAN	FBLL1	A6NHQ2	27.7791	27.9484	27.4108	22.8932	27.2784	27.0838	27.4993	27.1218	26.9464	26.8992	26.5633	27.184	27.2022	23.2775	22.9285	27.2289	27.291	27.0797	27.0408	27.0249	26.9123	23.5668	26.9451	26.989
sp|A6NHR9|SMHD1_HUMAN;sp|A6NHR9-2|SMHD1_HUMAN	SMHD1	A6NHR9;A6NHR9-2	28.5594	28.493	28.5304	28.6244	28.1061	28.0069	27.9893	27.8767	28.0684	28.0512	28.0619	28.1296	27.8311	27.8861	27.8157	27.9088	28.0702	28.1896	28.0965	28.1698	27.8855	27.9408	27.8398	27.8176
sp|A6NIH7|U119B_HUMAN	U119B	A6NIH7	26.2382	26.2316	26.2474	26.3507	26.1426	26.1775	26.1855	26.3127	26.074	26.0966	26.3213	26.2945	26.3108	26.2446	26.3026	25.9936	26.0127	26.2118	25.7127	26.0072	25.6615	25.768	26.0088	26.2085
sp|A6NJ78|MET15_HUMAN;sp|A6NJ78-2|MET15_HUMAN	MET15	A6NJ78;A6NJ78-2	26.1359	25.5023	25.803	24.5664	24.9567	24.9355	24.8317	24.9713	25.4854	25.2565	25.401	25.2741	24.9004	24.8794	24.818	24.7938	25.0767	25.1365	25.2216	25.6341	24.8848	25.1852	25.1593	25.1448
sp|A6NK89|RASFA_HUMAN	RASFA	A6NK89	25.2265	25.5627	25.6264	24.1983	25.8924	26.1524	26.2618	23.5573	26.5325	24.3303	23.6402	23.8147	26.3818	24.0616	26.1744	23.7823	25.6028	24.5336	23.4405	26.1828	26.4077	23.7113	26.1114	23.2657
sp|A6QL63-2|BTBDB_HUMAN;sp|A6QL63|BTBDB_HUMAN;sp|A6QL63-3|BTBDB_HUMAN;sp|A6QL63-5|BTBDB_HUMAN	BTBDB	A6QL63-2;A6QL63;A6QL63-3;A6QL63-5	26.4997	26.0021	25.9993	26.3609	25.1866	25.4728	25.5167	25.5198	25.6191	25.9098	25.7836	25.8066	25.2216	25.2911	25.2214	25.3724	25.8597	25.6475	25.8486	25.8073	25.7699	25.3224	25.2075	25.5946
sp|A8CG34|P121C_HUMAN;sp|A8CG34-2|P121C_HUMAN;sp|Q96HA1-2|P121A_HUMAN;sp|Q96HA1-3|P121A_HUMAN	P121C;P121A	A8CG34;A8CG34-2;Q96HA1-2;Q96HA1-3	26.7369	26.5309	26.4309	26.5513	26.7453	26.7477	26.8267	26.7794	26.6938	26.4797	26.4555	26.4941	26.8775	26.9092	26.5393	26.7961	26.4714	26.4738	26.2982	26.5956	26.7699	27.0967	26.5056	26.711
sp|P62308|RUXG_HUMAN;sp|A8MWD9|RUXGL_HUMAN	RUXG;RUXGL	P62308;A8MWD9	28.5857	27.8482	27.5931	27.5225	27.8234	27.9366	27.6449	27.5361	27.5613	27.6657	27.6451	27.6965	27.7786	28.2791	27.5814	28.0674	27.8586	27.4706	27.6768	27.6281	27.6948	28.0222	27.7494	27.9029
sp|A8MXV4|NUD19_HUMAN	NUD19	A8MXV4	26.5294	25.7738	26.0204	26.0934	26.5012	26.4533	26.3225	26.3777	26.0573	25.8229	26.0788	25.5727	26.3726	25.951	26.5889	26.2085	25.7639	25.7961	25.8878	25.8928	26.0184	26.1201	26.2657	26.0188
sp|A9UHW6|MI4GD_HUMAN;sp|A9UHW6-2|MI4GD_HUMAN;sp|A9UHW6-3|MI4GD_HUMAN	MI4GD	A9UHW6;A9UHW6-2;A9UHW6-3	25.1137	25.4332	25.1743	25.8296	24.9461	23.4284	25.4705	22.0967	25.5595	25.4242	23.2053	25.6783	24.2795	25.3477	23.7028	23.5313	23.3791	23.5609	25.4446	24.8752	23.199	23.9959	22.4791	22.7799
sp|C4AMC7|WASH3_HUMAN;sp|Q6VEQ5|WASH2_HUMAN;sp|A8K0Z3|WASH1_HUMAN;sp|A8MWX3|WASH4_HUMAN	WASH3;WASH2;WASH1;WASH4	C4AMC7;Q6VEQ5;A8K0Z3;A8MWX3	27.7371	27.7027	27.7046	28.1715	27.3309	27.317	27.3152	27.2854	27.4164	27.3374	27.4299	27.5661	27.3129	27.3048	27.4199	27.1868	27.3722	27.5705	27.2321	27.5959	27.3866	27.3842	27.3044	27.4397
sp|C9J7I0|UMAD1_HUMAN	UMAD1	C9J7I0	23.5174	25.2329	24.8179	24.7507	23.4988	25.054	23.6679	24.9021	24.9653	24.8483	23.3518	25.0934	24.6833	24.369	24.064	24.6786	22.9434	25.253	23.657	24.6424	24.5272	24.1529	24.9986	24.9412
sp|C9JLW8|MCRI1_HUMAN	MCRI1	C9JLW8	26.747	26.505	25.0782	24.1313	25.1831	24.5507	23.8685	23.1114	25.6654	25.7184	25.9349	25.7023	26.1425	25.8303	25.5012	26.02	26.0262	26.134	26.1197	26.2087	25.8148	25.3235	26.1546	25.816
sp|Q13765|NACA_HUMAN;sp|E9PAV3-2|NACAM_HUMAN;sp|E9PAV3|NACAM_HUMAN	NACA;NACAM	Q13765;E9PAV3-2;E9PAV3	31.7557	31.6867	31.6502	31.6165	31.3058	31.3169	31.3015	31.2708	31.3262	31.4717	31.3773	31.346	31.2926	31.3733	31.3618	31.4129	31.4611	31.3713	31.3446	31.4372	31.3091	31.2662	31.3832	31.3544
sp|E9PRG8|CK098_HUMAN	CK098	E9PRG8	28.0124	28.6328	28.5264	28.4392	28.1835	27.8461	27.9356	27.802	28.0693	28.1507	28.1808	28.1709	27.4702	28.09	28.1683	27.7399	28.1	28.3324	28.2441	28.391	27.9458	27.8451	27.7074	28.2841
sp|L0R6Q1|S35U4_HUMAN	S35U4	L0R6Q1	27.4765	27.634	27.0623	27.8005	26.7049	26.5512	26.5562	26.6399	27.5015	27.0611	27.3009	27.3051	27.115	26.6777	26.9175	26.6891	27.2813	27.1721	27.3398	27.1946	26.4491	26.766	26.8888	26.6476
sp|L0R8F8|MIDUO_HUMAN	MIDUO	L0R8F8	24.5084	24.2879	24.5271	24.6882	24.4174	24.1555	23.3101	24.4115	24.0934	24.024	24.1158	23.938	24.5237	24.2566	23.8598	24.2537	23.7371	23.6473	24.3634	23.7379	24.2531	24.0917	23.2184	22.2929
sp|O00115-2|DNS2A_HUMAN;sp|O00115|DNS2A_HUMAN	DNS2A	O00115-2;O00115	22.6524	26.4847	26.547	26.7255	26.4809	26.3074	26.2471	26.4807	26.089	26.4196	26.135	26.4562	26.1091	26.3092	26.1583	26.4674	26.0731	26.1991	25.9222	26.0954	26.5585	26.7316	26.2365	26.3391
sp|O00116|ADAS_HUMAN	ADAS	O00116	30.072	29.8827	29.8491	30.1516	30.0206	30.0506	30.0032	29.823	29.9136	29.7026	29.8251	29.7709	29.7493	29.6498	29.7579	29.8897	29.7752	29.7328	29.7988	29.6549	29.7151	29.8704	29.6972	29.8364
sp|O00124|UBXN8_HUMAN;sp|O00124-3|UBXN8_HUMAN;sp|O00124-2|UBXN8_HUMAN	UBXN8	O00124;O00124-3;O00124-2	23.9092	23.3645	24.1887	22.6051	23.3749	24.471	23.2797	23.8484	22.6444	24.079	24.3309	24.3239	24.6216	24.219	24.3331	24.4551	22.6225	23.7364	23.672	24.1666	23.719	24.2633	24.5935	23.2879
sp|O00139-2|KIF2A_HUMAN;sp|O00139-1|KIF2A_HUMAN;sp|O00139-5|KIF2A_HUMAN;sp|O00139|KIF2A_HUMAN;sp|O00139-4|KIF2A_HUMAN	KIF2A	O00139-2;O00139-1;O00139-5;O00139;O00139-4	28.0942	27.9674	28.1403	28.0221	27.6009	27.5591	27.4361	27.6186	27.9325	27.8089	27.9058	27.8708	27.4681	27.5611	27.5475	27.4785	27.7487	27.9821	27.7826	27.8238	27.3771	27.3736	27.5727	27.5225
sp|O00142-4|KITM_HUMAN;sp|O00142|KITM_HUMAN;sp|O00142-6|KITM_HUMAN;sp|O00142-2|KITM_HUMAN;sp|O00142-3|KITM_HUMAN;sp|O00142-5|KITM_HUMAN	KITM	O00142-4;O00142;O00142-6;O00142-2;O00142-3;O00142-5	24.8207	24.8131	25.5521	23.741	25.3817	25.3326	25.5089	25.7448	25.6235	25.6439	25.4507	25.4245	25.0527	25.5877	25.6912	25.3358	24.9754	25.2506	25.4733	25.6453	25.4786	25.5069	25.5591	25.5213
sp|O00148|DX39A_HUMAN;sp|O00148-2|DX39A_HUMAN;sp|O00148-3|DX39A_HUMAN	DX39A	O00148;O00148-2;O00148-3	28.4122	28.2976	28.4183	27.5184	28.6171	28.1042	28.0917	28.1355	27.8455	27.6491	27.5107	27.6403	27.7717	27.7735	27.8603	28.0821	27.7537	27.6312	27.497	27.3319	28.0082	27.9793	27.7966	27.9195
sp|O00151|PDLI1_HUMAN	PDLI1	O00151	31.2869	31.5214	31.3758	31.6062	31.4031	31.5289	31.5117	31.4093	31.4216	31.2822	31.2721	31.2785	31.3509	31.4515	31.3872	31.4868	31.2845	31.2552	31.1971	31.2289	31.4949	31.4978	31.4353	31.3263
sp|O00154-4|BACH_HUMAN;sp|O00154-6|BACH_HUMAN;sp|O00154-5|BACH_HUMAN;sp|O00154-7|BACH_HUMAN;sp|O00154|BACH_HUMAN;sp|O00154-2|BACH_HUMAN;sp|O00154-3|BACH_HUMAN	BACH	O00154-4;O00154-6;O00154-5;O00154-7;O00154;O00154-2;O00154-3	29.0056	28.8714	29.0959	29.2337	28.9853	28.8691	28.71	28.9212	28.6543	28.6616	28.8392	28.8766	28.918	28.9227	28.8271	29.0198	28.8033	28.7617	28.6557	28.673	28.943	28.8411	28.9508	28.9159
sp|O00159|MYO1C_HUMAN;sp|O00159-3|MYO1C_HUMAN;sp|O00159-2|MYO1C_HUMAN	MYO1C	O00159;O00159-3;O00159-2	31.2685	31.0923	31.005	31.3603	30.9155	30.7796	30.7707	30.7155	30.7499	30.7747	30.831	30.8802	30.7256	30.7068	30.6069	30.7586	30.7729	30.7778	30.787	30.6963	30.8351	30.7525	30.6895	30.7257
sp|O00161|SNP23_HUMAN;sp|O00161-2|SNP23_HUMAN	SNP23	O00161;O00161-2	27.3443	27.3306	27.3738	27.1445	26.6587	26.5872	26.5442	26.7557	26.7278	26.7174	26.4303	26.4375	26.4084	26.3134	26.4943	26.2864	26.5011	26.3207	26.4211	26.4742	26.285	26.5244	25.8404	26.4483
sp|O00165-5|HAX1_HUMAN;sp|O00165|HAX1_HUMAN;sp|O00165-2|HAX1_HUMAN;sp|O00165-3|HAX1_HUMAN	HAX1	O00165-5;O00165;O00165-2;O00165-3	25.7692	25.6215	23.0673	24.5505	24.394	23.2592	23.8606	23.836	25.5425	22.3835	25.3799	25.464	25.5246	24.1715	22.6124	23.5863	25.3364	25.2588	25.4476	25.38	24.1621	22.9583	25.3326	25.3375
sp|O00170|AIP_HUMAN	AIP	O00170	27.9342	28.0519	28.0175	27.7269	28.0056	27.9725	28.0594	27.9468	28.013	27.8779	27.9448	28.0642	27.9725	27.9841	27.8709	28.0049	27.7964	28.0327	27.8814	27.736	27.9562	28.0366	27.8266	27.9303
sp|O00186|STXB3_HUMAN	STXB3	O00186	27.9387	27.5789	27.5673	27.7786	27.38	27.1769	27.5313	26.9596	27.2319	26.9955	27.1703	27.1392	27.231	27.2141	27.3862	27.2542	27.2563	27.3223	27.2902	27.2918	27.4904	27.4314	27.221	27.4554
sp|O00193|SMAP_HUMAN	SMAP	O00193	28.1757	27.9549	27.6418	23.6645	27.4956	27.6239	27.5649	27.4464	27.633	27.8646	27.9785	27.5935	27.7574	27.4279	27.4747	27.2018	27.8887	27.6224	27.7384	27.7891	27.109	26.9833	27.4908	27.7534
sp|O00194|RB27B_HUMAN	RB27B	O00194	29.162	29.2065	29.0075	29.3289	29.3546	29.0987	29.0556	28.9411	28.9752	29.0629	28.9231	28.9268	28.9281	28.7698	28.6848	28.9489	28.819	28.779	28.9209	28.9561	28.8711	28.9998	28.8139	28.9177
sp|O00203-3|AP3B1_HUMAN;sp|O00203|AP3B1_HUMAN	AP3B1	O00203-3;O00203	29.7722	29.578	29.5616	29.7261	29.4073	29.2919	29.3143	29.2339	29.0447	29.1224	29.1112	29.1625	29.1329	29.2583	29.218	29.2733	29.1108	29.0841	29.0298	29.1377	29.2295	29.261	29.0941	29.2008
sp|O00214-2|LEG8_HUMAN;sp|O00214|LEG8_HUMAN	LEG8	O00214-2;O00214	23.7495	23.2682	25.3735	23.5983	25.2934	25.1628	25.0413	25.4339	25.0975	24.8656	25.1084	25.2384	25.4378	25.6181	25.3899	25.531	25.5583	25.3482	25.2574	25.3033	25.4719	25.6122	25.1318	25.1183
sp|O00217|NDUS8_HUMAN	NDUS8	O00217	26.8152	26.31	23.4762	26.986	27.6583	27.3165	27.4346	27.3098	26.8164	27.2946	27.4143	27.4724	27.1671	27.446	27.1668	27.4953	27.2789	27.2536	27.0535	27.0323	27.078	26.9698	27.1595	27.4137
sp|O00220|TR10A_HUMAN	TR10A	O00220	24.6719	23.1113	24.221	23.302	25.6485	25.6486	25.2494	25.8014	25.2886	25.0876	25.4321	25.1507	26.2352	26.0289	26.1795	26.4008	25.4598	25.2913	25.4184	25.3066	26.2763	26.2346	26.3906	25.9861
sp|O00221|IKBE_HUMAN	IKBE	O00221	24.2406	24.0094	22.9789	23.118	24.8619	23.7819	24.1189	25.4128	25.7733	25.5894	25.6247	25.3798	25.9331	25.6526	25.7294	25.5932	24.1034	24.2541	25.7515	23.6516	25.9041	23.4082	22.7856	25.935
sp|O00231|PSD11_HUMAN;sp|O00231-2|PSD11_HUMAN	PSD11	O00231;O00231-2	31.6923	31.6905	31.5799	31.8195	31.4731	31.3566	31.4764	31.2691	31.3454	31.256	31.2426	31.1808	31.326	31.3424	31.344	31.4108	31.3427	31.251	31.2162	31.1029	31.2565	31.3329	31.1562	31.3248
sp|O00232|PSD12_HUMAN;sp|O00232-2|PSD12_HUMAN	PSD12	O00232;O00232-2	30.4452	30.2098	30.1871	29.5903	30.3211	30.0168	30.0473	30.0229	29.5994	29.8123	29.5961	29.8214	29.5881	29.7744	29.7834	29.7471	29.6766	29.6836	29.5713	29.7491	29.8179	29.9586	29.8776	29.8734
sp|O00233|PSMD9_HUMAN;sp|O00233-2|PSMD9_HUMAN	PSMD9	O00233;O00233-2	29.8063	29.6486	29.5546	29.5619	29.2657	29.2853	29.081	29.1122	29.0552	29.044	29.0632	29.0384	28.9918	29.1284	28.972	29.0905	28.974	28.955	29.0218	28.832	29.0517	29.0591	28.8624	29.1896
sp|O00244|ATOX1_HUMAN	ATOX1	O00244	28.3124	28.4257	28.3647	27.6034	28.401	28.4255	28.3813	28.3714	28.7003	28.7009	28.6267	28.9449	28.3859	28.7716	28.8366	28.9138	28.7033	28.329	28.3189	28.4299	28.7286	29.0026	28.3345	28.0237
sp|O00257|CBX4_HUMAN	CBX4	O00257	24.3495	23.9306	23.1824	23.3082	24.1872	24.1325	27.5735	22.5834	26.9959	27.0522	27.0109	26.9157	27.2823	24.0594	27.153	27.2635	23.7709	27.0567	23.6793	27.0744	24.4148	27.5261	27.7677	28.1196
sp|O00264|PGRC1_HUMAN;sp|O00264-2|PGRC1_HUMAN	PGRC1	O00264;O00264-2	30.4443	30.6278	30.2948	30.2966	30.6395	30.5455	30.6564	30.5459	30.4781	30.6776	30.3648	30.3822	30.5569	30.3972	30.2923	30.4925	30.5363	30.5179	30.4574	30.4999	30.4017	30.4484	30.5086	30.5546
sp|O00267|SPT5H_HUMAN;sp|O00267-2|SPT5H_HUMAN	SPT5H	O00267;O00267-2	28.9512	29.0211	28.9003	29.0083	28.8862	28.7869	28.954	28.8516	28.7938	28.6504	28.6576	28.5348	28.6357	28.6424	28.5756	28.5096	28.5651	28.6959	28.5906	28.6443	28.6723	28.6999	28.6843	28.7734
sp|O00268|TAF4_HUMAN	TAF4	O00268	25.0328	24.7615	25.0832	23.9502	23.8858	22.4308	24.0312	22.0767	24.3411	23.7202	25.281	23.7338	25.0096	25.063	24.5567	25.018	25.0352	24.9005	24.7168	24.9618	24.9728	24.3246	24.9475	25.0357
sp|O00273|DFFA_HUMAN;sp|O00273-2|DFFA_HUMAN	DFFA	O00273;O00273-2	28.6923	28.268	28.2261	28.3466	27.9783	27.9106	28.0248	28.0147	28.0079	27.8436	28.0229	27.9234	27.8727	28.0652	28.1677	28.0495	27.7927	27.9549	27.941	27.8348	27.9609	28.0141	28.1942	28.0433
sp|O00291|HIP1_HUMAN;sp|O00291-3|HIP1_HUMAN;sp|O00291-4|HIP1_HUMAN	HIP1	O00291;O00291-3;O00291-4	27.6284	27.6282	27.5865	27.5137	26.9938	27.1577	27.0925	26.9931	27.1469	27.2502	27.3699	27.3257	26.9526	27.1927	26.8615	26.6722	27.2208	27.1096	27.1119	27.1437	26.9113	27.2018	26.8048	26.9879
sp|O00299|CLIC1_HUMAN	CLIC1	O00299	32.3773	32.5081	32.4771	32.6457	32.8923	32.8176	32.8038	32.7059	32.5761	32.564	32.5211	32.6485	32.5356	32.5527	32.5837	32.6034	32.4878	32.3704	32.5696	32.2817	32.5645	32.4146	32.6694	32.5715
sp|O00303|EIF3F_HUMAN	EIF3F	O00303	31.1612	31.1322	31.1756	31.3193	31.019	30.9405	30.7652	30.8653	30.8644	30.8457	30.7739	30.716	30.8105	30.7225	30.9205	30.8661	30.7397	30.7734	30.8591	30.8052	30.9082	30.9215	30.8259	30.822
sp|O00308-4|WWP2_HUMAN;sp|O00308|WWP2_HUMAN	WWP2	O00308-4;O00308	23.8485	23.0729	23.9818	24.1026	23.5654	24.132	23.8773	24.295	23.9164	23.6782	23.589	23.6811	23.5751	23.9494	23.8823	23.9149	23.8903	24.2654	23.7824	23.5146	24.1877	24.5919	23.8435	23.556
sp|O00330|ODPX_HUMAN;sp|O00330-3|ODPX_HUMAN;sp|O00330-2|ODPX_HUMAN	ODPX	O00330;O00330-3;O00330-2	28.4026	28.1082	28.3365	28.4311	27.9754	27.8968	27.9714	27.7435	27.8359	27.6625	27.7189	27.8361	27.9415	27.9451	27.8991	28.0553	27.9133	27.8106	27.7402	27.8098	27.9664	28.07	28.0246	27.991
sp|O00399|DCTN6_HUMAN	DCTN6	O00399	27.4264	26.834	26.9148	26.8393	26.6775	26.941	27.0493	26.8411	26.7236	26.6963	26.5879	26.4358	26.8202	26.7259	26.9238	26.9006	26.9381	26.7561	26.5597	26.6937	26.7287	27.0197	26.7782	26.6395
sp|O00400|ACATN_HUMAN	ACATN	O00400	25.9865	23.8768	25.7241	23.7862	26.1434	25.9985	25.932	26.3759	26.2679	26.2356	25.2008	26.3016	26.1199	26.3591	26.4692	26.4136	26.3822	26.5313	26.4765	26.6	24.4203	26.233	26.4129	26.3824
sp|O00401|WASL_HUMAN	WASL	O00401	27.582	27.0315	27.2728	27.3669	26.8119	26.5376	26.6952	26.84	26.8853	26.8024	26.799	26.8411	26.6475	26.8517	26.6943	26.5521	26.6706	26.6371	26.7222	26.6869	26.3855	26.6023	26.7758	26.8837
sp|O00410|IPO5_HUMAN;sp|O00410-3|IPO5_HUMAN	IPO5	O00410;O00410-3	31.3081	31.2471	31.4855	31.5106	31.2406	31.171	31.2191	31.1567	31.308	31.2616	31.1788	31.2107	31.185	31.1355	31.1989	31.1617	31.1518	31.1487	31.1248	31.2752	31.119	31.0459	31.161	31.0982
sp|O00411|RPOM_HUMAN	RPOM	O00411	27.4298	26.077	26.8017	27.1121	26.4207	26.1538	26.3281	26.5517	26.6524	26.5856	26.327	26.5718	26.5413	26.5091	26.5992	26.2843	26.4605	26.6822	26.6118	26.6432	26.5682	26.824	26.5999	26.6193
sp|O00418|EF2K_HUMAN	EF2K	O00418	25.0764	24.6298	24.1815	25.1804	23.6061	24.4082	24.5054	23.0649	23.7202	25.0354	24.8804	24.3335	24.7716	24.305	22.5082	23.9269	24.7533	23.7931	25.1567	25.1447	24.3459	23.9316	23.5243	25.182
sp|O00422-2|SAP18_HUMAN;sp|O00422|SAP18_HUMAN	SAP18	O00422-2;O00422	28.6542	28.7872	28.9313	28.6637	29.2318	29.0665	29.1863	29.2002	28.7874	28.9725	28.7373	28.9295	29.3362	29.1682	29.0692	29.0799	28.8621	28.8821	28.8975	28.9036	29.1466	29.0796	28.9643	29.3423
sp|O00423-3|EMAL1_HUMAN;sp|O00423|EMAL1_HUMAN	EMAL1	O00423-3;O00423	25.4934	25.5293	25.7645	25.5593	25.3678	25.2687	25.488	25.3205	25.2569	25.2937	25.3439	25.6793	25.4009	25.351	25.1402	25.3723	25.3552	25.2632	25.3201	24.2187	25.2581	25.2098	25.2695	25.2412
sp|O00425|IF2B3_HUMAN;sp|O00425-2|IF2B3_HUMAN	IF2B3	O00425;O00425-2	29.3714	29.2372	29.0342	29.3265	28.774	28.725	28.7494	28.6769	28.7578	28.6504	28.728	28.7054	28.5633	28.6504	28.519	28.6138	28.7096	28.7472	28.7098	28.8109	28.6329	28.7641	28.6924	28.7923
sp|O00429|DNM1L_HUMAN;sp|O00429-6|DNM1L_HUMAN;sp|O00429-3|DNM1L_HUMAN;sp|O00429-5|DNM1L_HUMAN;sp|O00429-7|DNM1L_HUMAN	DNM1L	O00429;O00429-6;O00429-3;O00429-5;O00429-7	30.5358	30.6301	30.577	30.951	30.4594	30.4129	30.3957	30.4072	30.2918	30.36	30.3154	30.4949	30.3051	30.2739	30.3715	30.3062	30.3775	30.3717	30.3154	30.3966	30.2958	30.1326	30.365	30.4251
sp|O00429-8|DNM1L_HUMAN;sp|O00429-2|DNM1L_HUMAN;sp|O00429-4|DNM1L_HUMAN	DNM1L	O00429-8;O00429-2;O00429-4	23.4281	24.4284	23.2387	24.1789	25.4174	25.2293	25.3187	25.4063	23.6757	25.6473	25.5256	25.6601	25.6644	25.378	25.0482	25.1135	25.2459	25.5805	25.4767	25.521	25.3163	25.6365	25.4284	25.6061
sp|O00442|RTCA_HUMAN;sp|O00442-2|RTCA_HUMAN	RTCA	O00442;O00442-2	27.3899	26.5394	26.747	26.6034	26.442	26.8013	27.0057	26.2315	26.4814	26.419	26.3891	27.0461	27.0823	26.6676	26.3754	26.1773	25.8207	26.1482	26.1585	25.7722	26.3187	26.7548	26.1904	26.0984
sp|O00443|P3C2A_HUMAN;sp|O00443-2|P3C2A_HUMAN	P3C2A	O00443;O00443-2	27.3847	27.2847	27.6598	27.5478	26.7089	26.5159	26.7729	26.5593	27.0446	27.0677	27.049	27.2554	26.2432	26.5162	26.6611	26.8108	27.1431	27.3931	27.1056	26.918	26.8011	26.2118	26.4567	26.5038
sp|O00461|GOLI4_HUMAN	GOLI4	O00461	27.3999	26.6579	27.1585	27.4874	27.0191	26.7278	26.7348	27.0087	27.0175	27.0821	26.9246	27.038	26.711	26.8519	26.8151	26.8016	26.854	26.8886	27.2162	26.9565	26.7312	26.871	26.9035	27.0208
sp|O00468-6|AGRIN_HUMAN;sp|O00468-3|AGRIN_HUMAN;sp|O00468-7|AGRIN_HUMAN;sp|O00468-5|AGRIN_HUMAN;sp|O00468-4|AGRIN_HUMAN;sp|O00468|AGRIN_HUMAN;sp|O00468-2|AGRIN_HUMAN	AGRIN	O00468-6;O00468-3;O00468-7;O00468-5;O00468-4;O00468;O00468-2	29.3555	29.1785	29.2058	29.6875	28.5315	28.5313	28.628	28.4799	28.9371	28.8389	28.9765	28.9258	28.3111	28.2291	28.3263	28.3636	29.0419	28.983	28.8243	28.9585	28.3714	28.4268	28.3335	28.3541
sp|O00469-2|PLOD2_HUMAN;sp|O00469|PLOD2_HUMAN;sp|O00469-3|PLOD2_HUMAN	PLOD2	O00469-2;O00469;O00469-3	29.9271	29.8474	29.7355	29.8122	29.064	28.9842	28.9935	28.8982	29.4358	29.429	29.3153	29.3987	28.9508	28.8623	28.7322	28.803	29.3141	29.4398	29.3626	29.5196	28.949	29.0556	28.9141	28.8503
sp|O00471|EXOC5_HUMAN	EXOC5	O00471	24.2253	26.4283	26.5256	26.2975	25.988	26.1926	26.1143	25.9415	26.2049	26.0616	26.1814	26.1281	25.9625	26.0269	26.1046	26.1487	26.4357	26.2612	26.0371	25.9925	26.2096	25.9476	25.5368	26.391
sp|O00479|HMGN4_HUMAN	HMGN4	O00479	26.8992	27.2654	23.805	27.1046	24.3063	24.0462	23.4066	24.3511	24.5611	27.2512	27.4935	22.534	24.2839	23.2815	23.406	23.8097	23.9162	23.2543	24.338	23.7702	27.6848	23.781	24.2622	22.7856
sp|O00483|NDUA4_HUMAN	NDUA4	O00483	29.2589	29.446	29.3471	29.9923	29.8184	29.7792	29.7482	29.8822	29.4933	29.807	29.6626	29.5905	29.6095	30.0679	30.0243	29.9492	29.7586	29.8323	29.7833	29.6722	29.9756	29.9428	29.6668	29.7651
sp|O00487|PSDE_HUMAN	PSDE	O00487	30.3542	30.0177	30.2421	30.3521	30.3859	29.6707	29.7658	29.5979	29.5074	29.4998	29.4075	29.4001	29.5992	29.5175	29.6365	29.6206	29.3546	29.3664	29.4313	29.4014	29.6239	29.5302	29.6178	29.6095
sp|O00499-9|BIN1_HUMAN;sp|O00499-7|BIN1_HUMAN;sp|O00499-4|BIN1_HUMAN;sp|O00499-6|BIN1_HUMAN;sp|O00499-3|BIN1_HUMAN;sp|O00499-2|BIN1_HUMAN;sp|O00499-5|BIN1_HUMAN;sp|O00499|BIN1_HUMAN;sp|O00499-10|BIN1_HUMAN;sp|O00499-8|BIN1_HUMAN;sp|O00499-11|BIN1_HUMAN	BIN1	O00499-9;O00499-7;O00499-4;O00499-6;O00499-3;O00499-2;O00499-5;O00499;O00499-10;O00499-8;O00499-11	28.1913	28.0552	27.9915	28.0916	27.976	27.9038	27.8386	27.8063	27.9943	28.0336	27.8815	27.9278	28.0208	27.7405	27.7739	27.7305	27.8468	27.8438	28.1051	27.9809	27.5698	27.5851	27.8741	27.9162
sp|O00505|IMA4_HUMAN	IMA4	O00505	28.0054	27.2005	27.5037	27.9101	27.7217	27.5622	27.4851	27.1753	27.4503	27.7682	27.6885	27.7772	27.1782	27.206	27.3493	27.6774	27.7315	27.5895	27.5852	27.4824	27.3274	27.4301	27.0318	27.2412
sp|O00541|PESC_HUMAN;sp|O00541-2|PESC_HUMAN	PESC	O00541;O00541-2	29.3577	29.1935	29.2216	29.6462	29.4124	29.3887	29.5028	29.3952	29.2413	29.2131	29.359	29.2933	29.3523	29.3516	29.2947	29.2942	29.2856	29.2761	29.2096	29.13	29.1775	29.3445	29.4462	29.4461
sp|O00560|SDCB1_HUMAN;sp|O00560-3|SDCB1_HUMAN	SDCB1	O00560;O00560-3	30.4743	30.6969	30.7826	30.8534	30.2233	30.1755	30.0198	29.8593	30.067	29.9194	29.9537	29.9103	29.861	29.6859	29.7961	29.7334	29.9068	29.9646	29.8818	29.877	29.632	29.8188	29.7202	29.6324
sp|O00560-2|SDCB1_HUMAN	SDCB1	O00560-2	27.5237	26.9197	26.6367	27.1077	25.9609	25.8402	26.0059	25.6206	25.9636	25.8463	26.1051	26.0094	26.5067	26.0757	26.3246	25.9147	26.483	26.4895	26.4018	26.1671	25.5553	25.5725	26.0914	26.0893
sp|O00566|MPP10_HUMAN	MPP10	O00566	28.1161	27.7221	27.6369	27.5115	28.0726	27.9152	28.2304	28.0751	27.6466	27.5198	27.4556	27.6822	27.7308	27.5864	27.5469	27.8949	27.7254	27.3453	27.5408	27.7	27.87	28.1038	27.6876	27.6675
sp|O00567|NOP56_HUMAN	NOP56	O00567	30.2007	30.0157	30.3198	30.2836	30.3162	30.1256	30.0718	30.1177	29.7927	29.9521	29.9378	29.9512	29.8697	30.0659	29.969	30.0803	29.853	29.7879	29.679	29.7886	30.169	30.0912	29.717	30.0879
sp|O00571|DDX3X_HUMAN;sp|O00571-2|DDX3X_HUMAN	DDX3X	O00571;O00571-2	32.7663	32.697	32.6164	32.8228	32.2347	32.2124	32.1904	32.1788	32.4297	32.4841	32.4153	32.3939	32.206	32.1977	32.2916	32.2778	32.4052	32.5195	32.4981	32.4711	32.3231	32.2113	32.2222	32.2314
sp|O00592-2|PODXL_HUMAN;sp|O00592|PODXL_HUMAN	PODXL	O00592-2;O00592	23.8853	23.0162	23.7949	23.6	25.4178	25.6518	25.6945	25.4948	25.1928	25.2441	25.4878	24.9983	25.0126	25.3294	25.4681	25.3845	25.3635	25.2415	25.0346	25.3636	25.5437	25.5188	25.3587	25.3697
sp|O00622|CCN1_HUMAN	CCN1	O00622	25.7784	26.0254	26.0742	23.8848	25.6963	25.8274	26.2578	26.322	25.9924	25.5963	25.7543	25.7013	25.9374	26.2286	26.6839	26.0577	26.145	25.6408	25.8227	25.9678	26.5372	26.4351	26.4624	26.1259
sp|O00625|PIR_HUMAN	PIR	O00625	29.8649	30.1345	30.0989	30.2556	30.0659	29.907	29.8517	29.6571	29.7382	29.7375	29.581	29.7656	29.8856	29.8663	29.6948	29.7988	29.7265	29.7349	29.7779	29.6782	29.8135	29.9618	29.7234	29.8372
sp|O00629|IMA3_HUMAN	IMA3	O00629	29.7213	30.0292	30.0407	30.4597	30.2439	30.084	29.947	30.1495	30.0864	30.0584	30.1652	30.3505	29.9679	30.014	30.0241	30.2159	30.255	30.2913	30.3033	30.2933	30.1907	30.24	30.0596	30.0218
sp|O00743-3|PPP6_HUMAN;sp|O00743|PPP6_HUMAN;sp|O00743-2|PPP6_HUMAN	PPP6	O00743-3;O00743;O00743-2	26.9555	27.1442	26.8157	27.0993	26.7274	26.3391	26.5908	26.7057	26.646	26.747	26.6518	26.6285	27.0253	26.7615	26.5433	26.7312	26.6853	26.7801	26.6745	26.4887	26.8276	27.1984	26.7112	26.5997
sp|O00746|NDKM_HUMAN;sp|O00746-2|NDKM_HUMAN	NDKM	O00746;O00746-2	23.26	24.9377	24.9973	24.5756	24.8504	24.8976	24.7914	24.888	24.9925	22.7453	24.8159	25.1088	24.8518	24.8054	25.0247	24.408	24.8798	24.6302	24.8275	22.942	24.9368	23.8913	24.2347	22.5466
sp|O00754-2|MA2B1_HUMAN;sp|O00754|MA2B1_HUMAN	MA2B1	O00754-2;O00754	24.5964	24.9771	24.5239	25.0411	24.6986	24.7953	24.6975	24.6394	23.9573	24.3637	24.1106	24.5207	24.613	24.6948	24.4361	24.4244	24.2279	24.056	24.472	24.2106	24.9001	24.7588	24.5951	24.57
sp|O00762|UBE2C_HUMAN;sp|O00762-3|UBE2C_HUMAN;sp|O00762-2|UBE2C_HUMAN;sp|O00762-4|UBE2C_HUMAN	UBE2C	O00762;O00762-3;O00762-2;O00762-4	28.052	28.0951	27.7266	28.0068	25.0767	23.3474	24.629	25.3086	27.4876	27.6766	27.2744	27.6155	25.0137	24.6908	24.6448	25.0927	27.8291	27.8105	27.5548	27.7557	22.4894	23.3539	24.9722	24.9172
sp|O00764|PDXK_HUMAN;sp|O00764-3|PDXK_HUMAN;sp|O00764-2|PDXK_HUMAN	PDXK	O00764;O00764-3;O00764-2	30.4385	30.8627	30.7422	30.9644	31.2947	31.1282	31.1213	30.9745	30.8268	30.9223	30.9043	30.7352	30.628	30.9269	30.9719	31.0426	30.9214	30.6431	30.5933	30.8611	31.0036	30.9577	30.9175	30.8473
sp|O00767|ACOD_HUMAN	ACOD	O00767	30.0431	29.5255	29.6799	29.1658	29.3764	28.951	28.9704	29.0415	29.9109	29.7013	29.8989	29.709	28.7566	29.0726	29.4271	29.0944	29.6325	29.4001	29.6619	29.4307	29.0892	29.0913	28.5752	28.5385
sp|O14497|ARI1A_HUMAN;sp|O14497-2|ARI1A_HUMAN;sp|O14497-3|ARI1A_HUMAN	ARI1A	O14497;O14497-2;O14497-3	27.1808	27.3379	27.4021	26.6054	27.5013	27.4554	27.3642	27.4134	27.1939	27.2744	27.3179	27.2079	27.453	27.3395	27.3729	27.2862	27.1767	27.4154	27.2372	27.3087	27.4131	27.4294	27.4102	27.485
sp|O14524-2|NEMP1_HUMAN;sp|O14524|NEMP1_HUMAN	NEMP1	O14524-2;O14524	24.9719	23.4447	25.1623	24.0896	25.1426	24.9709	25.0947	25.3798	25.6585	25.3632	25.7349	25.3013	25.2519	25.7271	25.4836	25.595	25.0823	25.0988	25.058	25.6451	25.7035	25.0449	23.7863	25.5601
sp|O14530|TXND9_HUMAN;sp|O14530-2|TXND9_HUMAN	TXND9	O14530;O14530-2	27.8664	27.1636	27.3384	27.8247	26.9447	26.7407	26.9899	26.6591	26.7893	26.8997	26.6929	26.8521	26.8259	26.929	26.7496	26.7433	26.7905	26.8244	26.859	26.9555	26.5482	26.8112	26.7281	26.8055
sp|O14531|DPYL4_HUMAN	DPYL4	O14531	25.8918	24.7166	23.1931	23.9008	25.2923	25.388	25.5084	25.3452	24.7734	24.9305	23.5513	24.9303	23.696	22.6033	24.0507	25.4922	24.9158	24.6149	23.7159	23.9768	25.3326	25.3394	24.3172	23.9059
sp|O14545|TRAD1_HUMAN	TRAD1	O14545	25.6461	23.2066	24.3076	23.6222	25.6815	25.8578	25.8717	26.1123	26.5972	26.2249	26.3844	26.1939	26.2388	25.8437	26.0427	25.985	26.007	26.1877	26.1113	26.1929	22.1182	25.9629	25.9716	26.0481
sp|O14548|COX7R_HUMAN	COX7R	O14548	26.8516	26.8246	27.2642	27.4371	26.9464	26.7374	26.8335	26.6259	26.7032	26.7777	26.6947	26.8303	26.4178	26.5841	26.362	26.3228	26.5809	26.603	26.6122	26.4983	26.6523	26.3426	26.5835	26.7537
sp|O14561|ACPM_HUMAN	ACPM	O14561	27.142	27.2168	26.5767	22.6195	26.0821	27.0878	27.4892	27.22	27.286	26.9929	27.2788	27.0933	27.1286	27.3037	27.5151	27.3904	27.3939	26.6987	27.0327	26.8267	27.4432	27.6364	27.0859	26.937
sp|O14562|UBFD1_HUMAN	UBFD1	O14562	27.8125	28.1857	28.2539	28.0822	28.0967	27.6734	28.0309	27.8826	27.4555	27.319	27.3475	27.7597	27.4956	27.9046	27.4129	27.7443	27.4901	27.3559	27.2623	27.266	27.4436	27.6319	27.4638	27.5494
sp|O14578-4|CTRO_HUMAN;sp|O14578|CTRO_HUMAN;sp|O14578-3|CTRO_HUMAN	CTRO	O14578-4;O14578;O14578-3	28.9798	28.8969	28.8153	27.9351	27.8461	26.7158	26.4876	27.2218	28.5443	28.4783	28.1402	28.4734	26.0022	26.5613	26.4339	26.8344	28.4681	28.5131	28.2733	28.4221	26.4834	26.6755	26.1241	26.0471
sp|O14579|COPE_HUMAN;sp|O14579-3|COPE_HUMAN;sp|O14579-2|COPE_HUMAN	COPE	O14579;O14579-3;O14579-2	29.6784	29.4504	29.7722	29.1637	29.7832	29.6941	29.6318	29.5235	29.7755	29.7767	29.8409	29.6485	29.7636	29.6042	29.4669	29.4122	29.6636	29.7462	29.5706	29.5801	29.2471	29.5247	29.6383	29.5376
sp|O14617-5|AP3D1_HUMAN;sp|O14617-2|AP3D1_HUMAN;sp|O14617|AP3D1_HUMAN;sp|O14617-3|AP3D1_HUMAN;sp|O14617-4|AP3D1_HUMAN	AP3D1	O14617-5;O14617-2;O14617;O14617-3;O14617-4	28.2488	28.3793	28.4867	28.8599	28.4458	28.348	28.2748	28.4525	28.3073	28.2729	28.1002	28.454	28.2617	27.998	28.3594	28.3429	28.4956	28.4393	28.1978	28.3174	28.2627	28.3871	28.3942	28.303
sp|O14618|CCS_HUMAN	CCS	O14618	27.8567	27.9303	27.8934	28.1575	28.2419	28.2278	28.0913	28.3041	27.7165	28.264	28.1759	28.2454	28.4389	28.0027	27.9443	27.9326	28.4721	28.5497	28.4486	28.3924	28.0149	28.2849	28.5137	28.4058
sp|O14639-2|ABLM1_HUMAN;sp|O14639-6|ABLM1_HUMAN;sp|O14639|ABLM1_HUMAN;sp|O14639-4|ABLM1_HUMAN;sp|O14639-3|ABLM1_HUMAN;sp|O14639-5|ABLM1_HUMAN	ABLM1	O14639-2;O14639-6;O14639;O14639-4;O14639-3;O14639-5	27.7254	27.8208	27.8212	28.1495	27.9307	27.7358	27.8351	27.7979	27.8309	27.7212	27.9108	27.6487	27.6506	27.8146	27.7108	27.6829	27.8409	27.7693	27.664	27.5956	27.7819	27.7419	27.6744	27.7297
sp|O14641|DVL2_HUMAN	DVL2	O14641	27.2889	26.8771	27.155	26.9939	26.0843	26.1967	26.4609	26.4006	26.7722	26.6733	26.5862	26.4559	26.275	26.2836	26.1763	26.1447	26.4013	26.5763	26.4775	26.6034	26.2581	26.4069	26.4244	26.2738
sp|O14646-2|CHD1_HUMAN;sp|O14646|CHD1_HUMAN	CHD1	O14646-2;O14646	26.6812	26.7327	26.5695	26.8968	26.3663	25.9297	26.0152	25.9103	26.2543	26.5649	26.2348	26.4287	26.1832	25.6943	25.6947	25.9491	26.1691	26.4173	26.2552	26.3735	25.9027	25.8849	25.7304	25.8309
sp|O14656|TOR1A_HUMAN	TOR1A	O14656	25.9145	26.2142	26.4027	26.3214	26.807	26.4152	26.6683	26.6853	26.2297	23.9112	25.6538	25.9206	25.9787	25.813	25.753	25.877	25.9492	25.7363	25.7323	25.9564	26.1025	26.9143	26.4519	25.9347
sp|O14657|TOR1B_HUMAN	TOR1B	O14657	23.4593	25.6427	25.7629	24.5157	25.3776	25.9205	25.7431	25.9434	25.5652	25.8521	25.8916	25.8308	25.7878	26.1169	25.7796	25.6762	25.8501	25.9175	25.6145	25.795	25.5665	25.2849	25.7757	25.7332
sp|O14662-3|STX16_HUMAN;sp|O14662-2|STX16_HUMAN;sp|O14662-4|STX16_HUMAN;sp|O14662-5|STX16_HUMAN;sp|O14662|STX16_HUMAN;sp|O14662-6|STX16_HUMAN	STX16	O14662-3;O14662-2;O14662-4;O14662-5;O14662;O14662-6	26.7401	26.6816	26.9693	23.3926	26.4867	27.3701	26.6982	25.6255	25.9092	25.8267	26.8417	24.2043	21.759	23.9005	24.6694	23.7817	24.252	23.0954	24.1123	23.5346	23.7838	23.3874	23.4511	24.8055
sp|O14672|ADA10_HUMAN;sp|O14672-2|ADA10_HUMAN	ADA10	O14672;O14672-2	28.259	28.4073	28.5846	28.6788	28.7034	28.6575	28.6514	28.6771	28.8253	28.9257	28.8058	28.7463	28.7254	28.5687	28.5995	28.5719	28.7891	28.9904	28.7767	28.7468	28.5629	28.7207	28.681	28.6024
sp|O14681|EI24_HUMAN;sp|O14681-3|EI24_HUMAN	EI24	O14681;O14681-3	25.0982	25.1773	25.4189	25.2518	24.9842	24.6902	24.9035	25.1033	25.3066	25.2889	25.0466	25.2753	25.1077	25.1808	25.1529	25.2747	25.2665	25.3039	25.5594	25.3072	25.1426	25.1061	25.5375	25.399
sp|O14684|PTGES_HUMAN	PTGES	O14684	29.1714	28.9442	28.7667	28.2945	28.9781	29.0538	29.0802	29.1347	28.81	29.0959	29.0483	29.1193	29.2606	29.1922	29.4047	29.4366	29.1078	29.2966	28.9839	29.0958	29.1715	28.9839	29.5742	29.2018
sp|O14730|RIOK3_HUMAN;sp|O14730-2|RIOK3_HUMAN	RIOK3	O14730;O14730-2	22.6821	26.6776	26.4885	26.2456	27.6174	27.3465	27.3629	27.1171	26.5671	26.2671	26.147	26.201	27.3201	27.1053	26.8208	27.1067	26.2144	26.0752	26.2822	26.1817	27.3096	27.1171	26.8508	27.5256
sp|O14732-2|IMPA2_HUMAN;sp|O14732|IMPA2_HUMAN	IMPA2	O14732-2;O14732	27.2389	27.2894	27.0916	27.1705	26.9783	26.7332	26.9418	26.8066	27.149	26.8274	26.7189	26.8829	26.8604	26.7264	26.4524	26.5709	26.4246	26.4917	26.4127	26.6221	26.7648	26.9036	26.4541	26.5426
sp|O14737|PDCD5_HUMAN;sp|O14737-2|PDCD5_HUMAN	PDCD5	O14737;O14737-2	30.285	30.5165	30.3348	30.5995	30.0259	29.8488	30.0655	29.9156	30.1453	29.9614	30.078	29.9552	29.9699	29.8518	29.9028	30.0411	29.8763	29.955	30.105	30.1985	29.8955	29.8874	29.8771	29.9885
sp|O14744|ANM5_HUMAN;sp|O14744-5|ANM5_HUMAN;sp|O14744-2|ANM5_HUMAN;sp|O14744-3|ANM5_HUMAN;sp|O14744-4|ANM5_HUMAN	ANM5	O14744;O14744-5;O14744-2;O14744-3;O14744-4	29.6089	29.6954	29.5008	29.7487	29.3225	29.2913	29.3602	29.2854	29.0205	28.9954	29.3203	29.14	29.142	29.286	29.2185	29.3088	28.9906	29.052	28.9896	29.089	29.0975	29.3315	29.0474	29.1614
sp|O14745|NHRF1_HUMAN;sp|O14745-2|NHRF1_HUMAN	NHRF1	O14745;O14745-2	29.0477	28.9739	28.8883	28.4578	28.8508	28.6131	28.8518	28.5508	28.7957	28.6672	28.6016	28.5627	28.5477	28.6326	28.6723	28.697	28.666	28.606	28.6716	28.6709	28.505	28.6647	28.928	28.6626
sp|O14757-2|CHK1_HUMAN;sp|O14757-3|CHK1_HUMAN;sp|O14757|CHK1_HUMAN	CHK1	O14757-2;O14757-3;O14757	24.6309	24.6474	24.5393	24.7343	23.863	22.871	23.3619	22.5286	24.3313	24.2526	23.6131	24.3801	23.8934	24.5628	24.2451	24.1511	24.3224	24.3722	24.2028	24.1162	23.4257	22.4596	24.0646	24.9106
sp|O14763-2|TR10B_HUMAN;sp|O14763|TR10B_HUMAN	TR10B	O14763-2;O14763	25.0229	24.1122	24.4735	23.5043	26.9593	26.7388	26.7201	26.6387	25.7284	25.3389	25.4054	25.1416	26.6527	26.7376	26.555	26.6894	25.2242	25.2732	25.5037	25.6343	26.811	26.8453	26.8176	27.0724
sp|O14773|TPP1_HUMAN;sp|O14773-2|TPP1_HUMAN	TPP1	O14773;O14773-2	25.6425	23.844	26.0987	26.3878	26.3725	26.581	26.6209	26.543	26.1562	26.2071	26.2149	26.3019	26.3229	26.3547	26.2967	26.3528	25.8301	26.1436	26.3139	26.289	26.2399	26.2657	26.5647	26.3261
sp|O14776|TCRG1_HUMAN;sp|O14776-2|TCRG1_HUMAN	TCRG1	O14776;O14776-2	29.5714	29.2805	29.3657	29.558	29.1234	28.9857	28.9903	28.9433	28.9386	28.9224	28.8309	28.9385	29.0222	28.8749	28.9444	28.98	28.9265	28.9563	28.9197	28.9937	29.0263	28.9066	29.0788	29.1175
sp|O14777|NDC80_HUMAN	NDC80	O14777	25.7122	23.5072	23.9534	26.4137	23.6069	23.7412	23.4184	23.6579	23.8126	25.7262	23.8901	22.8945	23.3064	24.3902	24.5779	24.0091	25.4906	26.0153	25.5911	23.1783	24.4133	24.818	24.604	24.1312
sp|O14786|NRP1_HUMAN;sp|O14786-3|NRP1_HUMAN;sp|O14786-2|NRP1_HUMAN	NRP1	O14786;O14786-3;O14786-2	27.3225	27.0541	27.096	27.3307	26.4625	26.5521	26.4877	26.1647	27.0078	27.0157	26.9568	26.9799	26.4481	26.3489	26.1835	26.2165	26.9866	27.0703	27.1697	26.913	26.1907	26.3075	26.1426	26.1631
sp|O14787-2|TNPO2_HUMAN;sp|O14787|TNPO2_HUMAN	TNPO2	O14787-2;O14787	24.006	25.5689	23.8101	25.8825	25.8132	25.7576	25.9212	25.9019	25.746	25.7079	25.7407	25.6572	25.9072	25.8546	25.7269	25.865	25.534	25.8774	25.3384	25.8166	25.7131	26.0184	25.7461	25.9315
sp|O14802|RPC1_HUMAN	RPC1	O14802	24.3165	24.8982	24.4183	25.2749	24.7084	24.8131	24.9683	23.416	24.937	24.3817	24.9708	22.3869	24.9239	24.6556	24.9633	24.7967	24.9546	24.4557	22.6836	24.7568	24.7753	24.934	24.9762	24.6398
sp|O14818|PSA7_HUMAN;sp|O14818-4|PSA7_HUMAN	PSA7	O14818;O14818-4	31.4205	31.5218	31.6403	31.6952	31.605	31.4608	31.509	31.4543	31.2128	31.1626	31.1824	31.2015	31.2065	31.3893	31.2273	31.4101	31.2745	31.106	31.1558	31.1141	31.3272	31.3863	31.3144	31.4007
sp|O14828|SCAM3_HUMAN;sp|O14828-2|SCAM3_HUMAN	SCAM3	O14828;O14828-2	29.6645	29.9544	29.7351	29.8841	29.6082	29.3956	29.2656	29.3563	29.1482	29.304	29.2147	29.1799	29.3782	29.3522	29.3077	29.3194	29.1323	29.1147	29.0291	29.2604	29.3024	29.2935	29.2487	29.423
sp|O14832|PAHX_HUMAN;sp|O14832-2|PAHX_HUMAN	PAHX	O14832;O14832-2	27.2069	26.4632	26.5134	26.2889	26.9527	26.774	26.8711	26.9588	26.651	26.7111	26.5154	26.2588	26.6944	26.8713	26.8785	27.0503	26.2002	26.363	26.5384	26.7462	27.0623	27.1337	27.1436	27.0335
sp|O14841|OPLA_HUMAN	OPLA	O14841	26.5358	25.7499	26.2403	25.8492	25.854	25.6214	25.7881	25.3353	25.5166	25.7262	25.5126	25.4493	25.6636	25.7757	25.4804	22.8438	25.8442	25.7414	25.6145	25.4658	25.9627	25.7113	25.2671	25.6278
sp|O14874-2|BCKD_HUMAN;sp|O14874-3|BCKD_HUMAN;sp|O14874|BCKD_HUMAN	BCKD	O14874-2;O14874-3;O14874	23.0658	24.3569	24.4083	23.7059	24.3343	24.6512	21.7825	24.0602	24.5543	24.7891	24.8935	24.8581	23.8866	24.6873	22.5667	24.6145	23.5029	23.9795	24.4833	24.4575	23.3327	23.8982	23.4807	24.5826
sp|O14880|MGST3_HUMAN	MGST3	O14880	29.7582	29.716	29.915	29.4484	29.6862	29.4483	29.5838	29.4976	29.5712	29.4467	29.3716	29.1321	29.5141	29.3131	29.3011	29.1987	29.3885	29.248	29.2487	29.1469	29.1224	28.9806	29.2715	29.4926
sp|O14893-3|GEMI2_HUMAN;sp|O14893|GEMI2_HUMAN;sp|O14893-2|GEMI2_HUMAN	GEMI2	O14893-3;O14893;O14893-2	23.8454	25.6651	23.3121	24.0107	25.9753	26.2742	25.8049	25.6464	25.5572	25.7172	25.54	25.7614	25.8794	25.8436	25.9884	25.4138	26.0654	24.525	24.3438	25.9208	25.7057	25.569	24.354	25.7012
sp|O14907|TX1B3_HUMAN	TX1B3	O14907	28.0025	28.2731	28.1749	27.8617	27.8174	27.8963	27.8601	27.5356	26.8844	27.7939	27.6388	24.4105	27.9498	23.5762	23.439	23.8171	27.6742	23.7462	23.2271	27.6872	23.4414	27.5029	27.988	22.6454
sp|O14908|GIPC1_HUMAN;sp|O14908-2|GIPC1_HUMAN	GIPC1	O14908;O14908-2	28.6773	28.9043	28.3849	28.9248	27.8329	27.8022	27.5269	27.7428	28.2602	28.208	28.2798	28.2815	27.8617	27.7299	27.9706	27.9004	28.4404	28.349	28.2324	28.1903	28.1907	28.2494	28.0325	28.06
sp|O14920-4|IKKB_HUMAN;sp|O14920-2|IKKB_HUMAN;sp|O14920|IKKB_HUMAN	IKKB	O14920-4;O14920-2;O14920	26.264	26.0712	26.2533	24.7125	26.0479	26.0819	25.6546	25.9789	26.1326	25.9189	26.0167	26.0965	25.8089	26.0474	25.7861	25.9092	25.8634	25.8418	25.8187	25.8818	25.8264	25.8262	25.7738	25.9118
sp|O14925|TIM23_HUMAN;sp|Q5SRD1|TI23B_HUMAN	TIM23;TI23B	O14925;Q5SRD1	27.089	26.9685	26.7166	26.5704	26.4899	26.4172	26.4235	26.3359	26.184	26.3318	26.4343	26.1781	26.3109	26.1496	26.0512	26.3711	26.2187	26.4053	26.3313	26.2306	25.8832	26.118	25.9692	26.1449
sp|O14929|HAT1_HUMAN;sp|O14929-2|HAT1_HUMAN	HAT1	O14929;O14929-2	28.5051	28.4635	28.2107	27.847	27.8677	27.4893	27.7024	27.5449	27.8135	27.8921	27.8083	28.0531	27.5217	27.6353	27.4241	27.7099	27.9899	27.9588	27.9947	28.0294	27.4938	27.6832	27.3235	27.615
sp|O14936-3|CSKP_HUMAN;sp|O14936|CSKP_HUMAN;sp|O14936-4|CSKP_HUMAN;sp|O14936-6|CSKP_HUMAN;sp|O14936-2|CSKP_HUMAN;sp|O14936-5|CSKP_HUMAN	CSKP	O14936-3;O14936;O14936-4;O14936-6;O14936-2;O14936-5	27.2682	26.9158	26.6429	27.0241	27.1734	27.1735	26.8959	26.8976	26.7998	26.9514	26.8441	26.8664	27.0676	27.0137	26.9945	26.9064	26.8557	27.0261	26.8455	26.8398	26.7932	26.9121	27.0618	26.9739
sp|O14949|QCR8_HUMAN	QCR8	O14949	29.8201	29.7043	29.7471	29.8966	29.7469	29.619	29.5306	29.5322	29.4703	29.2737	29.6426	29.54	29.5599	29.6948	29.802	29.6047	29.5404	29.2836	29.4245	29.4329	29.6857	29.1896	29.6831	29.6285
sp|O14964|HGS_HUMAN;sp|O14964-2|HGS_HUMAN	HGS	O14964;O14964-2	29.4511	29.5031	29.2533	29.5864	29.0873	29.037	29.0346	28.9708	29.0473	29.0512	29.0237	29.0956	28.9976	29.0177	29.0885	29.0653	28.8892	29.0836	29.0531	28.9877	29.0532	29.071	28.9732	29.0628
sp|O14965|AURKA_HUMAN	AURKA	O14965	25.0086	25.2988	25.416	25.383	23.8402	23.549	22.0084	23.4136	24.9429	24.4735	25.5265	25.0521	25.0186	23.4568	24.0891	23.6434	24.7225	25.0044	24.811	25.2631	23.9831	23.5616	23.958	23.4853
sp|O14967|CLGN_HUMAN;sp|O14967-2|CLGN_HUMAN	CLGN	O14967;O14967-2	26.3777	25.8955	27.0607	24.7698	27.2555	27.1243	26.8157	27.1078	26.5976	26.895	27.0003	26.7969	26.8455	27.1765	27.0478	27.0395	27.2474	27.1109	27.104	27.0708	27.1527	27.1477	27.2899	27.2591
sp|O14972-2|VP26C_HUMAN;sp|O14972|VP26C_HUMAN	VP26C	O14972-2;O14972	25.4572	25.347	25.4178	25.6383	25.309	25.0647	25.1291	24.8882	24.959	24.5799	24.8014	25.0496	24.4127	24.6037	25.113	24.1957	24.8916	24.9567	24.767	24.8435	24.7104	24.9653	24.7537	25.0131
sp|O14974|MYPT1_HUMAN;sp|O14974-4|MYPT1_HUMAN;sp|O14974-3|MYPT1_HUMAN;sp|O14974-2|MYPT1_HUMAN;sp|O14974-5|MYPT1_HUMAN	MYPT1	O14974;O14974-4;O14974-3;O14974-2;O14974-5	28.7718	29.085	28.7546	28.879	29.1021	29.1383	29.0465	29.1073	29.2141	29.0376	29.0092	29.0339	28.921	29.1645	29.2492	29.1549	29.1872	29.1511	29.1947	29.138	29.2293	29.3388	29.2467	29.2551
sp|O14975|S27A2_HUMAN;sp|O14975-2|S27A2_HUMAN	S27A2	O14975;O14975-2	28.1746	27.9907	27.8527	27.8048	27.8416	27.7186	27.6764	27.6344	27.5499	27.663	27.6223	27.6987	27.5896	27.5343	27.2934	27.4802	27.3689	27.4698	27.4329	27.4661	27.2754	27.556	27.3224	27.5769
sp|O14976|GAK_HUMAN;sp|O14976-2|GAK_HUMAN	GAK	O14976;O14976-2	28.8679	27.8428	22.6599	27.7889	28.6365	28.1744	27.7046	27.6211	27.3278	27.8227	27.6557	27.5657	27.0771	27.9975	27.9202	27.4894	27.2042	27.6625	27.5826	27.5779	28.3642	28.062	27.8628	27.5877
sp|O14979|HNRDL_HUMAN	HNRDL	O14979	31.3704	31.3555	31.3623	31.2068	31.7002	31.5205	31.4566	31.5098	31.2905	31.1325	31.272	31.3448	31.4745	31.3466	31.2885	31.3129	31.3398	31.309	31.3072	31.2491	31.2818	31.1761	31.3466	31.3361
sp|O14980|XPO1_HUMAN	XPO1	O14980	30.8096	30.7472	30.8477	31.2858	30.8692	30.9123	30.7554	30.7724	30.8167	30.9292	30.8861	30.9147	30.8318	30.8315	30.8689	30.8409	30.9552	30.8794	30.8845	30.8087	30.8099	30.8458	30.921	30.8639
sp|O14981|BTAF1_HUMAN	BTAF1	O14981	25.8526	25.5886	25.8946	25.6483	25.5658	25.5316	25.1774	25.0957	25.5971	25.2274	25.2019	25.7472	25.1401	25.2566	25.0282	24.8326	25.1269	25.3802	25.194	25.3875	25.0887	25.2394	25.0667	25.1319
sp|O15013-7|ARHGA_HUMAN;sp|O15013-4|ARHGA_HUMAN;sp|O15013-5|ARHGA_HUMAN;sp|O15013|ARHGA_HUMAN;sp|O15013-6|ARHGA_HUMAN	ARHGA	O15013-7;O15013-4;O15013-5;O15013;O15013-6	25.8405	25.7917	25.993	26.0069	25.3672	25.1814	25.0876	24.9595	25.6763	25.4154	25.1809	25.7147	24.9446	25.3016	25.052	25.1199	25.2038	25.5102	25.6703	25.5161	25.0909	25.1969	25.1391	25.3861
sp|O15014|ZN609_HUMAN	ZN609	O15014	24.6657	24.116	22.7587	23.3967	23.0509	23.882	23.8104	24.1222	22.7659	24.263	24.5005	26.4527	22.8796	23.8683	24.8469	23.2878	24.8443	23.5931	23.346	24.6363	24.2128	23.3065	23.5258	24.0999
sp|O15020-2|SPTN2_HUMAN;sp|O15020|SPTN2_HUMAN	SPTN2	O15020-2;O15020	25.5723	25.376	25.5613	25.8466	23.9624	24.7594	24.0059	24.0473	23.4068	24.2537	24.8029	23.729	23.7321	23.4816	24.3668	24.9722	25.1982	25.0175	22.8314	24.9536	24.5133	22.9702	22.7221	24.541
sp|O15027-2|SC16A_HUMAN;sp|O15027-4|SC16A_HUMAN;sp|O15027-3|SC16A_HUMAN;sp|O15027|SC16A_HUMAN	SC16A	O15027-2;O15027-4;O15027-3;O15027	24.5543	25.3164	22.7533	23.9082	26.0343	26.0261	25.815	26.0434	25.8943	23.1881	25.9847	26.0721	25.905	24.0841	25.2994	26.1119	24.6108	26.1791	25.998	26.1178	24.1695	26.2196	25.6441	24.5507
sp|O15027-5|SC16A_HUMAN	SC16A	O15027-5	29.8343	29.6239	29.6259	29.7635	29.4636	29.3334	29.4239	29.3346	29.417	29.4044	29.4921	29.4703	29.335	29.3199	29.3332	29.3083	29.4962	29.4522	29.4083	29.3828	29.3147	29.3592	29.3466	29.318
sp|O15031|PLXB2_HUMAN	PLXB2	O15031	28.6228	28.5825	28.8272	28.9959	28.8447	28.676	28.7364	28.7891	28.6864	28.761	28.5458	28.5148	28.7555	28.7134	28.6976	28.6769	28.5136	28.6697	28.5157	28.5416	28.6326	29.0088	28.5964	28.6378
sp|O15042|SR140_HUMAN;sp|O15042-2|SR140_HUMAN;sp|O15042-3|SR140_HUMAN	SR140	O15042;O15042-2;O15042-3	29.0039	29.1169	29.0292	29.3713	28.8449	28.805	28.6649	28.5513	28.6018	28.6462	28.571	28.6807	28.529	28.6097	28.5916	28.4504	28.8477	28.75	28.7311	28.62	28.5535	28.6284	28.6691	28.7708
sp|O15056|SYNJ2_HUMAN;sp|O15056-2|SYNJ2_HUMAN;sp|O15056-3|SYNJ2_HUMAN	SYNJ2	O15056;O15056-2;O15056-3	25.272	25.0158	25.0258	23.9713	24.2452	22.9922	23.5118	24.1802	25.3283	23.1319	23.8362	24.084	24.114	24.2624	23.0964	23.1833	24.4093	24.7488	23.1631	25.105	24.6432	24.5715	23.3954	23.2507
sp|O15061|SYNEM_HUMAN;sp|O15061-2|SYNEM_HUMAN	SYNEM	O15061;O15061-2	29.104	28.9598	29.0135	29.258	28.9823	28.9125	28.8238	28.7115	28.9422	28.8868	28.9491	28.9458	28.7925	28.7724	28.9068	28.8834	28.8528	28.925	28.8942	29.1897	28.8041	28.791	28.9625	28.7763
sp|O15066|KIF3B_HUMAN	KIF3B	O15066	23.0323	24.1074	26.6373	24.7686	25.8904	25.7832	23.4567	25.7374	25.8152	26.0541	25.9834	25.8759	25.8712	26.2008	25.7272	25.8573	26.1097	25.8445	25.9171	25.8975	25.6206	25.9309	23.2514	25.6593
sp|O15067|PUR4_HUMAN	PUR4	O15067	31.1443	31.133	31.0581	31.1723	31.0005	30.8581	30.9071	30.9517	30.8859	30.8202	30.8598	30.9775	30.8816	30.8964	30.7823	30.9133	30.8544	30.9781	30.9206	30.9343	30.9035	30.9591	30.9444	30.9217
sp|O15084|ANR28_HUMAN;sp|O15084-4|ANR28_HUMAN;sp|O15084-1|ANR28_HUMAN;sp|O15084-2|ANR28_HUMAN	ANR28	O15084;O15084-4;O15084-1;O15084-2	27.3616	26.9824	27.3866	26.4972	26.4658	26.5842	26.5651	26.523	27.0579	27.0801	27.3175	26.8553	27.0173	26.9558	26.7117	26.7546	26.9	27.0221	27.0887	27.0117	26.8818	26.8401	26.6461	26.8768
sp|O15085|ARHGB_HUMAN;sp|O15085-2|ARHGB_HUMAN	ARHGB	O15085;O15085-2	26.5316	25.6686	24.5153	23.9166	26.0232	25.4898	25.6856	25.4487	25.6611	26.1076	25.7608	25.7933	23.4407	25.3526	23.9372	24.7983	26.0831	25.8042	25.5155	26.2497	24.1529	25.6629	25.9571	25.7243
sp|O15091-2|MRPP3_HUMAN;sp|O15091|MRPP3_HUMAN;sp|O15091-4|MRPP3_HUMAN	MRPP3	O15091-2;O15091;O15091-4	25.367	25.269	25.7579	25.207	25.1139	24.959	25.0171	25.2008	25.6019	25.1344	25.22	25.1922	24.7886	25.0818	24.834	24.8126	24.9421	24.814	25.0692	25.3364	24.8243	24.7786	24.6669	25.1104
sp|O15116|LSM1_HUMAN	LSM1	O15116	25.4128	26.158	25.4974	24.6462	25.8208	25.7255	25.8971	25.7425	25.5225	25.6212	25.5683	25.775	25.7973	25.9665	25.4855	25.8251	25.5595	25.4417	25.55	25.3724	25.5396	25.4803	25.4096	25.4333
sp|O15118|NPC1_HUMAN;sp|O15118-2|NPC1_HUMAN	NPC1	O15118;O15118-2	29.8572	29.433	29.1305	29.5329	29.0839	28.7521	29.038	28.7643	28.9118	28.8057	28.8978	28.681	29.0051	28.7946	28.8267	28.7974	28.9607	28.8863	28.9187	28.9424	28.7948	28.681	28.579	28.7965
sp|O15121|DEGS1_HUMAN	DEGS1	O15121	26.1603	23.5345	23.7983	24.9182	24.0411	22.6937	24.2329	24.5289	24.4318	24.6582	24.7758	24.4715	24.4435	24.4911	24.6372	24.5234	24.7322	24.9935	24.661	25.2905	24.4609	23.6346	24.6387	24.8639
sp|O15126|SCAM1_HUMAN;sp|O15126-2|SCAM1_HUMAN	SCAM1	O15126;O15126-2	27.0458	27.0864	27.0446	27.2621	26.8539	26.7045	26.8208	26.7372	26.8935	27.0619	26.8451	26.8081	26.9952	26.8011	26.7341	26.7996	26.9247	26.6984	26.7964	26.9834	26.7375	26.8033	26.6648	26.7619
sp|O15127|SCAM2_HUMAN	SCAM2	O15127	25.4262	25.7417	25.6532	26.6625	26.386	26.0011	25.9269	25.8421	25.6202	25.4725	25.7714	25.5761	26.3489	25.8569	23.8093	25.972	25.6987	25.181	25.3878	25.4163	26.7152	25.57	25.6721	26.1855
sp|O15143|ARC1B_HUMAN	ARC1B	O15143	30.1699	30.0434	30.0863	30.3351	29.6799	29.5078	29.6837	29.6145	29.6985	29.6762	29.6468	29.6163	29.917	29.7476	29.7159	29.9326	29.7515	29.8701	29.8431	29.8726	29.9639	29.9228	29.8083	29.6813
sp|O15144|ARPC2_HUMAN	ARPC2	O15144	29.9731	29.9017	29.7625	30.0747	29.9424	30.031	29.7357	29.6788	29.5605	29.6393	29.5012	29.5024	29.5809	29.5611	29.5568	29.4837	29.6222	29.5239	29.6859	29.4645	29.6495	29.6497	29.6096	29.6909
sp|O15145|ARPC3_HUMAN	ARPC3	O15145	29.8514	30.2182	30.0129	30.0268	30.076	29.9224	30.1464	29.8556	29.6875	29.6659	29.84	29.5213	29.9714	29.8594	29.9127	29.6518	29.8319	29.7556	29.9299	29.8097	29.4493	29.8797	29.7984	29.9295
sp|O15155|BET1_HUMAN;sp|O15155-2|BET1_HUMAN	BET1	O15155;O15155-2	27.5257	26.8813	27.4437	27.3293	26.6024	26.7776	26.8727	26.5564	26.8812	26.535	26.7594	26.5097	26.569	26.5955	26.2689	26.3832	26.5475	26.4335	26.5882	26.5908	26.7766	26.8278	26.7823	26.6686
sp|O15160-2|RPAC1_HUMAN;sp|O15160|RPAC1_HUMAN	RPAC1	O15160-2;O15160	27.8704	27.5382	27.9172	28.4247	28.0932	27.9611	27.8983	27.8913	27.7276	27.6228	27.7219	27.8118	27.8404	27.8129	27.8547	27.7596	27.9401	28.0394	27.8547	27.7425	28.0491	27.9537	27.7434	27.9226
sp|O15164-2|TIF1A_HUMAN;sp|O15164|TIF1A_HUMAN	TIF1A	O15164-2;O15164	25.6498	24.6428	25.2803	23.526	24.4195	24.4416	25.0143	24.5557	25.3738	25.6027	25.241	25.2615	24.6611	24.7478	23.9378	23.3608	25.3729	25.3481	25.3638	25.3991	24.7594	24.8564	24.4501	24.7588
sp|O15173|PGRC2_HUMAN;sp|O15173-2|PGRC2_HUMAN	PGRC2	O15173;O15173-2	30.1202	29.8663	29.8138	30.0503	29.9795	29.8666	29.7216	29.7465	29.5851	29.4642	29.5381	29.5474	29.8564	29.609	29.5809	29.539	29.5993	29.7251	29.5917	29.6291	29.6604	29.5233	29.6669	29.7327
sp|O15212|PFD6_HUMAN	PFD6	O15212	30.1044	29.8857	29.7067	30.0405	29.8114	29.7725	29.8464	29.7953	29.7796	29.4697	29.5444	29.6026	29.7248	29.7112	29.8266	29.6827	29.4461	29.5605	29.5248	29.5338	29.6554	29.641	29.96	29.6698
sp|O15213|WDR46_HUMAN	WDR46	O15213	25.5801	25.9257	26.0658	23.3693	26.557	26.364	26.6776	25.9849	25.7304	25.698	25.8432	25.9522	25.9015	26.3224	26.3351	26.3507	26.0151	25.9349	25.7764	25.8601	26.4744	26.6651	25.826	26.1572
sp|O15226|NKRF_HUMAN;sp|O15226-2|NKRF_HUMAN	NKRF	O15226;O15226-2	28.2243	28.2566	28.4752	27.7749	28.4273	28.2153	28.2056	28.2464	28.042	27.9939	28.0053	27.9256	28.1183	27.9396	28.0746	28.1243	27.832	27.8264	27.8415	27.9029	28.1246	28.1878	28.1121	28.2137
sp|O15228-2|GNPAT_HUMAN;sp|O15228|GNPAT_HUMAN	GNPAT	O15228-2;O15228	25.8783	26.0649	26.5384	23.3701	26.7387	26.3313	26.3878	26.23	26.1481	26.2999	26.3933	26.2117	26.4014	26.0087	26.0303	26.3197	26.1823	26.1516	26.1317	26.1959	25.9556	26.562	26.2491	26.2502
sp|O15230|LAMA5_HUMAN	LAMA5	O15230	30.1394	29.9902	30.0219	30.4509	29.1193	29.0139	29.3149	29.2784	30.1875	30.082	30.0686	30.0356	29.1742	29.1403	29.1908	28.924	30.0531	30.1833	30.0661	30.1172	29.1522	29.0067	29.2027	29.1652
sp|O15234|CASC3_HUMAN	CASC3	O15234	25.4757	25.6016	25.3801	25.8854	25.598	25.6586	25.5112	25.8135	25.5059	25.5094	25.4442	25.3903	25.6609	25.3786	25.5014	25.2828	25.1332	25.2621	25.3963	25.4654	24.7785	25.4153	25.593	25.6048
sp|O15235|RT12_HUMAN	RT12	O15235	26.3171	26.2582	26.3691	26.4807	25.9871	25.8675	26.1225	26.0178	26.3786	26.324	26.2783	26.3286	26.5142	26.3497	26.4107	26.1867	26.4198	26.2366	26.715	26.3726	26.3611	26.3644	26.2323	26.2746
sp|O15254|ACOX3_HUMAN;sp|O15254-2|ACOX3_HUMAN	ACOX3	O15254;O15254-2	27.1951	27.0978	26.8599	26.9578	26.8883	26.6126	26.8007	26.8767	26.5976	26.6223	23.8923	26.5901	26.8459	26.5769	26.7209	26.9047	26.629	21.9441	26.6783	26.7242	26.5717	26.7752	26.4813	26.7804
sp|O15258|RER1_HUMAN	RER1	O15258	26.881	27.0077	26.6204	26.6536	26.089	26.4622	26.7993	26.458	26.6691	26.9016	26.695	26.5657	26.7206	26.5213	26.7599	26.5294	26.4561	26.6763	26.6623	26.8352	26.9111	26.8987	25.602	26.6263
sp|O15260|SURF4_HUMAN;sp|O15260-2|SURF4_HUMAN;sp|O15260-3|SURF4_HUMAN	SURF4	O15260;O15260-2;O15260-3	29.682	29.1209	29.1057	28.8331	29.0115	28.2712	28.443	28.5046	28.6167	28.7454	28.6306	28.8917	28.3945	28.2628	28.669	28.2837	28.4628	28.6199	28.4572	28.663	28.5825	28.5936	28.6832	28.5765
sp|O15269|SPTC1_HUMAN	SPTC1	O15269	28.0171	27.7124	27.6077	27.8887	27.3738	27.2681	27.4282	27.3719	27.2219	27.4209	27.4387	27.4744	27.5544	27.3032	27.2911	27.2134	27.2474	27.2425	27.3899	27.4938	26.976	27.1209	27.4817	27.209
sp|O15270|SPTC2_HUMAN	SPTC2	O15270	26.1354	26.3788	26.5938	25.8705	26.113	26.0797	26.4002	26.2284	26.4942	26.2692	26.5754	26.869	26.4595	26.3224	26.1494	26.1862	26.4358	26.492	26.459	26.4436	26.4088	26.4742	26.0965	26.0925
sp|O15294|OGT1_HUMAN;sp|O15294-2|OGT1_HUMAN;sp|O15294-4|OGT1_HUMAN	OGT1	O15294;O15294-2;O15294-4	28.5	28.5167	28.3815	28.5676	27.458	27.3036	27.4727	27.2791	28.1256	28.0203	28.1215	28.2283	27.3162	27.3889	27.1665	27.3304	28.2112	28.0697	28.0478	28.1141	27.3293	27.0933	27.3233	27.3405
sp|O15305|PMM2_HUMAN	PMM2	O15305	30.1166	29.7921	29.9654	29.7749	29.5347	29.5892	29.65	29.4368	29.4091	29.2651	29.4251	29.5917	29.5802	29.4924	29.3587	29.465	29.5121	29.5464	29.3832	29.3739	29.5405	29.6082	29.5327	29.5626
sp|O15321-2|TM9S1_HUMAN;sp|O15321|TM9S1_HUMAN	TM9S1	O15321-2;O15321	26.8866	23.3754	26.6828	24.1706	27.2584	27.4842	26.7227	26.6455	26.2847	26.4672	26.517	26.473	26.796	24.5258	22.6659	26.204	23.5727	23.7193	24.2916	24.1632	26.108	25.4702	26.3965	23.1652
sp|O15327|INP4B_HUMAN	INP4B	O15327	24.0858	24.0237	24.071	24.0608	23.6927	22.2358	23.7122	23.7906	24.2136	24.3578	23.023	24.44	23.3347	24.5996	23.1277	23.7703	23.8226	24.1595	23.2079	23.1082	23.5507	24.4434	23.9027	23.4828
sp|O15344|TRI18_HUMAN;sp|O15344-2|TRI18_HUMAN	TRI18	O15344;O15344-2	29.0846	29.0427	28.8284	29.539	28.9371	29.2356	29.1135	28.975	29.212	29.2479	29.1406	29.1996	29.1307	29.1464	29.1423	29.137	29.177	29.2399	29.3691	29.1399	29.2473	29.124	29.099	29.2687
sp|O15347|HMGB3_HUMAN	HMGB3	O15347	31.0778	31.058	30.6958	31.036	30.6304	30.6081	30.3692	30.6788	30.7177	30.7607	30.552	30.6849	30.6852	30.5535	30.7087	30.6731	30.6528	30.4925	30.6815	30.5545	30.6344	30.612	30.2031	30.2643
sp|O15355|PPM1G_HUMAN	PPM1G	O15355	30.6672	30.6507	30.5418	30.7293	30.7085	30.7136	30.7051	30.7264	30.7058	30.5723	30.6984	30.6576	30.6308	30.7065	30.6662	30.7109	30.6828	30.6241	30.6644	30.6739	30.6411	30.5865	30.7073	30.618
sp|O15357|SHIP2_HUMAN;sp|O15357-2|SHIP2_HUMAN	SHIP2	O15357;O15357-2	27.5463	27.4559	27.2987	27.108	26.9976	26.6266	26.7953	26.5966	26.7882	26.7552	26.8403	26.9345	26.7945	26.7605	26.5137	26.6487	26.8799	26.8709	26.8813	26.7594	26.5422	26.5258	26.6672	26.8243
sp|O15371|EIF3D_HUMAN;sp|O15371-3|EIF3D_HUMAN;sp|O15371-2|EIF3D_HUMAN	EIF3D	O15371;O15371-3;O15371-2	30.2933	30.3469	30.3338	30.2956	30.7338	30.5451	30.434	30.2066	30.1749	30.0919	30.1389	30.1269	30.4049	30.2721	30.2681	30.2714	30.2409	30.1273	30.1755	30.2367	30.2257	30.3356	30.3501	30.2312
sp|O15372|EIF3H_HUMAN	EIF3H	O15372	30.4161	30.2561	29.9439	30.2372	29.9811	29.7765	29.7778	30.0045	29.9658	30.032	29.9881	30.1241	30.0942	30.1155	30.1868	30.0161	30.0372	30.1007	30.0471	29.9263	30.0026	29.7968	30.1985	30.0935
sp|O15381|NVL_HUMAN;sp|O15381-5|NVL_HUMAN;sp|O15381-2|NVL_HUMAN;sp|O15381-3|NVL_HUMAN;sp|O15381-4|NVL_HUMAN	NVL	O15381;O15381-5;O15381-2;O15381-3;O15381-4	27.2646	27.1215	27.0842	26.7238	26.6827	26.6455	26.5289	26.6987	26.8452	26.9148	26.6381	26.7557	26.5314	26.807	26.6024	26.7505	27.042	26.5335	27.0436	26.4842	26.6481	26.5287	26.5855	26.5779
sp|O15382|BCAT2_HUMAN;sp|O15382-2|BCAT2_HUMAN	BCAT2	O15382;O15382-2	27.5741	27.445	26.8151	27.7413	27.5188	27.254	27.6337	29.7083	27.276	26.9522	26.9316	27.8159	27.4692	27.4681	27.2846	27.7808	27.4513	27.1845	27.3196	27.2872	27.5216	27.4741	27.1883	27.3425
sp|O15397|IPO8_HUMAN;sp|O15397-2|IPO8_HUMAN	IPO8	O15397;O15397-2	27.6277	27.2464	26.9451	27.3326	26.3129	26.4227	26.1336	26.3115	26.9196	26.8215	27.0551	27.0117	26.4927	26.9035	26.3064	26.5425	26.923	26.8519	26.7984	26.8702	26.138	26.5485	26.2729	26.2419
sp|O15400-2|STX7_HUMAN;sp|O15400|STX7_HUMAN	STX7	O15400-2;O15400	28.8003	28.618	28.5719	28.541	28.4658	28.4319	28.3533	28.3651	28.2557	28.3933	28.3665	28.3671	28.3917	28.2587	28.1002	28.0911	28.2865	28.5113	28.3527	28.2988	28.0811	28.2176	28.3265	28.3498
sp|O15438|MRP3_HUMAN;sp|O15438-4|MRP3_HUMAN;sp|O15438-2|MRP3_HUMAN	MRP3	O15438;O15438-4;O15438-2	28.7328	28.2681	28.6716	28.7924	27.6401	27.8656	27.7792	27.6134	28.1204	27.9944	27.8847	28.0061	27.7214	27.6285	27.383	27.5485	27.947	28.0959	27.904	28.046	27.459	27.3703	27.6963	27.6301
sp|O15439|MRP4_HUMAN;sp|O15439-2|MRP4_HUMAN;sp|O15439-4|MRP4_HUMAN;sp|O15439-3|MRP4_HUMAN	MRP4	O15439;O15439-2;O15439-4;O15439-3	27.1168	26.9959	27.0666	27.7755	26.9918	26.7562	26.9768	26.5754	26.9565	26.9027	26.8105	27.0581	26.614	26.733	26.6798	26.6898	27.0125	27.028	26.8955	26.6614	26.6869	26.6893	26.6501	26.923
sp|O15446|RPA34_HUMAN;sp|O15446-2|RPA34_HUMAN	RPA34	O15446;O15446-2	28.3002	28.2145	28.1526	28.2532	28.5516	28.357	28.3419	28.3474	28.1199	28.1473	28.0633	28.0429	28.2044	28.1185	28.243	28.3548	28.0983	28.0608	28.0857	28.0914	28.2141	28.3065	28.156	28.4077
sp|O15460-2|P4HA2_HUMAN;sp|O15460|P4HA2_HUMAN	P4HA2	O15460-2;O15460	26.9908	27.0549	26.7223	27.3911	25.9336	25.6773	26.1361	26.0705	26.8681	26.9006	26.5309	26.8869	26.2544	25.8505	25.8473	25.9254	26.9164	26.983	26.9041	26.685	25.8403	25.9281	25.9934	25.9026
sp|O15498|YKT6_HUMAN;sp|O15498-2|YKT6_HUMAN	YKT6	O15498;O15498-2	28.0584	27.9902	27.9598	27.9322	27.8325	27.9045	28.0862	27.8153	27.628	27.544	27.7279	27.6958	27.8986	27.9377	27.7994	27.7522	27.6994	27.9425	27.4126	27.5656	27.5738	27.6997	27.7547	27.9081
sp|O15504|NUP42_HUMAN;sp|O15504-2|NUP42_HUMAN	NUP42	O15504;O15504-2	25.3462	25.4546	25.6459	25.578	25.3293	24.8031	24.7998	25.5339	25.1372	24.8867	25.3055	24.7746	25.2633	25.2491	24.7281	25.1053	25.0361	25.1275	25.1422	24.9088	25.332	24.8127	25.1653	25.4087
sp|O15511|ARPC5_HUMAN;sp|O15511-2|ARPC5_HUMAN	ARPC5	O15511;O15511-2	29.3638	29.5623	29.8528	29.3553	29.4831	29.4126	29.4109	29.5128	29.3264	29.5795	29.3678	29.5265	29.6676	29.5622	29.4881	29.4048	29.6665	29.4279	29.6622	29.6912	29.5073	29.3706	29.3557	29.4936
sp|O15514|RPB4_HUMAN	RPB4	O15514	23.3087	26.1439	25.9464	26.6581	26.1852	26.161	26.4258	26.2401	26.3665	26.0591	26.0142	26.0465	26.2827	26.158	25.9139	26.0612	26.2301	26.3018	26.2759	26.2157	26.4025	26.2463	26.5695	26.4281
sp|O15523|DDX3Y_HUMAN;sp|O15523-2|DDX3Y_HUMAN	DDX3Y	O15523;O15523-2	23.5777	26.9575	26.2794	26.9896	26.5742	26.513	26.3858	26.6199	26.6823	26.4952	26.6364	26.7919	26.6245	26.7379	27.5453	26.6584	26.9838	27.0766	26.7191	26.7966	27.189	27.2521	26.7997	26.967
sp|O15530-3|PDPK1_HUMAN;sp|O15530|PDPK1_HUMAN;sp|Q6A1A2|PDPK2_HUMAN;sp|O15530-5|PDPK1_HUMAN;sp|O15530-2|PDPK1_HUMAN;sp|O15530-4|PDPK1_HUMAN	PDPK1;PDPK2	O15530-3;O15530;Q6A1A2;O15530-5;O15530-2;O15530-4	26.1698	25.8551	25.3683	25.7708	25.347	25.2749	25.5049	25.5188	25.7549	25.6292	25.6617	25.2745	25.1496	25.6019	25.2976	25.3113	25.4231	25.359	25.5281	25.2985	25.5003	25.2597	25.5506	25.5055
sp|O15533-2|TPSN_HUMAN;sp|O15533|TPSN_HUMAN;sp|O15533-3|TPSN_HUMAN	TPSN	O15533-2;O15533;O15533-3	23.4388	22.6268	25.7107	24.0644	25.7555	25.5967	25.448	25.4372	25.6167	25.7199	25.8764	25.9327	23.5217	25.7455	25.7229	23.0643	23.5664	23.8623	25.8152	23.8151	25.6116	25.7618	22.9919	23.5412
sp|O15541|R113A_HUMAN	R113A	O15541	25.7687	25.828	25.8547	24.3931	26.0702	25.9291	26.1383	25.894	26.1116	25.8634	25.8523	25.9566	26.0529	26.1697	25.988	25.9332	26.038	25.7314	26.0311	25.8435	25.8919	26.0115	26.1776	26.0149
sp|O43143|DHX15_HUMAN	DHX15	O43143	30.7847	31.0407	31.1189	31.0552	31.0774	30.8949	31.0168	30.9369	30.857	30.6762	30.6957	30.762	30.8109	30.8794	30.8089	30.8458	30.7128	30.7291	30.7428	30.6484	30.9314	30.8518	30.8332	30.9047
sp|O43148|MCES_HUMAN;sp|O43148-2|MCES_HUMAN	MCES	O43148;O43148-2	27.4527	27.0455	27.2593	27.1893	26.9092	27.1308	27.2458	27.4086	27.0753	27.2289	27.0925	27.1938	27.2845	27.3121	27.1539	27.1933	26.8257	27.1827	27.0634	27.2727	27.2835	27.1622	27.5501	27.187
sp|O43149|ZZEF1_HUMAN	ZZEF1	O43149	26.2836	26.0135	23.1405	22.9968	25.5359	25.8172	25.9249	25.8073	25.6655	26.2754	25.9539	23.9141	25.7872	25.5149	25.3885	25.5621	25.8628	25.8983	25.8581	25.9171	25.7983	25.8635	24.2147	25.4294
sp|O43150-2|ASAP2_HUMAN;sp|O43150|ASAP2_HUMAN	ASAP2	O43150-2;O43150	24.1602	23.9862	24.4123	24.2225	25.033	23.7076	23.5519	24.3698	22.9421	23.5484	23.5778	23.4786	23.4981	24.2765	23.5765	23.4595	23.4822	23.8135	23.5709	23.6454	23.58	23.5446	23.4228	23.2237
sp|O43156|TTI1_HUMAN	TTI1	O43156	23.0624	23.676	24.0115	23.7346	24.1462	24.7007	25.1793	23.7814	25.3816	25.5763	25.2561	25.9409	25.1003	25.2795	23.4081	25.4145	25.5559	25.5324	25.8028	24.4499	22.5684	23.4097	25.4409	25.5042
sp|O43159|RRP8_HUMAN	RRP8	O43159	27.8154	27.524	27.7897	28.0341	27.9245	27.7883	27.7691	27.8707	27.3433	27.4792	27.2913	27.3876	27.4606	27.4853	27.5497	27.6583	27.5576	27.3929	27.5368	27.5004	27.5098	27.3735	27.8713	27.6735
sp|O43169|CYB5B_HUMAN	CYB5B	O43169	30.3937	30.186	30.3654	30.7057	30.2786	30.1368	29.7432	30.0103	30.4257	30.2029	30.242	30.0235	30.2021	30.187	30.4773	30.3417	30.613	30.2109	30.3982	30.5851	30.6362	30.4698	30.3946	30.286
sp|O43172-2|PRP4_HUMAN;sp|O43172|PRP4_HUMAN	PRP4	O43172-2;O43172	28.2761	28.1641	27.6828	28.0472	28.0932	27.9796	28.1005	27.8709	27.7979	27.7532	27.7495	27.7654	27.8801	27.9173	27.993	27.7878	27.8377	27.8197	27.7958	27.8045	27.947	27.8373	28.0217	27.9967
sp|O43175|SERA_HUMAN	SERA	O43175	30.2429	30.0251	30.1784	30.1575	30.4588	30.5044	30.4689	30.3539	29.7368	29.6503	29.7994	29.8823	30.4586	30.4758	30.3731	30.4092	29.7175	29.7999	29.7601	29.7565	30.3863	30.3399	30.4477	30.4327
sp|O43181|NDUS4_HUMAN	NDUS4	O43181	28.7453	28.1027	28.0849	28.2983	28.044	27.7752	27.8722	27.9932	28.0443	27.5818	27.8373	27.994	27.9184	27.81	28.1961	28.219	27.6724	27.7507	27.8941	27.696	28.2645	28.2902	27.6861	27.6188
sp|O43187|IRAK2_HUMAN	IRAK2	O43187	23.7637	25.1485	23.6177	22.9894	24.2837	24.2362	23.9373	23.9005	23.437	22.6635	25.0137	23.2955	26.202	23.4328	22.8231	23.423	25.7865	26.0886	26.8034	23.3249	24.1566	24.2899	23.8206	23.4609
sp|O43237|DC1L2_HUMAN;sp|O43237-2|DC1L2_HUMAN	DC1L2	O43237;O43237-2	29.2286	28.9893	28.7252	29.095	29.1897	28.997	29.0417	29.0677	28.9532	28.8241	29.0695	29.0188	28.9333	28.9008	28.9413	28.9467	28.9727	29.0159	28.8724	28.8454	28.9929	29.0428	28.8893	28.7091
sp|O43242|PSMD3_HUMAN;sp|O43242-2|PSMD3_HUMAN	PSMD3	O43242;O43242-2	30.6659	30.576	30.4411	30.5062	30.5528	30.4249	30.3413	30.3414	30.2209	30.0863	30.0786	30.1173	30.2752	30.292	30.2034	30.2705	30.1862	30.1996	30.1758	30.2561	30.2365	30.3613	30.4076	30.2592
sp|O43251-8|RFOX2_HUMAN;sp|O43251-5|RFOX2_HUMAN;sp|O43251-6|RFOX2_HUMAN;sp|O43251|RFOX2_HUMAN;sp|O43251-10|RFOX2_HUMAN;sp|O43251-2|RFOX2_HUMAN;sp|O43251-4|RFOX2_HUMAN;sp|Q9NWB1-3|RFOX1_HUMAN;sp|O43251-9|RFOX2_HUMAN;sp|Q9NWB1-4|RFOX1_HUMAN;sp|Q9NWB1-5|RFOX1_HUMAN;sp|Q9NWB1|RFOX1_HUMAN;sp|O43251-7|RFOX2_HUMAN;sp|Q9NWB1-2|RFOX1_HUMAN;sp|A6NFN3-2|RFOX3_HUMAN;sp|O43251-3|RFOX2_HUMAN;sp|A6NFN3|RFOX3_HU…	RFOX2;RFOX1;RFOX3	O43251-8;O43251-5;O43251-6;O43251;O43251-10;O43251-2;O43251-4;Q9NWB1-3;O43251-9;Q9NWB1-4;Q9NWB1-5;Q9NWB1;O43251-7;Q9NWB1-2;A6NFN3-2;O43251-3;A6NFN3	26.2711	25.9954	25.9028	25.7879	25.9262	26.0328	26.1562	25.9821	26.3707	26.3743	26.4074	25.9774	26.2412	25.8484	26.168	25.9703	26.124	26.3819	26.2673	26.5214	25.9213	25.8413	26.1648	26.1977
sp|O43252|PAPS1_HUMAN	PAPS1	O43252	27.0119	26.5748	27.0421	26.9829	26.964	26.8999	26.9183	26.7695	26.9506	26.9849	27.178	26.8474	26.438	26.5806	26.5616	26.5042	26.8094	26.7261	26.7152	26.7862	26.6424	27.0636	26.423	26.5411
sp|O43264|ZW10_HUMAN;sp|O43264-2|ZW10_HUMAN	ZW10	O43264;O43264-2	27.8515	27.7984	27.7493	27.8787	27.131	26.7464	27.2124	27.0056	27.1333	27.0279	26.7826	27.1008	26.9399	27.0216	26.6745	26.9888	27.3156	27.2557	27.1969	27.2954	26.7083	27.0538	26.8292	27.0678
sp|O43290|SNUT1_HUMAN	SNUT1	O43290	29.3509	29.3393	29.2317	29.4001	29.0154	28.9895	28.9344	28.9428	29.0008	29.068	29.135	29.0458	29.0249	28.8259	28.8481	28.8156	29.0889	29.0348	29.013	28.9961	28.8537	29.019	28.9381	29.0726
sp|O43291|SPIT2_HUMAN;sp|O43291-2|SPIT2_HUMAN	SPIT2	O43291;O43291-2	27.3325	27.4033	27.4368	26.8675	26.8898	27.0275	27.1443	27.2594	27.4266	28.066	27.9842	27.7576	27.0424	27.0398	27.4205	26.9874	27.9875	28.2248	28.2905	28.0572	27.5136	27.3329	27.0921	27.1251
sp|O43292|GPAA1_HUMAN;sp|O43292-2|GPAA1_HUMAN	GPAA1	O43292;O43292-2	25.3064	22.5187	23.3683	24.0477	23.5329	25.0043	23.0094	25.0411	23.1915	25.0468	24.9673	25.0833	24.9408	25.1706	24.745	22.649	25.2654	24.2163	25.3127	25.2928	25.0453	24.2054	25.2811	25.2639
sp|O43301|HS12A_HUMAN	HS12A	O43301	28.2642	27.3119	27.3242	28.1498	26.7951	26.5932	26.7462	26.7382	27.02	26.6266	26.475	26.9808	26.8903	26.7809	26.7535	26.8614	26.6935	26.6923	26.6061	26.9711	26.8263	26.7722	26.8764	26.7425
sp|O43314-2|VIP2_HUMAN;sp|O43314|VIP2_HUMAN	VIP2	O43314-2;O43314	22.5871	26.1941	25.9863	26.571	25.8097	26.1324	25.6815	25.6282	26.1428	25.9011	26.1936	26.0809	26.0733	26.027	25.8585	25.97	26.1893	26.2796	26.2824	26.3799	25.9072	25.8479	26.0763	25.851
sp|O43318-2|M3K7_HUMAN;sp|O43318|M3K7_HUMAN;sp|O43318-4|M3K7_HUMAN;sp|O43318-3|M3K7_HUMAN	M3K7	O43318-2;O43318;O43318-4;O43318-3	26.6182	26.669	26.6481	23.6563	26.4328	26.2036	26.2019	26.0068	26.2841	26.1563	26.0289	26.0363	25.6541	26.1905	26.2278	26.1977	26.2007	25.7772	25.6428	26.0585	26.1833	26.2426	26.1424	26.1177
sp|O43324|MCA3_HUMAN;sp|O43324-2|MCA3_HUMAN	MCA3	O43324;O43324-2	28.2672	28.4852	28.2632	28.5361	28.1145	27.7567	27.9422	27.7883	27.6313	27.667	27.8639	27.7824	27.7955	28.0422	27.5884	28.0205	27.9037	27.6789	27.8158	27.6325	27.9088	27.8315	27.802	27.8801
sp|O43353-2|RIPK2_HUMAN;sp|O43353|RIPK2_HUMAN	RIPK2	O43353-2;O43353	24.8423	24.8804	24.2804	23.9925	23.9733	24.0175	23.9088	23.5041	24.2049	23.8597	23.6856	23.9457	23.284	23.0505	23.6722	24.1719	22.8303	24.0706	24.3866	24.3543	24.4371	24.1686	24.101	24.2926
sp|O43379|WDR62_HUMAN;sp|O43379-4|WDR62_HUMAN	WDR62	O43379;O43379-4	25.2768	23.558	23.7217	23.5068	25.9526	25.7964	24.0371	25.2434	26.0849	26.1453	26.1304	25.7471	25.5823	25.3689	25.1404	25.1431	26.0142	26.0724	25.8968	26.1055	25.657	25.3983	25.2913	24.9372
sp|O43390|HNRPR_HUMAN;sp|O43390-3|HNRPR_HUMAN	HNRPR	O43390;O43390-3	31.2828	31.3535	31.445	31.2052	31.6277	31.5612	31.6658	31.4819	31.5586	31.3362	31.5003	31.2811	31.4069	31.4698	31.4703	31.4263	31.5188	31.428	31.4533	31.3117	31.5011	31.5825	31.5181	31.463
sp|O43395|PRPF3_HUMAN;sp|O43395-3|PRPF3_HUMAN	PRPF3	O43395;O43395-3	29.7261	29.6169	29.5265	29.6858	29.5617	29.5058	29.5118	29.4291	29.3331	29.2177	29.3445	29.2573	29.2939	29.3544	29.2522	29.1828	29.1797	29.0591	29.0809	29.1901	29.3624	29.0563	29.5806	29.4491
sp|O43396|TXNL1_HUMAN	TXNL1	O43396	30.9635	30.8649	30.7721	30.7143	31.0085	30.9268	30.912	30.8955	30.8868	30.7456	30.8005	30.7637	30.8987	30.8359	30.9151	30.9287	30.7888	30.8521	30.8232	30.8698	30.8965	30.9268	30.7923	30.841
sp|O43399|TPD54_HUMAN;sp|O43399-5|TPD54_HUMAN;sp|O43399-7|TPD54_HUMAN;sp|O43399-2|TPD54_HUMAN;sp|O43399-4|TPD54_HUMAN;sp|O43399-3|TPD54_HUMAN;sp|O43399-6|TPD54_HUMAN	TPD54	O43399;O43399-5;O43399-7;O43399-2;O43399-4;O43399-3;O43399-6	31.2934	31.2715	30.9415	31.0844	31.0574	30.9312	31.0948	30.782	30.7289	30.7514	30.8632	30.8405	30.9046	30.8197	30.7293	30.8083	30.7383	30.7661	30.7126	30.8248	30.7649	30.7182	30.8586	30.84
sp|O43402|EMC8_HUMAN	EMC8	O43402	28.2343	27.7191	27.4231	27.4118	27.6855	27.5836	27.8292	27.7364	27.574	27.6292	27.6326	27.4947	27.5729	27.8511	27.776	27.7387	27.4868	27.5176	27.6355	27.6834	27.7651	27.6816	27.9739	28.0163
sp|O43414-3|ERI3_HUMAN;sp|O43414-2|ERI3_HUMAN;sp|O43414|ERI3_HUMAN	ERI3	O43414-3;O43414-2;O43414	23.8459	24.1233	25.2359	24.1107	25.8787	25.9392	25.61	25.9732	23.2163	25.6898	23.976	25.6379	24.7664	25.6783	25.4539	23.8734	23.0424	25.6464	25.693	25.8501	23.7853	25.4764	25.8394	25.8384
sp|O43427-2|FIBP_HUMAN;sp|O43427|FIBP_HUMAN	FIBP	O43427-2;O43427	24.2497	23.8938	24.683	24.4959	24.6787	24.5547	24.5952	24.4754	23.0952	24.3795	24.9574	24.7615	25.241	24.5652	24.5585	24.4588	24.6352	24.747	24.7132	24.632	24.3148	24.6099	24.5308	24.6206
sp|O43432|IF4G3_HUMAN;sp|O43432-3|IF4G3_HUMAN;sp|O43432-4|IF4G3_HUMAN	IF4G3	O43432;O43432-3;O43432-4	27.4145	27.1592	27.3855	27.1185	26.7693	26.3979	26.4104	26.2396	26.6903	26.9599	26.9352	26.8899	26.4819	26.5713	26.3743	26.7719	26.8496	27.0865	27.1262	26.8513	26.5442	26.7529	26.4849	26.5826
sp|O43447|PPIH_HUMAN;sp|O43447-2|PPIH_HUMAN	PPIH	O43447;O43447-2	27.7336	27.5079	27.433	27.6132	27.4348	27.3652	27.3276	27.1676	27.265	26.929	27.2236	26.9247	27.5381	27.4047	27.3969	27.4784	27.0959	27.126	27.3084	27.2012	27.3504	27.3316	27.3797	27.0705
sp|O43464-3|HTRA2_HUMAN;sp|O43464|HTRA2_HUMAN;sp|O43464-2|HTRA2_HUMAN;sp|O43464-4|HTRA2_HUMAN	HTRA2	O43464-3;O43464;O43464-2;O43464-4	23.3134	24.7418	24.6125	23.652	25.5311	25.4662	24.419	23.6374	23.0177	24.93	25.0133	25.0088	25.1464	25.1506	25.0119	23.3874	25.171	22.8322	25.1881	25.0228	24.9844	22.9698	25.2138	25.3138
sp|O43488|ARK72_HUMAN	ARK72	O43488	28.0651	27.899	27.8237	28.1688	28.0401	27.7148	27.8286	27.7434	27.4671	27.4313	27.7487	27.7243	27.5628	27.63	27.6333	27.6719	27.6633	27.3336	27.421	27.4304	27.446	27.6707	27.5841	27.5593
sp|O43491|E41L2_HUMAN;sp|O43491-3|E41L2_HUMAN;sp|O43491-2|E41L2_HUMAN	E41L2	O43491;O43491-3;O43491-2	29.4245	29.3887	29.3	29.5449	29.4897	29.4176	29.3607	29.3554	29.3367	29.3449	29.2271	29.2718	29.3517	29.3846	29.4563	29.4079	29.3842	29.3614	29.4056	29.2139	29.3415	29.3518	29.3943	29.3811
sp|O43493|TGON2_HUMAN;sp|O43493-5|TGON2_HUMAN;sp|O43493-3|TGON2_HUMAN;sp|O43493-7|TGON2_HUMAN;sp|O43493-4|TGON2_HUMAN;sp|O43493-6|TGON2_HUMAN	TGON2	O43493;O43493-5;O43493-3;O43493-7;O43493-4;O43493-6	28.1372	28.0299	27.5357	27.2249	27.7771	27.7434	27.8342	27.856	28.0437	28.1092	28.0407	27.7588	27.8422	27.7691	27.8929	27.7563	27.7574	28.0343	28.01	28.0034	27.8428	27.4518	27.8596	27.92
sp|O43504|LTOR5_HUMAN	LTOR5	O43504	27.4194	27.7487	26.8541	27.3435	27.321	27.0452	27.1336	27.039	27.3714	27.1472	27.4044	27.3023	27.0299	27.1163	26.862	27.1835	27.3305	27.1255	27.3033	26.9827	26.9785	27.3196	26.8202	26.8495
sp|O43505|B4GA1_HUMAN	B4GA1	O43505	24.5	24.1561	23.6482	23.4449	24.2338	25.3322	24.4914	24.555	24.9602	24.9238	25.0915	24.8804	24.3252	24.4512	24.6287	24.4672	24.5748	25.1399	24.8441	24.7942	24.0516	24.4018	24.545	24.7388
sp|O43567|RNF13_HUMAN;sp|O43567-2|RNF13_HUMAN	RNF13	O43567;O43567-2	27.2768	27.1465	26.8169	24.4533	27.4516	27.087	27.3029	27.0257	27.0213	27.1416	27.0524	27.1261	27.0904	26.9035	27.1602	26.9844	27.2616	27.2174	27.0155	27.0713	26.8729	27.1419	26.7656	27.0218
sp|O43570-2|CAH12_HUMAN;sp|O43570|CAH12_HUMAN	CAH12	O43570-2;O43570	29.931	30.0899	29.9111	29.7194	29.3227	29.219	29.1633	29.2786	29.26	29.4461	29.3845	29.1832	29.3882	29.1847	29.1805	29.0562	29.2506	29.1513	29.289	29.3157	29.0216	28.8409	29.2143	29.1536
sp|O43572|AKA10_HUMAN	AKA10	O43572	25.4863	25.1406	25.0314	24.7485	23.2629	23.2233	24.8908	23.7084	24.8698	25.3763	24.9566	24.5722	24.7997	24.7398	25.0105	24.8164	23.3864	23.8538	24.7372	24.6693	24.705	24.3196	25.1179	24.2776
sp|O43583|DENR_HUMAN	DENR	O43583	28.6261	28.572	28.3943	24.3424	29.2966	29.4367	29.3978	29.4951	29.1615	29.3846	29.0927	29.2864	29.1893	29.3202	29.165	29.3018	29.1411	29.2241	29.1676	29.3767	29.1389	29.2047	29.2613	29.1727
sp|O43592|XPOT_HUMAN	XPOT	O43592	28.1147	28.1431	28.2144	28.1132	28.3758	28.217	28.1106	28.0153	27.8415	27.813	27.8777	27.7564	28.0842	28.0542	27.9489	28.0166	27.9404	27.8339	27.5555	27.8353	28.0185	28.109	28.0545	28.3175
sp|O43598|DNPH1_HUMAN	DNPH1	O43598	26.9562	22.9194	23.4298	23.4838	22.8275	23.599	24.8507	25.401	26.4569	26.3871	26.1693	26.4656	26.4776	26.3591	26.3401	26.3725	25.9038	26.53	25.8077	26.6865	26.2942	26.1786	26.7446	26.5136
sp|O43615|TIM44_HUMAN	TIM44	O43615	29.4497	29.2787	29.295	29.5708	29.4507	29.4033	29.3918	29.4416	29.1531	28.9922	28.9861	29.1562	29.2736	29.3383	29.3979	29.4442	29.0683	29.0197	29.1614	29.0113	29.3673	29.3863	29.3703	29.3915
sp|O43617|TPPC3_HUMAN;sp|O43617-2|TPPC3_HUMAN	TPPC3	O43617;O43617-2	28.3098	27.7907	27.7283	27.8852	27.66	27.8469	27.7207	27.59	27.7675	27.7522	27.6945	27.7148	27.4909	27.4745	27.6369	27.5162	27.5283	27.6101	27.7655	27.6986	27.4568	27.5635	27.4445	27.614
sp|O43633|CHM2A_HUMAN	CHM2A	O43633	28.9596	28.6192	28.6574	28.3451	28.552	28.6604	28.8264	28.3908	28.2141	28.196	28.2654	28.2069	28.2877	28.5248	28.5169	28.4153	28.1012	28.0472	28.1655	28.1944	28.5797	28.6102	28.4707	28.6376
sp|O43657|TSN6_HUMAN	TSN6	O43657	24.2337	24.5581	26.095	23.6884	24.4824	28.0392	27.6836	27.9273	27.6329	27.8433	27.7178	27.7834	27.4069	27.5862	27.5281	27.501	27.3349	27.7067	27.1686	27.442	27.6315	27.4531	27.888	27.6124
sp|O43660|PLRG1_HUMAN;sp|O43660-2|PLRG1_HUMAN	PLRG1	O43660;O43660-2	27.0356	27.434	27.3981	27.7733	27.2724	26.7487	26.8576	26.6967	26.986	26.6029	26.7361	26.683	26.9284	26.8856	26.7872	26.7558	26.9593	26.6782	26.6155	26.6707	26.6943	26.711	26.7273	26.6757
sp|O43663-2|PRC1_HUMAN;sp|O43663-4|PRC1_HUMAN;sp|O43663|PRC1_HUMAN;sp|O43663-3|PRC1_HUMAN	PRC1	O43663-2;O43663-4;O43663;O43663-3	26.8675	26.6469	26.3731	26.2385	25.8073	25.7909	23.4784	25.6809	26.5629	26.3333	25.8151	26.3885	24.6552	24.7646	25.6505	24.9379	26.7535	26.1142	26.349	26.2953	25.9753	25.8288	25.2867	25.4827
sp|O43665-2|RGS10_HUMAN;sp|O43665-1|RGS10_HUMAN;sp|O43665|RGS10_HUMAN	RGS10	O43665-2;O43665-1;O43665	27.5952	27.679	27.7475	27.3929	26.9387	27.4188	27.8212	27.6186	27.7431	27.3348	27.4642	27.6268	27.4243	27.3301	27.4744	27.2923	27.6346	27.7279	27.5935	27.5435	27.6819	27.7132	27.4213	27.8136
sp|O43670-4|ZN207_HUMAN;sp|O43670|ZN207_HUMAN;sp|O43670-3|ZN207_HUMAN	ZN207	O43670-4;O43670;O43670-3	24.1077	23.6459	25.0178	24.497	25.2494	25.4237	25.1818	25.5963	24.9221	24.8746	24.3015	24.4682	25.3695	25.4329	25.3584	24.6971	24.8388	25.2514	24.0611	24.8071	25.6313	25.2109	23.1053	25.4882
sp|O43670-2|ZN207_HUMAN	ZN207	O43670-2	29.6816	30.0182	30.2133	30.3533	29.9345	29.7483	29.7706	29.8672	29.8585	29.7542	29.8355	29.7376	29.9584	29.9879	30.0385	29.9111	29.6848	29.616	29.6996	29.8361	30.1533	30.2836	30.0296	30.0734
sp|O43674-2|NDUB5_HUMAN;sp|O43674|NDUB5_HUMAN	NDUB5	O43674-2;O43674	26.2521	25.9789	26.6476	26.7188	27.6303	27.6783	27.4425	27.5704	26.9882	27.0175	26.9797	27.0328	27.3774	27.2245	27.1976	27.1259	26.911	27.1154	27.0544	26.938	27.1584	26.9972	27.0506	27.055
sp|O43676|NDUB3_HUMAN	NDUB3	O43676	27.8723	27.8023	27.8902	27.9229	27.6658	27.5402	27.7822	27.6274	27.3534	27.346	27.5733	27.5409	27.7429	27.698	27.4398	27.5402	27.4183	27.4687	27.2652	27.09	27.4321	27.7467	27.5165	27.4906
sp|O43678|NDUA2_HUMAN;sp|O43678-2|NDUA2_HUMAN	NDUA2	O43678;O43678-2	28.486	28.4666	28.5244	28.8935	28.3748	28.1707	28.3154	28.136	28.2386	28.1373	28.0084	28.2725	28.2181	28.3631	28.1165	28.0918	28.1593	28.3499	28.1056	28.1387	28.1532	28.1711	28.0035	28.1333
sp|O43681|ASNA_HUMAN	ASNA	O43681	28.608	28.8732	28.9302	29.2197	29.0737	28.9427	28.7206	28.7625	28.5883	28.5647	28.5057	28.5264	28.5594	28.6227	28.6311	28.7989	28.5925	28.4623	28.7909	28.5366	28.7768	28.7462	28.6014	28.6275
sp|O43684-2|BUB3_HUMAN;sp|O43684|BUB3_HUMAN	BUB3	O43684-2;O43684	30.7119	30.4887	30.6036	30.8065	30.802	30.6534	30.6868	30.8012	30.5917	30.6375	30.5955	30.6531	30.7111	30.8618	30.7182	30.6399	30.6329	30.6476	30.5868	30.5555	30.6635	30.5455	30.7004	30.7148
sp|O43707|ACTN4_HUMAN;sp|O43707-2|ACTN4_HUMAN;sp|O43707-3|ACTN4_HUMAN	ACTN4	O43707;O43707-2;O43707-3	35.1901	35.0737	35.0135	34.9697	35.0599	34.9398	34.8275	34.8403	34.9212	34.9731	34.876	34.8787	34.9644	34.949	35.0073	34.9915	35.023	34.9151	35.0159	34.9556	35.0104	34.8861	34.9769	34.9112
sp|O43708|MAAI_HUMAN;sp|O43708-2|MAAI_HUMAN;sp|O43708-3|MAAI_HUMAN	MAAI	O43708;O43708-2;O43708-3	27.5109	27.7102	27.6075	27.4336	27.3441	27.09	27.1071	26.8682	26.9691	26.6077	26.8641	26.7115	26.6266	26.9077	26.666	26.909	26.6483	26.8851	26.8513	26.4661	26.6566	26.6486	26.8708	26.9327
sp|O43709-3|BUD23_HUMAN;sp|O43709|BUD23_HUMAN	BUD23	O43709-3;O43709	27.6331	27.0011	27.3757	27.5609	27.126	26.9719	26.7259	27.0175	26.9017	26.9998	26.3211	26.9002	26.7478	26.7012	26.4533	26.8362	26.6767	26.9585	26.9058	27.0616	26.7739	26.5328	27.1891	26.7803
sp|O43715|TRIA1_HUMAN	TRIA1	O43715	26.1003	25.1297	23.0975	24.0845	24.5679	25.2761	25.4927	25.2378	25.22	25.1519	25.2288	25.4499	25.3258	25.3106	25.8876	25.5029	25.1836	25.2669	25.3439	25.2616	25.3273	25.7125	25.3268	25.4093
sp|O43716|GATC_HUMAN	GATC	O43716	26.3704	26.2018	26.4482	24.1337	25.6415	24.065	25.5757	25.7802	25.5584	24.1592	25.6785	25.0893	24.1869	23.8309	25.634	25.6404	22.7729	24.2092	25.8283	24.2354	25.8705	25.6106	24.8819	25.5886
sp|O43719|HTSF1_HUMAN	HTSF1	O43719	29.204	29.1472	29.4245	28.6091	29.1031	29.0565	29.0704	29.1479	29.2923	29.2216	29.1583	29.0597	28.8493	29.0711	29.0646	29.0574	29.0821	29.1637	28.9128	28.9466	29.1246	28.9342	29.1064	29.0209
sp|O43747|AP1G1_HUMAN;sp|O43747-2|AP1G1_HUMAN	AP1G1	O43747;O43747-2	28.673	28.313	28.3547	28.7264	28.3041	28.4912	28.2667	28.2311	28.1251	28.1835	28.2238	28.2501	28.1754	28.0903	28.0819	28.2164	28.0604	28.3432	28.1007	28.0339	28.0565	28.2034	28.107	28.1542
sp|O43752|STX6_HUMAN	STX6	O43752	24.1207	25.9424	26.129	25.8052	26.165	25.8002	25.6297	25.7486	25.7927	25.3708	25.6286	26.0095	25.7344	26.0025	25.9772	25.7931	25.7546	25.7051	25.8845	25.8622	26.1779	26.1584	25.7718	25.9847
sp|O43760|SNG2_HUMAN;sp|O43760-2|SNG2_HUMAN	SNG2	O43760;O43760-2	29.6782	29.2031	29.1657	28.7499	29.1518	29.0136	29.082	28.8739	28.784	28.9375	28.6736	28.806	29.0377	28.865	28.8497	28.7205	28.6297	28.9602	28.9035	28.94	28.6806	28.6208	28.5751	28.9328
sp|O43765|SGTA_HUMAN	SGTA	O43765	29.2302	29.1475	29.1174	28.3277	29.0454	29.0558	28.9731	29.0777	29.039	29.09	29.0095	28.9929	29.0064	28.8421	28.9771	28.9464	28.8628	29.0007	29.1332	29.135	28.8308	28.9725	29.0116	29.1587
sp|O43768-2|ENSA_HUMAN;sp|O43768|ENSA_HUMAN;sp|O43768-9|ENSA_HUMAN;sp|O43768-3|ENSA_HUMAN;sp|O43768-4|ENSA_HUMAN;sp|O43768-6|ENSA_HUMAN;sp|O43768-5|ENSA_HUMAN;sp|O43768-7|ENSA_HUMAN;sp|O43768-8|ENSA_HUMAN	ENSA	O43768-2;O43768;O43768-9;O43768-3;O43768-4;O43768-6;O43768-5;O43768-7;O43768-8	29.4054	29.3994	29.408	29.3433	29.3372	29.0822	29.3941	28.9509	29.0481	29.0111	29.0525	28.996	28.7309	28.9367	28.8926	28.9083	29.0115	28.985	29.0201	28.9111	29.0339	29.0463	29.0092	29.1645
sp|O43776|SYNC_HUMAN	SYNC	O43776	30.7763	30.8686	31.007	31.0883	31.16	31.1577	31.0526	31.0554	30.7791	30.8599	30.6422	30.8114	30.9424	30.945	30.9375	31.0771	30.6706	30.6169	30.6222	30.6554	30.9317	30.7764	31.0352	30.9712
sp|O43795-2|MYO1B_HUMAN;sp|O43795|MYO1B_HUMAN	MYO1B	O43795-2;O43795	30.2601	30.3317	30.3155	30.5205	30.1287	30.0491	30.0641	30.0623	29.9589	29.9309	29.8684	29.9435	29.8187	29.9933	29.951	29.9738	29.8157	29.9289	29.8704	29.7911	29.9269	29.8448	29.8869	30.0025
sp|O43805|SSNA1_HUMAN	SSNA1	O43805	26.5946	27.0623	26.795	27.2023	26.8282	26.5153	26.5813	26.4967	26.4632	26.1246	26.5746	26.5488	26.5101	26.5978	26.3449	26.644	26.7225	26.6753	26.3697	26.4582	26.8731	26.4246	26.6946	26.7128
sp|O43809|CPSF5_HUMAN	CPSF5	O43809	30.3519	30.2969	30.2572	30.4075	30.2346	30.1611	30.1898	29.9845	29.9434	29.9214	29.9582	30.0398	29.7965	30.0687	30.0028	30.0534	30.0154	29.9679	30.0317	29.8943	30.0469	30.0435	30.0458	30.1506
sp|O43813|LANC1_HUMAN	LANC1	O43813	28.6594	28.5446	28.6484	28.423	28.4178	28.5428	28.5142	28.4201	28.4662	28.4698	28.5858	28.6324	28.3463	28.4712	28.337	28.3881	28.3612	28.4122	28.4191	28.4346	28.4202	28.5516	28.6065	28.6099
sp|O43815|STRN_HUMAN;sp|O43815-2|STRN_HUMAN	STRN	O43815;O43815-2	27.92	27.46	27.793	27.8921	27.4627	27.1714	27.4016	27.4788	27.7699	27.3478	27.3939	27.5119	27.4668	27.4175	27.4709	27.4086	27.6674	27.5726	27.5397	27.7619	27.4775	27.3763	27.2752	27.5699
sp|O43818|U3IP2_HUMAN	U3IP2	O43818	28.3221	27.2724	27.2364	27.5603	27.7159	27.7136	28.1909	27.8909	27.5754	27.8187	27.6136	27.9212	27.8635	27.9717	27.9071	28.1722	27.525	27.4888	27.6866	27.5118	27.9397	27.9201	27.7855	28.0385
sp|O43819|SCO2_HUMAN	SCO2	O43819	27.2436	26.1767	26.9168	28.2636	27.2639	27.0777	27.0014	27.2997	27.102	26.9654	27.1684	27.4236	26.8952	27.3659	27.6229	27.2584	27.4551	27.2949	27.0181	27.2659	27.5816	27.4402	27.2107	27.5122
sp|O43823|AKAP8_HUMAN	AKAP8	O43823	27.4835	27.2506	27.2635	26.9215	27.715	27.5382	27.6096	27.6101	27.3538	27.2615	27.2255	27.3169	27.6035	27.8099	27.5805	27.5967	27.3093	27.2837	27.3583	27.1696	27.7818	27.8124	27.8706	27.7329
sp|O43824|GTPB6_HUMAN	GTPB6	O43824	23.3234	24.6695	25.6429	24.6611	24.6729	24.3704	24.8198	24.6529	24.5104	24.5577	24.6951	24.7177	24.4207	24.737	24.7637	24.7623	23.6509	24.1852	24.5424	24.3889	24.6484	24.8459	22.2359	24.7444
sp|O43837|IDH3B_HUMAN;sp|O43837-2|IDH3B_HUMAN	IDH3B	O43837;O43837-2	29.9535	29.8616	30.0612	30.2836	29.9375	29.598	29.6202	29.5328	29.4214	29.3051	29.4031	29.4822	29.4868	29.572	29.4817	29.5703	29.3275	29.3628	29.3562	29.3589	29.4324	29.5873	29.4471	29.3779
sp|O43847|NRDC_HUMAN;sp|O43847-2|NRDC_HUMAN	NRDC	O43847;O43847-2	29.071	28.8946	29.2584	29.3109	28.7685	28.7675	28.7035	28.6643	28.8506	28.9789	29.1024	29.0499	28.8144	28.7282	28.5935	28.6465	28.9622	28.9432	28.8945	28.8697	28.612	28.6491	28.6913	28.6207
sp|O43852|CALU_HUMAN;sp|O43852-3|CALU_HUMAN;sp|O43852-6|CALU_HUMAN;sp|O43852-15|CALU_HUMAN;sp|O43852-10|CALU_HUMAN;sp|O43852-5|CALU_HUMAN;sp|O43852-9|CALU_HUMAN	CALU	O43852;O43852-3;O43852-6;O43852-15;O43852-10;O43852-5;O43852-9	31.0987	30.6911	30.8314	30.9176	31.1637	30.9163	30.7844	30.9796	30.6429	30.6432	30.699	30.7573	31.0799	30.8343	30.9784	30.8895	30.8882	30.7574	30.8874	30.7389	30.7878	30.9014	30.8862	30.8631
sp|O43852-2|CALU_HUMAN;sp|O43852-4|CALU_HUMAN;sp|O43852-8|CALU_HUMAN	CALU	O43852-2;O43852-4;O43852-8	26.7786	22.6755	26.6771	26.3093	26.5005	26.6816	26.4419	26.5945	26.3178	26.2832	26.2754	26.4519	26.1529	26.7244	26.5163	26.6655	26.2208	26.0502	23.7956	25.9939	26.5501	26.3804	25.8642	26.5898
sp|O43865|SAHH2_HUMAN;sp|O43865-2|SAHH2_HUMAN	SAHH2	O43865;O43865-2	28.6601	28.9384	27.7843	28.3892	28.2157	27.7568	28.0287	27.6982	27.6039	27.6726	27.8592	28.147	27.7211	27.5667	27.4835	27.6035	27.9171	27.8858	27.7221	27.932	27.8054	28.0201	27.7158	27.8699
sp|O43920|NDUS5_HUMAN	NDUS5	O43920	27.3247	27.4615	27.6122	27.4802	27.8601	27.736	27.5704	27.7184	27.277	27.4858	27.4955	27.6251	27.8478	27.8419	27.7953	27.6747	27.5581	27.6887	27.4308	27.3751	27.7559	28.1505	27.4246	27.5469
sp|O43924|PDE6D_HUMAN	PDE6D	O43924	25.2859	25.0402	25.1071	24.5555	24.8982	24.7464	23.2291	23.6483	24.4558	24.545	25.1627	22.6427	23.5349	24.6491	24.9261	23.6038	25.0489	24.9414	24.9458	24.9755	22.6188	25.6097	24.7039	25.1524
sp|O60216|RAD21_HUMAN	RAD21	O60216	27.8077	27.8324	27.7805	28.2109	27.5888	27.406	27.5576	27.5524	27.9742	27.8607	27.6688	27.6961	27.4506	27.2563	27.2983	27.4253	27.8604	27.7902	27.8741	27.7807	27.1357	27.2199	27.3866	27.4067
sp|O60218|AK1BA_HUMAN	AK1BA	O60218	35.3202	35.366	35.3039	34.9847	35.6721	35.6651	35.6263	35.7212	35.4285	35.4328	35.4657	35.3768	35.8	35.7275	35.82	35.7218	35.5303	35.2815	35.3276	35.3578	35.7161	35.634	35.665	35.5713
sp|O60220|TIM8A_HUMAN	TIM8A	O60220	28.5006	28.1052	27.9675	28.465	28.1319	28.0401	28.006	27.8089	27.7566	27.7403	27.5686	27.5558	28.105	27.5895	27.4325	27.4257	27.7211	27.9196	27.6825	27.5859	27.2219	27.3055	27.5555	27.6144
sp|O60231|DHX16_HUMAN	DHX16	O60231	28.1343	28.0517	28.1641	28.1601	27.9574	27.9123	28.0594	27.8195	27.886	28.1108	28.0776	27.7657	27.9882	27.6387	27.5508	27.7616	27.8685	27.6773	27.8019	28.139	27.8765	27.572	27.6089	27.9889
sp|O60232|ZNRD2_HUMAN	ZNRD2	O60232	27.8347	27.8691	28.1315	28.073	28.5136	28.3129	28.1569	28.1804	27.8388	27.6466	27.4199	27.7611	27.9972	27.9224	27.7531	28.1081	27.7279	27.7731	27.7172	27.5021	28.0396	27.9591	27.8313	27.9919
sp|O60244|MED14_HUMAN	MED14	O60244	23.7764	23.9043	24.939	23.8745	24.8518	24.727	25.0491	25.1667	23.9631	25.0812	25.1545	25.3077	24.9998	25.1356	24.9588	25.1275	25.1977	25.1709	25.1152	25.0986	25.3112	25.1722	25.1481	24.9239
sp|O60256|KPRB_HUMAN;sp|O60256-3|KPRB_HUMAN;sp|O60256-2|KPRB_HUMAN;sp|O60256-4|KPRB_HUMAN	KPRB	O60256;O60256-3;O60256-2;O60256-4	27.3032	27.1054	27.5411	27.7356	27.5522	27.5682	27.5766	27.5369	27.3812	27.3969	27.3764	27.3345	27.3876	27.4772	27.4303	27.6295	27.171	27.2927	27.1768	27.2869	27.5268	27.401	27.132	27.4833
sp|O60264|SMCA5_HUMAN	SMCA5	O60264	30.0836	29.9269	29.9064	29.9556	29.8907	29.7521	29.9066	29.8453	29.9227	29.9746	29.8288	29.8741	29.6647	29.7645	29.6209	29.6596	29.8104	29.8815	29.8574	29.8854	29.6748	29.7783	29.8536	29.8365
sp|O60271|JIP4_HUMAN;sp|O60271-3|JIP4_HUMAN	JIP4	O60271;O60271-3	30.2963	30.1594	30.1609	30.4944	30.1299	29.9618	29.9736	30.051	30.1117	30.025	30.0223	30.0928	30.0276	30.0026	30.0105	29.9482	30.0668	30.03	30.0812	30.1114	29.9104	29.9375	29.8626	30.1076
sp|O60287|NPA1P_HUMAN	NPA1P	O60287	25.5761	25.0612	25.3609	26.2566	25.7576	25.4782	25.5128	25.2496	25.6023	25.8417	25.8429	25.2467	25.8231	25.2791	25.9252	25.3858	25.6238	25.692	23.438	23.4205	25.702	24.8362	23.2802	26.2666
sp|O60291-4|MGRN1_HUMAN;sp|O60291|MGRN1_HUMAN;sp|O60291-3|MGRN1_HUMAN;sp|O60291-2|MGRN1_HUMAN	MGRN1	O60291-4;O60291;O60291-3;O60291-2	24.5667	24.6419	24.1818	23.0186	23.0756	22.7226	24.356	23.5479	24.7141	24.8859	24.5259	24.5751	24.444	24.2765	23.9947	23.9967	24.3001	22.3505	23.4615	23.043	25.4749	23.0965	23.1467	23.3944
sp|O60292|SI1L3_HUMAN	SI1L3	O60292	27.3281	27.2498	27.0899	27.1284	26.691	26.6267	26.392	26.7121	27.0541	26.9625	26.8779	27.198	26.8511	26.7217	26.9518	26.5925	26.6022	26.9118	27.1197	27.2665	27.0113	27.2416	26.7125	26.7383
sp|O60306|AQR_HUMAN	AQR	O60306	23.3222	26.4661	25.6225	24.3777	25.9336	25.7386	25.564	22.4807	26.0618	24.9904	22.9898	25.7628	25.3166	25.5149	25.3513	25.4991	25.8527	25.2453	25.4931	25.6818	23.0927	26.1309	25.9162	25.7136
sp|O60313-2|OPA1_HUMAN;sp|O60313|OPA1_HUMAN;sp|O60313-9|OPA1_HUMAN;sp|O60313-10|OPA1_HUMAN;sp|O60313-13|OPA1_HUMAN;sp|O60313-11|OPA1_HUMAN	OPA1	O60313-2;O60313;O60313-9;O60313-10;O60313-13;O60313-11	29.0603	29.1483	29.0726	29.2616	28.8055	28.6222	28.6709	28.6885	28.6825	28.7653	28.7135	28.8013	28.6105	28.7282	28.6976	28.7577	28.6344	28.6986	28.5726	28.5521	28.8145	28.7684	28.4828	28.7588
sp|O60318|GANP_HUMAN	GANP	O60318	25.1259	25.0452	23.7383	25.2905	24.7996	24.7454	25.0248	24.7655	24.9376	25.3979	25.2504	25.4037	25.0914	25.1874	24.753	25.4149	24.8436	24.955	25.0107	24.9641	24.9799	24.0255	24.7946	25.0397
sp|O60333-2|KIF1B_HUMAN;sp|O60333|KIF1B_HUMAN;sp|O60333-4|KIF1B_HUMAN;sp|O60333-3|KIF1B_HUMAN	KIF1B	O60333-2;O60333;O60333-4;O60333-3	25.2313	25.1747	24.7609	24.5078	23.7472	24.2668	24.1543	23.9229	25.096	25.2118	25.1852	25.5514	24.8547	24.5922	25.0296	25.1575	24.992	25.0308	25.1348	25.3512	24.8609	24.8537	25.3291	24.9594
sp|O60341|KDM1A_HUMAN;sp|O60341-2|KDM1A_HUMAN	KDM1A	O60341;O60341-2	26.2972	26.3193	26.3206	26.4089	25.7385	25.5941	25.6644	25.8986	25.9949	25.6982	25.4809	25.8986	25.518	25.5596	25.6789	25.71	25.3738	25.6246	25.6541	25.7886	25.9204	25.7694	25.8851	25.4612
sp|O60343-2|TBCD4_HUMAN;sp|O60343-3|TBCD4_HUMAN;sp|O60343|TBCD4_HUMAN	TBCD4	O60343-2;O60343-3;O60343	25.8351	26.2032	26.2293	24.166	25.2149	23.5115	25.0594	23.5198	25.4913	25.6946	25.1993	25.6005	25.2258	25.2965	25.3855	25.2065	25.6454	25.7434	25.861	25.5632	25.4904	25.2497	24.8331	25.4541
sp|O60427|FADS1_HUMAN;sp|O60427-2|FADS1_HUMAN	FADS1	O60427;O60427-2	27.6525	27.7549	27.582	27.5511	26.495	26.1403	26.5087	26.2299	27.3202	27.5576	27.3684	27.4748	26.3029	26.4673	26.287	26.1977	27.5143	27.4529	27.5424	27.7831	26.3585	26.431	26.2007	26.4344
sp|O60437|PEPL_HUMAN	PEPL	O60437	26.2096	26.5961	27.298	27.6299	26.6659	27.1483	27.3754	27.4661	27.3946	27.8327	27.5339	27.8782	26.96	27.2567	27.2974	27.1235	27.4685	23.7772	27.2464	22.768	28.0664	27.2785	27.6241	27.6991
sp|O60443|GSDME_HUMAN;sp|O60443-3|GSDME_HUMAN	GSDME	O60443;O60443-3	26.9707	26.9785	26.6885	27.0009	26.3359	26.3309	26.3309	26.1262	26.3359	26.5147	26.5286	26.411	26.0144	26.3736	26.1157	26.2642	26.4878	26.3183	26.3977	26.481	26.2497	26.3769	26.0166	26.0905
sp|O60462-4|NRP2_HUMAN;sp|O60462-5|NRP2_HUMAN;sp|O60462-2|NRP2_HUMAN;sp|O60462-3|NRP2_HUMAN;sp|O60462|NRP2_HUMAN;sp|O60462-6|NRP2_HUMAN	NRP2	O60462-4;O60462-5;O60462-2;O60462-3;O60462;O60462-6	25.9203	25.9228	25.9131	25.8426	25.1142	25.0252	25.264	25.0747	25.8097	25.5826	25.4736	25.6059	25.2052	25.2428	25.2159	24.94	25.6678	25.6771	25.7382	25.8383	25.4514	25.3265	24.9706	25.4633
sp|O60488-2|ACSL4_HUMAN;sp|O60488|ACSL4_HUMAN	ACSL4	O60488-2;O60488	26.1107	26.1488	26.308	26.7217	25.9565	25.8456	25.8006	25.715	26.2253	26.2449	26.1643	26.1051	25.7501	25.6326	25.4049	25.7694	26.1526	26.1928	26.3703	26.4485	25.7601	25.6739	25.4334	25.6129
sp|O60493|SNX3_HUMAN;sp|O60493-2|SNX3_HUMAN;sp|O60493-3|SNX3_HUMAN;sp|O60493-4|SNX3_HUMAN	SNX3	O60493;O60493-2;O60493-3;O60493-4	28.5343	27.8381	28.2894	28.3792	27.5583	27.4143	27.4745	27.2713	27.5163	27.5023	27.441	27.5655	27.4125	27.2832	27.0592	27.293	27.7159	27.7359	27.4417	27.6956	27.267	27.297	27.3795	27.2658
sp|O60502-4|OGA_HUMAN;sp|O60502|OGA_HUMAN;sp|O60502-2|OGA_HUMAN;sp|O60502-3|OGA_HUMAN	OGA	O60502-4;O60502;O60502-2;O60502-3	28.1255	28.1662	27.9833	28.1686	27.8486	27.5544	27.7052	27.7206	27.5806	27.6497	27.8446	27.8121	27.7351	27.445	27.6953	27.5557	27.6299	27.8437	27.9473	27.8853	27.6882	27.8676	27.6444	27.7238
sp|O60504-2|VINEX_HUMAN;sp|O60504|VINEX_HUMAN	VINEX	O60504-2;O60504	27.3089	27.132	27.2432	27.2517	27.2668	27.2397	27.0707	27.0421	26.9518	26.9477	27.0886	26.9654	27.1532	26.7515	27.1612	26.7586	27.2245	27.1208	26.7539	26.8539	27.0792	27.3606	27.0944	26.8021
sp|O60506|HNRPQ_HUMAN;sp|O60506-2|HNRPQ_HUMAN	HNRPQ	O60506;O60506-2	32.4082	32.5625	32.6441	32.4302	32.9286	32.8375	32.8387	32.8463	32.7445	32.7144	32.6115	32.6505	32.9374	32.8266	32.8419	32.8535	32.6766	32.6765	32.5737	32.6662	32.8067	32.8238	32.7636	32.753
sp|O60508|PRP17_HUMAN	PRP17	O60508	25.5522	25.3714	25.4328	22.888	23.0101	23.7451	22.8561	25.3736	25.4638	25.2474	25.4088	25.3872	25.027	25.4403	25.3416	25.5132	25.2763	25.4412	25.3634	25.7197	25.4032	25.6944	25.3078	25.5526
sp|O60513|B4GT4_HUMAN	B4GT4	O60513	23.032	24.1395	24.1462	22.4496	23.5798	23.0054	24.0932	24.2098	25.3168	23.914	24.3656	23.2623	26.1844	24.7136	23.1447	23.4375	25.9905	24.1474	26.0181	25.1395	24.1388	24.4904	22.949	23.9207
sp|O60524-4|NEMF_HUMAN;sp|O60524|NEMF_HUMAN;sp|O60524-5|NEMF_HUMAN;sp|O60524-3|NEMF_HUMAN	NEMF	O60524-4;O60524;O60524-5;O60524-3	27.9924	27.3806	27.4917	27.868	27.3733	27.2061	27.4177	27.2941	27.5279	27.1907	27.562	27.5772	27.0962	27.1652	27.1839	27.049	27.2966	27.451	27.4739	27.3767	27.1822	27.1423	27.218	27.2578
sp|O60547-2|GMDS_HUMAN;sp|O60547|GMDS_HUMAN	GMDS	O60547-2;O60547	26.1782	26.3293	26.217	26.3948	26.3199	26.043	26.437	26.6182	26.5535	26.572	26.7648	26.2723	26.052	26.4166	26.5294	26.4625	26.3785	26.2186	26.1271	26.1323	26.5848	26.2648	26.4788	26.1305
sp|O60563|CCNT1_HUMAN	CCNT1	O60563	26.996	27.0264	27.0319	27.036	26.6098	26.9162	26.6958	26.9804	27.1744	27.0418	27.0984	27.0508	27.2145	27.0657	27.1661	27.1686	26.7434	27.2816	27.0203	27.0975	27.2857	27.3006	26.9943	27.1101
sp|O60566-3|BUB1B_HUMAN;sp|O60566|BUB1B_HUMAN;sp|O60566-2|BUB1B_HUMAN	BUB1B	O60566-3;O60566;O60566-2	24.7981	23.7863	24.6308	25.0578	24.9681	23.6036	23.3879	23.745	24.8996	24.5051	24.993	24.7188	23.2837	22.7282	24.4349	23.7078	23.8024	24.3447	24.5387	24.8501	24.1227	24.3751	23.9062	23.4107
sp|O60568|PLOD3_HUMAN	PLOD3	O60568	28.7563	28.6039	28.4574	28.6779	28.4656	28.0748	28.2561	28.2456	28.2422	28.0932	28.0847	27.9951	28.2172	28.2017	28.2388	28.1904	27.9625	27.9715	28.1721	27.8282	28.1763	28.0693	27.9918	28.1042
sp|O60573|IF4E2_HUMAN;sp|O60573-2|IF4E2_HUMAN	IF4E2	O60573;O60573-2	23.3817	23.5399	23.3143	25.168	25.1502	25.048	24.9381	25.1705	25.3782	25.4295	25.724	25.7355	25.2234	25.4131	25.753	25.5005	25.6067	25.7189	25.5717	25.7064	25.6035	25.3313	25.1623	25.4578
sp|O60610-2|DIAP1_HUMAN;sp|O60610-3|DIAP1_HUMAN;sp|O60610|DIAP1_HUMAN	DIAP1	O60610-2;O60610-3;O60610	29.4356	29.6896	29.3527	29.5888	29.2633	29.1767	29.0632	29.0466	29.4606	29.3286	29.2823	29.301	29.1215	29.1044	29.1266	29.0853	29.4752	29.266	29.263	29.3368	29.0342	29.0315	29.0183	29.1885
sp|O60613|SEP15_HUMAN;sp|O60613-2|SEP15_HUMAN	2015-09-01	O60613;O60613-2	24.4944	24.2106	22.7942	23.8183	24.0894	24.5418	24.6863	24.4661	22.9546	24.1638	24.5792	23.6089	25.8321	24.2641	23.2503	25.1692	23.0978	23.8358	24.6952	24.0597	23.4046	24.4575	24.651	22.265
sp|O60637-3|TSN3_HUMAN;sp|O60637|TSN3_HUMAN;sp|O60637-2|TSN3_HUMAN	TSN3	O60637-3;O60637;O60637-2	28.679	23.5143	28.7051	28.844	28.8874	28.9452	29.1222	29.2398	24.5793	24.4466	28.9731	24.3664	28.8346	24.3338	23.7176	25.2198	24.1667	28.4861	24.6407	24.7401	24.0782	26.3873	28.2013	24.9289
sp|O60645|EXOC3_HUMAN	EXOC3	O60645	22.197	23.0166	25.1468	25.8404	25.4072	25.2909	25.3699	25.2008	25.0663	25.3346	23.0034	25.3415	25.44	25.6337	25.2575	25.5157	25.3167	24.7646	25.1685	22.4912	25.2208	25.2817	24.6428	23.644
sp|O60656-2|UD19_HUMAN;sp|O60656|UD19_HUMAN;sp|Q9HAW9-2|UD18_HUMAN;sp|Q9HAW9|UD18_HUMAN	UD19;UD18	O60656-2;O60656;Q9HAW9-2;Q9HAW9	24.2054	23.3921	23.2908	22.7707	23.9892	24.2819	23.7094	23.5203	24.1424	23.9324	24.0262	24.6655	24.0344	23.9784	24.039	23.9541	24.2135	23.8655	23.9244	23.9947	24.0571	24.0178	23.0873	24.4957
sp|O60664-4|PLIN3_HUMAN;sp|O60664|PLIN3_HUMAN;sp|O60664-3|PLIN3_HUMAN	PLIN3	O60664-4;O60664;O60664-3	31.8249	31.9588	31.7723	31.8484	31.6706	31.5541	31.6072	31.6099	31.5991	31.5155	31.6084	31.7389	31.5062	31.5722	31.5505	31.6538	31.5599	31.6027	31.5883	31.5869	31.6215	31.6673	31.5586	31.6243
sp|O60669|MOT2_HUMAN	MOT2	O60669	24.0198	23.5767	24.1931	22.8309	24.8617	24.3082	25.2893	24.219	25.3438	25.0773	25.357	24.006	23.7649	24.7327	22.1432	23.656	24.2928	22.7312	23.9835	24.5652	24.5341	22.1426	24.1966	24.0415
sp|O60671|RAD1_HUMAN;sp|O60671-2|RAD1_HUMAN	RAD1	O60671;O60671-2	24.7293	24.5729	23.981	24.6934	24.3502	24.416	24.7687	24.6448	24.979	23.4339	23.5171	22.9774	24.5805	23.2291	23.554	24.0278	23.0683	24.5426	24.4237	23.6933	24.1876	25.1759	23.6815	24.2934
sp|O60675|MAFK_HUMAN	MAFK	O60675	26.5297	24.7139	23.2148	23.4351	25.1805	25.869	25.9663	24.2126	24.0693	23.9839	22.1601	24.4866	22.7809	25.9095	26.0193	26.0515	24.2399	25.5273	23.2809	25.7919	26.0553	26.4493	26.4486	26.1046
sp|O60678|ANM3_HUMAN;sp|O60678-2|ANM3_HUMAN	ANM3	O60678;O60678-2	28.1754	28.165	27.8932	28.2534	27.9589	28.1209	27.7238	27.9063	27.654	27.5294	27.7508	27.7755	27.8006	27.9275	27.9368	27.6898	27.85	27.8146	27.4492	27.5997	27.8373	27.8803	27.8304	27.7605
sp|O60684|IMA7_HUMAN	IMA7	O60684	28.8477	29.2514	28.9909	29.1981	28.8363	28.9027	28.552	28.5682	29.0396	28.9331	28.8574	28.8898	28.5583	28.739	28.802	28.837	28.8767	28.9282	28.9415	28.8255	28.7237	28.855	28.3937	28.6105
sp|O60701|UGDH_HUMAN;sp|O60701-3|UGDH_HUMAN;sp|O60701-2|UGDH_HUMAN	UGDH	O60701;O60701-3;O60701-2	35.2974	35.105	34.9841	35.2224	35.2107	35.0535	35.0385	35.0019	34.861	34.8876	34.7531	34.8408	34.9662	34.9052	34.9074	34.9169	34.9276	34.8901	34.8987	34.8513	34.8533	34.831	34.9188	34.9687
sp|O60716|CTND1_HUMAN;sp|O60716-3|CTND1_HUMAN;sp|O60716-2|CTND1_HUMAN;sp|O60716-5|CTND1_HUMAN;sp|O60716-7|CTND1_HUMAN;sp|O60716-8|CTND1_HUMAN;sp|O60716-6|CTND1_HUMAN;sp|O60716-4|CTND1_HUMAN;sp|O60716-9|CTND1_HUMAN;sp|O60716-13|CTND1_HUMAN;sp|O60716-10|CTND1_HUMAN;sp|O60716-11|CTND1_HUMAN;sp|O60716-21|CTND1_HUMAN;sp|O60716-19|CTND1_HUMAN;sp|O60716-18|CTND1_HUMAN;sp|O60716-17|CTND1_HUMAN;sp|O60716-…	CTND1	O60716;O60716-3;O60716-2;O60716-5;O60716-7;O60716-8;O60716-6;O60716-4;O60716-9;O60716-13;O60716-10;O60716-11;O60716-21;O60716-19;O60716-18;O60716-17;O60716-12;O60716-14;O60716-15;O60716-16;O60716-20;O60716-22;O60716-23;O60716-24;O60716-25;O60716-26;O60716-27;O60716-29;O60716-31;O60716-28;O60716-30;O60716-32	30.7537	30.7164	30.6264	30.3557	30.3107	30.2723	30.2981	30.2644	30.5932	30.585	30.5146	30.5426	30.2616	30.1797	30.2	30.2375	30.5698	30.4808	30.5631	30.5328	30.3308	30.3623	30.2743	30.3713
sp|O60749|SNX2_HUMAN;sp|O60749-2|SNX2_HUMAN	SNX2	O60749;O60749-2	29.8672	29.7687	29.6346	29.9103	29.6304	29.5768	29.5073	29.44	29.1564	29.4907	29.111	29.3076	29.4132	29.2764	29.2359	29.3168	29.2751	29.1989	29.2471	29.2317	29.3213	29.287	29.4614	29.4426
sp|O60762|DPM1_HUMAN	DPM1	O60762	28.1827	28.3481	28.3804	28.4603	28.0322	28.015	27.9171	27.5552	27.6686	27.6654	27.6378	27.7032	27.7813	27.6486	27.6159	27.4627	27.7059	27.6628	27.7445	27.7767	27.5941	27.5889	27.6426	27.9182
sp|O60763|USO1_HUMAN;sp|O60763-2|USO1_HUMAN	USO1	O60763;O60763-2	30.0182	29.9794	30.0456	30.1923	29.9896	29.7766	29.8214	29.8334	29.8454	29.8574	29.8433	29.9015	29.5021	29.7261	29.7458	29.6223	29.7998	29.748	29.6946	29.7828	29.6928	29.7954	29.6513	29.6841
sp|O60784|TOM1_HUMAN;sp|O60784-3|TOM1_HUMAN;sp|O60784-2|TOM1_HUMAN;sp|O60784-4|TOM1_HUMAN	TOM1	O60784;O60784-3;O60784-2;O60784-4	27.4607	27.1517	26.9626	27.0041	26.9461	26.7718	26.7081	26.4802	26.7135	26.6761	26.4952	26.7719	26.6823	26.6709	26.3264	26.7116	26.7086	26.7226	26.5796	26.8165	26.6679	26.7056	26.6168	26.9306
sp|O60825|F262_HUMAN;sp|O60825-2|F262_HUMAN	F262	O60825;O60825-2	24.2817	23.8252	23.6547	23.7983	25.3096	24.2029	23.9193	23.0605	22.7014	24.546	24.7621	24.7476	25.9417	24.1753	24.6306	24.4125	24.8284	24.7338	24.7287	24.6274	24.137	25.2576	24.5219	23.6048
sp|O60826|CCD22_HUMAN	CCD22	O60826	26.8215	25.9696	26.2252	25.8481	25.9994	25.8023	25.8832	25.6105	25.5252	25.7226	25.7309	25.5755	25.7059	25.6506	25.7844	26.1857	25.8927	26.0991	25.9732	25.8889	26.0091	25.796	25.6948	26.0144
sp|O60828-5|PQBP1_HUMAN;sp|O60828-4|PQBP1_HUMAN;sp|O60828-2|PQBP1_HUMAN;sp|O60828|PQBP1_HUMAN	PQBP1	O60828-5;O60828-4;O60828-2;O60828	28.1769	27.6188	27.3846	27.6992	27.0698	27.3516	27.2655	27.2593	27.0842	27.1687	26.9726	27.0802	27.0379	26.8266	26.9504	26.9196	26.8566	27.0202	26.8434	26.9665	26.9732	26.9649	26.9354	27.1917
sp|O60830|TI17B_HUMAN;sp|O60830-2|TI17B_HUMAN	TI17B	O60830;O60830-2	26.4148	26.8058	26.5843	26.9688	26.7637	26.5654	26.6171	26.7197	26.7132	26.7054	26.8446	26.4675	27.33	27.2534	26.9477	26.8352	27.0119	27.1984	26.9711	27.0198	26.868	26.8883	27.0501	27.0349
sp|O60831|PRAF2_HUMAN	PRAF2	O60831	27.0912	26.9191	24.2191	26.7681	23.5514	26.9299	26.9127	26.8769	26.629	26.8295	26.8972	26.7804	23.7892	26.6471	26.8091	26.6274	24.461	26.9092	26.8802	24.2518	26.8572	26.9799	26.7511	24.1254
sp|O60832|DKC1_HUMAN;sp|O60832-2|DKC1_HUMAN	DKC1	O60832;O60832-2	28.2951	28.2819	28.6351	28.8267	28.7358	28.7441	28.8566	28.8388	28.5628	28.5049	28.6619	28.7886	28.783	28.8649	28.9435	28.8728	28.7233	28.7286	28.5913	28.6435	28.961	28.865	28.7335	28.8438
sp|O60841|IF2P_HUMAN	IF2P	O60841	30.468	30.3905	30.5577	30.5214	30.1396	29.9855	30.0739	29.9874	30.0562	30.0718	30.03	30.1466	29.639	29.8752	29.7511	29.8363	30.1181	30.1057	29.9746	30.1344	29.7653	29.9121	29.7441	29.8276
sp|O60869|EDF1_HUMAN;sp|O60869-2|EDF1_HUMAN;sp|O60869-3|EDF1_HUMAN	EDF1	O60869;O60869-2;O60869-3	29.8962	30.2029	30.1288	30.1234	30.006	30.0325	30.1323	29.9154	29.8425	29.7622	29.8878	29.9407	29.8299	29.8564	29.9224	30.02	29.7256	29.8682	29.8156	29.7246	30.0045	30.2686	29.7696	29.7963
sp|O60870|KIN17_HUMAN;sp|O60870-2|KIN17_HUMAN	KIN17	O60870;O60870-2	26.2043	26.1982	26.1068	24.4758	25.9771	25.6945	25.8868	25.9418	25.8334	25.6092	25.8132	25.8306	25.5793	25.7978	25.7382	25.6745	25.7226	25.6036	25.8723	25.8942	25.751	25.1395	23.0108	25.7361
sp|O60879-2|DIAP2_HUMAN;sp|O60879-3|DIAP2_HUMAN;sp|O60879|DIAP2_HUMAN	DIAP2	O60879-2;O60879-3;O60879	26.9883	26.6823	27.2588	25.5008	25.9699	26.1672	25.8521	25.7148	25.7962	25.7114	25.9766	26.0278	26.144	25.8353	25.8366	25.9235	25.8445	25.8908	26.2949	26.493	26.2278	25.9929	23.7567	26.1902
sp|O60884|DNJA2_HUMAN	DNJA2	O60884	30.7678	31.0537	30.8944	31.1611	31.0176	30.9528	30.8554	30.9215	30.8056	30.7763	30.8562	30.8256	31.014	30.8636	30.9086	30.8862	30.631	30.8412	30.8624	30.7701	30.6722	30.6647	30.9037	30.833
sp|O60885|BRD4_HUMAN;sp|O60885-2|BRD4_HUMAN;sp|O60885-3|BRD4_HUMAN	BRD4	O60885;O60885-2;O60885-3	28.049	27.7503	27.414	28.0299	27.1748	27.2637	27.2182	27.2612	27.6205	27.3381	27.4797	27.4851	26.9348	27.1876	27.1037	27.037	27.454	27.5613	27.4889	27.7336	27.2197	27.2158	27.1653	27.4583
sp|O60888-3|CUTA_HUMAN;sp|O60888|CUTA_HUMAN;sp|O60888-2|CUTA_HUMAN	CUTA	O60888-3;O60888;O60888-2	28.8202	28.2552	28.3971	28.3709	28.1994	28.1408	28.5035	27.6178	27.6684	27.5189	27.5421	27.6593	27.7926	27.3948	27.6528	27.9495	27.4758	27.7884	27.7759	27.6642	27.6225	27.8971	27.5666	27.9067
sp|O60925|PFD1_HUMAN	PFD1	O60925	29.2241	29.5428	29.5699	28.4572	29.448	29.2478	29.5775	29.6433	29.5655	29.5533	29.4976	29.4828	29.7367	29.535	29.4051	29.1738	29.435	29.6015	29.5617	29.6485	29.4792	29.7858	29.7806	29.3365
sp|O60934|NBN_HUMAN	NBN	O60934	28.1009	27.5928	27.4417	27.9458	27.7287	27.5017	27.6197	27.7078	27.7507	27.6988	27.7446	27.6458	27.4996	27.4808	27.4852	27.4826	27.5579	27.7219	27.8356	27.8709	27.5686	27.4798	27.5906	27.531
sp|O60936|NOL3_HUMAN;sp|O60936-3|NOL3_HUMAN;sp|O60936-1|NOL3_HUMAN	NOL3	O60936;O60936-3;O60936-1	26.8215	26.6349	26.5923	27.0783	27.035	27.0059	27.0469	26.7064	26.4793	26.3345	26.3334	26.064	26.6988	26.6301	26.6585	26.5213	26.3886	26.3143	26.317	26.4115	26.5524	26.7406	26.7849	26.7288
sp|O60942-2|MCE1_HUMAN;sp|O60942|MCE1_HUMAN;sp|O60942-3|MCE1_HUMAN;sp|O60942-4|MCE1_HUMAN	MCE1	O60942-2;O60942;O60942-3;O60942-4	25.3016	25.2176	25.3468	25.6449	24.856	24.7559	24.7834	24.5425	24.7307	24.7502	24.5456	24.3766	24.7651	24.6565	25.1001	24.9547	24.9526	24.8417	24.8942	24.9597	25.0709	24.8234	25.0025	24.8365
sp|O75027-2|ABCB7_HUMAN;sp|O75027|ABCB7_HUMAN;sp|O75027-3|ABCB7_HUMAN	ABCB7	O75027-2;O75027;O75027-3	22.8585	23.7111	24.7087	24.2271	25.0924	24.7748	24.9364	24.6493	24.7991	24.631	24.506	24.7857	24.1353	24.6616	24.546	24.7382	24.3926	24.4288	24.5647	23.4929	24.8365	24.6929	24.5063	23.5582
sp|O75063|XYLK_HUMAN	XYLK	O75063	25.0654	25.5392	25.5009	25.5301	23.5277	24.6683	24.6801	24.7077	25.2579	24.9391	24.9838	25.0152	24.6412	24.9009	25.0166	24.7769	24.6086	24.9328	24.7922	24.8996	24.6593	24.5785	24.4279	24.4184
sp|O75083|WDR1_HUMAN;sp|O75083-3|WDR1_HUMAN	WDR1	O75083;O75083-3	31.749	31.8811	31.8843	31.9908	31.6954	31.8432	31.7952	31.7473	31.7745	31.6533	31.6072	31.6036	31.8131	31.7354	31.7378	31.7494	31.672	31.6473	31.6577	31.6368	31.7544	31.6005	31.6978	31.5942
sp|O75093-2|SLIT1_HUMAN;sp|O75093|SLIT1_HUMAN	SLIT1	O75093-2;O75093	24.0154	27.0592	26.8689	26.9929	26.5271	26.2117	26.5256	24.4178	26.3595	26.2901	24.2489	23.0956	23.1026	22.8889	26.8392	24.1283	26.8303	24.2217	26.8467	23.2657	23.1557	22.9986	27.0105	25.0917
sp|O75110|ATP9A_HUMAN;sp|O75110-2|ATP9A_HUMAN	ATP9A	O75110;O75110-2	24.5686	26.0921	24.869	23.403	26.3695	26.6734	26.3986	26.1086	26.3467	26.7021	26.5398	26.0695	26.2776	26.3975	26.2664	26.2829	26.3696	26.549	26.5135	26.3643	26.6054	26.3287	26.2539	26.2933
sp|O75116|ROCK2_HUMAN	ROCK2	O75116	29.7625	29.609	29.5604	29.6922	29.3135	29.1023	29.3963	29.2408	29.6535	29.6659	29.7336	29.691	29.3496	29.2558	29.2709	29.256	29.6062	29.6626	29.6405	29.6783	29.2519	29.3817	29.3117	29.3073
sp|O75122-3|CLAP2_HUMAN	CLAP2	O75122-3	28.8113	28.6782	28.5937	28.9079	28.0881	27.957	27.7852	28.0559	28.2418	28.3095	28.3316	28.3361	27.6639	27.9017	27.9547	27.9688	28.4358	28.3399	28.3963	28.2589	27.8035	27.9977	27.6126	27.9715
sp|O75127|PTCD1_HUMAN	PTCD1	O75127	25.9235	26.1386	26.1027	23.712	26.0103	26.0468	26.1132	25.5542	25.621	25.8026	25.5382	25.61	25.7919	25.4871	25.7487	25.7503	23.9191	25.6481	23.4949	25.6719	26.055	26.0372	25.6304	25.7551
sp|O75131|CPNE3_HUMAN	CPNE3	O75131	30.5168	30.5683	30.6738	30.8576	30.3944	30.3716	30.3497	30.2761	30.363	30.4893	30.3705	30.533	30.2654	30.2245	30.1738	30.2814	30.4085	30.3236	30.3465	30.396	30.1862	30.3461	30.1845	30.2632
sp|O75146|HIP1R_HUMAN;sp|O75146-2|HIP1R_HUMAN	HIP1R	O75146;O75146-2	28.2768	27.9544	28.064	28.0095	27.6536	27.7447	27.6778	27.6441	28.0919	28.1668	28.0389	28.1013	27.5587	27.9009	27.9418	27.9312	28.0464	28.2378	28.2589	28.2486	27.9507	27.8946	28.0094	27.9683
sp|O75150|BRE1B_HUMAN;sp|O75150-4|BRE1B_HUMAN;sp|O75150-3|BRE1B_HUMAN	BRE1B	O75150;O75150-4;O75150-3	27.8275	27.6539	27.7664	28.0213	27.8185	27.6687	27.6902	27.5195	27.5552	27.5884	27.6091	27.5263	27.5816	27.662	27.5472	27.7174	27.6475	27.7477	27.6812	27.6834	27.6203	27.6238	27.5298	27.5709
sp|O75151|PHF2_HUMAN	PHF2	O75151	24.1244	24.7233	24.5066	23.0932	23.0017	23.6349	24.0263	23.889	23.3362	23.816	23.7578	24.0602	22.8693	22.9572	23.7736	23.5286	23.9163	24.3273	24.5277	24.2847	25.0877	22.4047	24.3272	25.7942
sp|O75152|ZC11A_HUMAN	ZC11A	O75152	27.6969	27.3696	27.4278	27.5453	27.954	27.969	27.9791	27.832	27.6436	27.6398	27.5495	27.4294	27.842	27.6857	27.6531	27.8317	27.3802	27.4313	27.4118	27.5332	27.9769	27.8173	27.9271	27.8395
sp|O75153|CLU_HUMAN	CLU	O75153	29.961	30.0647	29.7884	29.9489	29.4984	29.3904	29.4007	29.3093	29.5872	29.4623	29.479	29.5002	29.4974	29.3277	29.2682	29.2015	29.4907	29.6079	29.4855	29.4845	29.2209	29.238	29.3713	29.34
sp|O75165|DJC13_HUMAN	DJC13	O75165	27.2102	27.5189	27.3712	27.6324	27.064	26.7836	27.0053	26.8757	26.9989	26.8392	26.9583	26.9755	26.5369	26.6784	26.7423	26.621	26.8939	26.7119	26.9226	26.8876	26.5628	26.7021	26.4271	26.6644
sp|O75175|CNOT3_HUMAN	CNOT3	O75175	27.5841	27.2985	27.0402	27.5284	27.4369	27.3509	27.3231	27.4191	27.3485	27.2569	27.1677	27.2047	27.3554	27.3757	27.4088	27.4153	26.9709	27.1434	27.3655	27.0604	27.2353	27.247	27.0826	27.2672
sp|O75179-6|ANR17_HUMAN;sp|O75179-2|ANR17_HUMAN;sp|O75179|ANR17_HUMAN;sp|O75179-7|ANR17_HUMAN;sp|O75179-4|ANR17_HUMAN	ANR17	O75179-6;O75179-2;O75179;O75179-7;O75179-4	27.05	26.2627	26.0902	25.6406	25.4523	25.6416	25.3851	25.5352	26.0216	25.3144	25.3625	25.683	25.2453	25.5565	25.1493	25.7083	25.6886	25.7496	25.8544	25.6447	25.1286	25.5993	25.3959	25.4202
sp|O75190|DNJB6_HUMAN;sp|O75190-2|DNJB6_HUMAN;sp|O75190-3|DNJB6_HUMAN;sp|O75190-4|DNJB6_HUMAN	DNJB6	O75190;O75190-2;O75190-3;O75190-4	25.1991	23.7441	23.1448	24.9569	25.3336	25.2807	25.3876	25.0893	25.2837	25.292	25.5198	25.2045	25.0862	25.678	25.3987	25.247	25.0226	25.3684	25.4448	25.6358	25.8083	25.7526	25.1792	25.4836
sp|O75208|COQ9_HUMAN	COQ9	O75208	27.8705	26.9435	27.7588	28.717	28.2059	27.8899	27.828	28.1138	28.3229	28.4466	27.9665	27.9844	27.8362	27.9126	27.6678	27.9013	27.5578	27.6272	27.771	27.8697	27.9393	27.8287	27.756	27.8347
sp|O75223|GGCT_HUMAN	GGCT	O75223	29.3856	29.0177	29.2459	28.718	29.3824	29.1416	29.0432	29.0436	29.0961	29.0436	28.9867	29.1167	28.8562	29.0374	28.8673	28.976	29.1448	29.0156	28.8617	28.964	28.8156	28.9666	28.837	29.0806
sp|O75251-2|NDUS7_HUMAN;sp|O75251|NDUS7_HUMAN	NDUS7	O75251-2;O75251	26.8169	27.4547	26.9545	27.6084	27.6016	27.2182	27.3852	27.3342	27.0117	27.0479	26.9401	26.9454	26.944	27.2039	27.1263	27.2525	27.112	27.1513	27.0675	26.9101	27.174	27.2112	27.0167	27.1171
sp|O75306-2|NDUS2_HUMAN;sp|O75306|NDUS2_HUMAN	NDUS2	O75306-2;O75306	29.1472	29.3539	29.1973	29.0036	29.2896	29.3776	29.3595	29.2297	28.9973	29.1171	29.101	29.2046	29.0594	29.008	29.0121	29.1345	28.9326	28.8899	28.8746	28.7936	29.0346	28.8945	28.9451	28.8962
sp|O75312|ZPR1_HUMAN	ZPR1	O75312	28.5235	28.2667	28.3583	28.3939	28.2924	27.9773	28.0092	28.1188	27.9573	27.8895	27.8366	27.8939	28.1709	27.9726	28.0178	28.0939	27.9755	27.8918	28.0046	27.9205	27.8823	28.254	27.8836	27.9687
sp|O75323|NIPS2_HUMAN;sp|O75323-2|NIPS2_HUMAN	NIPS2	O75323;O75323-2	28.6293	28.7392	28.7462	28.9091	28.4257	28.484	28.5164	28.4562	28.2781	28.0206	28.1925	28.19	28.7045	28.5761	28.683	28.6103	28.4785	28.4499	28.384	28.4019	28.6036	28.5553	28.6515	28.532
sp|O75330-2|HMMR_HUMAN;sp|O75330|HMMR_HUMAN;sp|O75330-3|HMMR_HUMAN;sp|O75330-4|HMMR_HUMAN	HMMR	O75330-2;O75330;O75330-3;O75330-4	26.7329	27.3742	27.3886	27.1625	27.1172	22.9231	27.2923	24.1458	27.2308	26.4735	26.805	26.7823	26.7015	26.4493	23.3307	23.3638	26.8046	26.6659	26.9483	26.8953	26.6505	26.7416	26.58	26.4393
sp|O75340|PDCD6_HUMAN;sp|O75340-2|PDCD6_HUMAN	PDCD6	O75340;O75340-2	28.6984	28.7371	28.8579	28.9724	28.7708	28.558	28.5069	28.6742	28.5538	28.5232	28.5028	28.5895	28.8536	28.6666	28.8433	28.6834	28.5601	28.8211	28.6663	28.713	28.729	28.7149	28.6926	28.6587
sp|O75347|TBCA_HUMAN;sp|O75347-2|TBCA_HUMAN	TBCA	O75347;O75347-2	30.1669	29.7926	29.7685	30.288	30.0596	30.1399	30.2858	30.1598	30.2035	30.2119	30.231	30.2636	30.2518	30.3427	30.2184	30.215	30.2178	30.0329	30.0038	30.0826	30.0196	30.1758	30.2002	30.0906
sp|O75348|VATG1_HUMAN	VATG1	O75348	27.1517	27.5947	27.162	27.0365	27.9496	27.9193	27.7437	28.2326	28.21	28.0241	27.5272	28.3045	27.8492	28.0528	28.1444	27.9345	27.8032	27.8761	27.8258	27.7255	27.7976	28.3582	28.1596	28.1059
sp|O75351|VPS4B_HUMAN	VPS4B	O75351	27.3824	27.0605	27.626	27.9704	27.1736	27.3853	27.3637	27.2305	27.5417	27.3241	27.4616	27.3638	27.4233	27.3743	27.5365	27.4172	27.3951	27.4312	27.498	27.3664	27.3476	27.4687	27.1321	27.1833
sp|O75352-2|MPU1_HUMAN;sp|O75352|MPU1_HUMAN	MPU1	O75352-2;O75352	25.0102	24.659	24.8392	24.8218	24.6846	24.7044	24.7678	24.2582	24.5798	25.1721	24.3276	24.8278	25.1159	24.7432	25.0291	24.6066	24.986	24.7376	24.5868	24.5801	24.8219	24.9895	24.4693	24.6164
sp|O75367|H2AY_HUMAN;sp|O75367-3|H2AY_HUMAN;sp|O75367-2|H2AY_HUMAN	H2AY	O75367;O75367-3;O75367-2	30.8214	30.7377	30.608	31.0031	30.4575	30.4252	30.4632	30.3399	30.27	30.2324	30.379	30.2497	30.4734	30.4314	30.5167	30.4524	30.2713	30.2334	30.3065	30.2166	30.6161	30.6539	30.3558	30.3515
sp|O75368|SH3L1_HUMAN	SH3L1	O75368	28.949	29.0036	29.0983	29.441	29.1031	28.8913	28.9146	28.9731	29.1573	29.0785	28.9435	29.0306	28.8614	28.7887	28.9074	28.9064	28.9534	29.028	28.8363	28.9603	28.6764	28.4467	29.0163	28.92
sp|O75369-2|FLNB_HUMAN;sp|O75369-9|FLNB_HUMAN;sp|O75369|FLNB_HUMAN;sp|O75369-6|FLNB_HUMAN;sp|O75369-3|FLNB_HUMAN;sp|O75369-7|FLNB_HUMAN;sp|O75369-5|FLNB_HUMAN;sp|O75369-4|FLNB_HUMAN	FLNB	O75369-2;O75369-9;O75369;O75369-6;O75369-3;O75369-7;O75369-5;O75369-4	29.0414	23.6103	22.801	23.9413	23.2937	27.578	25.9602	26.4898	27.3828	28.0301	27.4359	24.3818	26.7543	27.9615	23.5428	27.9456	23.4571	26.5422	27.7307	27.7405	26.3032	27.28	26.5044	26.6214
sp|O75369-8|FLNB_HUMAN	FLNB	O75369-8	35.6227	35.6607	35.6267	35.7274	35.5562	35.4919	35.5638	35.4659	35.4702	35.4642	35.4357	35.4205	35.4808	35.4285	35.4686	35.4574	35.4602	35.403	35.447	35.3821	35.4218	35.4399	35.4464	35.4255
sp|O75380|NDUS6_HUMAN	NDUS6	O75380	27.4466	28.0187	27.7261	27.1273	28.1352	28.1119	27.992	28.153	28.1582	28.2261	28.3884	28.2267	28.2074	28.2729	28.2367	28.2221	28.3108	28.3294	28.1789	28.3159	28.3076	28.1175	28.2781	28.0592
sp|O75381-2|PEX14_HUMAN;sp|O75381|PEX14_HUMAN	PEX14	O75381-2;O75381	24.5733	25.7083	25.5589	25.4682	25.4341	25.7845	25.7352	25.8707	25.5867	25.4679	25.4133	25.6721	25.4834	25.7951	25.6923	25.514	25.4674	25.6281	25.8258	25.0958	25.8235	25.8454	25.6882	25.65
sp|O75382-4|TRIM3_HUMAN;sp|O75382-2|TRIM3_HUMAN;sp|O75382|TRIM3_HUMAN;sp|O75382-3|TRIM3_HUMAN	TRIM3	O75382-4;O75382-2;O75382;O75382-3	24.2653	24.7856	23.2082	24.8028	24.8958	23.6357	23.1612	24.438	24.4169	24.3481	24.0429	24.3191	23.7098	24.6652	24.5132	24.6283	24.4427	24.3985	24.2482	23.8465	24.7364	24.2273	24.5489	22.4577
sp|O75390|CISY_HUMAN	CISY	O75390	31.8065	32.0285	31.8301	31.9163	31.8027	31.7221	31.8215	31.734	31.6091	31.4236	31.4505	31.4711	31.5646	31.575	31.7001	31.6189	31.4383	31.3584	31.4201	31.4387	31.6594	31.7117	31.5103	31.6296
sp|O75391|SPAG7_HUMAN	SPAG7	O75391	28.1183	27.4989	28.07	27.5633	28.0576	27.9888	27.8375	27.6471	27.9708	27.9699	27.7711	27.9242	27.865	27.688	27.4772	27.5354	27.882	27.9842	27.8237	27.7803	27.4865	27.4658	27.6728	27.9031
sp|O75394|RM33_HUMAN	RM33	O75394	25.4151	25.7118	25.4209	24.5344	25.1181	25.2131	25.3861	25.0749	24.8105	25.337	25.6211	24.4933	24.4114	23.6462	24.7428	23.9507	25.1581	23.2202	25.1983	23.6534	24.2705	23.4934	24.0453	24.0472
sp|O75396|SC22B_HUMAN	SC22B	O75396	29.5096	29.4962	29.4969	29.6175	29.4266	29.1328	29.2975	29.1404	28.9411	28.8734	28.8666	29.072	28.9436	29.0383	29.0092	29.1114	28.8912	29.0911	28.9565	29.0906	29.044	29.0266	29.1468	29.289
sp|O75400|PR40A_HUMAN;sp|O75400-2|PR40A_HUMAN;sp|O75400-3|PR40A_HUMAN	PR40A	O75400;O75400-2;O75400-3	29.6726	29.6708	29.378	29.4374	29.2163	29.073	29.2698	29.0738	28.9138	29.0125	28.9421	28.8865	28.932	28.9154	29.0214	28.9635	29.016	28.8378	28.8145	28.8568	28.9477	29.0795	28.8925	28.8709
sp|O75410|TACC1_HUMAN;sp|O75410-7|TACC1_HUMAN;sp|O75410-9|TACC1_HUMAN;sp|O75410-2|TACC1_HUMAN;sp|O75410-3|TACC1_HUMAN;sp|O75410-5|TACC1_HUMAN;sp|O75410-4|TACC1_HUMAN;sp|O75410-6|TACC1_HUMAN;sp|O75410-10|TACC1_HUMAN	TACC1	O75410;O75410-7;O75410-9;O75410-2;O75410-3;O75410-5;O75410-4;O75410-6;O75410-10	28.7274	28.5569	28.6053	28.3699	27.9917	27.9228	28.09	27.8726	28.2856	28.1269	28.1756	28.3026	27.7806	27.8647	27.7806	27.8671	28.0857	28.2508	28.2524	28.1766	27.8683	28.0017	27.7372	27.7601
sp|O75431|MTX2_HUMAN;sp|O75431-2|MTX2_HUMAN	MTX2	O75431;O75431-2	27.5545	27.898	27.9184	27.8086	27.9763	27.958	27.7073	27.8274	27.7645	27.7075	27.5732	27.7401	27.8319	28.0168	27.9606	27.9603	27.7206	27.7245	27.893	27.7144	27.8186	27.8664	27.7428	27.8094
sp|O75436|VP26A_HUMAN;sp|O75436-2|VP26A_HUMAN	VP26A	O75436;O75436-2	29.908	29.6344	29.5534	29.242	29.1629	29.0233	29.1293	28.9852	28.9569	29.0574	28.9524	29.0524	28.9546	29.2408	29.0576	29.0559	28.9138	28.8819	28.8546	28.8022	29.0234	29.0823	28.9691	28.8691
sp|O75438|NDUB1_HUMAN	NDUB1	O75438	25.6588	25.8622	25.5154	25.9691	25.1393	25.3639	25.2891	24.8732	24.8965	24.6597	24.6232	24.5988	24.8227	24.8014	24.2716	24.8429	24.8566	24.683	24.8511	24.4806	24.9285	24.823	24.5756	24.975
sp|O75439|MPPB_HUMAN	MPPB	O75439	29.1839	29.1754	29.0929	29.135	28.8254	28.8196	28.8909	28.8253	28.8517	28.8026	28.7531	28.8573	28.7102	28.9118	28.8078	28.7284	28.9193	28.8202	28.88	28.8453	28.8178	28.8535	28.8011	28.9986
sp|O75448-2|MED24_HUMAN;sp|O75448|MED24_HUMAN	MED24	O75448-2;O75448	24.8352	23.8965	23.4926	25.0237	23.2803	23.6593	23.7337	23.145	23.3869	24.1352	23.5292	23.6509	22.9046	23.565	22.7165	23.5433	23.6798	22.2221	23.5063	23.6591	23.5163	24.321	23.7213	23.736
sp|O75475|PSIP1_HUMAN;sp|O75475-3|PSIP1_HUMAN;sp|O75475-2|PSIP1_HUMAN	PSIP1	O75475;O75475-3;O75475-2	29.8141	29.8147	29.6726	29.854	29.4582	29.2454	29.2739	29.3683	29.4271	29.3763	29.5531	29.5277	29.3174	29.3116	29.7109	29.5205	29.5811	29.5676	29.5034	29.5752	29.5776	29.6448	29.3392	29.523
sp|O75477|ERLN1_HUMAN	ERLN1	O75477	28.9167	28.7782	28.6348	28.4485	28.5178	28.1494	28.4213	28.1083	28.1756	27.9262	28.0864	27.9479	27.9569	28.1342	27.8932	27.9882	27.9751	28.2201	28.0532	28.5268	27.9116	27.6679	28.0245	28.2192
sp|O75489|NDUS3_HUMAN	NDUS3	O75489	29.96	29.9512	29.885	30.0314	29.9331	29.7081	29.8142	29.6582	29.356	29.5832	29.4319	29.4516	29.635	29.5516	29.3555	29.6675	29.4143	29.3215	29.4019	29.4395	29.5037	29.2725	29.5267	29.4791
sp|O75494-5|SRS10_HUMAN;sp|O75494-4|SRS10_HUMAN;sp|O75494-6|SRS10_HUMAN;sp|O75494-3|SRS10_HUMAN;sp|O75494-2|SRS10_HUMAN;sp|O75494|SRS10_HUMAN	SRS10	O75494-5;O75494-4;O75494-6;O75494-3;O75494-2;O75494	26.7824	28.0518	27.4211	26.7357	28.2973	28.4813	27.9307	28.1776	28.1213	28.2805	28.2233	27.8812	28.1146	28.2726	28.242	28.2591	28.1154	28.2618	28.153	28.0932	28.2478	28.0171	28.0372	28.4419
sp|O75506|HSBP1_HUMAN	HSBP1	O75506	28.4492	28.7835	28.4263	28.0298	27.7068	27.8341	28.039	27.8135	28.308	28.5499	28.3886	28.2789	27.1782	28.1519	27.6179	28.5096	28.5522	28.6321	28.3628	28.2699	28.1856	27.9986	27.5761	27.882
sp|O75521-2|ECI2_HUMAN;sp|O75521|ECI2_HUMAN	ECI2	O75521-2;O75521	28.3968	27.7583	27.7221	28.1766	27.4626	27.5944	27.8148	27.7195	27.502	27.2132	27.6409	27.5339	27.5727	27.5344	27.6461	27.6342	27.3703	27.4994	27.3381	27.4882	27.6336	27.6425	27.5203	27.5342
sp|O75530-3|EED_HUMAN;sp|O75530|EED_HUMAN;sp|O75530-2|EED_HUMAN	EED	O75530-3;O75530;O75530-2	25.1074	25.2896	24.7099	24.7565	25.1864	24.9398	24.8193	24.9078	24.6889	24.9852	25.0686	24.9817	24.531	25.019	24.8058	24.9406	25.0817	25.0774	25.1474	25.124	24.9294	25.1759	24.884	23.1365
sp|O75531|BAF_HUMAN	BAF	O75531	31.6341	31.7469	31.8155	32.3777	31.945	31.8149	32.0057	31.7065	31.7731	31.7586	31.7411	31.6829	31.9394	31.8427	31.6085	31.6464	31.7177	31.762	31.6707	31.4687	31.632	31.6481	31.8952	31.6954
sp|O75533|SF3B1_HUMAN	SF3B1	O75533	31.3135	31.2578	31.1744	31.3034	31.048	30.9555	30.9495	30.9218	31.0685	31.0678	30.9138	30.9636	30.7873	30.7977	30.863	30.8219	30.9338	30.9835	30.9475	30.9299	30.9283	30.9602	30.8337	30.8519
sp|O75534|CSDE1_HUMAN;sp|O75534-4|CSDE1_HUMAN	CSDE1	O75534;O75534-4	30.9655	30.9269	30.9856	30.9093	30.4951	30.4466	30.5215	30.383	30.5545	30.5003	30.576	30.5015	30.4158	30.307	30.2937	30.2744	30.5427	30.5155	30.477	30.4405	30.2101	30.3817	30.3478	30.3381
sp|O75554-2|WBP4_HUMAN;sp|O75554|WBP4_HUMAN	WBP4	O75554-2;O75554	25.2122	24.0155	23.5171	24.5653	24.6682	24.9059	25.0382	24.945	24.3324	24.0049	23.7217	23.9781	24.5254	25.1534	22.8446	23.1171	23.6704	21.9854	22.9388	24.3461	23.6023	25.1972	23.8704	24.4654
sp|O75569|PRKRA_HUMAN;sp|O75569-3|PRKRA_HUMAN;sp|O75569-2|PRKRA_HUMAN	PRKRA	O75569;O75569-3;O75569-2	27.5617	27.6335	27.6012	27.7405	27.3383	27.3796	27.5085	27.4022	27.3247	27.3301	27.4002	27.4415	27.454	27.3477	27.2807	27.2712	27.4574	27.4163	27.3534	27.3174	27.2109	27.152	27.4182	27.3887
sp|O75607|NPM3_HUMAN	NPM3	O75607	28.2348	28.1352	28.5682	26.3192	28.3647	29.4445	29.2479	29.407	29.0546	29.2929	29.0111	29.0977	29.2978	29.0618	29.179	29.2778	28.9696	29.1905	29.1134	29.4868	29.2153	29.1112	29.3742	29.3288
sp|O75608-2|LYPA1_HUMAN;sp|O75608|LYPA1_HUMAN	LYPA1	O75608-2;O75608	29.333	28.878	28.5974	29.3399	28.7885	28.163	28.748	28.5556	28.6217	28.5991	28.6981	28.6645	28.7182	28.7609	28.7636	28.751	28.9435	28.7347	28.7101	28.699	28.6094	28.7212	28.9783	28.9387
sp|O75616|ERAL1_HUMAN;sp|O75616-2|ERAL1_HUMAN	ERAL1	O75616;O75616-2	26.9808	26.8798	27.2411	27.2386	26.7986	26.6978	26.8469	26.37	26.5185	26.6794	26.4469	26.5822	26.0779	26.4606	26.2573	26.4347	26.7124	26.6718	26.5541	26.4684	26.5638	26.3659	26.3435	26.475
sp|O75643|U520_HUMAN	U520	O75643	30.9658	30.8602	30.89	31.023	30.5351	30.4626	30.5451	30.4514	30.4885	30.5316	30.5761	30.5978	30.3285	30.488	30.4713	30.4401	30.5247	30.5528	30.5441	30.4929	30.3997	30.483	30.4861	30.5445
sp|O75648|MTU1_HUMAN;sp|O75648-2|MTU1_HUMAN	MTU1	O75648;O75648-2	23.3562	24.062	23.4944	23.065	22.9586	23.0179	23.7553	24.2134	24.5518	24.3232	23.5456	23.3134	23.6529	24.0341	23.8425	23.9717	22.6233	24.4553	22.5597	23.9708	22.1897	23.488	23.4385	22.9936
sp|O75663|TIPRL_HUMAN;sp|O75663-2|TIPRL_HUMAN	TIPRL	O75663;O75663-2	29.5637	29.4361	29.1655	29.4395	28.8828	29.0103	29.1115	28.9685	28.9365	29.0627	29.1346	29.0994	29.2633	29.0892	29.0871	29.1648	29.0927	29.4282	29.1264	29.0688	29.0036	29.1486	29.1228	29.0197
sp|O75674|TM1L1_HUMAN;sp|O75674-3|TM1L1_HUMAN	TM1L1	O75674;O75674-3	27.0456	27.0338	26.8058	27.0617	26.5008	26.5542	26.3448	26.1932	26.2909	26.6875	26.6694	26.3991	26.3126	25.6772	26.3371	25.9855	26.6589	26.4664	26.1127	26.4739	25.7686	25.4815	26.1896	26.1354
sp|O75676-2|KS6A4_HUMAN;sp|O75676|KS6A4_HUMAN	KS6A4	O75676-2;O75676	24.7895	24.6603	24.783	24.4325	23.3626	24.1318	23.5412	24.9953	24.3758	24.6308	24.3198	24.7422	24.3387	24.0855	23.8713	23.8569	24.6044	24.7118	24.7572	24.6302	23.8177	22.8757	24.3019	24.2074
sp|O75683|SURF6_HUMAN	SURF6	O75683	22.8949	24.7203	27.3876	27.6211	27.2043	27.2725	27.4118	27.0628	26.795	26.8802	26.8612	27.1405	27.2286	27.3829	27.2044	27.4699	26.9722	26.8995	26.9625	27.0123	26.9577	27.0582	27.3684	27.4447
sp|O75688|PPM1B_HUMAN;sp|O75688-4|PPM1B_HUMAN;sp|O75688-2|PPM1B_HUMAN;sp|O75688-5|PPM1B_HUMAN	PPM1B	O75688;O75688-4;O75688-2;O75688-5	27.5798	27.0138	27.0603	27.2748	26.7428	26.4278	26.5218	26.6273	26.6528	26.5523	26.2454	26.2745	26.4801	26.3258	26.7032	26.0848	26.3353	26.6581	26.4895	26.3695	26.5571	26.5906	26.5175	26.4997
sp|O75691|UTP20_HUMAN	UTP20	O75691	29.2942	29.0017	28.9803	29.0984	28.053	28.0669	28.0633	27.9816	28.4316	28.5561	28.5784	28.4488	27.8635	28.0122	27.8203	27.8768	28.4882	28.4237	28.4189	28.3036	27.8733	28.0075	28.0766	28.0335
sp|O75694|NU155_HUMAN;sp|O75694-2|NU155_HUMAN	NU155	O75694;O75694-2	29.0173	28.9767	28.9263	29.1863	28.8139	28.7011	28.6124	28.5893	28.8063	28.7065	28.5362	28.7833	28.5484	28.4397	28.5689	28.5874	28.6046	28.7087	28.6756	28.7138	28.5624	28.7581	28.4798	28.5776
sp|O75695|XRP2_HUMAN	XRP2	O75695	27.0444	26.6127	26.5862	26.8948	26.5154	26.4979	26.4244	26.2807	26.1598	25.9094	26.138	26.009	26.3032	26.2446	26.3096	26.357	25.9463	25.9848	26.2053	26.0687	26.1013	26.308	26.3292	26.3392
sp|O75717|WDHD1_HUMAN;sp|O75717-2|WDHD1_HUMAN	WDHD1	O75717;O75717-2	27.9474	28.0507	28.0684	28.0883	27.2911	26.9903	27.1538	27.1102	27.502	27.5979	27.6445	27.54	27.0408	26.8883	26.8806	27.0105	27.4285	27.6784	27.4743	27.5156	26.9126	26.8838	26.8935	26.9506
sp|O75718|CRTAP_HUMAN	CRTAP	O75718	28.8058	28.6352	28.6151	28.9352	28.254	28.2311	28.2241	28.2387	28.3987	28.357	28.4252	28.4303	28.266	28.2844	28.2459	28.2467	28.4186	28.5333	28.2779	28.4927	27.9902	28.1393	28.091	28.205
sp|O75746|CMC1_HUMAN;sp|O75746-2|CMC1_HUMAN	CMC1	O75746;O75746-2	27.4654	27.3293	27.2703	27.5844	27.4674	27.3745	27.4468	27.2137	27.081	26.9834	27.0011	27.0784	27.2564	27.1996	27.2034	27.1992	27.1419	27.1814	27.0354	27.0435	27.1963	27.2644	27.4495	27.313
sp|O75751|S22A3_HUMAN	S22A3	O75751	25.8998	25.1617	25.3544	23.9606	24.8055	24.9818	24.9345	24.7656	24.6233	25.2039	23.7003	24.9208	24.9823	24.8879	24.8371	24.8419	25.0867	25.16	23.3121	23.9075	24.8209	24.6069	24.0614	24.5011
sp|O75787-2|RENR_HUMAN;sp|O75787|RENR_HUMAN	RENR	O75787-2;O75787	27.579	27.6594	27.6211	27.7612	27.8836	27.6774	27.5229	27.5131	26.7749	27.185	27.0612	27.1492	27.2872	27.3129	27.1693	27.3751	27.2174	27.2365	27.3185	27.0803	27.3853	27.5855	27.461	27.5349
sp|O75792|RNH2A_HUMAN	RNH2A	O75792	26.3588	26.5876	26.2476	23.7942	26.4373	26.3988	26.2029	26.4092	26.5374	26.8217	26.5639	26.5543	26.459	26.6274	26.1746	26.2298	26.3621	26.6089	26.6165	26.4979	25.8887	26.2721	26.1715	26.1257
sp|O75794|CD123_HUMAN	CD123	O75794	28.0551	27.7672	27.872	27.8272	27.0045	27.007	26.9589	26.9713	27.7983	27.5259	27.7528	27.6097	27.0923	27.0986	27.0904	27.2343	27.7305	27.7392	27.8357	27.7651	27.0127	27.4256	26.9737	26.9801
sp|O75817|POP7_HUMAN	POP7	O75817	26.1881	25.8235	26.1923	25.6419	25.8976	25.6211	26.1811	25.7033	26.1645	26.0486	26.0903	25.9635	25.8683	26.3885	26.4749	26.2132	25.8819	26.0708	25.9648	26.218	25.9371	25.6165	23.9248	26.173
sp|O75818|RPP40_HUMAN;sp|O75818-2|RPP40_HUMAN	RPP40	O75818;O75818-2	26.4073	26.077	26.1402	24.6017	26.2001	23.6672	25.5267	25.7756	25.7528	23.8198	25.5101	26.1883	25.7546	25.4445	25.6369	25.8134	25.0582	25.347	25.0574	25.6938	25.3322	25.8705	25.607	25.4783
sp|O75821|EIF3G_HUMAN	EIF3G	O75821	30.4202	30.5309	30.3618	30.6807	30.6847	30.4057	30.4895	30.4374	30.178	30.3393	30.1616	30.3544	30.4732	30.3871	30.3862	30.4095	30.4374	30.4336	30.3183	30.1744	30.3941	30.3299	30.5244	30.472
sp|O75822|EIF3J_HUMAN;sp|O75822-2|EIF3J_HUMAN;sp|O75822-3|EIF3J_HUMAN	EIF3J	O75822;O75822-2;O75822-3	30.1296	30.1261	30.1177	29.6297	30.2181	30.1268	30.238	30.2262	29.9773	29.9488	29.9093	29.9425	30.026	30.18	30.1933	30.1718	29.9693	29.9188	30.0077	29.8465	30.1371	30.3038	30.1413	30.1787
sp|O75828|CBR3_HUMAN	CBR3	O75828	29.8228	29.5083	29.5669	29.9528	29.4209	29.4131	29.3128	29.3709	29.3336	29.2569	29.2815	29.3209	29.1825	29.1389	29.0951	29.1371	29.1447	29.267	29.3379	29.2559	29.2499	29.303	29.1882	29.2444
sp|O75832|PSD10_HUMAN	PSD10	O75832	28.3432	28.4299	28.6955	29.2663	28.6149	28.7723	28.6741	28.6042	28.7383	28.5931	28.6325	28.642	28.7971	28.5687	28.8221	28.7369	28.618	28.6937	28.7586	28.5411	28.6073	28.7151	28.7124	28.4176
sp|O75843|AP1G2_HUMAN	AP1G2	O75843	23.809	24.2496	23.9275	24.4501	25.646	24.5383	23.1079	23.1947	24.1475	24.0253	24.0239	24.2625	23.3392	23.5433	23.4955	23.5721	23.9201	24.0458	23.9729	23.8579	22.3816	23.307	23.6832	23.39
sp|O75844|FACE1_HUMAN	FACE1	O75844	28.0112	28.2861	27.8764	27.8676	28.6697	28.6178	28.5104	28.4462	28.3659	28.1776	28.1248	28.0232	28.627	28.295	28.3465	28.4316	27.928	28.0814	27.8104	28.0492	28.3725	28.2812	28.3669	28.2577
sp|O75874|IDHC_HUMAN	IDHC	O75874	32.1899	32.2357	32.4307	32.5031	32.275	32.2201	32.2174	32.193	32.0506	32.1956	32.0869	32.1382	32.2621	32.1537	32.1861	32.1475	32.1763	32.1699	32.201	32.2598	32.1672	32.1618	32.2393	32.2157
sp|O75879|GATB_HUMAN	GATB	O75879	24.2528	25.9976	23.6616	24.0732	23.6389	24.462	23.7256	25.6419	25.8378	25.5441	25.7835	25.8497	25.8313	25.977	25.9521	26.0031	25.6976	26.111	26.2924	26.2342	25.7279	26.0576	23.2121	25.9681
sp|O75880|SCO1_HUMAN	SCO1	O75880	27.6395	27.3684	27.6404	28.5281	28.0163	28.064	28.2568	27.9793	27.7452	27.7712	27.7338	27.8585	27.9665	27.7358	27.8446	27.8666	27.5988	27.8503	27.7906	27.6561	27.7608	27.5344	28.1155	28.2484
sp|O75882|ATRN_HUMAN;sp|O75882-3|ATRN_HUMAN;sp|O75882-2|ATRN_HUMAN	ATRN	O75882;O75882-3;O75882-2	23.6498	23.1371	24.8549	24.84	24.5199	24.4588	24.6648	24.5038	24.6019	24.7122	24.7405	24.9317	24.6691	24.3725	23.9784	24.2623	24.8512	24.8866	24.8413	25.0413	24.4613	24.6322	24.1744	24.6746
sp|O75884|RBBP9_HUMAN;sp|O75884-2|RBBP9_HUMAN	RBBP9	O75884;O75884-2	26.3067	26.8114	27.2228	24.3488	27.1762	26.9293	26.9718	26.9116	26.955	26.9634	26.8792	26.8848	27.1093	26.7922	26.7933	26.7819	26.6729	26.8478	26.9126	26.8856	26.6881	26.6761	26.8941	26.7661
sp|O75886|STAM2_HUMAN;sp|O75886-2|STAM2_HUMAN	STAM2	O75886;O75886-2	27.6577	27.638	27.3948	27.2592	27.233	27.2299	27.3705	26.9684	27.2497	27.0214	26.9159	27.3282	26.8772	27.1236	27.1881	27.0933	27.3729	27.2283	26.9715	27.2346	27.1867	27.2402	27.3905	27.2131
sp|O75907|DGAT1_HUMAN	DGAT1	O75907	26.7661	26.2963	26.1772	24.2193	26.052	26.0927	26.0247	26.0839	26.3282	22.2267	26.0981	23.7511	25.9775	25.8903	25.8219	24.8423	26.1	24.099	21.7188	25.5054	26.0682	26.0358	23.8346	24.5862
sp|O75909|CCNK_HUMAN;sp|O75909-4|CCNK_HUMAN;sp|O75909-1|CCNK_HUMAN;sp|O75909-2|CCNK_HUMAN	CCNK	O75909;O75909-4;O75909-1;O75909-2	27.5287	27.9772	27.541	27.6232	27.0467	27.3921	27.2687	27.2626	27.2829	27.0567	27.3974	26.8683	27.2542	27.1411	27.4171	27.2951	27.4563	27.4585	27.1715	27.3329	27.4136	27.4598	27.3701	27.2164
sp|O75911|DHRS3_HUMAN	DHRS3	O75911	25.5474	25.6119	25.4516	25.5764	25.047	25.22	25.1377	24.8825	25.278	25.4288	24.857	25.4534	24.5188	25.3108	25.4462	25.0983	24.8505	25.2704	25.197	24.9512	25.0566	25.1534	25.4197	24.8673
sp|O75915|PRAF3_HUMAN	PRAF3	O75915	28.2725	28.1477	28.1303	27.7788	28.2916	28.1294	28.2117	28.3041	27.9464	28.0981	28.0578	28.1507	28.3556	28.2807	28.0688	28.176	28.2388	28.2466	28.1935	28.1421	28.1065	28.1673	28.2353	28.3493
sp|O75934|SPF27_HUMAN	SPF27	O75934	26.8016	27.4952	27.3924	27.5678	27.3165	27.0776	27.2965	27.2575	27.075	27.1001	27.0845	27.0135	27.2103	27.2076	27.06	27.349	27.3017	27.0766	26.9111	26.9703	27.2975	27.2502	27.4097	27.2168
sp|O75935-3|DCTN3_HUMAN;sp|O75935|DCTN3_HUMAN;sp|O75935-2|DCTN3_HUMAN	DCTN3	O75935-3;O75935;O75935-2	29.6199	29.0446	28.9041	28.4021	28.7785	28.5749	28.4015	28.7813	28.5192	28.5185	28.6481	28.8807	28.6582	28.9388	28.4531	28.6436	28.722	28.6625	28.638	28.7134	28.4286	28.6868	28.5799	28.2906
sp|O75937|DNJC8_HUMAN	DNJC8	O75937	29.2514	29.0242	29.0103	29.1821	29.4244	29.2143	29.2953	29.2135	29.155	28.8974	28.8082	28.7548	28.9914	28.8665	29.0064	28.8879	29.1294	29.2465	29.1863	29.1588	29.275	29.1358	28.9499	29.1862
sp|O75940|SPF30_HUMAN	SPF30	O75940	26.8454	26.8727	27.3962	28.0291	27.7244	27.8738	27.7925	28.036	27.7317	27.7278	27.5489	27.4107	27.8608	27.77	27.9731	28.026	27.7303	27.9281	27.7793	28.1986	27.8908	28.1266	27.9966	28.0708
sp|O75947|ATP5H_HUMAN;sp|O75947-2|ATP5H_HUMAN	ATP5H	O75947;O75947-2	30.5822	30.9672	31.0373	30.7668	31.2435	30.929	31.2957	30.9086	30.5187	30.7273	30.7775	30.5733	30.9256	30.9725	30.8281	30.8035	30.7064	30.7561	30.6642	30.6634	30.6891	30.9009	30.9336	30.9385
sp|O75955|FLOT1_HUMAN;sp|O75955-2|FLOT1_HUMAN	FLOT1	O75955;O75955-2	29.3086	29.0283	28.9699	29.103	28.6772	28.5231	28.7653	28.5258	28.436	28.177	28.3631	28.5287	28.6914	28.494	28.5654	28.6321	28.3724	28.5861	28.4193	28.432	28.7419	28.6321	28.4692	28.5813
sp|O75962-4|TRIO_HUMAN;sp|O75962|TRIO_HUMAN;sp|O75962-5|TRIO_HUMAN;sp|O75962-2|TRIO_HUMAN	TRIO	O75962-4;O75962;O75962-5;O75962-2	23.1428	23.3524	23.6465	24.5278	23.3941	23.2694	24.6894	24.1692	24.598	24.5143	24.4963	24.6042	24.1612	23.8735	24.5474	24.5807	24.4786	25.0956	24.5835	25.1862	23.8613	23.9614	24.2694	24.6519
sp|O75964|ATP5L_HUMAN	ATP5L	O75964	30.3161	30.1764	30.2842	30.448	30.1783	30.071	30.2845	30.2056	29.9136	29.779	29.9614	29.8637	30.2568	30.1443	29.8742	30.1968	29.8791	29.905	29.6433	29.6331	30.0164	30.07	30.1052	30.1592
sp|O75970-5|MPDZ_HUMAN;sp|O75970-3|MPDZ_HUMAN;sp|O75970-2|MPDZ_HUMAN;sp|O75970|MPDZ_HUMAN	MPDZ	O75970-5;O75970-3;O75970-2;O75970	26.1422	25.741	26.0512	25.7844	25.4228	24.9714	24.9113	24.777	25.302	25.4551	25.6784	25.1454	23.404	24.3441	25.0341	24.828	25.3065	25.5216	25.6533	25.5432	24.7537	25.0477	24.3575	24.9398
sp|O75976|CBPD_HUMAN;sp|O75976-2|CBPD_HUMAN	CBPD	O75976;O75976-2	28.9164	28.9134	28.7683	28.2617	27.9335	27.6289	27.9139	27.6459	28.357	28.3647	28.3063	28.5213	27.7376	27.7843	27.6768	27.635	28.3163	28.4439	28.4262	28.4472	27.7326	27.6376	27.7186	27.8919
sp|O76003|GLRX3_HUMAN	GLRX3	O76003	31.0375	30.9162	30.9282	31.1217	31.0191	30.8805	30.9525	30.8517	30.5184	30.46	30.5017	30.5435	30.7288	30.942	30.8801	30.9824	30.504	30.3983	30.469	30.3774	30.9008	31.0215	30.8317	30.6273
sp|O76021|RL1D1_HUMAN	RL1D1	O76021	31.1908	31.2213	31.1508	31.2804	31.1215	31.1466	31.256	31.23	30.911	30.9886	31.0263	30.9257	30.8718	31.1519	30.8861	30.991	30.9206	30.6937	30.7881	30.8237	30.9795	30.8115	31.0134	31.1017
sp|O76024|WFS1_HUMAN	WFS1	O76024	26.4716	26.4201	26.3705	26.531	26.1325	25.7096	25.7988	25.9763	26.3427	26.0898	26.271	26.1415	26.2589	25.9105	26.1023	26.1865	25.9371	26.0878	25.6292	26.0133	26.1462	26.1463	25.9344	25.7919
sp|O76031|CLPX_HUMAN	CLPX	O76031	29.5269	29.3922	29.4143	29.6035	29.2046	29.0127	29.2289	29.2855	29.1325	29.1645	28.9867	29.1138	28.9983	29.1297	29.1106	29.1688	29.0542	29.1312	29.116	29.0993	29.1245	29.1639	29.1533	29.2277
sp|O76041-2|NEBL_HUMAN	NEBL	O76041-2	25.809	25.2183	25.6582	25.8954	25.5372	25.7184	25.9059	25.9601	25.8953	25.4729	25.6244	25.4863	25.5392	25.3053	25.2754	25.6218	25.4598	25.6238	25.7601	25.238	23.5697	25.7128	24.4322	23.9842
sp|O76071|CIAO1_HUMAN	CIAO1	O76071	27.7129	27.743	27.7705	26.9149	27.9861	28.0084	27.9847	28.2799	28.0642	27.9208	28.0715	28.0817	28.3362	28.1373	28.2594	28.1301	28.3556	28.2398	28.2255	27.8899	28.2174	28.3897	28.154	28.1181
sp|O76080|ZFAN5_HUMAN	ZFAN5	O76080	24.1272	24.6089	23.2402	23.6634	23.7437	24.2609	24.056	24.1514	24.754	25.107	25.133	24.3949	24.0313	24.1419	23.2197	24.2933	25.3002	25.1635	25.4743	25.3969	24.2492	24.2843	24.5377	24.9231
sp|O76094|SRP72_HUMAN;sp|O76094-2|SRP72_HUMAN	SRP72	O76094;O76094-2	29.9649	29.9894	30.0109	30.0856	30.2925	30.2318	30.2387	30.2438	30.1617	30.075	30.178	30.1381	30.207	30.2497	30.3202	30.1513	30.179	30.2459	30.1554	30.2485	30.1151	30.0969	30.2838	30.3685
sp|O94760|DDAH1_HUMAN;sp|O94760-2|DDAH1_HUMAN	DDAH1	O94760;O94760-2	27.1129	27.2592	27.0277	27.4431	26.8274	26.9611	27.054	26.93	26.7756	26.6589	26.4167	26.5134	26.8445	26.7366	26.7871	26.7966	26.7166	26.5671	26.7628	26.5181	26.9988	27.0912	26.7604	26.8365
sp|O94763|RMP_HUMAN;sp|O94763-2|RMP_HUMAN;sp|O94763-3|RMP_HUMAN;sp|O94763-4|RMP_HUMAN	RMP	O94763;O94763-2;O94763-3;O94763-4	26.496	26.3332	26.535	26.2479	25.6496	25.7934	25.9976	26.0877	25.8501	25.6878	26.1311	26.2172	25.1096	26.346	26.3135	26.2598	25.8844	26.2369	26.2591	26.2896	25.5835	25.8352	26.5982	23.9246
sp|O94766|B3GA3_HUMAN;sp|O94766-2|B3GA3_HUMAN	B3GA3	O94766;O94766-2	26.6179	27.0341	26.5023	27.0943	26.8845	26.4031	26.4491	26.6998	26.9946	26.5284	26.9496	27.0047	26.6174	26.6023	26.6701	26.8062	26.6414	26.73	26.4461	26.8418	26.7387	26.5618	26.7161	26.4334
sp|O94776|MTA2_HUMAN;sp|O94776-2|MTA2_HUMAN	MTA2	O94776;O94776-2	29.2071	29.0806	29.1854	29.2977	28.8259	28.7479	28.7227	28.7743	28.9848	28.778	28.8726	28.8897	28.6815	28.8502	28.8356	28.8863	28.7752	28.9353	28.7576	28.798	28.7947	28.8546	28.6696	28.6366
sp|O94804|STK10_HUMAN	STK10	O94804	26.2422	26.5215	26.2075	26.2412	26.7557	26.269	26.2428	26.4287	26.6611	26.6	26.4303	26.4995	26.2674	26.4305	26.5949	26.3194	26.5975	26.8304	26.6475	26.4786	26.5044	26.6804	26.5715	26.5049
sp|O94808|GFPT2_HUMAN	GFPT2	O94808	27.4981	27.4943	27.7146	27.7144	27.5	27.3757	27.085	27.2972	27.2382	27.3509	27.2795	27.2374	27.225	27.5063	27.13	27.0204	27.3061	27.2707	27.2166	27.1297	27.0509	27.0433	27.1608	27.0923
sp|O94822-3|LTN1_HUMAN;sp|O94822|LTN1_HUMAN;sp|O94822-2|LTN1_HUMAN	LTN1	O94822-3;O94822;O94822-2	26.3083	26.063	26.3379	25.9556	25.7826	25.726	25.6334	25.392	25.6894	25.7809	25.7647	25.6689	25.1594	25.3925	25.0656	25.1472	25.6614	25.5437	25.5666	25.8151	22.3665	25.2889	25.1509	25.1333
sp|O94826|TOM70_HUMAN	TOM70	O94826	30.5009	30.5627	30.5655	30.7008	30.7371	30.7569	30.7417	30.6513	30.3179	30.497	30.4733	30.4641	30.6513	30.7373	30.6424	30.6803	30.4711	30.4399	30.4217	30.4974	30.7608	30.6732	30.65	30.6803
sp|O94842-3|TOX4_HUMAN;sp|O94842-2|TOX4_HUMAN;sp|O94842|TOX4_HUMAN	TOX4	O94842-3;O94842-2;O94842	27.2233	27.1471	26.9964	27.3023	26.7809	26.9631	26.7138	26.8717	26.7997	27.0786	26.9355	27.1636	27.2594	26.8934	26.8818	26.8189	26.9024	26.9218	27.0972	26.8677	26.8991	27.0327	27.1494	27.0967
sp|O94851-2|MICA2_HUMAN;sp|O94851-5|MICA2_HUMAN;sp|O94851-6|MICA2_HUMAN;sp|O94851-4|MICA2_HUMAN;sp|O94851-3|MICA2_HUMAN;sp|O94851|MICA2_HUMAN	MICA2	O94851-2;O94851-5;O94851-6;O94851-4;O94851-3;O94851	26.8217	25.3171	25.2934	23.5344	25.3	25.1731	24.8923	24.9363	25.142	25.1013	25.1222	24.9623	25.1249	25.3379	25.1908	24.6608	24.9704	24.9405	25.0716	25.1984	24.2939	25.4665	24.6694	24.7598
sp|O94855|SC24D_HUMAN;sp|O94855-2|SC24D_HUMAN	SC24D	O94855;O94855-2	25.3137	25.3968	24.0155	25.6611	23.3131	22.8316	24.2952	23.594	24.4559	22.2726	23.1873	23.94	24.404	24.1427	23.7009	23.2608	24.1554	24.5693	23.5154	23.2789	23.1364	23.3189	23.1745	22.9963
sp|O94874|UFL1_HUMAN;sp|O94874-2|UFL1_HUMAN;sp|O94874-3|UFL1_HUMAN	UFL1	O94874;O94874-2;O94874-3	28.8687	28.8273	28.6239	29.197	28.7322	28.7977	28.6619	28.9042	29.0008	28.841	28.8374	28.8321	28.7713	28.6282	28.687	28.7494	28.6391	28.8715	28.8089	28.7573	28.8277	28.8323	28.723	28.8167
sp|O94880|PHF14_HUMAN;sp|O94880-2|PHF14_HUMAN	PHF14	O94880;O94880-2	23.9297	25.9944	25.6515	26.2241	25.8059	25.9979	25.5181	26.0057	25.6989	25.481	25.4056	25.6294	25.5738	25.9147	25.8143	25.59	26.2497	25.4921	24.3729	25.3549	25.7702	26.3176	26.1992	26.0599
sp|O94888|UBXN7_HUMAN	UBXN7	O94888	27.276	26.8175	26.7487	27.0669	26.4654	26.3753	26.405	26.1606	26.2225	25.9946	26.402	25.784	26.2057	25.9283	26.1877	26.1798	26.1313	26.2676	26.2424	26.2126	26.2522	26.1837	26.2839	26.0552
sp|O94901-9|SUN1_HUMAN;sp|O94901-8|SUN1_HUMAN;sp|O94901|SUN1_HUMAN;sp|O94901-6|SUN1_HUMAN;sp|O94901-5|SUN1_HUMAN	SUN1	O94901-9;O94901-8;O94901;O94901-6;O94901-5	27.2243	27.5624	27.6187	27.1779	27.1984	27.2163	27.2568	27.4233	27.2828	27.3645	27.3008	27.2336	27.3493	27.179	27.1646	27.2477	27.3401	27.2609	27.3403	27.3611	27.2912	27.3833	27.2984	27.1102
sp|O94903|PLPHP_HUMAN	PLPHP	O94903	28.2497	28.0572	27.8015	28.0728	28.1874	27.886	28.2365	28.1431	28.067	28.2744	28.2691	28.3845	28.5336	28.3666	28.3272	28.3896	28.464	28.2518	28.3999	28.5115	28.5663	27.9789	28.5341	28.5416
sp|O94905|ERLN2_HUMAN	ERLN2	O94905	29.888	29.9425	29.7276	29.8982	30.025	29.8537	29.8904	29.7084	29.4716	29.5405	29.4891	29.5438	29.6282	29.7494	29.6253	29.713	29.5611	29.4866	29.4269	29.3542	29.8165	29.9074	29.5211	29.5484
sp|O94906|PRP6_HUMAN;sp|O94906-2|PRP6_HUMAN	PRP6	O94906;O94906-2	29.4835	29.6051	29.6276	29.845	29.566	29.5291	29.5677	29.5825	29.6067	29.4801	29.5116	29.4825	29.5492	29.5293	29.4997	29.5938	29.4588	29.536	29.5283	29.5441	29.5133	29.6044	29.4676	29.5453
sp|O94907|DKK1_HUMAN	DKK1	O94907	23.8098	22.8559	24.7401	24.6836	23.5848	24.3881	24.1525	24.1261	24.8621	24.58	25.1842	24.682	23.558	24.195	24.8956	24.0316	25.4447	25.315	25.5772	25.4082	24.514	24.6861	24.4179	23.9643
sp|O94913|PCF11_HUMAN	PCF11	O94913	25.7504	25.1831	25.3163	26.3897	25.1457	24.6354	24.7837	24.8218	23.5069	24.8428	24.6092	25.0127	24.8437	24.8029	24.9021	25.1109	25.1914	24.6299	24.8994	26.1298	24.7651	24.8266	25.0289	24.5748
sp|O94915|FRYL_HUMAN	FRYL	O94915	24.289	25.332	25.448	25.4418	24.9366	22.6978	23.4776	24.7427	23.9771	24.4169	23.304	25.2445	24.8089	24.7208	25.3194	24.9034	23.2495	24.8116	24.9502	23.204	24.7817	24.8549	23.7981	23.3157
sp|O94916-2|NFAT5_HUMAN;sp|O94916|NFAT5_HUMAN;sp|O94916-5|NFAT5_HUMAN;sp|O94916-4|NFAT5_HUMAN	NFAT5	O94916-2;O94916;O94916-5;O94916-4	23.2855	24.33	25.6733	24.2166	23.9911	25.2712	24.0255	24.9667	25.6439	25.2743	25.4117	25.4437	24.6157	23.4333	24.0945	23.523	24.8007	23.6979	23.623	25.6526	25.3696	22.9759	23.5241	22.9832
sp|O94919|ENDD1_HUMAN	ENDD1	O94919	23.8275	24.7248	23.7216	23.3122	22.4406	24.0338	23.59	23.3655	23.137	22.8493	23.2459	24.0767	24.7915	24.6569	24.6107	24.3941	24.6015	24.4865	24.0786	23.7197	25.0547	23.6373	23.4853	22.9892
sp|O94925-3|GLSK_HUMAN	GLSK	O94925-3	30.374	30.37	30.4294	30.4894	30.1582	30.0005	30.1092	30.0289	30.1141	29.9967	29.9758	29.9956	30.089	29.9256	29.8662	29.9962	29.913	29.8654	29.9401	29.8694	29.866	29.9394	29.9347	29.8437
sp|O94966-7|UBP19_HUMAN;sp|O94966-6|UBP19_HUMAN;sp|O94966-5|UBP19_HUMAN;sp|O94966-4|UBP19_HUMAN;sp|O94966-3|UBP19_HUMAN;sp|O94966|UBP19_HUMAN	UBP19	O94966-7;O94966-6;O94966-5;O94966-4;O94966-3;O94966	26.519	26.283	26.3865	26.4246	26.0192	25.8101	26.0313	25.9402	25.9073	26.1304	26.1241	25.915	26.1888	26.1459	26.0041	26.1968	26.1841	26.2415	25.9213	26.0658	26.0811	25.9783	25.9097	25.9967
sp|O94973|AP2A2_HUMAN;sp|O94973-2|AP2A2_HUMAN;sp|O94973-3|AP2A2_HUMAN	AP2A2	O94973;O94973-2;O94973-3	28.8672	28.7047	28.5502	28.7797	28.4334	28.0993	28.1027	28.0363	28.0939	28.0931	28.1285	28.1115	27.7881	28.1397	28.0891	27.9395	28.0957	28.1107	28.0313	28.0249	28.0494	28.3346	27.8703	27.9931
sp|O94979|SC31A_HUMAN;sp|O94979-3|SC31A_HUMAN;sp|O94979-4|SC31A_HUMAN;sp|O94979-9|SC31A_HUMAN;sp|O94979-2|SC31A_HUMAN;sp|O94979-8|SC31A_HUMAN;sp|O94979-6|SC31A_HUMAN;sp|O94979-10|SC31A_HUMAN;sp|O94979-7|SC31A_HUMAN;sp|O94979-5|SC31A_HUMAN	SC31A	O94979;O94979-3;O94979-4;O94979-9;O94979-2;O94979-8;O94979-6;O94979-10;O94979-7;O94979-5	30.304	30.181	30.1044	30.6375	30.1355	30.0287	30.0691	29.9756	30.1707	30.0291	30.0908	29.9552	30.2249	30.0048	29.9912	29.9123	30.0982	30.0629	30.1039	30.154	30.0057	30.0661	29.9937	30.0814
sp|O94992|HEXI1_HUMAN	HEXI1	O94992	27.9633	28.3447	28.261	28.2537	28.6174	28.3995	28.5102	28.3613	28.6318	28.3832	28.6416	28.5396	28.4987	28.3141	28.1575	28.2357	28.6716	28.686	28.5578	28.4622	28.2229	28.4732	28.536	28.4233
sp|O95049-5|ZO3_HUMAN;sp|O95049|ZO3_HUMAN;sp|O95049-4|ZO3_HUMAN;sp|O95049-3|ZO3_HUMAN	ZO3	O95049-5;O95049;O95049-4;O95049-3	25.1598	25.506	25.4574	25.5001	25.152	25.3178	25.1655	25.2748	25.4039	25.34	25.4955	25.2722	25.231	25.2927	25.3427	25.2106	25.3603	25.5257	25.4382	25.5426	25.2407	25.2917	25.2856	25.1483
sp|O95059|RPP14_HUMAN	RPP14	O95059	24.608	24.1177	23.8889	23.6224	25.7027	25.7702	25.2227	25.1404	25.1692	24.7288	25.1888	24.9344	25.387	25.4062	25.343	25.17	24.7598	25.2922	25.2127	25.1341	25.58	25.7084	25.0139	25.4032
sp|O95070|YIF1A_HUMAN	YIF1A	O95070	24.7873	24.8371	24.8772	23.3274	25.0648	24.786	24.7116	24.3763	24.7499	24.6461	23.6588	24.3244	23.17	25.5585	23.3856	24.0085	23.6666	23.8193	23.9007	24.0035	25.0183	25.4243	25.0106	25.3945
sp|O95071-2|UBR5_HUMAN;sp|O95071|UBR5_HUMAN	UBR5	O95071-2;O95071	27.735	27.3789	26.7451	26.8463	26.5767	26.4945	26.7655	26.5386	26.7801	26.9937	26.774	26.8283	26.5931	26.3878	26.5983	26.7099	26.8779	26.6676	26.6421	26.8899	26.6657	26.7517	26.2036	26.3684
sp|O95081|AGFG2_HUMAN;sp|O95081-2|AGFG2_HUMAN	AGFG2	O95081;O95081-2	28.5343	28.4234	28.2744	28.5278	27.5018	27.3794	27.5127	27.4947	28.0235	28.1345	28.0693	28.0371	27.3559	27.3485	27.2917	27.3539	27.8854	27.8764	27.8108	27.9425	27.4463	27.3199	27.3583	27.4174
sp|O95104|SCAF4_HUMAN;sp|O95104-3|SCAF4_HUMAN;sp|O95104-2|SCAF4_HUMAN	SCAF4	O95104;O95104-3;O95104-2	27.6091	27.623	27.6481	26.8318	27.829	27.4358	27.439	27.7725	27.3855	27.5281	27.6006	27.7598	27.5528	27.8045	27.816	27.6938	27.3063	27.4626	27.4547	27.5738	27.8323	27.8543	27.6972	27.7609
sp|O95139|NDUB6_HUMAN;sp|O95139-2|NDUB6_HUMAN	NDUB6	O95139;O95139-2	23.6965	24.3826	23.1077	24.0048	24.8293	26.6822	22.9769	26.5948	26.8899	26.9628	22.9225	23.4871	26.8221	27.2767	23.8739	23.7748	24.3967	23.9933	22.9578	27.1896	26.5367	26.3118	26.4561	26.7079
sp|O95140|MFN2_HUMAN	MFN2	O95140	25.8011	25.7669	25.6232	26.0174	25.2373	25.1731	25.5466	25.1278	25.5139	25.3056	24.7846	25.0076	25.1803	25.0375	24.6342	24.6726	25.4005	25.0383	25.5643	25.3122	24.9299	25.5287	25.0618	25.2154
sp|O95155-2|UBE4B_HUMAN;sp|O95155|UBE4B_HUMAN;sp|O95155-4|UBE4B_HUMAN;sp|O95155-3|UBE4B_HUMAN	UBE4B	O95155-2;O95155;O95155-4;O95155-3	27.3242	27.0061	27.2213	27.0498	26.6757	26.645	26.3538	26.5647	27.0042	27.1187	26.983	27.0042	26.8196	26.6603	26.5274	26.5446	26.9118	27.032	27.0363	27.0298	26.8265	26.9013	26.5693	26.661
sp|O95159|ZFPL1_HUMAN	ZFPL1	O95159	23.6907	27.1715	26.1813	23.5582	26.8529	26.6701	26.4612	26.7257	26.5234	26.807	26.667	26.5831	26.8124	26.806	26.9842	26.6312	26.7398	26.6171	26.7374	26.5873	26.8184	27.1356	26.6428	26.7003
sp|O95163|ELP1_HUMAN	ELP1	O95163	28.6558	28.6103	28.5711	28.8289	28.3265	28.1786	28.109	27.9638	28.3355	28.1477	28.1647	28.2933	28.0017	27.9784	28.0652	28.0281	28.2083	28.1596	28.0282	28.1975	28.0708	28.206	27.9713	28.1773
sp|O95168-2|NDUB4_HUMAN;sp|O95168|NDUB4_HUMAN	NDUB4	O95168-2;O95168	27.6865	27.6207	27.5941	27.5469	27.5222	27.3042	27.5792	27.2072	27.0482	26.9214	26.9825	27.0285	27.1209	27.0898	27.0562	27.3253	27.0352	26.9436	26.8506	26.8839	27.2042	27.0957	26.994	27.017
sp|O95169-3|NDUB8_HUMAN;sp|O95169|NDUB8_HUMAN;sp|O95169-2|NDUB8_HUMAN	NDUB8	O95169-3;O95169;O95169-2	24.801	24.898	23.6014	23.5949	24.8456	25.6251	25.1286	25.9674	25.3719	25.4664	25.3631	25.3914	25.391	25.6052	25.5388	25.5645	23.5669	23.9274	25.6952	25.2421	25.6148	25.608	25.392	24.6005
sp|O95182|NDUA7_HUMAN	NDUA7	O95182	27.2252	28.1005	27.5892	28.2178	27.6566	27.9392	27.7485	27.9331	27.8076	27.7852	27.8665	27.9361	27.7045	27.8075	27.948	28.0873	27.5162	27.519	27.5477	27.5627	27.7907	27.6882	28.0613	27.8627
sp|O95197-3|RTN3_HUMAN;sp|O95197-4|RTN3_HUMAN;sp|O95197-7|RTN3_HUMAN;sp|O95197-2|RTN3_HUMAN;sp|O95197|RTN3_HUMAN;sp|O95197-6|RTN3_HUMAN;sp|O95197-5|RTN3_HUMAN	RTN3	O95197-3;O95197-4;O95197-7;O95197-2;O95197;O95197-6;O95197-5	28.7749	29.1279	28.8672	26.6822	29.1345	29.0165	29.0128	29.0019	29.1048	28.9702	29.0005	28.8803	28.7246	28.1902	28.6894	28.8382	27.8095	28.5198	28.3229	28.2551	28.3514	27.5469	28.2129	28.0522
sp|O95202|LETM1_HUMAN	LETM1	O95202	30.5908	30.607	30.5812	30.788	30.6163	30.4485	30.5429	30.4581	30.3043	30.1914	30.3056	30.2761	30.3243	30.3386	30.2869	30.3537	30.2268	30.1737	30.2987	30.2501	30.3546	30.4816	30.3256	30.3603
sp|O95208-2|EPN2_HUMAN;sp|O95208|EPN2_HUMAN;sp|O95208-3|EPN2_HUMAN	EPN2	O95208-2;O95208;O95208-3	26.3307	23.0733	25.9727	25.563	25.7958	25.6684	25.8695	25.6441	25.8571	25.8694	25.8531	25.9276	25.559	25.9077	25.4652	25.8088	25.9017	25.8123	25.8539	25.9189	25.7083	25.2397	25.3256	25.6325
sp|O95210|STBD1_HUMAN	STBD1	O95210	25.1769	23.4691	25.2001	25.2045	25.5346	25.5277	25.8719	25.1322	23.3643	24.8656	24.9112	24.7992	25.4694	25.4598	25.0331	24.1238	24.9801	23.2777	25.1595	24.9314	23.6355	25.1901	23.176	25.5191
sp|O95218-2|ZRAB2_HUMAN;sp|O95218|ZRAB2_HUMAN	ZRAB2	O95218-2;O95218	23.748	24.1913	26.4348	24.8392	28.3569	28.3818	28.1464	28.7492	27.9775	28.6187	28.4832	28.3836	28.8808	28.6424	28.6368	28.5618	28.5551	28.4398	28.5283	28.4315	28.6652	28.7466	28.5829	28.5513
sp|O95219|SNX4_HUMAN;sp|O95219-2|SNX4_HUMAN	SNX4	O95219;O95219-2	26.741	26.5266	26.4	26.603	26.4986	26.359	26.3738	26.1649	26.0285	26.2874	26.2736	26.7132	26.3664	26.1815	26.173	26.1509	26.4364	26.5139	26.4918	26.3251	25.9382	26.2495	26.427	26.1154
sp|O95232|LC7L3_HUMAN	LC7L3	O95232	29.2022	28.8152	28.7884	28.6784	29.1632	29.0833	28.8313	29.0493	28.6998	28.8051	28.8313	28.6839	29.0924	29.0731	29.1489	28.947	28.9613	28.866	28.8234	28.8256	29.0873	29.0875	29.1894	29.2342
sp|O95235|KI20A_HUMAN;sp|O95235-2|KI20A_HUMAN	KI20A	O95235;O95235-2	26.3407	26.3449	26.2994	26.6622	22.6679	25.3038	23.8294	23.9943	25.9945	26.0318	26.2319	26.1306	24.0063	24.05	23.0839	23.6369	26.1434	25.9413	25.9987	26.1237	23.9179	22.8711	23.3613	22.7868
sp|O95239|KIF4A_HUMAN;sp|O95239-2|KIF4A_HUMAN	KIF4A	O95239;O95239-2	28.9232	29.0787	28.821	28.9387	27.4638	27.6402	27.6315	27.5148	28.4678	28.5139	28.5553	28.4736	27.4869	27.5638	27.4549	27.4507	28.6894	28.6366	28.5538	28.6102	27.6786	27.8439	27.4508	27.5023
sp|O95248|MTMR5_HUMAN;sp|O95248-5|MTMR5_HUMAN;sp|O95248-4|MTMR5_HUMAN	MTMR5	O95248;O95248-5;O95248-4	25.4304	25.3726	25.2727	23.4572	23.9147	23.8087	23.4162	23.4476	23.8535	23.903	22.7118	23.0644	22.9709	23.9815	25.1055	24.7102	24.7431	23.5021	22.772	23.045	25.4363	22.8876	23.3844	22.6043
sp|O95249|GOSR1_HUMAN;sp|O95249-2|GOSR1_HUMAN	GOSR1	O95249;O95249-2	26.8351	26.9815	27.2269	26.9315	27.0476	27.174	26.9814	27.4015	26.9309	26.9176	26.4791	26.9248	26.9841	26.3927	26.5442	26.9116	26.4907	26.8099	26.882	26.9122	26.8792	27.1862	26.8375	26.9789
sp|O95251-2|KAT7_HUMAN;sp|O95251-4|KAT7_HUMAN;sp|O95251|KAT7_HUMAN;sp|O95251-3|KAT7_HUMAN;sp|O95251-5|KAT7_HUMAN	KAT7	O95251-2;O95251-4;O95251;O95251-3;O95251-5	26.0544	25.6068	25.7177	25.6377	25.7596	25.6314	25.5208	25.48	25.3853	25.2741	25.4235	25.5324	25.5532	25.3762	25.1937	25.179	25.9958	25.851	25.7809	25.2217	25.27	25.0801	25.4608	25.4743
sp|O95260|ATE1_HUMAN;sp|O95260-2|ATE1_HUMAN	ATE1	O95260;O95260-2	25.5175	25.6317	26.8436	24.1515	27.0891	27.694	27.3815	27.3584	27.6897	28.0228	27.6649	27.8163	27.2024	27.3364	27.4461	27.7398	27.8306	27.6075	26.5619	26.6742	27.5502	28.1021	26.2278	26.2929
sp|O95292|VAPB_HUMAN	VAPB	O95292	30.0152	29.7655	29.6446	29.7896	29.5999	29.4927	29.7686	29.755	29.4439	29.4434	29.6326	29.7881	29.6644	29.77	29.9369	29.8321	29.5935	29.6267	29.5474	29.6681	29.9208	29.9598	29.5019	29.7784
sp|O95295|SNAPN_HUMAN	SNAPN	O95295	27.2159	27.1545	26.7165	27.393	26.9523	26.8547	26.9456	26.832	27.105	26.9123	26.8422	27.004	26.4013	26.7116	26.6982	26.9599	26.5414	26.5841	26.4596	26.5832	26.7398	26.852	26.4849	26.9669
sp|O95297-2|MPZL1_HUMAN;sp|O95297|MPZL1_HUMAN;sp|O95297-4|MPZL1_HUMAN	MPZL1	O95297-2;O95297;O95297-4	24.7285	27.7902	27.1146	24.7295	26.5645	26.4453	26.459	26.2849	26.7898	27.1022	26.8304	27.1011	26.6074	26.6359	26.4017	26.4007	26.7446	26.6523	26.9693	26.7279	26.7093	26.648	24.0259	26.3342
sp|O95298|NDUC2_HUMAN;sp|O95298-2|NDUC2_HUMAN	NDUC2	O95298;O95298-2	28.2343	24.5513	27.6777	23.5071	27.6912	27.4966	27.6115	27.5959	27.5359	27.3659	27.2874	27.3803	27.6531	27.539	27.5523	27.6136	27.3529	27.5375	27.2191	27.2942	27.6165	27.7407	27.5876	27.6265
sp|O95299|NDUAA_HUMAN;sp|O95299-2|NDUAA_HUMAN	NDUAA	O95299;O95299-2	28.4603	28.4673	28.1587	28.7085	28.618	28.8408	28.9357	28.7092	28.6965	28.6177	28.7118	28.8064	28.7243	28.8161	28.7835	28.7774	28.3784	28.9067	28.7688	28.7629	28.6445	28.8763	28.8214	28.8289
sp|O95302|FKBP9_HUMAN;sp|O95302-3|FKBP9_HUMAN;sp|O95302-2|FKBP9_HUMAN	FKBP9	O95302;O95302-3;O95302-2	27.8704	28.7159	28.56	28.0111	28.3376	28.5042	28.6319	28.7508	28.9127	29.0961	29.053	28.9102	28.7745	28.7836	28.7464	28.6747	28.8401	28.9028	28.82	28.7472	28.6681	28.7387	28.7723	28.7276
sp|O95336|6PGL_HUMAN	6PGL	O95336	30.2493	30.1768	30.1783	30.2764	30.0912	29.9915	30.043	29.8842	29.8411	29.7416	29.8261	29.7179	29.7364	29.9246	29.9005	30.0172	29.7691	29.7289	29.6794	29.6258	30.016	30.0208	29.7733	29.8989
sp|O95340|PAPS2_HUMAN;sp|O95340-2|PAPS2_HUMAN	PAPS2	O95340;O95340-2	28.2146	27.8602	27.8179	27.8969	27.3289	27.1965	27.217	27.0834	26.8387	26.893	26.6472	26.681	27.0325	26.729	26.9303	26.7701	26.6488	26.5905	26.7129	26.9935	26.9366	26.8509	27.2145	27.0641
sp|O95347|SMC2_HUMAN;sp|O95347-2|SMC2_HUMAN	SMC2	O95347;O95347-2	30.7789	30.5452	30.4999	30.5127	30.0734	29.9638	30.0716	29.9228	30.1114	30.2609	30.2301	30.2481	29.8828	29.9615	29.8485	29.9411	30.2219	30.2486	30.2156	30.146	30.0637	29.9821	29.941	29.7949
sp|O95352|ATG7_HUMAN;sp|O95352-3|ATG7_HUMAN;sp|O95352-2|ATG7_HUMAN	ATG7	O95352;O95352-3;O95352-2	26.8058	27.4483	27.3581	27.5376	27.2228	27.2589	27.262	27.2927	27.2174	27.1631	27.0882	27.0883	26.994	27.2051	27.0723	27.2498	27.0574	27.1149	26.9946	27.2603	27.0763	27.1393	26.9832	27.0847
sp|O95359-3|TACC2_HUMAN;sp|O95359|TACC2_HUMAN;sp|O95359-6|TACC2_HUMAN;sp|O95359-1|TACC2_HUMAN;sp|O95359-5|TACC2_HUMAN;sp|O95359-2|TACC2_HUMAN	TACC2	O95359-3;O95359;O95359-6;O95359-1;O95359-5;O95359-2	29.5644	29.4179	29.292	29.6429	29.1019	29.0114	28.9666	28.8848	29.0645	28.9865	29.2669	29.0258	28.8828	28.8633	28.922	28.9968	29.2512	29.162	29.1344	29.0367	28.9691	29.1961	28.993	28.9543
sp|O95361|TRI16_HUMAN;sp|O95361-2|TRI16_HUMAN	TRI16	O95361;O95361-2	29.312	29.3959	29.2351	29.6335	29.3062	29.3582	29.3819	29.2888	29.2146	29.0716	29.1676	29.2581	29.2129	29.2986	29.1882	29.3482	29.2498	29.1235	29.0925	29.3252	29.3962	29.2868	29.2762	29.1815
sp|O95363|SYFM_HUMAN	SYFM	O95363	23.0983	24.4612	22.7439	24.4384	25.3662	24.9345	25.7706	24.6769	24.9324	24.7893	24.913	24.8591	24.8048	25.0205	25.1428	25.0612	24.7685	25.0585	25.0089	24.8435	25.2577	25.1182	24.8811	25.0868
sp|O95372|LYPA2_HUMAN	LYPA2	O95372	28.418	28.3116	28.4044	28.3783	27.9119	27.8757	28.0972	27.8551	27.9269	27.6402	27.7301	27.6855	27.9221	27.8195	27.7485	28.0594	27.7414	27.8036	27.8189	27.8062	28.0939	28.1331	27.849	27.8364
sp|O95373|IPO7_HUMAN	IPO7	O95373	30.791	30.6051	30.6141	31.1536	30.8632	30.8447	30.7683	30.8118	30.8418	30.8326	30.8313	30.9061	30.7447	30.7612	30.7155	30.8223	30.8316	30.8447	30.8709	30.7962	30.7861	30.9404	30.7489	30.7434
sp|O95376|ARI2_HUMAN	ARI2	O95376	23.0887	25.517	25.1739	24.8206	25.7506	25.6665	25.5758	25.6805	25.6963	25.3277	25.5957	25.7189	25.5191	25.6015	25.381	25.4139	25.5881	25.5504	25.5707	25.2832	25.6304	25.6891	25.2875	25.5173
sp|O95391|SLU7_HUMAN	SLU7	O95391	26.0596	25.9799	25.5049	25.8925	25.8881	25.724	25.9434	25.9177	25.3373	25.7612	25.5937	25.4624	25.7157	25.7584	25.795	25.8048	25.6335	25.6393	25.5106	25.7758	25.6853	25.5448	26.0249	26.0681
sp|O95394|AGM1_HUMAN;sp|O95394-3|AGM1_HUMAN;sp|O95394-4|AGM1_HUMAN	AGM1	O95394;O95394-3;O95394-4	28.5946	28.381	28.3962	28.3445	27.8538	27.8243	27.9306	27.799	28.0334	28.2226	27.986	28.0801	27.7318	27.9167	27.8639	27.9051	27.9682	27.9863	27.869	28.0013	27.9543	27.9157	27.8566	28.0762
sp|O95395|GCNT3_HUMAN	GCNT3	O95395	23.2054	25.2008	25.756	24.7974	25.2396	24.9664	25.2718	24.7036	24.7865	24.7643	24.6475	24.9959	25.1142	24.6855	24.7643	25.0161	25.327	25.079	25.3547	25.672	24.8276	25.0956	24.9545	25.3304
sp|O95396|MOCS3_HUMAN	MOCS3	O95396	24.3854	25.4961	24.2018	24.2503	23.5113	25.2912	25.0716	25.1902	24.6379	24.5057	24.5992	25.0125	25.0253	25.3866	24.9271	25.4072	24.8517	24.9918	24.8706	24.7372	25.2089	25.2396	25.0464	24.902
sp|O95400|CD2B2_HUMAN	CD2B2	O95400	29.3055	29.2475	28.9883	29.4907	29.0273	29.1652	29.1165	28.9668	29.046	28.8905	29.0739	28.8088	28.9552	29.2028	28.9687	29.0593	29.1588	29.0826	28.9297	28.828	28.9611	29.0115	29.0028	29.0383
sp|O95425-2|SVIL_HUMAN;sp|O95425-4|SVIL_HUMAN;sp|O95425-3|SVIL_HUMAN;sp|O95425|SVIL_HUMAN	SVIL	O95425-2;O95425-4;O95425-3;O95425	27.7372	27.3637	27.3324	27.2013	26.8862	26.7953	26.9302	26.6231	27.2157	27.1058	27.144	27.3427	26.7757	26.7327	26.6406	26.4045	27.1862	27.1479	27.0488	26.9833	26.5623	26.732	26.7681	26.8905
sp|O95429-2|BAG4_HUMAN;sp|O95429|BAG4_HUMAN	BAG4	O95429-2;O95429	25.1281	25.4218	24.5694	25.7681	25.5964	25.6379	25.6445	25.7025	25.7149	25.6794	25.6408	25.631	25.532	25.9089	25.9235	25.8251	25.6723	25.99	25.784	25.885	25.742	25.6922	26.0683	25.6276
sp|O95433|AHSA1_HUMAN;sp|O95433-2|AHSA1_HUMAN	AHSA1	O95433;O95433-2	31.4057	31.335	31.2786	31.2225	31.2813	30.9876	31.0201	30.9503	30.9013	30.9997	30.8282	30.991	30.8818	30.872	30.9022	30.9321	31.0413	30.8494	31.0385	30.9363	31.0411	31.0197	30.9977	30.8986
sp|O95453-2|PARN_HUMAN;sp|O95453|PARN_HUMAN;sp|O95453-3|PARN_HUMAN;sp|O95453-4|PARN_HUMAN	PARN	O95453-2;O95453;O95453-3;O95453-4	28.8429	28.9086	28.8611	29.0555	28.6901	28.4839	28.4482	28.1411	28.3764	28.4231	28.3448	28.419	28.3356	28.3447	28.3892	28.3366	28.4527	28.3231	28.4025	28.5103	28.1974	28.2574	28.3988	28.2472
sp|O95456-2|PSMG1_HUMAN;sp|O95456|PSMG1_HUMAN	PSMG1	O95456-2;O95456	26.6846	27.4838	23.512	27.2931	26.9942	27.2204	26.8694	26.8242	27.4173	27.2898	27.2805	27.3811	27.0928	26.6516	26.8037	27.0854	27.3561	27.1766	27.2124	27.077	27.148	27.1802	27.1042	27.1578
sp|O95466|FMNL1_HUMAN;sp|O95466-2|FMNL1_HUMAN;sp|O95466-3|FMNL1_HUMAN	FMNL1	O95466;O95466-2;O95466-3	28.6179	28.3057	28.156	27.8805	27.8215	27.6869	27.5911	27.7103	27.7443	27.9289	27.9427	27.8582	27.4658	27.5422	27.5862	27.6052	27.7418	27.8967	27.8343	27.7221	27.6264	27.3278	27.3761	27.4852
sp|O95470|SGPL1_HUMAN	SGPL1	O95470	27.4656	27.3546	27.4618	27.1393	27.3002	27.1	26.8897	27.0796	26.8574	26.7213	26.8606	27.2778	27.0442	26.7576	27.0132	27.1437	26.6711	26.8276	26.8997	26.7817	27.2695	27.3635	26.941	27.0493
sp|O95478|NSA2_HUMAN	NSA2	O95478	26.4582	26.7501	26.9679	24.4227	26.9947	27.1182	27.0997	27.2687	26.4677	26.4606	26.4171	26.5053	26.6622	26.9354	27.0619	26.9451	26.3858	26.5304	26.4421	26.43	27.1358	27.4813	27.0193	27.1897
sp|O95479|G6PE_HUMAN	G6PE	O95479	25.9178	25.9813	26.3119	26.534	25.6921	25.6567	25.5718	25.6752	25.6781	25.6065	25.6046	25.6449	25.5958	25.9243	25.6596	25.3683	25.9509	25.9591	25.4741	26.0459	25.5419	25.5275	25.6375	25.8244
sp|O95486|SC24A_HUMAN	SC24A	O95486	27.3371	27.0818	27.0487	27.2149	27.1255	26.9543	26.8629	26.9586	26.6108	26.7829	26.8291	26.7361	26.834	26.9714	26.8032	26.9719	26.874	27.0031	26.6883	26.6326	26.855	26.7991	26.604	26.7943
sp|O95487-2|SC24B_HUMAN;sp|O95487|SC24B_HUMAN;sp|O95487-3|SC24B_HUMAN	SC24B	O95487-2;O95487;O95487-3	28.0853	28.004	27.7759	28.2333	27.7494	27.6423	27.5416	27.6568	27.9129	27.7665	27.8961	27.6035	27.5988	27.7161	27.5157	27.5728	27.6034	27.8504	27.8631	27.8874	27.6359	27.5736	27.5579	27.6219
sp|O95551-2|TYDP2_HUMAN;sp|O95551|TYDP2_HUMAN;sp|O95551-3|TYDP2_HUMAN	TYDP2	O95551-2;O95551;O95551-3	25.4699	25.1551	25.6488	25.167	25.6227	25.4372	24.5885	24.9294	25.2558	25.557	25.5615	25.2787	25.5905	25.4848	25.7258	25.8786	25.2174	25.2647	25.3591	24.9589	26.0374	25.5561	25.6477	25.3639
sp|O95571|ETHE1_HUMAN	ETHE1	O95571	28.6559	28.8272	28.7093	28.7142	28.3571	28.3138	28.2761	28.1796	28.262	28.3016	28.2619	28.2871	28.2613	28.2593	28.2483	28.2123	28.0808	28.2915	28.1997	28.2419	28.3207	28.0954	28.3225	28.3354
sp|O95573|ACSL3_HUMAN	ACSL3	O95573	30.9094	30.8653	30.8279	30.9687	30.7805	30.7849	30.6857	30.641	30.5793	30.72	30.658	30.6468	30.4995	30.4989	30.5154	30.426	30.6261	30.6484	30.5623	30.6073	30.5757	30.6223	30.4709	30.5263
sp|O95602|RPA1_HUMAN	RPA1	O95602	27.4612	27.6566	27.729	27.8538	27.2776	27.3678	27.4097	27.3689	27.3188	27.4956	27.4556	27.4859	27.2528	27.3894	27.3116	27.2213	27.3331	27.253	27.2399	27.3985	27.2524	27.4938	27.2113	27.3757
sp|O95625|ZBT11_HUMAN	ZBT11	O95625	23.3751	22.7664	23.0338	23.7135	24.3041	24.3287	24.3314	24.5506	24.2606	24.7484	24.5125	24.5821	24.5453	23.0935	23.3141	24.9519	24.4718	24.6597	24.4156	24.8648	23.6712	23.3049	24.8252	24.6106
sp|O95628-3|CNOT4_HUMAN;sp|O95628-2|CNOT4_HUMAN;sp|O95628|CNOT4_HUMAN;sp|O95628-8|CNOT4_HUMAN;sp|O95628-4|CNOT4_HUMAN;sp|O95628-7|CNOT4_HUMAN;sp|O95628-9|CNOT4_HUMAN;sp|O95628-10|CNOT4_HUMAN;sp|O95628-6|CNOT4_HUMAN;sp|O95628-5|CNOT4_HUMAN	CNOT4	O95628-3;O95628-2;O95628;O95628-8;O95628-4;O95628-7;O95628-9;O95628-10;O95628-6;O95628-5	25.19	24.7273	25.4056	24.1217	25.0679	25.1961	25.0808	25.182	25.0472	25.1896	25.0794	25.0816	25.1175	24.8777	25.1195	24.9909	24.7834	24.9418	25.1015	25.1689	24.994	25.0225	25.0174	25.1503
sp|O95630|STABP_HUMAN;sp|O95630-2|STABP_HUMAN	STABP	O95630;O95630-2	28.1525	27.9228	28.0111	28.0609	27.4221	27.5251	27.4593	27.5042	27.5177	27.4924	27.4338	27.5162	27.2276	27.306	27.2345	27.2647	27.6527	27.2935	27.296	27.513	27.2163	27.0986	27.2558	27.4805
sp|O95639|CPSF4_HUMAN;sp|O95639-3|CPSF4_HUMAN;sp|O95639-2|CPSF4_HUMAN	CPSF4	O95639;O95639-3;O95639-2	25.3267	24.2571	25.8819	24.0659	25.3777	25.5715	25.7557	25.7136	25.5601	25.5316	25.6975	25.3261	25.7061	25.5352	25.1945	25.7339	25.3666	25.5659	25.3677	25.6204	25.4859	26.3072	25.5779	25.7208
sp|O95671-3|ASML_HUMAN;sp|O95671-2|ASML_HUMAN;sp|O95671|ASML_HUMAN	ASML	O95671-3;O95671-2;O95671	25.2967	25.5187	25.3341	22.8084	25.1357	25.2907	25.6355	25.612	25.8348	25.6818	25.6457	25.3615	25.8837	25.4984	25.7751	25.5438	25.9451	25.6378	25.691	25.8842	25.4586	25.7987	25.3012	24.7125
sp|O95674|CDS2_HUMAN	CDS2	O95674	28.3211	28.0385	28.3119	27.7365	27.9935	27.873	27.9803	27.9446	27.9822	27.7759	28.1848	27.9044	27.8039	27.8653	27.9334	28.0335	28.1233	28.1087	27.8856	27.9486	27.8855	28.2602	27.9969	27.9272
sp|O95677-5|EYA4_HUMAN;sp|O95677-2|EYA4_HUMAN;sp|O95677-4|EYA4_HUMAN;sp|O95677|EYA4_HUMAN	EYA4	O95677-5;O95677-2;O95677-4;O95677	24.6336	22.549	23.6098	23.8332	23.3197	23.8065	23.4617	23.9822	22.942	23.2228	23.5076	23.4558	23.3235	23.4334	25.6333	24.3627	24.8465	23.7541	23.308	23.6726	22.7825	24.2017	22.9203	23.9143
sp|O95684-2|FR1OP_HUMAN;sp|O95684|FR1OP_HUMAN	FR1OP	O95684-2;O95684	22.6915	24.1685	22.6212	24.121	26.1832	24.8722	25.6294	25.6018	23.7451	25.3244	25.4946	25.2854	25.0746	24.9887	25.0845	25.4079	25.4153	25.1175	25.0929	25.1428	25.3161	25.0748	25.1289	25.1948
sp|O95707|RPP29_HUMAN	RPP29	O95707	24.9075	25.1019	24.7852	24.0611	25.8323	26.0888	26.2392	25.5249	25.7895	25.5543	25.1964	25.5427	25.5	25.6147	25.6132	25.7692	25.1347	25.191	25.094	25.0757	25.6186	25.1027	25.3576	23.4253
sp|O95714|HERC2_HUMAN	HERC2	O95714	23.7545	25.9162	25.5764	23.4373	23.5225	24.4043	23.388	25.1853	25.5238	25.3803	25.571	25.4602	25.5471	23.3482	22.6921	22.4474	25.5972	25.1356	25.5979	24.9685	24.4996	23.6626	24.3682	24.4241
sp|O95716|RAB3D_HUMAN	RAB3D	O95716	26.3424	25.5478	24.4213	24.3014	25.6308	25.5669	25.3503	25.7234	25.8307	26.0014	26.0248	25.8229	25.4816	25.6038	25.6101	25.5315	26.0297	26.0197	25.9073	25.4702	25.864	25.4082	23.022	25.3968
sp|O95721|SNP29_HUMAN	SNP29	O95721	27.7624	27.4237	27.1423	27.6619	26.7858	26.8213	26.9861	26.7762	26.8947	26.6565	26.6959	26.8696	26.791	26.4023	26.298	26.5114	26.5853	26.6839	26.6509	26.7154	26.2618	26.0473	26.6317	26.6178
sp|O95747|OXSR1_HUMAN	OXSR1	O95747	29.7995	29.6012	29.6559	29.7593	29.5459	29.3992	29.4289	29.3042	29.2446	29.3144	29.2048	29.2455	29.1933	29.2313	29.1913	29.2716	29.1648	29.2631	29.2387	29.1638	29.2038	29.3686	29.1016	29.2569
sp|O95749|GGPPS_HUMAN;sp|O95749-2|GGPPS_HUMAN	GGPPS	O95749;O95749-2	23.7583	25.4094	25.7073	25.4769	25.506	25.6842	25.5059	25.6524	24.1427	25.4489	25.5836	25.4304	25.5682	24.0716	25.4342	25.2995	25.0299	25.0034	25.3392	25.4448	25.2642	25.7694	25.5769	25.7455
sp|O95757|HS74L_HUMAN	HS74L	O95757	28.4581	28.8679	28.6479	28.7338	28.6928	28.9377	28.9293	28.9616	28.6754	28.6932	28.6957	28.6657	28.9612	28.9653	28.8965	28.917	28.6626	28.643	28.7532	28.8103	28.8458	28.9625	28.828	28.862
sp|O95758-1|PTBP3_HUMAN;sp|O95758-6|PTBP3_HUMAN;sp|O95758-2|PTBP3_HUMAN;sp|O95758|PTBP3_HUMAN;sp|O95758-5|PTBP3_HUMAN;sp|O95758-4|PTBP3_HUMAN;sp|O95758-7|PTBP3_HUMAN	PTBP3	O95758-1;O95758-6;O95758-2;O95758;O95758-5;O95758-4;O95758-7	28.0059	28.2199	28.2381	28.8749	28.1044	28.3008	28.2497	28.3932	28.5152	28.1417	28.2751	28.2932	28.4247	28.181	28.3826	28.4203	28.4481	28.3764	28.3807	28.4008	28.444	28.4673	28.3642	28.3792
sp|O95777|LSM8_HUMAN	LSM8	O95777	27.9517	28.1757	27.8643	28.0801	27.9018	27.5245	27.7827	27.5982	27.6141	27.5483	27.8496	27.4348	27.9266	27.8012	27.6851	27.6362	27.8297	27.3018	27.5963	27.6809	27.5722	27.7601	27.7383	27.6147
sp|O95782-2|AP2A1_HUMAN;sp|O95782|AP2A1_HUMAN	AP2A1	O95782-2;O95782	29.155	29.1385	29.1973	29.3788	28.9355	28.9531	28.8487	28.7612	28.7754	28.9015	28.8037	28.7928	28.7018	28.8131	28.7618	28.7686	28.9047	28.8381	28.8422	28.7187	28.762	29.1269	28.7496	28.8432
sp|O95785-4|WIZ_HUMAN;sp|O95785-3|WIZ_HUMAN;sp|O95785|WIZ_HUMAN;sp|O95785-2|WIZ_HUMAN	WIZ	O95785-4;O95785-3;O95785;O95785-2	26.2922	26.3373	26.5528	26.2307	26.5226	26.3049	26.5508	26.6595	26.487	26.4243	26.5748	26.3188	26.2467	26.2663	26.181	26.5317	26.4335	26.4519	26.2175	26.4288	26.4588	26.1784	26.4993	26.3559
sp|O95793-2|STAU1_HUMAN;sp|O95793-3|STAU1_HUMAN;sp|O95793|STAU1_HUMAN	STAU1	O95793-2;O95793-3;O95793	30.0479	29.7486	29.7877	29.8318	29.508	29.3376	29.4257	29.45	29.6859	29.5896	29.6459	29.6028	29.337	29.3553	29.2786	29.3206	29.496	29.584	29.6714	29.5676	29.4178	29.3823	29.4283	29.2939
sp|O95801|TTC4_HUMAN	TTC4	O95801	25.8912	26.2659	26.0159	26.5322	26.2404	26.3007	26.5358	26.261	26.3973	26.2182	26.4716	26.4446	26.5643	26.0807	26.2945	26.0229	26.4372	26.891	26.4037	26.8173	26.3741	26.5894	26.3012	26.4329
sp|O95810|CAVN2_HUMAN	CAVN2	O95810	27.8951	28.3109	27.7886	28.7719	28.922	28.6456	28.9003	28.8362	28.5457	28.3567	28.0935	28.2157	28.4819	28.9494	28.725	28.6702	28.0869	28.1089	28.0195	28.0889	28.6385	28.4995	28.5331	28.6974
sp|O95816|BAG2_HUMAN;sp|O95816-2|BAG2_HUMAN	BAG2	O95816;O95816-2	29.5701	29.7045	29.5289	29.379	29.6664	29.5764	29.522	29.7502	29.8167	29.7787	29.7657	29.6983	29.6277	29.7235	29.671	29.7998	29.5703	29.6137	29.5925	29.6859	29.9702	29.9053	30.001	29.8907
sp|O95817|BAG3_HUMAN	BAG3	O95817	30.3639	30.56	30.374	30.5767	30.5035	30.4441	30.5266	30.5775	30.6234	30.4873	30.5295	30.45	30.6883	30.6267	30.7408	30.6383	30.4899	30.5272	30.4762	30.7047	30.6972	30.5868	30.657	30.7463
sp|O95819-2|M4K4_HUMAN;sp|O95819-3|M4K4_HUMAN;sp|O95819-4|M4K4_HUMAN;sp|O95819|M4K4_HUMAN;sp|O95819-5|M4K4_HUMAN;sp|O95819-6|M4K4_HUMAN	M4K4	O95819-2;O95819-3;O95819-4;O95819;O95819-5;O95819-6	24.5377	25.6155	23.4525	24.1835	23.905	23.5531	25.1999	25.019	25.4078	25.1198	25.4133	25.0268	26.1804	25.0155	24.7841	23.3961	25.5477	25.1185	25.072	25.3646	24.9913	25.3372	24.0564	23.6116
sp|O95822-2|DCMC_HUMAN;sp|O95822|DCMC_HUMAN	DCMC	O95822-2;O95822	27.7097	26.702	26.9164	23.6213	27.4225	27.1411	27.377	27.3355	27.4113	27.1664	27.093	27.2288	27.0114	27.3612	27.3119	27.3958	27.0797	26.9101	26.9098	26.9415	27.4616	27.1659	27.1105	27.1741
sp|O95825|QORL1_HUMAN;sp|O95825-2|QORL1_HUMAN	QORL1	O95825;O95825-2	25.8388	25.6926	25.7021	23.9824	25.3319	25.4099	25.5339	25.39	25.2978	25.2287	25.5901	25.7236	25.4127	25.659	25.7795	25.6298	25.778	25.3569	25.3059	25.4218	25.9306	25.5599	25.5294	25.4668
sp|O95831|AIFM1_HUMAN;sp|O95831-3|AIFM1_HUMAN;sp|O95831-2|AIFM1_HUMAN	AIFM1	O95831;O95831-3;O95831-2	32.1233	32.0906	32.055	32.1183	32.2184	32.0527	31.9966	32.0136	31.7957	31.8121	31.8729	31.9302	32.0144	31.9923	31.9945	32.0007	31.7883	31.762	31.7566	31.7699	31.9804	32.034	31.9302	31.8693
sp|O95832|CLD1_HUMAN	CLD1	O95832	24.5743	23.7949	25.351	21.9116	25.421	23.1915	25.3253	25.1763	24.9581	24.4059	24.7925	24.8308	25.0847	24.834	25.014	25.1357	24.7227	24.6977	24.7171	24.7699	24.6625	24.5997	24.9924	24.8982
sp|O95834|EMAL2_HUMAN;sp|O95834-2|EMAL2_HUMAN;sp|O95834-3|EMAL2_HUMAN	EMAL2	O95834;O95834-2;O95834-3	24.1095	25.8896	27.2229	26.0735	26.3941	25.9147	25.9467	25.9106	25.3011	25.8628	26.1487	25.9836	25.5974	25.9436	25.9867	26.0279	25.8995	25.5962	25.9169	25.702	26.0588	26.6077	25.7051	25.6588
sp|O95858|TSN15_HUMAN	TSN15	O95858	25.3419	25.0795	22.9838	23.5623	25.5871	25.5901	25.7328	25.5218	23.8263	25.244	25.3388	24.5995	25.3714	25.5433	23.6207	25.3961	25.3521	25.2888	25.4649	25.1624	25.3875	25.5107	25.4796	25.3477
sp|O95861|BPNT1_HUMAN;sp|O95861-2|BPNT1_HUMAN;sp|O95861-4|BPNT1_HUMAN;sp|O95861-3|BPNT1_HUMAN	BPNT1	O95861;O95861-2;O95861-4;O95861-3	28.0694	28.2965	28.0208	28.5237	28.1695	28.1193	27.9957	28.0454	27.9274	27.8636	27.8244	27.9109	27.855	27.9062	27.7262	27.9479	27.8941	27.8388	27.831	27.8473	27.7478	27.9252	28.0479	27.9251
sp|O95864|FADS2_HUMAN;sp|O95864-4|FADS2_HUMAN;sp|O95864-2|FADS2_HUMAN;sp|O95864-3|FADS2_HUMAN	FADS2	O95864;O95864-4;O95864-2;O95864-3	29.8834	29.7832	29.5404	29.485	27.9341	27.9421	27.9778	28.0461	29.3236	29.3269	29.3018	29.1666	28.2979	28.2405	28.3215	28.3419	29.3843	29.2889	29.3728	29.3505	28.2201	28.2567	28.1129	28.2313
sp|O95865|DDAH2_HUMAN	DDAH2	O95865	28.0233	27.6958	27.8086	27.9769	28.2061	27.9274	28.0128	27.9673	27.9391	27.9565	27.9328	27.7183	27.7419	27.765	27.9307	27.8506	27.6788	27.8448	27.7393	27.9284	28.1096	28.1698	27.6778	27.9696
sp|O95870|ABHGA_HUMAN;sp|O95870-2|ABHGA_HUMAN	ABHGA	O95870;O95870-2	23.836	23.5807	23.1857	22.9951	24.0839	23.7847	24.8211	24.1759	24.0556	24.9758	24.3161	24.2826	24.231	24.2637	23.2925	24.2078	24.3276	23.5888	24.2949	24.0812	24.4641	24.3077	24.1419	24.2694
sp|O95881|TXD12_HUMAN	TXD12	O95881	29.0307	28.9508	28.8447	29.1126	28.5381	28.1722	28.132	28.2719	28.357	28.1357	28.2214	28.1076	28.1719	28.1635	28.2611	28.1463	27.8867	27.9109	28.1016	27.934	28.1437	28.5155	28.2099	27.6952
sp|O95905-2|ECD_HUMAN;sp|O95905|ECD_HUMAN;sp|O95905-3|ECD_HUMAN	ECD	O95905-2;O95905;O95905-3	23.7163	25.1026	24.3701	23.5164	22.8081	24.048	23.7849	24.5744	24.6736	25.2432	25.3444	24.7158	24.0281	24.1471	22.873	24.1736	24.6779	23.6786	24.5769	24.892	24.0715	24.2452	24.0134	24.2376
sp|O95985-3|TOP3B_HUMAN;sp|O95985-2|TOP3B_HUMAN;sp|O95985|TOP3B_HUMAN	TOP3B	O95985-3;O95985-2;O95985	24.4257	23.1634	23.9873	23.9162	23.268	24.6963	24.7207	24.7328	24.5592	24.7288	24.34	24.3169	24.6632	24.4302	23.1967	24.4743	24.6836	24.5779	24.607	24.6633	24.6449	24.719	24.3075	24.6972
sp|O95989|NUDT3_HUMAN	NUDT3	O95989	23.9451	26.7939	27.017	27.1017	26.6016	26.79	26.7674	26.8394	26.8819	26.6946	26.651	26.8498	26.7849	26.3421	26.473	26.6098	26.3205	26.5531	26.2143	26.3435	26.5398	26.4234	25.8156	26.7794
sp|O95994|AGR2_HUMAN	AGR2	O95994	32.8968	32.2481	32.5376	32.3798	32.644	32.3363	32.2492	32.3896	32.0127	32.3786	32.1221	32.0512	32.7719	32.4128	32.1601	32.2126	32.0221	31.9931	31.9142	32.1012	31.8059	31.7598	32.3256	32.0392
sp|O95999|BCL10_HUMAN	BCL10	O95999	25.8312	26.1726	26.6592	26.7643	26.442	26.4013	26.5548	26.4232	26.0931	26.2254	25.9854	25.7669	26.2259	26.5963	26.6784	26.3333	25.878	26.3102	26.0908	26.227	26.3966	26.5286	26.3301	26.6256
sp|O96000|NDUBA_HUMAN;sp|O96000-2|NDUBA_HUMAN	NDUBA	O96000;O96000-2	29.2796	29.2205	28.9295	29.3126	28.7328	28.7164	28.6255	28.7556	28.9342	28.7138	28.7613	28.6667	28.8896	28.8464	28.8688	28.794	28.959	28.9584	28.8354	28.8009	28.8068	28.8265	28.9551	28.823
sp|O96005|CLPT1_HUMAN;sp|O96005-4|CLPT1_HUMAN;sp|O96005-3|CLPT1_HUMAN	CLPT1	O96005;O96005-4;O96005-3	30.0213	29.79	29.7985	29.7667	29.5971	29.5215	29.5355	29.5254	29.6856	29.7941	29.6497	29.5055	29.6325	29.3468	29.3999	29.3335	29.6647	29.7135	29.7557	29.6214	29.4116	29.5384	29.3905	29.4943
sp|O96007|MOC2B_HUMAN	MOC2B	O96007	25.5836	23.6872	25.088	25.2303	24.8979	24.7927	24.9756	24.1245	24.9406	24.6809	24.7448	24.8359	22.767	24.6251	24.4799	23.9213	24.9813	24.5877	24.6852	24.5929	24.5785	24.767	23.83	24.7991
sp|O96008|TOM40_HUMAN;sp|O96008-2|TOM40_HUMAN	TOM40	O96008;O96008-2	29.6819	29.2599	29.2649	29.2908	29.1973	29.3816	29.3314	29.2977	29.0081	28.9565	28.9803	28.9116	29.1192	29.3759	29.3724	29.378	29.2087	29.1427	28.9627	29.0332	29.2695	29.4755	29.3135	29.2967
sp|O96011|PX11B_HUMAN;sp|O96011-2|PX11B_HUMAN	PX11B	O96011;O96011-2	26.4	26.3143	26.4645	26.9715	26.4902	26.1473	26.2737	26.3321	26.4069	26.3666	26.5057	26.3532	26.0429	26.5985	26.4662	26.2615	26.1479	26.3152	26.2258	26.5769	26.4948	26.4519	26.4748	26.4656
sp|O96013|PAK4_HUMAN;sp|O96013-4|PAK4_HUMAN;sp|O96013-2|PAK4_HUMAN;sp|O96013-3|PAK4_HUMAN	PAK4	O96013;O96013-4;O96013-2;O96013-3	27.2495	27.6986	27.4894	27.8417	27.5146	27.5993	27.5039	27.4903	27.4517	27.5474	27.5441	27.2886	27.1226	27.4635	27.4887	27.5547	27.3747	27.3567	27.3679	27.1955	27.3135	27.7627	27.4785	27.3121
sp|O96019|ACL6A_HUMAN;sp|O96019-2|ACL6A_HUMAN	ACL6A	O96019;O96019-2	29.1935	28.7005	28.5245	28.959	28.3435	28.1999	28.1375	28.1458	28.1901	28.1776	28.0964	28.3927	28.1156	28.1342	27.9963	28.2664	28.0994	28.2265	28.0473	28.1058	28.1448	28.2955	28.1387	28.0912
sp|O96028-5|NSD2_HUMAN;sp|O96028-3|NSD2_HUMAN;sp|O96028|NSD2_HUMAN;sp|O96028-6|NSD2_HUMAN;sp|O96028-7|NSD2_HUMAN	NSD2	O96028-5;O96028-3;O96028;O96028-6;O96028-7	25.7996	25.5629	25.582	26.2759	23.9123	22.5919	24.7724	24.9399	25.3614	25.45	25.4036	25.5137	24.5645	25.565	24.6164	24.6959	25.4283	25.8966	25.795	25.7094	24.7232	23.2438	24.3633	23.778
sp|O96033|MOC2A_HUMAN	MOC2A	O96033	26.7493	23.0753	26.848	23.6025	26.3651	23.6243	26.5649	26.1889	25.9766	26.2847	26.3666	26.3294	26.3683	26.4921	26.1997	26.4461	25.4361	23.4282	23.7008	26.2814	26.3107	24.3477	26.3531	26.3077
sp|P00167-2|CYB5_HUMAN;sp|P00167-3|CYB5_HUMAN;sp|P00167|CYB5_HUMAN	CYB5	P00167-2;P00167-3;P00167	28.6301	28.5794	27.8235	25.0323	28.8407	28.9175	28.6616	28.845	28.9353	28.9202	28.9802	29.033	28.9101	28.7811	29.0702	29.2901	28.9241	29.0534	28.9962	28.9616	29.0821	29.0965	28.7974	28.7967
sp|P00338|LDHA_HUMAN;sp|P00338-3|LDHA_HUMAN;sp|P00338-4|LDHA_HUMAN;sp|P00338-5|LDHA_HUMAN;sp|P00338-2|LDHA_HUMAN	LDHA	P00338;P00338-3;P00338-4;P00338-5;P00338-2	35.1873	35.2331	35.3215	35.1434	35.2615	35.1127	35.1748	35.0896	35.06	35.0471	35.1277	35.0332	35.1842	35.2877	35.1939	35.1828	35.1394	35.155	35.1894	35.149	35.2039	35.0441	35.3057	35.3098
sp|P00352|AL1A1_HUMAN	AL1A1	P00352	37.1701	37.1778	37.0854	36.8886	36.7894	36.6729	36.6748	36.5581	36.6238	36.5847	36.686	36.5343	36.6963	36.4664	36.5056	36.4697	36.6117	36.5233	36.6036	36.5643	36.3556	36.2904	36.5647	36.5452
sp|P00367|DHE3_HUMAN;sp|P00367-3|DHE3_HUMAN;sp|P00367-2|DHE3_HUMAN	DHE3	P00367;P00367-3;P00367-2	31.1914	31.3881	31.1358	31.1248	31.2292	31.1741	31.1721	31.1535	31.0838	30.9341	31.0298	31.0332	31.0866	31.1153	31.0636	31.1476	31.025	31.0062	30.8845	31.0221	31.1219	31.1817	31.0359	31.1299
sp|P00374|DYR_HUMAN;sp|P00374-2|DYR_HUMAN	DYR	P00374;P00374-2	28.5698	28.544	28.5386	28.5907	27.4261	27.3355	27.4539	27.3634	28.2393	28.1279	28.0621	28.2935	27.5701	27.4417	27.1	27.3829	28.2304	28.2233	28.1499	28.1221	27.3891	27.3124	27.4336	27.5213
sp|P00387-2|NB5R3_HUMAN;sp|P00387|NB5R3_HUMAN;sp|P00387-3|NB5R3_HUMAN	NB5R3	P00387-2;P00387;P00387-3	29.2703	28.9453	29.2028	29.3611	28.955	28.6701	28.5425	28.5154	28.8017	28.9441	28.9557	28.877	28.5291	28.6719	28.5071	28.6559	28.9186	28.8252	28.9492	28.8076	28.4219	28.6971	28.6633	28.8476
sp|P00390-2|GSHR_HUMAN;sp|P00390|GSHR_HUMAN;sp|P00390-3|GSHR_HUMAN;sp|P00390-4|GSHR_HUMAN;sp|P00390-5|GSHR_HUMAN	GSHR	P00390-2;P00390;P00390-3;P00390-4;P00390-5	32.2306	32.3861	32.3611	32.5332	32.5536	32.3894	32.3372	32.307	32.0849	32.0661	31.8483	32.0159	32.3021	32.1748	32.2857	32.2271	31.8982	31.9359	31.8892	31.8404	32.1678	32.3315	32.1582	32.0703
sp|P00395|COX1_HUMAN	COX1	P00395	23.5378	23.3773	24.8836	22.9216	24.6688	26.1564	23.104	25.8614	25.3978	24.1789	25.9622	25.9907	26.4365	25.6285	25.5165	24.795	25.994	25.6453	25.6688	25.711	25.2016	24.7635	26.1761	24.6916
sp|P00403|COX2_HUMAN	COX2	P00403	30.4836	30.297	30.2844	30.6863	30.5044	30.3093	30.3699	30.3237	30.1304	29.976	30.1586	30.2304	30.1035	30.3085	30.3489	30.4556	30.1499	30.1431	29.9635	30.002	30.4733	30.3574	30.1031	30.0705
sp|P00441|SODC_HUMAN	SODC	P00441	31.7677	31.5884	31.4012	31.4058	31.3732	31.4553	31.3854	31.3407	31.5802	31.306	31.4725	31.4452	31.3539	31.2492	31.558	31.2964	31.2175	31.2871	31.4648	31.5492	31.3115	31.7269	31.3645	31.2551
sp|P00450|CERU_HUMAN	CERU	P00450	26.4589	26.253	23.029	23.2188	25.8468	25.8958	26.2408	26.2536	24.7369	26.3247	23.9418	26.3318	25.8385	23.3965	23.481	25.4839	24.5336	23.4243	26.7503	26.0551	24.0642	22.114	25.8469	26.0894
sp|P00491|PNPH_HUMAN	PNPH	P00491	30.1424	30.0987	30.1236	30.4433	30.3166	29.9499	29.8441	29.8611	29.9331	29.82	29.7064	29.8028	29.9178	29.9252	29.9477	29.9877	29.9123	29.778	29.9487	29.8119	29.9986	30.0296	29.8252	29.8054
sp|P00492|HPRT_HUMAN	HPRT	P00492	30.0911	30.4402	30.2868	30.5456	30.4067	30.3564	30.1728	30.2412	30.3345	30.3986	30.482	30.4524	30.3933	30.365	30.3074	30.4297	30.2559	30.3147	30.4136	30.4662	30.2942	30.4049	30.2319	30.2423
sp|P00505|AATM_HUMAN;sp|P00505-2|AATM_HUMAN	AATM	P00505;P00505-2	32.6366	32.6419	32.7159	32.7358	32.5364	32.5391	32.6621	32.4645	32.3806	32.2873	32.3472	32.4689	32.5428	32.5266	32.513	32.4729	32.3484	32.3837	32.3568	32.2738	32.4925	32.3594	32.5696	32.6053
sp|P00519|ABL1_HUMAN;sp|P00519-2|ABL1_HUMAN	ABL1	P00519;P00519-2	24.7404	22.9483	23.604	23.9229	23.0122	23.5511	22.7877	23.4734	23.8522	24.7193	23.754	23.8011	23.7567	23.772	23.5856	23.7023	23.759	23.8834	23.5493	23.866	22.5352	23.9549	23.8494	23.8167
sp|P00533|EGFR_HUMAN;sp|P00533-4|EGFR_HUMAN;sp|P00533-3|EGFR_HUMAN	EGFR	P00533;P00533-4;P00533-3	30.4598	30.4086	30.3564	30.6504	30.4345	30.3471	30.2801	30.2919	30.2255	30.0841	30.1062	30.0981	30.2077	30.27	30.2014	30.3217	30.1569	30.1696	30.0854	30.2528	30.2782	30.2544	30.2914	30.2786
sp|P00558|PGK1_HUMAN;sp|P00558-2|PGK1_HUMAN	PGK1	P00558;P00558-2	34.9127	34.8928	34.8439	34.755	34.637	34.5571	34.622	34.4767	34.4143	34.3021	34.4821	34.4479	34.5094	34.6113	34.5891	34.6043	34.463	34.4608	34.4991	34.4369	34.6075	34.5162	34.4745	34.5408
sp|P00568|KAD1_HUMAN	KAD1	P00568	29.3688	29.1007	29.1244	29.4476	29.4106	29.1946	29.3119	29.1481	29.2301	29.0434	29.0657	29.1361	29.2895	29.2171	29.2488	29.1047	29.1583	29.1804	29.1811	29.0608	29.0682	29.1924	29.1731	29.0823
sp|P00749-2|UROK_HUMAN;sp|P00749|UROK_HUMAN	UROK	P00749-2;P00749	23.9102	25.3594	23.5983	23.4748	24.7468	23.6576	23.5649	23.441	24.2173	24.5538	23.9573	24.1101	23.9339	24.2205	23.3944	22.937	24.0646	24.6672	24.551	24.554	23.3474	23.8135	24.7364	23.9189
sp|P00813|ADA_HUMAN	ADA	P00813	29.5953	28.8811	28.8472	29.027	28.0978	28.2292	28.4325	28.1083	27.884	27.9623	28.0048	28.0988	28.2502	28.254	28.2895	28.5133	28.097	28.0727	28.4315	28.2109	28.0505	27.833	28.363	28.2289
sp|P00918|CAH2_HUMAN	CAH2	P00918	28.5602	28.3498	28.3428	28.5774	28.2314	28.0941	28.0572	28.2104	28.3692	27.9805	27.8848	28.2333	27.991	28.21	28.1413	28.3177	28.1608	28.1617	28.0568	28.3667	28.2092	28.2126	28.0839	28.3861
sp|P00973-4|OAS1_HUMAN;sp|P00973-2|OAS1_HUMAN;sp|P00973|OAS1_HUMAN;sp|P00973-3|OAS1_HUMAN	OAS1	P00973-4;P00973-2;P00973;P00973-3	25.2901	25.7991	25.7856	25.8998	25.1969	25.4377	25.2952	25.4667	25.3238	25.449	25.6728	25.498	24.0681	23.9644	24.1419	24.4356	25.5514	26.0686	25.6174	26.0074	24.7158	23.7784	24.7063	22.529
sp|P01112|RASH_HUMAN;sp|P01112-2|RASH_HUMAN	RASH	P01112;P01112-2	26.0202	26.226	24.1778	26.7201	26.6103	26.58	26.3324	26.8257	26.5061	26.2354	26.2708	26.1909	26.6162	26.7057	26.4794	26.6037	26.3309	26.3082	26.2357	26.3617	26.3937	26.796	26.5748	26.6199
sp|P01116|RASK_HUMAN	RASK	P01116	23.6612	26.8037	26.6831	24.2598	26.5691	26.4459	23.6996	26.2239	23.8669	23.6888	24.5648	23.8264	24.4289	24.2658	24.721	23.0492	25.9868	26.3203	23.5196	24.3954	23.5783	25.9144	26.2787	24.095
sp|P01130-3|LDLR_HUMAN;sp|P01130-5|LDLR_HUMAN;sp|P01130|LDLR_HUMAN;sp|P01130-4|LDLR_HUMAN;sp|P01130-2|LDLR_HUMAN;sp|P01130-6|LDLR_HUMAN	LDLR	P01130-3;P01130-5;P01130;P01130-4;P01130-2;P01130-6	27.1082	27.1321	27.1556	27.1687	26.6221	27.0199	27.0673	26.8974	27.1487	27.1851	27.1567	27.288	26.9283	26.9953	27.0863	26.9673	27.1617	27.256	27.2812	27.3359	26.9599	26.933	26.9292	26.9516
sp|P02545|LMNA_HUMAN;sp|P02545-3|LMNA_HUMAN;sp|P02545-6|LMNA_HUMAN;sp|P02545-2|LMNA_HUMAN;sp|P02545-5|LMNA_HUMAN;sp|P02545-4|LMNA_HUMAN	LMNA	P02545;P02545-3;P02545-6;P02545-2;P02545-5;P02545-4	34.9647	34.8628	34.8392	34.8001	35.0182	34.9678	34.9391	34.8717	34.611	34.6115	34.6429	34.5703	34.974	34.8602	34.845	34.8191	34.6006	34.5693	34.5663	34.5782	34.7885	34.7386	34.8884	34.8329
sp|P02656|APOC3_HUMAN	APOC3	P02656	23.2181	23.186	23.2647	23.2106	23.4957	23.1787	23.7503	24.2431	23.2482	24.1727	25.2862	23.418	24.8744	24.4881	24.7369	24.9591	23.5158	23.2284	24.137	22.4236	24.8033	23.3548	24.5397	25.019
sp|P02686-2|MBP_HUMAN;sp|P02686|MBP_HUMAN	MBP	P02686-2;P02686	23.2473	24.0895	24.3458	22.6879	24.5446	24.7136	24.7081	23.1425	24.3513	24.4865	24.7414	24.5077	24.7278	24.7868	24.8519	24.7649	24.6391	24.7925	24.7992	24.5131	23.9648	23.2052	24.8249	23.3249
sp|P02751-14|FINC_HUMAN;sp|P02751-8|FINC_HUMAN;sp|P02751|FINC_HUMAN;sp|P02751-10|FINC_HUMAN;sp|P02751-5|FINC_HUMAN;sp|P02751-9|FINC_HUMAN;sp|P02751-3|FINC_HUMAN;sp|P02751-17|FINC_HUMAN;sp|P02751-7|FINC_HUMAN;sp|P02751-11|FINC_HUMAN;sp|P02751-15|FINC_HUMAN;sp|P02751-13|FINC_HUMAN;sp|P02751-6|FINC_HUMAN;sp|P02751-4|FINC_HUMAN;sp|P02751-12|FINC_HUMAN	FINC	P02751-14;P02751-8;P02751;P02751-10;P02751-5;P02751-9;P02751-3;P02751-17;P02751-7;P02751-11;P02751-15;P02751-13;P02751-6;P02751-4;P02751-12	27.8736	28.009	27.677	28.2289	27.3183	27.4517	27.5783	27.3037	27.6047	27.6433	27.333	27.5449	27.3894	27.454	27.2538	27.5438	27.5309	27.3301	27.5619	27.5833	27.4268	27.4644	27.5148	27.5795
sp|P02786|TFR1_HUMAN	TFR1	P02786	31.6216	31.5019	31.6489	31.8142	31.5805	31.2892	31.3406	31.3748	31.2992	31.2765	31.3291	31.2768	31.3865	31.3292	31.2799	31.3534	31.3167	31.3099	31.2693	31.2818	31.2506	31.3347	31.3268	31.3039
sp|P02792|FRIL_HUMAN	FRIL	P02792	28.0596	27.6256	27.6378	27.8806	28.0112	28.0004	27.9592	27.9817	27.6029	27.5692	27.6191	27.6049	27.8593	27.8532	27.701	27.9716	27.3807	27.5682	27.2672	27.2707	27.8212	27.7534	27.8526	27.9561
sp|P02794|FRIH_HUMAN	FRIH	P02794	28.7342	28.9088	28.8227	28.8794	29.2298	29.0312	29.1746	28.9975	28.5636	28.5411	28.4344	28.4035	29.2819	29.2112	29.3311	29.0608	28.6286	28.4939	28.472	28.4656	29.2425	29.1849	29.1593	29.1781
sp|P02795|MT2_HUMAN;sp|P13640-2|MT1G_HUMAN;sp|P13640|MT1G_HUMAN	MT2;MT1G	P02795;P13640-2;P13640	26.4227	27.0614	27.6827	23.3288	28.435	29.0081	29.4515	29.5013	29.6857	29.5824	29.8293	29.5887	29.066	29.6695	29.6778	29.682	29.6067	30.0639	30.0185	29.9777	29.7931	29.8567	29.7893	29.7246
sp|P03886|NU1M_HUMAN	NU1M	P03886	25.4954	25.401	23.2812	24.2167	24.4147	24.843	22.521	24.4031	25.2982	25.2423	22.7299	25.6074	25.4581	25.5339	25.1514	25.2254	23.6651	25.3586	23.4275	25.2046	22.7911	25.3251	25.2933	25.65
sp|P03905|NU4M_HUMAN	NU4M	P03905	24.1665	23.5685	24.3877	23.6507	25.2219	24.1351	23.4534	24.7039	24.0081	23.6437	23.4555	22.9927	23.0336	23.7168	24.05	23.7895	24.3647	23.4684	23.3211	23.1682	24.2901	23.979	23.9183	23.6486
sp|P03915|NU5M_HUMAN	NU5M	P03915	24.8192	24.065	24.2915	24.7228	24.3138	24.2146	24.8161	23.3653	23.9434	23.4408	23.2803	23.8649	23.16	24.6203	23.9849	24.039	23.8949	23.8179	24.6083	24.6937	24.3508	23.8992	22.9095	23.1178
sp|P03928|ATP8_HUMAN	ATP8	P03928	23.8484	25.9651	27.4981	24.0295	25.7669	26.7268	26.2323	25.6582	26.7296	26.8822	26.9555	26.7717	23.4519	23.2442	23.13	26.7636	22.4995	26.8176	27.0451	26.6292	23.3597	27.1785	26.7695	26.6613
sp|P04035-3|HMDH_HUMAN;sp|P04035|HMDH_HUMAN;sp|P04035-2|HMDH_HUMAN	HMDH	P04035-3;P04035;P04035-2	25.6118	25.5107	25.7449	21.83	23.3174	23.555	23.7667	25.2441	25.3104	25.0602	25.2692	25.4192	25.1451	24.3111	22.7715	23.25	25.5988	25.1631	25.2148	25.4024	22.1498	24.4559	23.4607	23.4058
sp|P04040|CATA_HUMAN	CATA	P04040	29.9512	29.6001	29.599	29.6336	29.201	29.1543	29.1866	29.1125	29.2103	29.1763	29.2353	29.0642	29.1955	29.207	29.01	28.9263	29.17	29.2259	29.1187	29.1804	28.9526	28.9671	29.1547	29.1904
sp|P04062-4|GLCM_HUMAN;sp|P04062-2|GLCM_HUMAN;sp|P04062|GLCM_HUMAN;sp|P04062-5|GLCM_HUMAN	GLCM	P04062-4;P04062-2;P04062;P04062-5	29.1751	29.4741	29.5236	29.2792	29.1227	28.8365	28.9998	28.766	28.7513	28.8214	28.9479	28.5853	28.9402	28.6548	28.7022	28.595	28.9745	28.8972	28.7414	28.8706	28.7559	28.839	28.5658	28.7486
sp|P04075|ALDOA_HUMAN;sp|P04075-2|ALDOA_HUMAN	ALDOA	P04075;P04075-2	35.5554	35.6712	35.5309	35.7069	35.3301	35.3936	35.3017	35.424	35.4409	35.4188	35.4988	35.3589	35.4942	35.4575	35.6348	35.605	35.5691	35.4266	35.4968	35.4588	35.6246	35.4824	35.5288	35.5064
sp|P04080|CYTB_HUMAN	CYTB	P04080	32.5835	32.3603	32.4785	32.3091	32.4426	32.1356	32.4216	32.286	32.2212	32.1334	31.9788	32.1045	32.175	32.1248	32.1367	32.1019	32.2538	32.1552	32.2737	32.076	32.2666	32.0208	31.9995	32.2314
sp|P04083|ANXA1_HUMAN	ANXA1	P04083	35.9278	35.6917	35.7915	35.7755	35.7852	35.6539	35.6758	35.6368	35.5313	35.4869	35.4124	35.3107	35.6569	35.4932	35.4149	35.4792	35.371	35.3772	35.3385	35.3932	35.3451	35.3619	35.526	35.5024
sp|P04114|APOB_HUMAN	APOB	P04114	26.222	26.0231	25.7846	25.948	25.5597	25.5485	25.741	25.5781	25.5996	25.6158	25.4716	25.6704	25.6897	26.0467	25.7263	25.9403	25.4919	25.7219	25.4843	25.3785	25.4932	25.7115	25.6262	25.8259
sp|P04150|GCR_HUMAN;sp|P04150-3|GCR_HUMAN;sp|P04150-5|GCR_HUMAN;sp|P04150-2|GCR_HUMAN;sp|P04150-6|GCR_HUMAN;sp|P04150-8|GCR_HUMAN;sp|P04150-10|GCR_HUMAN;sp|P04150-7|GCR_HUMAN;sp|P04150-9|GCR_HUMAN;sp|P04150-12|GCR_HUMAN;sp|P04150-11|GCR_HUMAN;sp|P04150-13|GCR_HUMAN	GCR	P04150;P04150-3;P04150-5;P04150-2;P04150-6;P04150-8;P04150-10;P04150-7;P04150-9;P04150-12;P04150-11;P04150-13	28.6002	28.5516	28.5786	28.5705	28.635	28.5889	28.7512	28.5035	28.4109	28.3042	28.2883	28.3216	28.3918	28.432	28.3514	28.4543	28.3155	28.3669	28.3039	28.3151	28.3652	28.4935	28.3663	28.468
sp|P04156|PRIO_HUMAN	PRIO	P04156	27.1485	26.7922	26.7933	26.6826	27.0862	27.2454	27.1245	27.4554	27.1939	27.1348	27.074	27.0569	27.6171	27.5095	27.4075	27.2527	27.0658	27.1907	27.0218	27.3057	27.2429	27.2081	27.5584	27.7945
sp|P04179-4|SODM_HUMAN;sp|P04179|SODM_HUMAN;sp|P04179-2|SODM_HUMAN;sp|P04179-3|SODM_HUMAN	SODM	P04179-4;P04179;P04179-2;P04179-3	28.7299	29.1076	28.8992	29.0954	29.2355	29.0991	29.1846	29.1222	28.725	28.9626	28.4831	28.7296	28.9306	29.1661	29.0365	29.1565	28.7718	28.7285	28.716	28.5292	28.9501	29.0295	28.7574	28.8508
sp|P04181|OAT_HUMAN;sp|P04181-2|OAT_HUMAN	OAT	P04181;P04181-2	30.1198	29.8444	29.7748	30.0725	29.7291	29.671	29.5841	29.5561	29.6723	29.716	29.769	29.6771	29.611	29.574	29.4505	29.5356	29.6272	29.7153	29.6559	29.5945	29.4402	29.1715	29.4613	29.4831
sp|P04183|KITH_HUMAN	KITH	P04183	27.6298	28.2286	27.9109	26.746	27.3691	27.2305	26.8706	27.0574	27.9866	27.8689	28.0789	27.9822	27.0921	27.3441	27.0231	27.3487	27.9321	28.0963	27.8684	27.9754	27.217	27.1214	27.147	27.3519
sp|P04350|TBB4A_HUMAN	TBB4A	P04350	26.549	26.7486	26.4256	26.4284	26.3565	26.2251	26.535	26.2213	26.3664	26.3809	26.406	27.0142	26.3362	26.6306	26.4617	26.2254	26.7374	26.1717	26.3072	26.2359	26.0736	25.9095	26.3076	26.2008
sp|P04406|G3P_HUMAN;sp|P04406-2|G3P_HUMAN	G3P	P04406;P04406-2	36.515	36.6902	36.392	36.5462	36.3568	36.2258	36.255	36.0637	35.9213	36.004	36.0132	35.931	36.3379	35.962	36.0494	36.0075	35.9157	35.9842	35.9205	35.8976	35.8003	35.7339	36.1158	36.0566
sp|P04632|CPNS1_HUMAN	CPNS1	P04632	31.2627	31.08	31.2363	30.8892	31.1135	30.8929	30.9682	30.9244	30.9162	30.9371	30.7209	30.8198	31.044	30.6795	30.6675	30.855	30.8403	30.8219	30.8855	30.9943	30.7423	30.7349	31.0714	30.7428
sp|P04792|HSPB1_HUMAN	HSPB1	P04792	33.9572	33.8691	33.7742	34.1973	33.3896	33.3478	33.365	33.2565	33.5637	33.4199	33.5007	33.4719	33.2405	33.1386	33.2371	33.2474	33.4519	33.4689	33.5317	33.4198	33.1901	33.1672	33.1281	33.3288
sp|P04818|TYSY_HUMAN;sp|P04818-2|TYSY_HUMAN	TYSY	P04818;P04818-2	28.5954	28.5182	28.3109	28.2596	27.4192	27.4939	27.3959	27.4104	28.0461	27.9536	27.9625	28.0653	27.4436	27.2862	27.3533	27.2916	28.0645	28.1948	28.1503	28.2483	27.3483	27.2714	27.3916	27.255
sp|P04843|RPN1_HUMAN	RPN1	P04843	31.9382	31.9407	31.8822	32.0108	31.8592	31.7205	31.793	31.6859	31.633	31.5557	31.557	31.5568	31.6174	31.7001	31.6728	31.687	31.594	31.6424	31.602	31.5693	31.747	31.6161	31.6971	31.7385
sp|P04844-2|RPN2_HUMAN;sp|P04844|RPN2_HUMAN	RPN2	P04844-2;P04844	30.6821	30.5029	30.6109	30.6119	30.5046	30.3622	30.3185	30.2813	30.0012	30.1137	30.0448	30.161	30.2762	30.1467	30.2172	30.1047	30.2481	30.1507	30.0389	30.1722	30.281	30.2495	30.0966	30.178
sp|P04899|GNAI2_HUMAN;sp|P04899-6|GNAI2_HUMAN;sp|P04899-3|GNAI2_HUMAN;sp|P04899-5|GNAI2_HUMAN;sp|P04899-2|GNAI2_HUMAN;sp|P04899-4|GNAI2_HUMAN	GNAI2	P04899;P04899-6;P04899-3;P04899-5;P04899-2;P04899-4	26.2963	26.633	26.234	26.5655	26.8086	26.642	26.7146	26.751	26.6918	26.8964	26.5219	26.932	26.7669	26.6036	25.3651	26.8053	26.321	26.4392	26.2547	26.4973	26.6573	26.5738	26.3796	26.6702
sp|P04920|B3A2_HUMAN;sp|P04920-2|B3A2_HUMAN;sp|P04920-3|B3A2_HUMAN	B3A2	P04920;P04920-2;P04920-3	28.4378	28.1946	27.8925	28.4521	28.0755	28.0235	27.8931	27.9375	27.8094	27.8847	27.9139	27.8067	28.1143	27.764	27.8943	27.8729	27.8051	27.9361	27.7526	27.8205	28.032	27.9789	27.7854	28.102
sp|P05023-4|AT1A1_HUMAN;sp|P05023|AT1A1_HUMAN;sp|P05023-3|AT1A1_HUMAN;sp|P05023-2|AT1A1_HUMAN	AT1A1	P05023-4;P05023;P05023-3;P05023-2	31.8558	31.8573	31.7732	31.7491	31.7506	31.736	31.7339	31.7751	31.5796	31.5417	31.4798	31.4922	31.8102	31.7547	31.7628	31.8287	31.5374	31.6029	31.5378	31.5707	31.8065	31.8279	31.7827	31.7603
sp|P05026-2|AT1B1_HUMAN;sp|P05026|AT1B1_HUMAN	AT1B1	P05026-2;P05026	29.283	29.2558	29.2487	29.7807	29.4609	29.4308	29.365	29.4773	29.1668	29.1475	29.2419	29.2598	29.2954	29.2996	29.1068	29.4221	29.1936	29.1403	29.2308	29.2195	29.0556	29.2729	29.313	29.3077
sp|P05067-9|A4_HUMAN;sp|P05067|A4_HUMAN;sp|P05067-7|A4_HUMAN;sp|P05067-11|A4_HUMAN;sp|P05067-8|A4_HUMAN;sp|P05067-5|A4_HUMAN;sp|P05067-6|A4_HUMAN;sp|P05067-3|A4_HUMAN;sp|P05067-4|A4_HUMAN;sp|P05067-10|A4_HUMAN	A4	P05067-9;P05067;P05067-7;P05067-11;P05067-8;P05067-5;P05067-6;P05067-3;P05067-4;P05067-10	28.1873	28.2466	28.2631	28.0998	28.1555	27.9309	28.0936	28.1875	28.167	28.077	28.2101	28.0427	27.7942	27.7338	27.7141	27.7104	28.2278	28.1251	28.2775	28.2351	27.8032	27.8516	27.7744	27.732
sp|P05091|ALDH2_HUMAN;sp|P05091-2|ALDH2_HUMAN	ALDH2	P05091;P05091-2	30.6049	30.513	30.5022	30.6683	30.5685	30.364	30.4939	30.3245	30.1456	30.1966	30.1477	30.1952	30.3532	30.4074	30.2059	30.288	29.9701	30.0255	30.0621	29.9732	30.1774	30.2911	30.2815	30.3008
sp|P05114|HMGN1_HUMAN	HMGN1	P05114	28.9799	28.6352	28.299	27.5398	30.0186	29.9626	29.7814	30.0531	30.1416	29.9798	30.1074	29.86	29.7939	30.3106	30.2646	30.1791	29.7368	29.9033	30.2041	29.9814	30.0288	29.9147	30.0941	30.1172
sp|P05121|PAI1_HUMAN;sp|P05121-2|PAI1_HUMAN	PAI1	P05121;P05121-2	26.8617	27.2958	27.2106	27.1157	28.3512	28.2819	28.1371	28.5425	27.3229	26.5792	26.6425	26.566	27.7489	27.6162	27.6917	27.4029	26.7074	26.5392	26.4835	26.3823	27.4177	27.511	27.6774	27.2159
sp|P05141|ADT2_HUMAN	ADT2	P05141	34.2614	34.1646	34.1455	34.4671	33.9746	33.8645	33.8896	33.8122	33.5897	33.7667	33.6712	33.8167	33.9506	33.8465	33.857	33.7886	33.6319	33.7466	33.6248	33.7309	33.8397	33.829	33.8868	33.8834
sp|P05161|ISG15_HUMAN	ISG15	P05161	24.7377	24.4925	24.5515	25.0888	24.4232	24.257	24.105	24.0052	23.9255	23.8662	23.2544	23.8934	23.6261	23.5145	23.5992	23.5404	23.5089	24.2361	23.9608	23.4464	23.8998	23.9604	23.5753	23.8884
sp|P05165-3|PCCA_HUMAN;sp|P05165|PCCA_HUMAN;sp|P05165-2|PCCA_HUMAN	PCCA	P05165-3;P05165;P05165-2	26.7833	26.5112	26.2784	26.8868	26.1717	26.1542	26.1868	26.228	26.181	26.183	26.1963	26.0925	26.1509	26.0498	26.1413	26.3314	26.1941	26.1598	26.2973	26.1972	26.5204	26.1382	26.1687	26.2586
sp|P05166|PCCB_HUMAN;sp|P05166-2|PCCB_HUMAN	PCCB	P05166;P05166-2	26.9608	27.2033	27.0818	27.2728	26.7235	26.4283	26.1495	26.428	26.5799	26.4057	26.3775	26.4232	26.5979	26.1236	26.3618	26.299	26.5018	26.5749	26.4665	26.1582	26.4321	26.4646	26.9836	26.075
sp|P05198|IF2A_HUMAN	IF2A	P05198	31.2656	31.1105	31.1162	30.912	31.2932	31.2118	31.2629	31.2754	30.7935	30.9284	30.9056	30.8556	31.1928	31.2893	31.1437	31.1751	30.8142	30.8919	30.8189	30.8528	31.1772	31.2719	31.2702	31.2225
sp|P05204|HMGN2_HUMAN	HMGN2	P05204	31.0017	31.1254	30.8323	29.179	31.651	30.8248	31.6728	31.3527	31.6116	31.378	31.6994	31.1833	31.5138	30.5242	30.8645	30.7663	30.9712	24.2031	30.6396	30.5861	30.9368	30.9413	30.9003	30.9318
sp|P05386|RLA1_HUMAN	RLA1	P05386	31.4569	32.0369	31.7786	30.5939	31.974	32.1002	31.3524	31.7649	30.6997	31.5157	31.769	31.9223	32.023	31.6213	31.9147	32.0013	31.9558	32.1024	32.3157	32.0215	31.7837	31.8327	31.8244	31.9945
sp|P05387|RLA2_HUMAN	RLA2	P05387	33.8578	33.8061	33.6826	33.7429	33.7778	33.5627	33.5831	33.4939	33.3879	33.349	33.3693	33.2605	33.5753	33.2591	33.2105	33.3923	33.3737	33.427	33.3035	33.4086	33.1146	33.0474	33.3119	33.3395
sp|P05388|RLA0_HUMAN;sp|P05388-2|RLA0_HUMAN;sp|Q8NHW5|RLA0L_HUMAN	RLA0;RLA0L	P05388;P05388-2;Q8NHW5	33.2796	33.6674	33.429	33.7432	33.3748	33.1658	33.3085	33.1191	33.1688	33.1185	33.0348	33.0413	33.1786	33.0371	33.0563	33.1685	33.136	33.0265	33.0922	33.0433	33.0707	33.0527	33.0108	33.015
sp|P05423|RPC4_HUMAN	RPC4	P05423	25.036	24.9027	25.3467	25.376	25.1022	25.0872	24.7138	24.6933	24.9825	24.5478	25.0346	24.8475	24.7766	24.8601	24.8531	24.6706	24.6078	24.8053	24.9709	24.8204	24.6039	24.792	24.6355	25.0158
sp|P05455|LA_HUMAN	LA	P05455	31.3072	31.3693	31.5769	31.5845	31.7372	31.461	31.4356	31.4585	31.053	31.1768	31.3018	31.2205	31.4498	31.5189	31.4622	31.5109	31.2396	31.3168	31.1975	31.1579	31.475	31.1899	31.4015	31.611
sp|P05556|ITB1_HUMAN;sp|P05556-2|ITB1_HUMAN;sp|P05556-5|ITB1_HUMAN;sp|P05556-4|ITB1_HUMAN;sp|P05556-3|ITB1_HUMAN	ITB1	P05556;P05556-2;P05556-5;P05556-4;P05556-3	32.049	31.8183	31.9778	32.385	31.9894	32.1685	32.1772	32.0625	32.0568	32.0915	32.1882	32.1325	32.2024	32.1155	32.0847	32.0947	32.109	32.1327	32.121	32.1661	32.1481	32.0401	32.1778	32.2246
sp|P05783|K1C18_HUMAN	K1C18	P05783	37.6289	37.5683	37.5132	37.5253	37.1939	37.1003	37.1862	36.9481	37.0084	36.9942	37.0508	36.922	37.1759	36.9161	36.9481	36.9669	37.0517	37.0129	37.0021	37.0377	36.8128	36.6932	37.076	36.9817
sp|P06132|DCUP_HUMAN	DCUP	P06132	26.1242	26.4619	26.7385	26.6464	26.5083	26.4519	26.472	26.4201	26.682	26.6072	26.6283	26.5711	26.3473	26.6085	26.679	26.5653	26.6134	26.5534	26.4095	26.6026	26.6776	26.4508	26.5121	26.3297
sp|P06280|AGAL_HUMAN	AGAL	P06280	27.1072	27.1177	27.194	27.2454	26.9277	27.1247	27.1705	27.1398	27.1501	27.1059	26.9179	26.9682	26.98	26.9391	26.8253	26.9149	26.9932	26.8287	26.8992	26.9485	26.9113	27.0095	26.8991	27.0147
sp|P06396-2|GELS_HUMAN;sp|P06396-4|GELS_HUMAN;sp|P06396-3|GELS_HUMAN;sp|P06396|GELS_HUMAN	GELS	P06396-2;P06396-4;P06396-3;P06396	30.3122	30.0735	30.0221	30.4395	30.2031	30.14	30.2667	30.2005	30.1244	30.0856	30.2055	30.2038	30.1627	30.2262	30.1716	30.1458	30.252	30.2675	30.1168	30.2257	30.0274	30.2157	30.196	30.0866
sp|P06400|RB_HUMAN	RB	P06400	23.2971	24.7656	25.0734	24.7743	23.665	23.1031	23.3849	24.5907	25.2018	24.9554	25.1652	25.0853	25.028	25.0882	23.5396	23.735	25.2161	25.1481	25.2289	25.421	24.3787	24.752	25.1194	24.8871
sp|P06454-2|PTMA_HUMAN;sp|P06454|PTMA_HUMAN	PTMA	P06454-2;P06454	26.9906	30.651	30.4408	28.8687	31.4886	31.5242	31.73	32.0632	32.496	32.2701	32.2735	32.1842	32.0585	31.9819	31.9323	32.2423	32.2512	32.3029	32.2079	32.3091	32.2457	31.9846	32.4541	32.4834
sp|P06493|CDK1_HUMAN;sp|P06493-2|CDK1_HUMAN	CDK1	P06493;P06493-2	30.6801	30.5849	30.7026	30.4507	29.9712	29.7546	29.7921	29.8447	30.2135	30.2475	30.2645	30.3433	29.9249	29.8377	29.823	29.6948	30.3456	30.3442	30.2768	30.2844	29.8686	30.0436	29.8115	29.8267
sp|P06576|ATPB_HUMAN	ATPB	P06576	33.9332	34.0181	33.9912	34.0947	33.979	33.6838	33.6182	33.5358	33.4371	33.49	33.4698	33.4903	33.5289	33.5295	33.5872	33.6511	33.5096	33.4328	33.4223	33.3758	33.5793	33.5434	33.5529	33.4988
sp|P06703|S10A6_HUMAN	S10A6	P06703	34.7255	34.5352	34.415	34.4573	34.3633	34.2908	34.3716	34.1506	33.9155	33.8838	34.1623	33.8527	34.1222	34.0826	34.2107	34.0451	33.9341	34.0029	34.0233	34.042	33.9195	33.6837	34.2648	34.1741
sp|P06730|IF4E_HUMAN;sp|P06730-3|IF4E_HUMAN;sp|P06730-2|IF4E_HUMAN	IF4E	P06730;P06730-3;P06730-2	29.4993	29.6775	29.4143	29.921	29.9077	29.8976	29.6888	29.9214	29.577	29.7608	29.7881	29.7528	30.0142	29.7906	29.8215	29.7777	29.8529	29.7775	29.7905	29.8479	29.8842	30.0833	29.7538	29.8663
sp|P06731|CEAM5_HUMAN;sp|P06731-2|CEAM5_HUMAN	CEAM5	P06731;P06731-2	23.4802	25.7161	25.7241	25.9042	25.133	25.4294	25.5054	25.3165	25.665	25.8198	25.7496	25.341	25.55	25.7051	25.9442	25.5663	25.3799	25.8676	25.7593	25.4337	25.6544	25.6739	25.8613	25.7856
sp|P06733|ENOA_HUMAN;sp|P06733-2|ENOA_HUMAN	ENOA	P06733;P06733-2	36.3084	36.3186	36.1738	36.2489	36.1336	36.0631	36.2195	35.8946	35.903	35.8843	35.9299	35.8245	36.1161	35.9563	35.9679	35.9751	35.9198	35.9189	35.8956	35.8867	35.8294	35.6996	36.0604	36.0358
sp|P06737-2|PYGL_HUMAN;sp|P06737|PYGL_HUMAN	PYGL	P06737-2;P06737	30.3362	30.3506	30.2592	30.3783	30.2451	30.1085	30.067	30.041	30.0089	30.0225	29.9422	29.9898	30.1092	29.9679	30.0831	30.051	30.05	30.0588	30.0435	30.0407	30.102	29.8483	30.072	30.1993
sp|P06744|G6PI_HUMAN;sp|P06744-2|G6PI_HUMAN	G6PI	P06744;P06744-2	34.6546	34.5782	34.3834	34.4892	34.3744	34.3335	34.3034	34.2416	34.1425	34.1683	34.1934	34.1048	34.2785	34.1602	34.2777	34.2328	34.2201	34.0394	34.1661	34.1404	34.1703	34.1593	34.2329	34.2634
sp|P06748|NPM_HUMAN;sp|P06748-2|NPM_HUMAN;sp|P06748-3|NPM_HUMAN	NPM	P06748;P06748-2;P06748-3	35.2766	35.0324	35.0867	34.9623	35.3255	34.8059	34.9793	34.8327	34.5293	34.5042	34.6293	34.5303	34.9291	34.7673	34.7821	34.7705	34.5111	34.5188	34.4604	34.4341	34.6644	34.5476	34.8115	34.7563
sp|P06753-2|TPM3_HUMAN;sp|P06753-3|TPM3_HUMAN	TPM3	P06753-2;P06753-3	33.5403	33.4081	33.2583	32.3572	33.3875	33.291	33.4097	33.3695	33.3534	33.2884	33.2488	33.2082	33.4384	33.5479	33.4101	33.5021	33.2528	33.265	33.3092	33.3307	33.4548	33.5181	33.5275	33.4148
sp|P06753-6|TPM3_HUMAN	TPM3	P06753-6	23.3396	23.7691	23.9736	23.4403	23.223	23.4329	23.0232	23.7406	23.5002	22.7275	24.8234	23.3971	23.9578	24.2479	24.5206	23.9282	24.1801	23.8658	23.8522	23.991	23.9962	24.2232	24.3237	23.6771
sp|P06756-3|ITAV_HUMAN;sp|P06756|ITAV_HUMAN;sp|P06756-2|ITAV_HUMAN	ITAV	P06756-3;P06756;P06756-2	29.5347	29.7784	29.5494	30.0893	29.1381	29.0541	29.2519	29.223	29.6627	29.5617	29.4783	29.5441	29.0763	29.1588	29.1789	29.0906	29.6084	29.6348	29.593	29.6371	29.2175	29.3343	29.2467	29.2615
sp|P06865|HEXA_HUMAN	HEXA	P06865	29.085	28.8252	29.1109	28.7751	28.8521	28.7968	28.6321	28.7462	28.5669	28.8975	28.7693	28.8504	28.9075	28.6868	28.7389	28.5869	28.5331	28.7748	28.6412	28.706	28.9021	28.9089	28.6499	28.6124
sp|P07099|HYEP_HUMAN	HYEP	P07099	31.799	31.7078	31.5604	31.5274	31.7137	31.5528	31.5467	31.5429	31.2882	31.2174	31.3056	31.2833	31.7008	31.7289	31.6918	31.661	31.2929	31.2665	31.3093	31.3533	31.6743	31.7697	31.6639	31.6084
sp|P07108|ACBP_HUMAN;sp|P07108-3|ACBP_HUMAN;sp|P07108-4|ACBP_HUMAN;sp|P07108-5|ACBP_HUMAN	ACBP	P07108;P07108-3;P07108-4;P07108-5	29.6112	29.6063	29.5888	29.5621	29.0842	29.0537	28.8342	29.1676	29.5493	29.3426	29.2561	29.3116	29.2117	29.3698	29.8707	29.7434	29.7759	29.1956	29.5624	29.3095	29.7452	29.7424	29.211	29.1985
sp|P07195|LDHB_HUMAN	LDHB	P07195	35.0722	34.9927	35.1134	34.9872	34.7556	34.6858	34.6998	34.4837	34.3592	34.4948	34.5417	34.4851	34.6771	34.5492	34.5417	34.4895	34.5123	34.595	34.5152	34.4912	34.4929	34.365	34.6186	34.5602
sp|P07199|CENPB_HUMAN	CENPB	P07199	27.7506	27.7835	26.9545	27.2546	27.2507	26.8171	26.8514	27.2283	27.1513	26.9589	27.1676	26.9922	26.965	27.0062	27.0693	26.9684	26.8592	27.1029	27.1432	27.0144	26.9274	27.2795	27.1292	27.2602
sp|P07205|PGK2_HUMAN	PGK2	P07205	23.295	28.2637	27.7114	30.112	24.6191	23.0383	26.7842	24.6935	23.3252	23.4491	24.1249	22.7165	24.6143	23.9409	24.6981	23.6282	23.5536	23.0192	24.39	23.5107	22.8972	23.453	24.2557	24.0062
sp|P07237|PDIA1_HUMAN	PDIA1	P07237	33.5981	33.5785	33.5229	33.4799	33.4174	33.333	33.4197	33.3839	33.2868	33.2653	33.2549	33.293	33.2975	33.3798	33.5034	33.5142	33.3683	33.1901	33.2639	33.322	33.5311	33.4492	33.429	33.3801
sp|P07305|H10_HUMAN;sp|P07305-2|H10_HUMAN	H10	P07305;P07305-2	29.7505	29.7934	29.8233	29.9532	29.8132	29.7852	29.8129	29.7285	29.6758	29.4086	29.5259	29.2958	29.5776	29.6124	29.4568	29.6755	29.5943	29.6321	29.6554	29.566	29.571	29.8611	29.7909	29.7792
sp|P07311|ACYP1_HUMAN	ACYP1	P07311	27.1307	26.9101	26.5966	27.4071	27.0477	26.8436	26.8327	22.6311	26.619	26.7262	26.3532	26.5268	26.2769	26.0638	26.1462	26.3417	26.1903	26.4494	26.6057	26.616	26.2709	26.2847	26.2638	26.572
sp|P07339|CATD_HUMAN	CATD	P07339	31.9787	32.0705	32.1866	32.1109	31.79	31.524	31.5959	31.3782	31.5708	31.7302	31.6186	31.6771	31.4125	31.4755	31.3936	31.4339	31.6257	31.6423	31.6159	31.5437	31.3643	31.3585	31.4073	31.4087
sp|P07355|ANXA2_HUMAN;sp|P07355-2|ANXA2_HUMAN;sp|A6NMY6|AXA2L_HUMAN	ANXA2;AXA2L	P07355;P07355-2;A6NMY6	36.1845	36.1648	36.2535	36.2801	36.1842	36.0593	36.1465	35.9813	35.9937	35.9221	35.9113	35.9118	36.026	35.881	35.8712	35.8879	35.8846	35.85	35.8936	35.8624	35.742	35.6711	35.904	35.8388
sp|P07384|CAN1_HUMAN	CAN1	P07384	29.9662	29.8706	29.8681	30.1639	29.8758	29.9816	29.8038	29.9103	29.9364	29.9275	29.9245	29.8917	30.0593	29.9387	29.9004	29.8757	29.8896	29.9351	29.8431	29.8119	29.9885	29.8472	29.9538	29.9459
sp|P07437|TBB5_HUMAN	TBB5	P07437	34.4384	34.0594	34.1133	34.2125	33.6679	33.5795	33.5348	33.364	33.4197	33.332	33.2012	33.3005	33.4307	33.3126	33.2206	33.3028	33.3915	33.3232	33.3759	33.1926	33.2268	33.0634	33.4262	33.4464
sp|P07602|SAP_HUMAN;sp|P07602-2|SAP_HUMAN;sp|P07602-3|SAP_HUMAN	SAP	P07602;P07602-2;P07602-3	31.0763	31.1857	31.3801	31.4393	31.5909	31.6459	31.5973	31.4789	31.0283	31.173	31.0696	31.0561	31.3912	31.5753	31.5553	31.601	31.1304	31.012	31.0725	31.0098	31.5099	31.5298	31.5159	31.5364
sp|P07686|HEXB_HUMAN	HEXB	P07686	29.8561	29.6917	29.7281	29.4772	29.6774	29.5634	29.535	29.5475	29.4546	29.5099	29.5206	29.5209	29.5328	29.4652	29.4663	29.4639	29.3952	29.3648	29.3834	29.4645	29.4576	29.5208	29.4316	29.3836
sp|P07711|CATL1_HUMAN	CATL1	P07711	29.0971	29.2324	28.4561	29.3983	28.9917	28.5196	28.5145	28.5628	29.038	29.0888	29.0251	28.8856	28.5076	28.4109	28.2336	28.3326	29.0243	29.2172	29.0258	29.0913	28.2721	28.5149	28.5127	28.5288
sp|P07737|PROF1_HUMAN	PROF1	P07737	34.7317	34.4878	34.5948	34.7194	34.2739	34.2138	34.3881	34.1644	34.0111	33.8976	33.8768	33.9657	34.1803	34.0575	34.0596	34.107	34.1665	34.0738	34.0748	34.1895	34.0625	34.0452	34.3547	34.1414
sp|P07741|APT_HUMAN;sp|P07741-2|APT_HUMAN	APT	P07741;P07741-2	30.8989	31.0255	30.9056	30.6235	31.3198	31.216	31.0797	31.3651	30.9542	30.966	30.7453	30.8999	30.8943	31.1801	31.0981	31.01	30.8563	30.9447	30.8589	30.7767	31.1574	31.0506	31.0154	30.9355
sp|P07814|SYEP_HUMAN	SYEP	P07814	32.6387	32.7266	32.6642	32.5831	32.8085	32.8301	32.8133	32.7664	32.503	32.6125	32.6046	32.6526	32.6876	32.7313	32.6769	32.6072	32.6071	32.5606	32.6118	32.5849	32.7381	32.7352	32.6878	32.7184
sp|P07858|CATB_HUMAN	CATB	P07858	30.1079	30.3928	30.4889	29.8336	30.8128	30.9357	30.8986	30.792	30.5308	30.7886	30.6911	30.5731	30.745	30.7787	30.7055	30.595	30.7238	30.4926	30.6237	30.55	30.4754	30.4943	30.5709	30.498
sp|P07900-2|HS90A_HUMAN;sp|P07900|HS90A_HUMAN	HS90A	P07900-2;P07900	35.6378	35.6258	35.4902	35.5722	35.6186	35.5545	35.493	35.5156	35.5691	35.5194	35.5302	35.5475	35.4972	35.5639	35.6224	35.6029	35.6039	35.4419	35.5182	35.4924	35.5264	35.3829	35.5227	35.5013
sp|P07910-2|HNRPC_HUMAN;sp|P07910-4|HNRPC_HUMAN	HNRPC	P07910-2;P07910-4	32.9336	33.0529	32.9575	33.2567	33.1807	32.99	33.1056	32.9918	32.811	32.7044	32.8447	32.7325	33.0299	33.0461	32.9627	33.1426	32.7215	32.6457	32.5847	32.5939	33.03	33.0378	33.0762	33.0229
sp|P07919|QCR6_HUMAN;sp|A0A096LP55|QCR6L_HUMAN	QCR6;QCR6L	P07919;A0A096LP55	27.6607	28.0176	27.881	24.529	29.3229	29.5624	29.517	29.4498	29.4252	29.1941	29.3269	29.1	29.5143	29.7164	29.7302	29.7654	29.2684	28.7759	28.8826	29.1586	29.4393	29.3987	29.6481	29.5477
sp|P07942|LAMB1_HUMAN	LAMB1	P07942	29.8341	29.8232	29.7976	29.8362	29.1426	29.3743	29.2511	29.2399	29.8204	29.5853	29.6268	29.7489	29.3406	29.183	29.1304	29.1371	29.7172	29.7828	29.743	29.7545	29.1675	29.1629	29.2564	29.2211
sp|P07948-2|LYN_HUMAN;sp|P07948|LYN_HUMAN	LYN	P07948-2;P07948	26.9102	26.7842	26.9629	26.4511	26.6164	26.6651	26.4765	26.6512	26.5177	26.4477	26.6944	26.5664	26.8291	26.3046	26.5251	26.5789	26.5131	26.5585	26.5541	26.4766	26.4982	26.5951	26.4363	26.6341
sp|P07954-2|FUMH_HUMAN;sp|P07954|FUMH_HUMAN	FUMH	P07954-2;P07954	31.7141	31.5515	31.6775	31.9727	31.4735	31.2633	31.351	31.1498	31.2513	31.1447	31.1905	31.1544	31.1944	31.1387	31.0579	31.1313	30.9822	31.0358	31.0477	31.0718	30.9784	31.1029	30.9027	30.9609
sp|P08047|SP1_HUMAN;sp|P08047-3|SP1_HUMAN;sp|P08047-2|SP1_HUMAN	SP1	P08047;P08047-3;P08047-2	26.6978	26.5661	26.3488	22.9533	26.9814	26.9932	27.035	26.8647	26.9775	26.8241	26.8956	26.7452	26.9504	26.6688	26.6178	26.8631	26.4981	26.8317	26.8502	26.7357	26.5182	26.6308	26.6305	26.7814
sp|P08069|IGF1R_HUMAN	IGF1R	P08069	25.9832	26.331	26.1434	26.5955	25.5934	25.5252	25.6479	25.5978	25.6387	25.7168	25.6943	25.7306	25.9604	25.7519	25.8582	25.8061	25.6481	25.6373	25.7816	25.8703	25.711	25.7134	25.5348	25.9895
sp|P08133|ANXA6_HUMAN;sp|P08133-2|ANXA6_HUMAN	ANXA6	P08133;P08133-2	29.5062	29.1098	29.2369	29.4079	28.8273	28.7037	28.7769	28.6041	28.7046	28.7519	28.6974	28.761	28.6891	28.5026	28.5152	28.5834	28.6343	28.8498	28.9055	28.7996	28.5058	28.5805	28.6356	28.6572
sp|P08134|RHOC_HUMAN	RHOC	P08134	24.6209	24.2974	25.6412	23.7823	24.058	27.9125	27.3324	27.5347	26.8571	27.3707	24.1546	27.9158	23.7973	28.0828	23.257	27.5709	24.3214	23.6583	24.049	27.3948	24.3161	23.7516	22.7487	23.7435
sp|P08174-4|DAF_HUMAN;sp|P08174|DAF_HUMAN;sp|P08174-3|DAF_HUMAN;sp|P08174-5|DAF_HUMAN;sp|P08174-2|DAF_HUMAN;sp|P08174-6|DAF_HUMAN;sp|P08174-7|DAF_HUMAN	DAF	P08174-4;P08174;P08174-3;P08174-5;P08174-2;P08174-6;P08174-7	27.3871	27.7843	27.8255	27.1668	28.3921	28.4994	28.4727	28.4986	27.9093	27.9745	27.6371	28.0926	28.2641	28.6574	28.2902	28.4892	27.5995	27.9685	27.881	27.9504	28.5943	28.4682	28.4626	28.4079
sp|P08195|4F2_HUMAN;sp|P08195-3|4F2_HUMAN;sp|P08195-4|4F2_HUMAN	4F2	P08195;P08195-3;P08195-4	33.1805	33.2727	33.207	33.1628	33.6149	33.4462	33.3823	33.4344	32.8897	32.9087	32.825	32.9222	33.4816	33.2866	33.3964	33.463	33.0233	32.8445	32.8429	32.8331	33.3772	33.3444	33.3869	33.3845
sp|P08236-3|BGLR_HUMAN;sp|P08236-2|BGLR_HUMAN;sp|P08236|BGLR_HUMAN	BGLR	P08236-3;P08236-2;P08236	24.06	24.5677	24.9599	23.129	24.6756	24.407	24.6112	23.9882	24.5047	24.6083	24.5483	24.573	24.5814	24.5737	24.5895	24.5078	24.4819	24.5271	24.52	24.5442	24.279	24.3936	24.6132	24.6921
sp|P08237-3|PFKAM_HUMAN;sp|P08237|PFKAM_HUMAN;sp|P08237-2|PFKAM_HUMAN	PFKAM	P08237-3;P08237;P08237-2	29.9123	30.078	29.8676	30.4394	29.921	29.8028	29.7862	29.6036	29.5483	29.7289	29.5724	29.414	29.8682	29.4162	29.9512	29.7749	29.8363	29.6738	29.8048	29.8588	29.7881	29.8915	29.6836	29.7645
sp|P08238|HS90B_HUMAN	HS90B	P08238	34.4917	34.6126	34.5427	34.4102	34.4581	34.3342	34.3188	34.2457	34.4224	34.4038	34.4098	34.4168	34.3101	34.3603	34.317	34.4013	34.4968	34.3408	34.4032	34.3574	34.3131	34.2142	34.2957	34.189
sp|P08240|SRPRA_HUMAN;sp|P08240-2|SRPRA_HUMAN	SRPRA	P08240;P08240-2	27.9131	28.0141	27.5128	27.6475	27.485	27.3288	27.068	27.3462	27.0754	27.5394	27.5049	27.0716	27.6315	27.3643	27.5049	27.4092	27.4477	27.6129	27.5603	27.682	27.6812	27.2005	27.5281	27.5113
sp|P08243|ASNS_HUMAN;sp|P08243-2|ASNS_HUMAN;sp|P08243-3|ASNS_HUMAN	ASNS	P08243;P08243-2;P08243-3	30.5237	30.4064	30.5015	30.5269	31.0551	31.0078	30.9964	30.8257	30.154	30.0594	30.0192	30.1675	30.9775	30.8289	30.9368	30.8493	30.0955	30.1899	30.1934	30.0938	31.0256	31.0377	30.8815	31.0346
sp|P08397-2|HEM3_HUMAN;sp|P08397|HEM3_HUMAN;sp|P08397-4|HEM3_HUMAN;sp|P08397-3|HEM3_HUMAN	HEM3	P08397-2;P08397;P08397-4;P08397-3	28.5823	28.2427	28.1557	28.3801	28.2789	27.993	28.1875	28.2904	28.0345	28.0206	27.9191	28.1015	28.058	28.1079	28.0464	28.153	28.0617	27.9394	28.0323	27.9637	28.1382	28.0674	28.2833	28.1334
sp|P08559|ODPA_HUMAN;sp|P08559-2|ODPA_HUMAN;sp|P08559-4|ODPA_HUMAN;sp|P08559-3|ODPA_HUMAN	ODPA	P08559;P08559-2;P08559-4;P08559-3	30.6375	30.5613	30.538	30.6861	30.4651	30.4985	30.4985	30.4016	30.4225	30.21	30.3268	30.3411	30.4707	30.4169	30.3256	30.3224	30.2129	30.1541	30.2247	30.2288	30.2231	30.3209	30.3106	30.3948
sp|P08572|CO4A2_HUMAN	CO4A2	P08572	26.324	26.4434	26.5732	27.0908	23.4056	23.6404	25.3452	25.2953	25.9431	27.1844	26.4639	26.3581	22.967	26.7125	26.676	25.2887	27.038	27.1396	24.1197	22.7256	25.4548	26.3188	23.8934	27.1492
sp|P08574|CY1_HUMAN	CY1	P08574	28.9948	28.7182	28.9351	29.0888	28.8854	29.0051	29.1715	28.7999	28.7164	28.7094	28.651	28.6229	28.9552	28.866	28.9219	28.9833	28.8271	28.7504	28.6135	28.5983	28.7627	28.8103	28.9759	28.8002
sp|P08579|RU2B_HUMAN	RU2B	P08579	29.4877	29.2938	29.2542	29.4796	29.5551	29.4849	29.4844	29.5152	29.3615	29.3342	29.5074	29.4875	29.5007	29.6487	29.5523	29.5943	29.4006	29.4971	29.2707	29.6045	29.5437	29.3751	29.6606	29.65
sp|P08581|MET_HUMAN;sp|P08581-2|MET_HUMAN	MET	P08581;P08581-2	26.7366	26.7141	26.7842	26.7407	26.0239	26.1738	25.9642	25.7024	26.5617	26.4897	26.6887	26.6085	25.9968	25.8776	25.6091	25.9159	26.4666	26.7557	26.6566	26.7558	26.0302	25.9721	25.739	26.0594
sp|P08582|TRFM_HUMAN	TRFM	P08582	27.0124	27.5935	26.6315	27.6815	27.2687	27.4819	27.4134	27.4287	27.3866	27.528	27.358	27.4112	27.4908	27.6808	27.4913	27.3653	27.4927	27.5574	27.4371	27.6025	27.5695	27.5303	27.4086	27.5469
sp|P08621-2|RU17_HUMAN;sp|P08621|RU17_HUMAN;sp|P08621-3|RU17_HUMAN	RU17	P08621-2;P08621;P08621-3	30.3458	30.2976	30.2777	30.5671	30.7629	30.648	30.7061	30.6126	30.4932	30.4088	30.4553	30.3713	30.5806	30.689	30.8512	30.8538	30.4777	30.4593	30.5288	30.3583	30.7509	30.7198	30.6763	30.8612
sp|P08648|ITA5_HUMAN	ITA5	P08648	25.0959	24.2009	25.5043	25.9624	23.4547	23.7613	24.909	25.252	25.1877	25.3582	25.3857	25.6165	24.8812	25.1745	25.0849	25.0785	25.3031	25.5818	25.4144	25.3027	25.3391	25.3582	23.8428	25.479
sp|P08651-2|NFIC_HUMAN;sp|P08651|NFIC_HUMAN;sp|P08651-4|NFIC_HUMAN;sp|P08651-5|NFIC_HUMAN;sp|P08651-3|NFIC_HUMAN;sp|P08651-6|NFIC_HUMAN	NFIC	P08651-2;P08651;P08651-4;P08651-5;P08651-3;P08651-6	27.4305	27.0901	27.1752	26.8516	27.4252	27.4244	27.3687	27.3926	27.2621	27.1648	27.2383	27.0852	27.3266	27.4379	27.172	26.9982	27.1014	27.0906	27.2196	27.2276	27.3718	27.338	27.1251	27.3898
sp|P08670|VIME_HUMAN	VIME	P08670	36.801	36.7936	36.6988	36.7701	36.5753	36.4353	36.495	36.4267	36.4512	36.4354	36.4954	36.3428	36.4305	36.4328	36.3749	36.3723	36.3953	36.4253	36.3448	36.4256	36.2853	36.172	36.4814	36.4502
sp|P08708|RS17_HUMAN	RS17	P08708	31.1904	31.6635	31.3557	31.4587	31.0476	30.7828	31.0514	30.7253	31.4773	31.2121	31.391	31.0857	30.8948	30.8898	31.3139	31.033	31.4058	30.8394	31.1729	31.1353	31.1833	31.2019	30.7215	30.8593
sp|P08754|GNAI3_HUMAN	GNAI3	P08754	28.3862	28.6883	28.7069	28.7849	28.567	28.8376	28.8419	28.7723	28.6136	28.4815	28.3894	28.4618	28.9099	28.7007	28.8546	28.7694	28.5689	28.5598	28.5268	28.535	28.4697	28.6185	28.7129	29.0199
sp|P08758|ANXA5_HUMAN	ANXA5	P08758	33.1909	33.1828	33.2432	33.2935	33.1015	33.1672	33.1426	33.0681	33.0642	33.0799	32.9943	33.0412	33.0852	33.1716	33.1146	33.1408	33.0814	33.0799	33.085	33.0373	33.0416	32.991	33.108	33.0656
sp|P08865|RSSA_HUMAN	RSSA	P08865	33.0787	33.1279	33.1624	33.4175	32.6769	32.6636	32.7649	32.5318	32.7371	32.7716	32.7596	32.7872	32.4555	32.5248	32.5689	32.5589	32.7634	32.6444	32.6583	32.6813	32.5002	32.3956	32.554	32.5312
sp|P08962-3|CD63_HUMAN;sp|P08962-2|CD63_HUMAN;sp|P08962|CD63_HUMAN	CD63	P08962-3;P08962-2;P08962	29.8653	30.0038	29.6139	29.6392	30.3108	29.848	30.1725	30.0691	29.7897	29.737	29.7173	29.6937	29.6014	29.5742	29.4034	29.4941	29.2148	29.4192	29.3162	29.2401	29.5677	30.174	29.3028	24.1504
sp|P09001|RM03_HUMAN	RM03	P09001	27.3968	27.1	27.4442	27.4975	26.9539	26.861	27.0316	26.7966	26.5241	26.6023	26.4688	26.6824	27.0601	26.8881	26.7884	26.7354	26.3712	26.6881	26.4371	26.5008	26.9846	26.8058	26.8054	26.7281
sp|P09012|SNRPA_HUMAN	SNRPA	P09012	31.0713	30.8894	30.8807	30.9189	30.5894	30.4494	30.5676	30.2903	30.1611	30.1374	30.0466	30.1559	30.2446	30.2796	30.3958	30.3941	30.065	29.9272	30.0088	29.8936	30.2895	30.1408	30.1971	30.2235
sp|P09038-2|FGF2_HUMAN;sp|P09038-3|FGF2_HUMAN;sp|P09038-1|FGF2_HUMAN;sp|P09038|FGF2_HUMAN	FGF2	P09038-2;P09038-3;P09038-1;P09038	26.3521	26.4647	26.303	26.4527	26.6374	26.4669	26.3765	26.3748	25.8081	25.5797	25.8385	25.6869	26.4154	26.0686	26.468	26.5729	25.8605	25.8928	25.6149	25.9126	26.5301	26.4633	26.5388	26.581
sp|P09104|ENOG_HUMAN;sp|P09104-2|ENOG_HUMAN	ENOG	P09104;P09104-2	29.948	30.0188	30.1314	30.1726	29.9238	29.7993	29.908	29.7071	29.5393	29.6239	29.5389	29.6899	29.447	29.5436	29.2872	29.5774	29.609	29.7606	29.8048	29.608	29.5743	29.5213	29.5483	29.7848
sp|P09110|THIK_HUMAN;sp|P09110-2|THIK_HUMAN	THIK	P09110;P09110-2	29.2666	28.9251	29.1346	29.274	28.8653	28.8182	28.7632	28.6581	28.6822	28.7099	28.8184	28.8284	29.0045	28.8013	28.9002	28.9942	28.7013	28.9079	28.7699	28.8328	28.646	28.6721	28.6963	28.8056
sp|P09132|SRP19_HUMAN	SRP19	P09132	27.5098	27.8092	27.8356	28.28	27.9298	28.0526	28.3583	27.992	28.1851	28.1865	27.807	28.0494	28.0342	27.721	28.0172	27.9544	27.8199	28.1298	28.0228	27.8184	27.9547	27.925	28.2057	27.9725
sp|P09211|GSTP1_HUMAN	GSTP1	P09211	33.7338	33.5878	33.5728	33.7202	33.6673	33.6195	33.4413	33.3591	33.156	33.1684	33.3221	33.1727	33.3457	33.403	33.2409	33.4082	33.1867	33.2538	33.1587	33.1231	33.2579	33.2143	33.3845	33.3093
sp|P09234|RU1C_HUMAN	RU1C	P09234	29.2215	29.0347	29.3006	28.8775	29.8336	29.8714	29.626	29.9743	29.3185	29.6131	29.2734	29.6312	29.7911	29.6242	29.7	30.0413	29.4913	29.5343	29.5153	29.4998	29.699	29.5271	29.7322	29.8817
sp|P09382|LEG1_HUMAN	LEG1	P09382	32.9367	33.1394	32.928	32.1944	32.8527	32.9929	32.8744	33.0201	33.0865	32.836	32.932	32.7997	33.3772	33.1404	33.2697	33.2553	33.0232	32.9295	33.0563	32.9896	33.2129	33.1907	33.168	33.1209
sp|P09417|DHPR_HUMAN;sp|P09417-2|DHPR_HUMAN	DHPR	P09417;P09417-2	28.9641	28.4531	28.5641	28.4388	28.2744	27.8579	27.9103	27.8706	27.6215	27.6385	27.7257	27.8963	27.9493	27.8772	28.1139	27.9584	27.8852	27.8067	27.803	27.8344	28.085	28.0272	27.7906	27.9085
sp|P09429|HMGB1_HUMAN;sp|B2RPK0|HGB1A_HUMAN	HMGB1;HGB1A	P09429;B2RPK0	31.2967	31.1432	31.1924	31.0948	30.8608	30.8735	30.9438	30.9443	30.989	30.8585	31.0846	30.8928	31.191	31.1425	31.2485	31.0209	30.8768	30.7518	30.9464	30.9634	31.2188	31.2473	30.9055	30.8313
sp|P09493-3|TPM1_HUMAN;sp|P09493-10|TPM1_HUMAN;sp|P09493-9|TPM1_HUMAN;sp|P09493-8|TPM1_HUMAN;sp|P09493-7|TPM1_HUMAN	TPM1	P09493-3;P09493-10;P09493-9;P09493-8;P09493-7	31.2857	31.4088	31.2062	31.3237	31.0422	31.0264	31.2974	31.1454	31.3475	31.2741	31.1949	31.173	31.0398	31.1881	31.0712	31.0483	31.3232	31.3368	31.2365	31.3258	30.9489	31.0443	31.0753	31.2033
sp|P09496-2|CLCA_HUMAN;sp|P09496-4|CLCA_HUMAN;sp|P09496-3|CLCA_HUMAN;sp|P09496|CLCA_HUMAN;sp|P09496-5|CLCA_HUMAN	CLCA	P09496-2;P09496-4;P09496-3;P09496;P09496-5	31.3819	31.5788	31.0736	31.9597	31.7023	31.7317	31.6571	31.8894	31.7422	31.8826	31.9277	31.8739	31.9499	31.7223	31.7118	31.7979	31.7153	31.824	31.7704	31.7554	31.826	31.8707	31.7477	31.7758
sp|P09497-2|CLCB_HUMAN;sp|P09497|CLCB_HUMAN	CLCB	P09497-2;P09497	28.6199	28.5592	27.6506	28.6967	28.5359	28.2562	28.2863	28.4967	28.3294	28.278	28.5178	28.4374	28.5434	28.4653	28.4196	28.3324	28.3947	28.3959	28.3352	28.3477	28.4713	28.5556	28.3962	28.5585
sp|P09525|ANXA4_HUMAN;sp|P09525-2|ANXA4_HUMAN	ANXA4	P09525;P09525-2	33.3753	33.2784	33.3132	33.057	32.8757	32.991	33.0623	32.7947	33.0786	33.0719	33.0817	33.1369	32.9773	32.9731	32.881	32.9239	33.1052	33.117	33.0864	33.0885	32.877	32.6829	32.9851	32.9753
sp|P09543-2|CN37_HUMAN;sp|P09543|CN37_HUMAN	CN37	P09543-2;P09543	29.0143	28.8956	28.8572	28.9746	28.9376	28.799	28.9766	28.8739	28.8595	28.8989	28.8339	28.9297	28.8086	29.0061	28.8333	28.9695	28.7268	28.7447	28.7763	28.6758	29.0502	29.0292	28.9141	28.7438
sp|P09601|HMOX1_HUMAN	HMOX1	P09601	31.5414	31.4349	31.311	31.5867	32.0737	31.8574	31.7872	31.729	31.0082	30.9755	31.1509	31.0333	31.7891	31.661	31.4793	31.6494	31.0108	30.9892	30.9986	30.9785	31.6557	31.7273	31.5143	31.6057
sp|P09622|DLDH_HUMAN;sp|P09622-2|DLDH_HUMAN;sp|P09622-3|DLDH_HUMAN	DLDH	P09622;P09622-2;P09622-3	30.5239	30.6925	30.6954	30.816	30.6959	30.6887	30.667	30.6842	30.667	30.5403	30.6077	30.398	30.641	30.6139	30.7137	30.6573	30.4717	30.5017	30.4901	30.4146	30.6253	30.8454	30.6726	30.6613
sp|P09651-2|ROA1_HUMAN	ROA1	P09651-2	33.0818	33.3157	33.3158	33.4883	33.8321	33.5454	33.4324	33.5651	33.6227	33.4774	33.5131	33.2462	33.5985	33.6388	33.6731	33.7188	33.4754	33.4022	33.525	33.5952	33.3376	33.2773	33.6525	33.5102
sp|P09661|RU2A_HUMAN	RU2A	P09661	30.4494	30.5651	30.3667	30.6331	30.3544	30.3091	30.3159	30.3024	30.1577	30.095	30.1141	30.1911	30.4593	30.2562	30.1205	30.0707	30.036	30.0598	30.1706	30.1353	29.9937	30.0563	30.0885	30.2087
sp|P09669|COX6C_HUMAN	COX6C	P09669	29.5512	29.273	29.5059	29.5333	29.6376	29.5708	29.7361	29.5976	29.5334	29.6551	29.3293	29.5325	29.6383	29.3757	29.2576	29.3783	29.0055	29.3257	29.1287	29.3484	29.4114	29.0624	29.3296	29.3455
sp|P09874|PARP1_HUMAN	PARP1	P09874	31.6264	31.5662	31.5743	31.6543	31.4538	31.2689	31.2641	31.2695	31.3106	31.3122	31.3515	31.3281	31.13	31.1822	31.1756	31.2155	31.2441	31.2254	31.2747	31.2105	31.1896	31.2393	31.1804	31.1469
sp|P09884|DPOLA_HUMAN	DPOLA	P09884	26.4902	26.9427	26.7425	27.1414	26.1942	26.1086	25.6858	26.0927	26.4778	26.6986	26.6649	26.5647	26.0931	25.3724	25.4706	25.9624	26.6047	26.7412	26.3405	26.558	25.4776	25.2872	25.5119	25.9115
sp|P09936|UCHL1_HUMAN	UCHL1	P09936	32.63	32.7864	32.7414	32.1867	32.511	32.7013	32.5472	32.6451	32.4759	32.5446	32.5635	32.4628	32.864	32.5888	32.7829	32.7161	32.624	32.6603	32.6392	32.4909	33.0273	33.0071	32.6507	32.7023
sp|P09960|LKHA4_HUMAN;sp|P09960-4|LKHA4_HUMAN;sp|P09960-2|LKHA4_HUMAN;sp|P09960-3|LKHA4_HUMAN	LKHA4	P09960;P09960-4;P09960-2;P09960-3	31.3158	31.2751	31.2838	31.2588	31.223	31.1622	31.1785	31.1086	31.0006	31.0616	31.0349	31.0901	31.0705	31.0947	31.0365	31.0032	31.0178	30.9904	30.9512	30.96	31.0788	30.9877	31.0359	31.0737
sp|P09972|ALDOC_HUMAN	ALDOC	P09972	31.6328	31.5115	31.3401	30.4923	30.775	30.8806	30.9688	30.8589	31.348	31.2045	31.2369	30.9166	31.0907	30.9719	30.9263	30.7712	31.361	31.5019	31.5224	31.3099	30.7817	30.5753	31.2114	31.1864
sp|Q71UI9-2|H2AV_HUMAN;sp|Q71UI9|H2AV_HUMAN;sp|P0C0S5|H2AZ_HUMAN;sp|Q71UI9-4|H2AV_HUMAN;sp|Q71UI9-3|H2AV_HUMAN	H2AV;H2AZ	Q71UI9-2;Q71UI9;P0C0S5;Q71UI9-4;Q71UI9-3	23.9895	23.461	22.9234	23.923	28.2547	28.082	23.571	23.4767	23.6053	24.3276	28.235	24.2712	24.1877	29.2754	23.0098	28.1066	23.9911	24.7857	28.0778	27.9843	28.7745	29.9114	28.9741	28.1037
sp|P0C6U8#PRO_0000338256|NSP2_CVHSA	NSP2	P0C6U8#PRO_0000338256	23.1826	24.9936	24.5653	23.7262	22.3414	23.3972	23.8631	23.4433	26.5747	26.5246	26.3265	26.5219	22.9148	25.8462	23.4045	23.6503	23.6728	23.6184	23.8916	24.6398	24.3134	24.016	24.4319	23.8732
sp|P0C6U8#PRO_0000338257|NSP3_CVHSA	NSP3	P0C6U8#PRO_0000338257	24.0785	23.1993	23.5665	23.5523	23.7641	23.9581	25.6774	23.7933	27.4996	28.4924	27.6358	27.6623	25.1879	23.0495	23.4998	23.2566	22.8779	24.0209	24.3169	23.3375	23.6496	22.797	22.5138	22.4799
sp|P0C6U8#PRO_0000338258|NSP4_CVHSA;sp|P0DTD1#PRO_0000449622|NSP4_SARS2	NSP4	P0C6U8#PRO_0000338258;P0DTD1#PRO_0000449622	23.6377	24.137	23.6149	23.6119	23.9243	24.0392	23.3877	24.163	25.5555	25.316	25.0746	25.4026	23.4913	24.0651	23.5633	24.4596	23.8552	23.7295	22.7615	24.2866	24.0102	24.5488	24.2908	23.8393
sp|P0CAP2-2|GRL1A_HUMAN;sp|P0CAP2|GRL1A_HUMAN;sp|P0CAP2-3|GRL1A_HUMAN;sp|Q9BZD3|GCOM2_HUMAN	GRL1A;GCOM2	P0CAP2-2;P0CAP2;P0CAP2-3;Q9BZD3	24.5368	25.1284	24.9286	25.0242	25.4187	24.9893	25.2843	25.1823	24.9321	24.6435	24.5436	24.9922	25.0833	25.0491	25.1752	24.9844	24.9416	24.9844	24.8796	24.7421	25.1297	24.9374	24.7735	25.0294
sp|P0CG12|DERPC_HUMAN	DERPC	P0CG12	26.8181	26.4179	26.7603	26.831	25.9177	25.1398	25.6152	25.6703	25.8092	25.6629	25.5621	25.6945	24.9716	25.0788	24.9778	24.9906	25.8341	25.6363	25.1709	25.2475	24.8707	25.8469	25.6745	25.0734
sp|P0DI83|NARR_HUMAN	NARR	P0DI83	23.5859	23.6649	23.1089	24.0302	23.7837	23.4026	23.7924	24.8031	24.9051	23.8587	23.3001	24.2842	24.0504	24.1019	24.034	23.4549	23.9781	24.5709	23.9781	23.4337	23.9646	23.8651	24.5247	25.1791
sp|P0DMN0|ST1A4_HUMAN;sp|P0DMM9|ST1A3_HUMAN;sp|P0DMM9-3|ST1A3_HUMAN;sp|P0DMM9-2|ST1A3_HUMAN	ST1A4;ST1A3	P0DMN0;P0DMM9;P0DMM9-3;P0DMM9-2	30.7112	30.4392	30.1846	30.3273	30.1441	30.0193	30.2649	29.9621	30.2966	30.0181	30.135	30.0784	30.2476	29.9393	30.0056	29.9719	30.1552	30.0305	30.0136	30.094	29.9258	29.9519	30.0738	30.0487
sp|P0DMV8|HS71A_HUMAN;sp|P0DMV9|HS71B_HUMAN;sp|P0DMV8-2|HS71A_HUMAN	HS71A;HS71B	P0DMV8;P0DMV9;P0DMV8-2	34.3859	34.3493	34.1953	34.4353	34.0215	33.7757	33.8479	33.682	34.005	33.9974	34.0228	33.9153	33.8005	33.6549	33.623	33.734	33.9514	33.8952	33.9305	33.8622	33.6186	33.5323	33.6048	33.6757
sp|Q01081|U2AF1_HUMAN;sp|P0DN76|U2AF5_HUMAN;sp|Q01081-2|U2AF1_HUMAN	U2AF1;U2AF5	Q01081;P0DN76;Q01081-2	28.9762	27.8448	29.1111	28.5234	29.0624	29.2318	29.1113	29.1999	29.0102	28.8173	29.0403	28.809	28.9065	29.2398	29.2967	29.0935	28.8909	29.0364	29.0544	29.0556	29.3401	29.3034	29.2008	29.2573
sp|P0DP25|CALM3_HUMAN;sp|P0DP24|CALM2_HUMAN;sp|P0DP23|CALM1_HUMAN	CALM3;CALM2;CALM1	P0DP25;P0DP24;P0DP23	33.3553	33.7699	33.6904	32.9256	33.6023	33.3762	33.5304	33.3215	33.6265	33.4682	33.4601	33.443	33.4112	33.4621	33.4178	33.488	33.3294	33.4361	33.3718	33.27	33.3128	33.2832	33.4795	33.4678
sp|P0DPB6|RPAC2_HUMAN	RPAC2	P0DPB6	26.9102	26.9036	26.9824	23.3189	26.8943	26.4267	26.5198	26.6679	26.73	26.8508	26.6794	26.8382	26.8143	26.4369	26.5173	26.5825	26.1769	26.5001	26.5839	26.5576	26.5279	26.9113	26.5049	26.5203
sp|P0DTC2|SPIKE_SARS2	SPIKE	P0DTC2	23.8744	23.5383	22.7464	23.8578	24.0866	23.5888	23.8557	23.3337	24.1942	23.0752	22.8162	25.0051	24.0856	24.0842	23.5515	25.0632	27.7797	27.6919	26.9466	27.2586	24.4096	24.7036	24.4416	24.4401
sp|P0DTC5|VME1_SARS2	VME1	P0DTC5	23.4302	23.9823	24.0477	23.7308	23.6529	22.824	23.8296	25.4624	23.9589	23.9269	23.6769	23.5162	24.9942	23.8325	23.7481	22.9134	28.0546	27.904	27.8518	27.9468	23.5166	25.6394	25.0846	22.6969
sp|P0DTC9|NCAP_SARS2	NCAP	P0DTC9	22.7981	24.7414	23.2901	23.6681	24.7239	24.9297	24.5966	23.4349	31.1405	31.6117	31.2298	31.1753	25.4133	24.8572	25.712	24.8558	32.601	32.5608	32.3233	32.6889	28.6623	29.6374	29.3861	28.6898
sp|P0DTD1#PRO_0000449620|NSP2_SARS2	NSP2	P0DTD1#PRO_0000449620	23.7097	23.8024	24.6146	23.4698	24.6834	24.2548	24.1584	24.438	24.4304	23.7085	23.8156	24.4108	25.2808	22.9878	23.9209	23.3226	24.1932	24.1092	24.2545	24.7691	23.6613	24.2417	24.2017	24.8605
sp|P0DTD1#PRO_0000449621|NSP3_SARS2	NSP3	P0DTD1#PRO_0000449621	24.6852	24.5471	23.3001	23.895	23.0468	24.7257	23.7731	23.2533	24.6419	23.3424	24.0594	24.4888	23.7014	23.0362	24.3294	23.9553	23.4857	23.9861	23.7835	23.966	23.4357	24.5616	23.2437	23.5143
sp|P0DTD2|ORF9B_SARS2	ORF9B	P0DTD2	23.4954	23.0306	23.2789	24.2453	23.2821	24.5629	24.2999	23.0092	21.9935	23.6059	23.1755	23.5587	22.8532	25.2187	24.4598	23.2968	27.0739	26.9045	27.7427	28.6302	25.499	25.0875	25.4267	24.9093
sp|P10109|ADX_HUMAN	ADX	P10109	23.37	23.4336	22.3457	22.832	26.2644	26.8954	26.2852	26.9957	27.0568	27.3974	27.3915	27.356	26.7908	27.3042	26.9508	27.2772	27.0078	27.0909	26.9575	27.0819	27.1724	27.1779	26.9858	27.0964
sp|P10124|SRGN_HUMAN	SRGN	P10124	23.4037	25.1153	25.1228	22.7187	23.6181	25.6144	23.8171	26.3117	25.4496	25.1443	25.2245	24.9432	25.9336	26.4197	25.6653	25.9118	25.4528	25.5411	25.3499	25.6366	25.8514	25.8014	25.4708	25.6421
sp|P10155|RO60_HUMAN;sp|P10155-3|RO60_HUMAN;sp|P10155-5|RO60_HUMAN;sp|P10155-4|RO60_HUMAN;sp|P10155-2|RO60_HUMAN	RO60	P10155;P10155-3;P10155-5;P10155-4;P10155-2	28.7608	28.6473	28.7564	28.6698	28.5714	28.5803	28.4948	28.2429	28.454	28.1231	28.2499	28.2172	28.3405	28.1619	28.3012	28.3386	28.2792	28.3382	28.3266	28.492	28.4094	28.4618	28.4371	28.5373
sp|P10176|COX8A_HUMAN	COX8A	P10176	22.2132	25.131	23.7899	23.3829	24.1557	25.2811	25.4396	24.8921	25.4018	24.015	23.5928	24.9094	25.364	25.2905	25.4434	25.2821	25.6032	25.0705	25.3968	25.3015	25.2855	25.379	25.3755	25.1873
sp|P10253|LYAG_HUMAN	LYAG	P10253	28.3612	28.1819	28.1674	28.4861	28.2171	28.0968	28.2297	27.8338	27.8618	27.7757	27.8901	27.7994	27.8614	27.8511	27.8667	27.9759	27.8275	28.0059	27.7874	27.8431	27.8909	28.2182	27.8886	28.0148
sp|P10301|RRAS_HUMAN	RRAS	P10301	28.3732	28.7828	28.9086	28.8276	28.5308	28.5045	28.5352	28.5971	28.7292	28.7821	28.6914	28.4635	28.4634	28.6523	28.5726	28.5799	28.7055	28.5825	28.8265	28.5416	28.5472	28.6086	28.5082	28.6266
sp|P10398|ARAF_HUMAN	ARAF	P10398	26.2933	23.2284	24.7512	22.9138	25.7911	25.9629	26.1489	25.8494	25.6688	25.6558	25.8659	25.8646	25.9475	25.9467	26.0938	25.9162	26.0525	25.7567	25.7877	25.7759	26.1481	26.1894	26.1963	26.0895
sp|P10412|H14_HUMAN	H14	P10412	23.3593	29.9408	26.2977	25.6594	24.5079	24.2223	26.2611	24.5838	23.2734	23.1282	23.4753	25.2606	23.3356	23.3679	24.0036	24.3963	24.3359	23.1742	24.5583	24.4786	23.7651	22.9119	23.2274	22.6861
sp|P10451-5|OSTP_HUMAN;sp|P10451-4|OSTP_HUMAN;sp|P10451-2|OSTP_HUMAN;sp|P10451|OSTP_HUMAN;sp|P10451-3|OSTP_HUMAN	OSTP	P10451-5;P10451-4;P10451-2;P10451;P10451-3	26.0708	26.0104	24.0938	22.5711	25.6026	25.3239	25.9564	25.946	25.7239	25.6222	25.5198	25.5358	25.6657	25.6105	25.5368	25.5164	25.8343	26.0955	25.8869	25.8964	25.4927	25.5147	25.6673	25.2235
sp|P10515|ODP2_HUMAN	ODP2	P10515	30.6756	30.3814	30.3729	30.3873	30.2376	30.2357	30.1947	30.0643	29.9736	30.0737	29.9736	30.1055	30.0371	30.2022	30.0189	30.0734	29.9464	29.9712	29.957	29.9801	30.1991	30.1403	30.0085	30.0642
sp|P10586-2|PTPRF_HUMAN;sp|P10586|PTPRF_HUMAN	PTPRF	P10586-2;P10586	28.4344	28.1601	28.3509	28.2777	27.8364	27.8922	27.8416	27.7981	28.14	28.018	27.7896	27.9961	27.7058	27.6882	27.731	27.751	27.9172	28.1941	28.1101	28.0348	27.6356	27.8613	27.7206	27.747
sp|P10599|THIO_HUMAN;sp|P10599-2|THIO_HUMAN	THIO	P10599;P10599-2	34.9199	34.9209	34.8242	34.4711	34.4295	34.4654	34.251	34.4153	34.0704	34.3099	34.2635	34.0463	34.42	34.3763	34.3705	34.1809	34.4546	34.3652	34.3736	34.2691	34.2028	34.018	34.5002	34.3635
sp|P10606|COX5B_HUMAN	COX5B	P10606	30.3333	30.3821	30.0192	29.9885	30.3197	30.0029	30.2083	30.0364	29.7675	29.8089	29.756	29.9383	30.023	29.9769	29.8177	29.9446	29.6686	29.8187	29.7618	29.6456	29.9181	29.8326	29.8211	30.0243
sp|P10619-2|PPGB_HUMAN;sp|P10619|PPGB_HUMAN	PPGB	P10619-2;P10619	28.0139	27.9821	27.7788	28.4588	27.6169	27.486	27.6773	27.4879	27.6883	27.7718	27.8726	27.5696	27.7801	27.705	28.1761	27.8195	27.8942	27.7696	27.994	27.6395	27.9807	27.7013	27.6596	27.8579
sp|P10620-2|MGST1_HUMAN;sp|P10620|MGST1_HUMAN	MGST1	P10620-2;P10620	30.7073	24.2672	30.7639	29.8424	30.2694	29.7599	29.9252	29.7624	29.4285	29.5096	29.5083	29.7313	29.7755	30.0018	29.9487	30.0624	29.6184	29.9061	29.4378	29.7094	29.8525	29.8824	29.8989	29.7906
sp|P10644|KAP0_HUMAN;sp|P10644-2|KAP0_HUMAN	KAP0	P10644;P10644-2	28.9973	29.0094	28.9588	28.8079	28.7812	28.4252	28.4437	28.4256	28.5245	28.3195	28.3824	28.3857	28.4635	28.4537	28.3113	28.3354	28.3657	28.3907	28.1664	28.5236	28.2124	28.3026	28.7118	28.5358
sp|P10746|HEM4_HUMAN	HEM4	P10746	28.8991	29.1626	23.299	30.4211	30.2278	28.3838	28.4426	28.2031	28.3272	28.1219	27.999	27.4854	27.6525	27.735	27.6276	27.8791	28.1623	28.0468	28.2736	28.2137	27.7205	28.1478	28.0742	28.2223
sp|P10768|ESTD_HUMAN	ESTD	P10768	30.1187	30.3792	30.3732	30.6985	30.3413	30.4415	30.4704	30.4198	30.3145	30.3783	30.1542	30.1838	30.5692	30.2058	30.2416	30.1476	30.3607	30.3936	30.34	30.3947	30.1374	29.9639	30.457	30.2983
sp|P10809|CH60_HUMAN	CH60	P10809	35.2745	35.2625	35.2965	35.435	35.3024	35.1319	35.184	35.0603	34.8543	34.9089	34.8715	34.9099	35.0712	35.086	34.9708	35.0174	34.8938	34.8389	34.8283	34.8498	34.931	34.9362	35.0397	34.9523
sp|P10909-4|CLUS_HUMAN;sp|P10909-6|CLUS_HUMAN;sp|P10909|CLUS_HUMAN;sp|P10909-5|CLUS_HUMAN;sp|P10909-2|CLUS_HUMAN;sp|P10909-3|CLUS_HUMAN	CLUS	P10909-4;P10909-6;P10909;P10909-5;P10909-2;P10909-3	29.2887	29.0958	29.2301	29.0287	28.6119	28.3609	28.5131	28.2779	28.593	28.3767	28.4134	28.5636	28.2211	28.213	28.159	28.1493	28.7994	28.7067	28.8425	28.6005	28.1789	27.8575	28.1665	28.3377
sp|P11021|BIP_HUMAN	BIP	P11021	34.3878	34.3055	34.2383	34.1861	34.3746	34.2737	34.3444	34.1839	34.0335	34.0574	33.9901	33.9418	34.2594	34.1717	34.1707	34.235	34.0362	34.0393	34.0849	33.9759	34.0691	34.0495	34.1211	34.217
sp|P11047|LAMC1_HUMAN	LAMC1	P11047	29.4536	29.54	29.5732	29.8013	29.4688	29.4534	29.4851	29.39	29.4955	29.4019	29.3753	29.368	29.3753	29.3404	29.282	29.4661	29.4925	29.5915	29.3318	29.525	29.2403	29.2622	29.4428	29.4064
sp|P11117|PPAL_HUMAN	PPAL	P11117	25.4642	25.5103	25.4912	23.9191	25.5829	25.4075	25.1511	25.2966	25.2498	25.196	25.2271	25.4369	25.2774	25.3434	25.2861	25.2726	25.0358	25.5429	25.1781	25.5911	25.471	25.5163	25.6419	25.634
sp|P11142|HSP7C_HUMAN;sp|P11142-2|HSP7C_HUMAN	HSP7C	P11142;P11142-2	36.0582	36.0247	35.9814	36.0223	35.6589	35.5538	35.5822	35.4769	35.6769	35.5707	35.6387	35.5802	35.5073	35.4606	35.385	35.4866	35.6451	35.557	35.5362	35.5357	35.3328	35.3205	35.515	35.4272
sp|P11166|GTR1_HUMAN	GTR1	P11166	30.6803	30.5321	30.5235	30.9153	30.8355	30.5758	30.6637	30.4863	30.1988	30.0186	30.2313	30.0318	30.3596	30.4146	30.5555	30.4395	30.055	29.9557	30.1887	29.918	30.3127	30.1946	30.2083	30.4831
sp|P11169|GTR3_HUMAN;sp|Q8TDB8-4|GTR14_HUMAN;sp|Q8TDB8-2|GTR14_HUMAN;sp|Q8TDB8|GTR14_HUMAN;sp|Q8TDB8-5|GTR14_HUMAN	GTR3;GTR14	P11169;Q8TDB8-4;Q8TDB8-2;Q8TDB8;Q8TDB8-5	26.9483	26.9769	26.5342	26.8572	26.9306	26.6466	26.6638	26.4944	26.0094	26.1274	26.2763	26.5271	26.6098	26.4525	26.3842	26.5095	26.4066	26.386	26.421	26.3018	26.5094	26.7303	26.6536	26.3746
sp|P11171-5|41_HUMAN;sp|P11171-2|41_HUMAN;sp|P11171|41_HUMAN;sp|P11171-6|41_HUMAN;sp|P11171-3|41_HUMAN;sp|P11171-4|41_HUMAN	41	P11171-5;P11171-2;P11171;P11171-6;P11171-3;P11171-4	26.3056	25.8213	26.0568	25.8506	26.0463	26.1152	25.9172	25.7919	25.8119	26.1095	26.1379	26.231	26.1389	26.0568	26.0429	25.8797	26.0439	25.8844	25.791	26.1436	25.8777	26.3581	25.8935	26.0581
sp|P11172|UMPS_HUMAN;sp|P11172-3|UMPS_HUMAN;sp|P11172-2|UMPS_HUMAN;sp|P11172-4|UMPS_HUMAN	UMPS	P11172;P11172-3;P11172-2;P11172-4	29.4341	29.0419	29.227	29.4609	28.9338	28.9731	28.9461	28.9378	28.7252	28.7979	28.7504	28.8063	29.0184	28.9393	28.7464	28.681	28.7806	28.7401	28.8165	28.779	28.923	29.0059	28.9355	28.9162
sp|P11177|ODPB_HUMAN;sp|P11177-2|ODPB_HUMAN;sp|P11177-3|ODPB_HUMAN	ODPB	P11177;P11177-2;P11177-3	30.7843	30.635	30.7545	30.7782	30.6567	30.3519	30.576	30.3617	30.1494	30.2547	30.2605	30.3633	30.4413	30.4738	30.3023	30.4787	30.2208	30.3037	30.2364	30.2247	30.4562	30.5308	30.409	30.5892
sp|P11182|ODB2_HUMAN	ODB2	P11182	25.2568	25.2076	25.3629	25.1277	25.2621	24.9261	25.0965	25.0587	24.8615	24.9664	24.9432	24.7604	24.6373	24.8258	24.7108	24.7617	23.8005	25.0242	24.9754	24.7823	24.8787	25.4993	24.5219	24.8461
sp|P11216|PYGB_HUMAN	PYGB	P11216	32.8123	32.8895	32.9514	32.9854	32.9276	32.8108	32.8358	32.817	32.6815	32.636	32.7936	32.6842	32.9249	32.9148	32.8755	32.8754	32.6771	32.7066	32.7218	32.7572	32.846	32.8692	32.9564	32.9046
sp|P11233|RALA_HUMAN	RALA	P11233	28.6997	28.4689	28.4181	28.1661	28.4152	28.1433	28.2415	28.2772	28.0009	27.9647	28.0849	27.9278	28.0879	28.1304	28.0124	28.1825	27.8719	28.1094	28.044	27.9386	28.193	28.2652	28.0422	28.0233
sp|P11279|LAMP1_HUMAN;sp|P11279-2|LAMP1_HUMAN	LAMP1	P11279;P11279-2	30.5038	30.0505	30.0435	29.9854	30.3323	30.2366	30.2824	30.2069	30.0077	29.9845	30.0734	29.9581	30.2515	30.2135	30.1643	30.2114	29.9841	29.9464	29.9461	30.0771	30.2442	30.1405	30.2013	30.2073
sp|P11310|ACADM_HUMAN;sp|P11310-2|ACADM_HUMAN	ACADM	P11310;P11310-2	29.4782	29.2114	29.4547	29.7098	29.4572	29.1491	29.0785	29.0862	29.1059	29.1083	28.8539	28.9525	29.0514	28.8584	28.925	29.0171	28.8326	29.0559	28.8929	28.9087	28.9061	29.0516	28.8327	28.8043
sp|P11387|TOP1_HUMAN	TOP1	P11387	30.4714	30.3161	30.4331	30.4853	30.3518	30.3829	30.3778	30.2708	30.2785	30.1759	30.1691	30.1427	30.332	30.2719	30.3138	30.3562	30.1849	30.1387	30.1476	30.24	30.2943	30.4563	30.3406	30.3478
sp|P11388|TOP2A_HUMAN;sp|P11388-2|TOP2A_HUMAN;sp|P11388-3|TOP2A_HUMAN;sp|P11388-4|TOP2A_HUMAN	TOP2A	P11388;P11388-2;P11388-3;P11388-4	30.0813	29.8908	29.8014	30.2764	29.0485	28.8736	28.8685	28.9993	29.8278	29.8785	29.755	29.8992	28.7814	28.8767	28.9043	28.8826	29.9443	29.965	29.9873	29.9303	28.7392	28.9209	28.8223	28.9743
sp|P11413|G6PD_HUMAN;sp|P11413-2|G6PD_HUMAN;sp|P11413-3|G6PD_HUMAN	G6PD	P11413;P11413-2;P11413-3	35.3717	35.4624	35.4574	35.53	35.3974	35.3697	35.2535	35.2644	35.2365	35.23	35.2123	35.0838	35.302	35.232	35.3193	35.2729	35.283	35.1496	35.2551	35.1829	35.2578	35.1332	35.2619	35.2249
sp|P11441|UBL4A_HUMAN	UBL4A	P11441	27.2571	27.0419	27.1043	26.9711	26.9995	26.9707	26.9993	26.8621	26.8007	26.646	26.7418	26.8508	26.8798	26.8383	26.8197	27.0272	26.5914	26.8627	26.5958	26.5237	26.9385	26.7378	26.6168	26.8248
sp|P11498|PYC_HUMAN	PYC	P11498	30.0406	29.9635	29.9822	30.1676	29.7997	29.6847	29.8182	29.6919	29.5089	29.483	29.556	29.5625	29.6524	29.8208	29.6231	29.7165	29.644	29.5041	29.5497	29.4611	29.6754	29.6739	29.6239	29.7049
sp|P11586|C1TC_HUMAN	C1TC	P11586	33.1511	33.1236	33.1485	33.3051	33.0046	32.8836	32.9578	32.8444	32.8603	32.9021	32.9166	32.9372	32.8256	32.8988	32.8315	32.8388	32.9454	32.9178	32.938	32.9035	32.8413	32.8864	32.8228	32.8624
sp|P11717|MPRI_HUMAN	MPRI	P11717	29.819	29.8662	29.953	30.1501	29.9268	29.9858	30.0371	29.9299	30.0256	30.0799	29.9735	29.9705	29.9595	29.849	29.8347	29.8987	29.8784	30.0189	29.9297	29.9762	29.8302	29.905	29.9495	29.8703
sp|P11766|ADHX_HUMAN	ADHX	P11766	29.8467	30.1247	29.9204	29.9347	30.0206	29.9753	30.0363	29.999	30.0588	29.9404	30.0396	30.0651	30.0157	30.0415	30.0898	30.0561	30.0441	30.1591	30.0659	29.9008	30.0884	29.9074	30.0424	30.1539
sp|P11802|CDK4_HUMAN	CDK4	P11802	25.7766	25.7695	25.738	25.7468	24.8956	22.9165	24.7031	24.1366	25.4496	25.4064	25.5291	25.4673	25.3428	23.7627	23.6946	24.1357	25.437	25.8053	24.1577	22.8971	24.9412	25.1419	24.5256	24.2433
sp|P11908|PRPS2_HUMAN;sp|P11908-2|PRPS2_HUMAN	PRPS2	P11908;P11908-2	28.2274	28.208	28.2003	28.4039	27.8404	28.0833	27.8744	27.965	28.1219	28.1264	28.1623	28.1559	27.7681	27.9822	27.9512	27.7767	28.4167	28.1929	28.1615	28.0587	27.7423	27.9365	27.7964	28.0019
sp|P11940|PABP1_HUMAN;sp|P11940-2|PABP1_HUMAN;sp|Q9H361|PABP3_HUMAN	PABP1;PABP3	P11940;P11940-2;Q9H361	33.1901	33.15	33.2433	33.3785	32.8714	32.6889	32.7279	32.7497	32.9246	32.9028	32.8728	32.9243	32.8806	32.7007	32.8081	32.8424	32.8848	32.8573	32.8433	32.8644	32.6622	32.8373	32.7997	32.805
sp|P12004|PCNA_HUMAN	PCNA	P12004	32.4971	32.5825	32.7894	32.4133	32.5201	32.4036	32.5536	32.3855	32.4951	32.4062	32.3068	32.3458	32.3351	32.2803	32.1492	32.2233	32.4203	32.3239	32.4159	32.398	32.1738	32.1224	32.3022	32.2592
sp|P12081-4|SYHC_HUMAN;sp|P12081|SYHC_HUMAN;sp|P12081-3|SYHC_HUMAN;sp|P12081-2|SYHC_HUMAN	SYHC	P12081-4;P12081;P12081-3;P12081-2	30.8172	30.7199	30.7381	30.6259	30.5189	30.4638	30.4585	30.2827	30.3869	30.3217	30.2217	30.308	30.4675	30.4051	30.3844	30.4182	30.3856	30.3455	30.4193	30.3709	30.2527	30.3092	30.2553	30.2796
sp|P12235|ADT1_HUMAN	ADT1	P12235	26.9634	27.1937	27.4849	27.2845	27.1243	27.0708	26.8926	27.1007	27.0481	27.0401	26.9214	27.0868	27.3589	27.0221	26.8553	26.5779	27.0162	27.1538	27.272	27.353	27.005	27.4241	27.1942	27.1245
sp|P12236|ADT3_HUMAN	ADT3	P12236	30.8185	31.0028	30.4854	30.2137	30.9048	30.7779	30.713	30.5637	30.3465	30.5111	30.353	30.4018	30.8015	30.6287	30.481	30.658	30.4249	30.4051	30.3796	30.275	30.4039	30.3907	30.6186	30.5435
sp|P12268|IMDH2_HUMAN	IMDH2	P12268	31.6028	31.4986	31.4316	31.7713	31.338	31.2056	31.2279	31.2119	31.3771	31.3486	31.4002	31.2652	31.3099	31.2662	31.4065	31.3526	31.2971	31.2117	31.3145	31.282	31.2652	31.2738	31.2212	31.2552
sp|P12270|TPR_HUMAN	TPR	P12270	31.2679	31.2259	31.1284	31.2556	30.9918	30.7781	30.8138	30.7906	30.9494	30.9143	30.9107	30.8504	30.8116	30.8123	30.8163	30.8439	30.829	30.8627	30.9126	30.9363	30.8091	30.8858	30.8298	30.8958
sp|P12277|KCRB_HUMAN	KCRB	P12277	25.2833	24.9045	24.8243	23.4708	23.6196	24.3003	24.8041	23.4222	24.6591	24.8783	24.7357	23.6945	24.5479	23.8898	23.4481	24.031	23.5887	24.2378	23.0501	22.0836	24.4253	23.6331	24.5246	23.3973
sp|P12429|ANXA3_HUMAN	ANXA3	P12429	31.158	30.9947	31.1016	30.9326	30.8966	30.9596	30.9649	30.9177	30.8075	30.7709	30.7961	30.8135	30.8859	30.8366	30.693	30.8815	30.758	30.7638	30.8131	30.7515	30.8448	30.8131	30.9097	30.8289
sp|P12694|ODBA_HUMAN;sp|P12694-2|ODBA_HUMAN	ODBA	P12694;P12694-2	26.2938	26.4475	26.4235	26.4677	26.2631	26.1794	26.1768	26.1124	26.6693	26.2572	26.1186	26.5833	26.119	26.1427	26.131	26.0915	26.2673	26.1636	26.2612	26.2341	25.9996	26.125	25.7629	25.9855
sp|P12814|ACTN1_HUMAN;sp|P12814-3|ACTN1_HUMAN;sp|P12814-2|ACTN1_HUMAN;sp|P12814-4|ACTN1_HUMAN	ACTN1	P12814;P12814-3;P12814-2;P12814-4	32.6675	32.6569	32.5225	32.3949	32.6229	32.3949	32.3595	32.3519	32.3165	32.3625	32.3878	32.3127	32.3076	32.196	32.3383	32.3879	32.4208	32.2954	32.3815	32.3429	32.3662	32.2568	32.2385	32.3168
sp|P12830|CADH1_HUMAN;sp|P12830-2|CADH1_HUMAN	CADH1	P12830;P12830-2	29.1046	29.0745	28.9937	29.297	28.5109	28.7442	28.6442	28.5543	28.717	28.7278	28.6641	28.8788	28.3888	28.598	28.579	28.5001	28.7211	28.7002	28.6304	28.6558	28.5067	28.7397	28.3677	28.3493
sp|P12931|SRC_HUMAN;sp|P12931-2|SRC_HUMAN	SRC	P12931;P12931-2	30.243	30.1507	30.2159	30.1838	29.9928	29.962	29.9513	30.0321	29.8891	29.8396	29.8563	29.8297	30.0512	29.872	29.9191	29.9041	29.6836	29.8638	29.9207	29.8552	30.0733	30.0401	30.019	29.9344
sp|P12955|PEPD_HUMAN;sp|P12955-3|PEPD_HUMAN;sp|P12955-2|PEPD_HUMAN	PEPD	P12955;P12955-3;P12955-2	30.6236	30.5186	30.4454	30.6187	30.3668	30.4985	30.4654	30.4915	30.534	30.5024	30.4555	30.5354	30.5395	30.4773	30.3901	30.5405	30.3565	30.6056	30.435	30.4914	30.4134	30.4308	30.4618	30.5208
sp|P12956|XRCC6_HUMAN;sp|P12956-2|XRCC6_HUMAN	XRCC6	P12956;P12956-2	32.1577	32.2349	32.1372	32.1877	32.2116	32.1539	32.2021	32.0921	31.98	31.7615	31.8555	31.8852	32.0604	32.0462	32.0957	32.1344	32.0269	31.8752	31.8562	31.8257	32.0471	31.9286	32.0269	32.0162
sp|P13010|XRCC5_HUMAN	XRCC5	P13010	31.7862	31.7246	31.6802	31.9287	31.6721	31.553	31.6879	31.5486	31.5973	31.509	31.5581	31.4813	31.5581	31.6088	31.8043	31.7904	31.639	31.4261	31.5401	31.5103	31.8238	31.8385	31.5318	31.5463
sp|P13051|UNG_HUMAN;sp|P13051-2|UNG_HUMAN	UNG	P13051;P13051-2	24.0063	24.5078	23.7707	24.0037	23.8428	23.5151	23.0582	25.3515	23.6816	24.6564	23.6955	24.4846	22.6074	24.4185	24.2888	24.2703	24.7807	24.5615	24.747	24.8198	24.143	23.7159	23.8495	23.8105
sp|P13073|COX41_HUMAN	COX41	P13073	30.8271	30.8701	31.0443	30.7814	30.7458	30.443	30.4421	30.372	30.4931	30.3395	30.3225	30.3181	30.4337	30.3375	30.3484	30.2258	30.3413	30.4747	30.4182	30.3588	30.3197	30.5788	30.3693	30.4167
sp|P13473|LAMP2_HUMAN;sp|P13473-2|LAMP2_HUMAN;sp|P13473-3|LAMP2_HUMAN	LAMP2	P13473;P13473-2;P13473-3	29.4546	28.7281	28.9788	30.4306	30.0732	30.2036	29.7714	29.8565	29.7739	29.5828	29.7255	29.6192	29.5826	30.0205	29.8605	29.6299	29.787	29.7124	29.906	29.7378	30.135	29.9874	29.9631	30.1344
sp|P13489|RINI_HUMAN	RINI	P13489	32.0367	31.9541	32.0425	31.5476	32.1963	32.2857	32.3648	32.4317	32.3451	32.3308	32.4355	32.3207	32.5992	32.4748	32.458	32.4449	32.3987	32.3373	32.2786	32.3177	32.4133	32.4333	32.4451	32.4555
sp|P13498|CY24A_HUMAN	CY24A	P13498	23.5018	24.3738	26.4703	26.5805	24.8839	24.463	24.7544	24.7062	25.203	24.8015	23.7495	23.4653	23.7634	24.4459	24.0087	23.7335	24.1333	24.6692	25.9944	23.294	23.6018	24.2318	23.3869	22.8916
sp|P13611-2|CSPG2_HUMAN;sp|P13611|CSPG2_HUMAN;sp|P13611-5|CSPG2_HUMAN;sp|P13611-4|CSPG2_HUMAN;sp|P13611-3|CSPG2_HUMAN	CSPG2	P13611-2;P13611;P13611-5;P13611-4;P13611-3	27.8373	27.2005	27.4076	27.8193	26.1273	26.3492	26.4218	26.4384	26.7651	26.5353	26.8651	26.9206	26.103	26.503	26.3815	26.5004	27.0389	27.0562	26.9802	27.0165	26.4079	26.2612	26.3757	26.3427
sp|P13639|EF2_HUMAN	EF2	P13639	34.8759	35.0287	34.9789	35.0466	34.9918	35.0785	34.8658	34.8722	34.73	34.7339	34.7435	34.7025	34.8447	34.8036	34.8509	34.8571	34.722	34.7352	34.7026	34.7799	34.8228	34.6797	34.8715	34.8529
sp|P13667|PDIA4_HUMAN	PDIA4	P13667	32.5133	32.4938	32.5003	32.4985	32.5156	32.462	32.479	32.3258	32.3993	32.3174	32.3149	32.3545	32.3262	32.3237	32.3726	32.4072	32.3477	32.2891	32.3435	32.2609	32.4207	32.3856	32.3297	32.3182
sp|P13674-3|P4HA1_HUMAN;sp|P13674-2|P4HA1_HUMAN	P4HA1	P13674-3;P13674-2	28.1641	27.3609	27.6055	27.7231	27.3314	26.956	27.0558	27.1852	27.8332	27.2812	27.5326	27.2906	27.4621	27.3895	27.2979	25.984	27.641	27.7753	27.7453	27.8723	27.3546	27.4366	27.1415	27.2709
sp|P13693|TCTP_HUMAN;sp|P13693-2|TCTP_HUMAN	TCTP	P13693;P13693-2	30.2984	30.7105	30.769	30.8285	30.4899	30.2666	30.2466	30.2193	30.5752	30.3489	30.1232	30.1685	30.1557	30.1535	30.4697	30.5738	30.4035	30.2857	30.395	30.2792	30.3101	30.3369	30.4383	30.2904
sp|P13797|PLST_HUMAN;sp|P13797-2|PLST_HUMAN;sp|P13797-3|PLST_HUMAN	PLST	P13797;P13797-2;P13797-3	32.9114	32.8808	32.9128	32.6196	32.9181	32.9201	32.8321	32.8745	32.8284	32.8093	32.7702	32.8243	32.8925	32.8234	32.8598	32.8786	32.8027	32.764	32.83	32.81	32.8669	32.9668	32.8965	32.9256
sp|P13798|ACPH_HUMAN	ACPH	P13798	29.6105	29.2965	29.5925	29.6627	29.1554	29.1736	29.2941	29.0647	29.101	29.0802	29.0096	29.1108	29.0557	29.0193	29.0881	29.0674	29.1415	29.1488	29.0745	29.1148	28.8568	28.7849	29.1096	28.9662
sp|P13804|ETFA_HUMAN;sp|P13804-2|ETFA_HUMAN	ETFA	P13804;P13804-2	32.6464	32.7947	32.896	32.9905	32.8459	32.8007	32.7696	32.76	32.5068	32.5676	32.5547	32.5188	32.7217	32.7175	32.7272	32.7569	32.5714	32.5192	32.5396	32.5871	32.75	32.744	32.7221	32.6888
sp|P13861-2|KAP2_HUMAN;sp|P13861|KAP2_HUMAN	KAP2	P13861-2;P13861	29.119	28.7683	28.9916	28.6145	28.7169	28.658	28.7451	28.5947	28.7538	28.6777	28.6558	28.7695	28.6476	28.6584	28.5911	28.7115	28.5464	28.5166	28.6214	28.6257	28.5802	28.6646	28.6295	28.6604
sp|P13929|ENOB_HUMAN;sp|P13929-2|ENOB_HUMAN;sp|P13929-3|ENOB_HUMAN	ENOB	P13929;P13929-2;P13929-3	28.7904	29.3599	28.7934	30.3886	29.0169	27.8306	27.9574	27.7332	28.2138	28.1379	27.4237	27.5852	27.0758	27.8799	27.3287	27.7927	27.4755	27.7115	27.83	26.9299	28.0059	27.9264	26.7534	26.649
sp|P13984|T2FB_HUMAN	T2FB	P13984	27.2318	27.9728	27.6449	28.1272	27.7383	27.8815	27.6519	27.7621	27.771	27.4571	27.769	28.0015	27.6735	27.7784	27.6517	27.9205	27.5153	27.734	27.6261	27.649	27.6555	27.8432	27.5683	27.6429
sp|P13987|CD59_HUMAN;sp|P13987-2|CD59_HUMAN	CD59	P13987;P13987-2	27.479	28.03	27.6603	23.4141	28.0335	27.9622	28.2309	28.293	27.9637	28.1799	28.3173	27.9421	28.6753	28.3735	28.6542	28.7264	28.5424	28.051	28.4761	28.3476	28.7388	28.5341	28.3602	28.3181
sp|P13995|MTDC_HUMAN;sp|P13995-2|MTDC_HUMAN	MTDC	P13995;P13995-2	29.2931	29.2086	29.2607	29.1521	29.273	29.2886	29.2321	29.1445	28.8096	28.6815	28.8045	28.6291	29.1243	29.1871	29.2357	29.3059	28.7734	28.7625	28.7346	28.7241	29.1505	29.1911	29.1059	29.2996
sp|P14174|MIF_HUMAN	MIF	P14174	32.15	32.0886	32.1365	31.9564	31.8955	31.7338	31.8796	31.4994	31.4522	31.4102	31.4739	31.4443	31.6667	31.3859	31.2207	31.3593	31.5766	31.5397	31.6238	31.5642	31.1773	31.4567	31.6098	31.4481
sp|P14209|CD99_HUMAN;sp|P14209-3|CD99_HUMAN;sp|P14209-2|CD99_HUMAN	CD99	P14209;P14209-3;P14209-2	29.9644	29.1734	29.6102	29.4481	29.7528	29.5776	29.5966	29.6482	29.8701	29.5951	29.777	29.5578	29.6198	29.7642	29.9962	29.7985	29.8904	29.7966	29.759	29.9492	29.8926	29.8279	29.8306	29.8572
sp|P14314-2|GLU2B_HUMAN;sp|P14314|GLU2B_HUMAN	GLU2B	P14314-2;P14314	31.4408	31.5644	31.7678	31.6593	31.8905	31.6433	31.7817	31.7278	31.3707	31.4271	31.453	31.3045	31.6256	31.6397	31.5511	31.5585	31.3725	31.3048	31.4001	31.3217	31.6419	31.5612	31.7036	31.5811
sp|P14324-2|FPPS_HUMAN;sp|P14324|FPPS_HUMAN	FPPS	P14324-2;P14324	31.5912	31.1403	31.0749	30.128	30.5737	30.6498	30.3303	30.4398	30.8191	30.916	30.7684	30.7485	30.5105	30.34	30.3065	30.3094	30.8123	30.934	30.971	30.9142	30.4829	30.6604	30.651	30.6533
sp|P14406|CX7A2_HUMAN	CX7A2	P14406	28.3578	29.0423	28.918	28.0578	28.2517	28.6995	26.6721	27.2628	27.9705	27.8517	28.4798	28.584	28.6791	28.5384	28.8078	28.841	28.4002	28.5754	28.597	28.51	28.9317	28.184	28.9037	28.6359
sp|P14550|AK1A1_HUMAN	AK1A1	P14550	31.1709	31.1898	31.0527	31.3124	30.9673	30.8524	30.8605	30.8469	30.8639	30.8141	30.8529	30.9415	30.8951	30.9534	30.779	30.9132	30.9007	30.8437	30.7979	30.7473	30.8919	30.9473	30.6386	30.8225
sp|P14618|KPYM_HUMAN;sp|P14618-3|KPYM_HUMAN	KPYM	P14618;P14618-3	36.3876	36.3913	36.3715	36.1644	36.2836	36.2434	36.2375	36.0585	35.9842	35.9669	35.9864	35.9553	36.0174	35.9947	36.0268	36.1037	36.0092	35.8912	35.9937	35.946	35.9877	36.0329	36.1284	36.0649
sp|P14625|ENPL_HUMAN	ENPL	P14625	34.5254	34.2507	34.1239	34.2633	34.4762	34.2712	34.2782	34.2358	34.1021	34.1882	34.0588	34.1272	34.2009	34.2212	34.1732	34.2248	34.1847	34.2038	34.122	34.0352	34.0812	34.0916	34.1142	34.149
sp|P14635|CCNB1_HUMAN;sp|P14635-2|CCNB1_HUMAN	CCNB1	P14635;P14635-2	26.547	26.4065	26.444	27.138	25.5758	23.7956	27.0582	25.9053	25.9434	26.4216	26.2609	26.3968	24.2505	23.9647	23.5557	24.008	26.5879	26.2513	26.5859	24.1818	24.5446	25.9822	26.1403	24.0013
sp|P14649|MYL6B_HUMAN	MYL6B	P14649	23.5153	25.1988	24.5827	24.3909	24.8333	24.8036	24.9407	24.8063	24.8707	24.7148	24.6029	24.6873	24.5865	24.7452	24.7341	24.8011	23.3444	25.0752	24.5857	24.793	23.7114	25.2447	24.8754	24.8704
sp|P14678-2|RSMB_HUMAN;sp|P14678|RSMB_HUMAN;sp|P14678-3|RSMB_HUMAN;sp|P63162|RSMN_HUMAN;sp|P63162-2|RSMN_HUMAN	RSMB;RSMN	P14678-2;P14678;P14678-3;P63162;P63162-2	30.5028	30.4127	30.4498	30.1374	30.0364	29.9723	29.9916	29.7952	29.5684	29.5875	29.5811	29.6978	29.8072	29.8157	29.6809	29.8054	29.6258	29.5952	29.6019	29.5979	29.7978	29.59	29.8608	30.0214
sp|P14735|IDE_HUMAN;sp|P14735-2|IDE_HUMAN	IDE	P14735;P14735-2	30.316	30.2712	30.2035	30.1655	29.8275	29.6238	29.747	29.5951	29.5705	29.7689	29.7913	29.801	29.5604	29.6193	29.566	29.6156	29.6145	29.6428	29.6128	29.5329	29.6287	29.7124	29.4442	29.5376
sp|P14854|CX6B1_HUMAN	CX6B1	P14854	29.4335	30.0557	29.8488	29.8454	30.1466	29.7325	30.0202	30.1449	29.7959	30.0347	30.0326	29.8711	30.0057	30.1358	29.9921	29.8416	29.8697	30.0115	30.0409	30.0901	29.8798	30.0682	30.0919	30.0928
sp|P14859-4|PO2F1_HUMAN;sp|P14859-5|PO2F1_HUMAN;sp|P14859-3|PO2F1_HUMAN;sp|P14859|PO2F1_HUMAN;sp|P14859-2|PO2F1_HUMAN;sp|P14859-6|PO2F1_HUMAN;sp|P09086-4|PO2F2_HUMAN;sp|Q9UKI9-3|PO2F3_HUMAN;sp|Q9UKI9|PO2F3_HUMAN;sp|Q9UKI9-2|PO2F3_HUMAN;sp|P09086-3|PO2F2_HUMAN;sp|P09086-2|PO2F2_HUMAN;sp|P09086|PO2F2_HUMAN;sp|P09086-5|PO2F2_HUMAN	PO2F1;PO2F2;PO2F3	P14859-4;P14859-5;P14859-3;P14859;P14859-2;P14859-6;P09086-4;Q9UKI9-3;Q9UKI9;Q9UKI9-2;P09086-3;P09086-2;P09086;P09086-5	26.4505	25.9229	25.8179	25.8046	25.4057	25.7114	25.7057	25.3966	25.1987	25.2631	25.2969	25.5166	25.5768	25.6568	25.3518	25.4543	25.4631	25.4653	25.2884	25.2457	25.5385	25.6304	25.3487	25.5243
sp|P14866|HNRPL_HUMAN;sp|P14866-2|HNRPL_HUMAN	HNRPL	P14866;P14866-2	32.0351	32.2949	32.2865	31.4646	32.5681	32.5278	32.4309	32.4558	32.1276	32.1598	32.1301	32.1381	32.3504	32.3144	32.3562	32.3254	32.2632	32.1546	32.1868	32.1016	32.1855	32.3683	32.2262	32.2805
sp|P14868|SYDC_HUMAN;sp|P14868-2|SYDC_HUMAN	SYDC	P14868;P14868-2	30.2806	30.1625	30.1768	30.5897	30.3126	30.2245	30.137	30.083	29.9448	29.9723	30.0129	30.1536	30.3024	30.1132	30.2192	30.2406	30.1303	30.1066	30.0814	30.0592	30.1559	30.1507	30.2149	30.2316
sp|P14923|PLAK_HUMAN	PLAK	P14923	30.8124	30.7451	30.7785	30.8205	30.258	30.2234	30.3333	30.193	30.4509	30.4091	30.3603	30.4444	30.2663	30.233	30.2063	30.1994	30.4934	30.4708	30.5293	30.5336	30.2182	30.2843	30.0563	30.2277
sp|P14927|QCR7_HUMAN;sp|P14927-2|QCR7_HUMAN	QCR7	P14927;P14927-2	28.6717	28.5594	28.7575	28.9519	29.1848	28.981	29.1496	28.7446	28.317	28.7918	28.4587	28.4428	28.8611	28.8063	28.6552	28.6195	28.4201	28.4283	28.2471	28.1776	28.5701	28.4148	28.831	28.5405
sp|P15121|ALDR_HUMAN	ALDR	P15121	34.511	34.6411	34.529	34.3406	34.7938	34.7042	34.6529	34.7604	34.5275	34.5301	34.6701	34.5264	35.0185	34.8014	35.0071	34.78	34.7663	34.4896	34.4962	34.4886	34.8746	34.6248	34.9571	34.7572
sp|P15151-3|PVR_HUMAN;sp|P15151-2|PVR_HUMAN;sp|P15151|PVR_HUMAN;sp|P15151-4|PVR_HUMAN	PVR	P15151-3;P15151-2;P15151;P15151-4	27.4671	27.6692	28.058	28.2726	28.1193	27.7866	27.8098	28.3016	28.0697	27.8516	27.963	28.1616	28.1386	28.3551	28.3397	28.2958	27.8762	28.0224	28.1099	28.0804	28.4239	28.4305	28.4773	28.5436
sp|P15170-3|ERF3A_HUMAN;sp|P15170-2|ERF3A_HUMAN;sp|P15170|ERF3A_HUMAN	ERF3A	P15170-3;P15170-2;P15170	31.1982	31.1719	31.0312	31.502	31.0135	30.8992	30.935	30.9291	30.9161	30.8002	30.7692	30.8022	30.9721	30.8985	31.0054	30.9306	30.8709	30.8765	30.9729	30.9071	31.0263	31.1031	30.9653	30.9746
sp|P15260|INGR1_HUMAN	INGR1	P15260	25.7125	24.6069	24.3225	22.7576	25.5926	23.8924	24.7984	25.3439	25.9979	25.4638	25.5148	25.5846	25.135	25.0958	23.0788	25.2663	25.4366	25.5821	25.8418	25.5825	25.3807	25.0828	25.314	25.4345
sp|P15291-2|B4GT1_HUMAN;sp|P15291|B4GT1_HUMAN	B4GT1	P15291-2;P15291	27.158	25.8086	27.5823	27.7944	27.4508	27.2724	27.073	27.1887	26.8452	26.6818	26.7149	27.2584	27.1657	26.7864	27.2795	27.0617	27.3306	27.297	26.9282	26.8909	27.1024	27.3554	26.9957	26.8677
sp|P15311|EZRI_HUMAN	EZRI	P15311	32.808	32.8792	32.8943	33.1082	33.1232	33.1141	33.0526	33.1059	32.801	32.8614	32.9837	32.9054	33.0504	33.1074	33.0725	33.0973	32.9741	32.8789	32.8924	32.9925	33.0532	32.8946	33.0311	32.9578
sp|P15374|UCHL3_HUMAN	UCHL3	P15374	27.9632	27.3662	27.4151	27.5167	27.2013	27.2131	27.1892	27.3626	27.3306	27.2033	27.2652	27.3133	27.3252	27.3264	27.2756	27.2313	27.2677	27.3688	27.0875	27.4062	27.2014	27.1176	27.2695	27.4313
sp|P15408|FOSL2_HUMAN;sp|P15408-3|FOSL2_HUMAN	FOSL2	P15408;P15408-3	25.7008	23.5455	22.7735	25.8036	25.6479	23.4709	24.7932	23.9457	24.9355	24.6574	24.7484	23.5478	23.8436	23.1997	23.187	24.6299	24.4548	24.8572	24.7385	24.5494	24.5759	24.9253	24.4493	24.4412
sp|P15428|PGDH_HUMAN;sp|P15428-5|PGDH_HUMAN;sp|P15428-4|PGDH_HUMAN;sp|P15428-2|PGDH_HUMAN	PGDH	P15428;P15428-5;P15428-4;P15428-2	30.0887	30.2823	30.4519	29.8328	29.179	29.0218	29.1205	29.0591	29.7909	30.0266	29.9073	30.0088	29.0504	29.0958	28.9076	28.8628	29.7947	29.8218	29.8167	29.7975	28.8572	28.9795	28.9519	29.0423
sp|P15529-15|MCP_HUMAN;sp|P15529-12|MCP_HUMAN;sp|P15529-14|MCP_HUMAN;sp|P15529-11|MCP_HUMAN;sp|P15529-13|MCP_HUMAN;sp|P15529-10|MCP_HUMAN;sp|P15529|MCP_HUMAN;sp|P15529-9|MCP_HUMAN;sp|P15529-8|MCP_HUMAN	MCP	P15529-15;P15529-12;P15529-14;P15529-11;P15529-13;P15529-10;P15529;P15529-9;P15529-8	24.7105	24.7348	24.9148	24.9858	22.894	23.6724	23.6516	24.6193	24.9455	25.2245	24.7032	24.2717	24.8753	24.6375	24.7932	25.004	25.0267	24.574	25.1605	24.6233	24.9597	25.5744	25.1178	24.8801
sp|P15529-7|MCP_HUMAN;sp|P15529-4|MCP_HUMAN;sp|P15529-6|MCP_HUMAN;sp|P15529-3|MCP_HUMAN;sp|P15529-5|MCP_HUMAN;sp|P15529-2|MCP_HUMAN;sp|P15529-16|MCP_HUMAN	MCP	P15529-7;P15529-4;P15529-6;P15529-3;P15529-5;P15529-2;P15529-16	28.2057	28.4131	28.0042	26.3892	27.8765	28.2768	28.1816	28.0174	28.1468	28.164	28.281	28.0786	28.1067	28.178	27.7895	27.8728	28.2888	28.2516	28.1738	28.4052	27.7318	27.5673	28.1127	28.1933
sp|P15531|NDKA_HUMAN;sp|P15531-2|NDKA_HUMAN	NDKA	P15531;P15531-2	30.529	30.3654	30.2248	30.3678	30.9555	30.1427	30.3843	30.1939	30.1771	29.9181	30.4832	30.148	30.4294	30.194	30.6295	30.3338	30.4199	29.9485	30.4733	23.9288	30.7064	30.1126	24.4345	30.6105
sp|P15559|NQO1_HUMAN;sp|P15559-2|NQO1_HUMAN;sp|P15559-3|NQO1_HUMAN	NQO1	P15559;P15559-2;P15559-3	33.6518	33.863	33.7258	34.0524	34.1069	33.9122	33.9155	33.8109	33.5831	33.5995	33.6469	33.6346	33.9811	33.956	33.9506	33.9044	33.6601	33.5641	33.6196	33.5299	33.7901	33.9651	33.9097	33.7561
sp|P15586-2|GNS_HUMAN;sp|P15586|GNS_HUMAN	GNS	P15586-2;P15586	28.7101	28.4434	28.3508	28.4335	28.4401	28.2047	28.1587	28.1366	28.0772	28.2379	28.0379	28.1973	28.2723	28.4572	28.3634	28.3821	27.7769	28.0007	28.1312	27.9002	28.357	28.3709	28.1901	28.1229
sp|P15880|RS2_HUMAN	RS2	P15880	32.5093	32.647	32.6174	32.6924	32.324	32.2872	32.2419	32.1688	32.2701	32.3417	32.2132	32.2251	32.2377	32.0672	32.1513	32.2204	32.3405	32.2558	32.2306	32.296	32.3102	32.2951	32.1756	32.0683
sp|P15924|DESP_HUMAN;sp|P15924-3|DESP_HUMAN;sp|P15924-2|DESP_HUMAN	DESP	P15924;P15924-3;P15924-2	31.555	31.4543	31.4021	31.6388	31.0795	31.0296	31.1272	31.0873	31.2212	31.1872	31.2707	31.3113	30.9726	31.0437	30.9923	31.0465	31.1868	31.241	31.2461	31.2031	31.0476	30.9836	31.036	31.1091
sp|P15927|RFA2_HUMAN;sp|P15927-2|RFA2_HUMAN;sp|P15927-3|RFA2_HUMAN	RFA2	P15927;P15927-2;P15927-3	27.297	27.5851	27.2604	27.3833	27.0547	26.5943	26.8561	26.6081	26.7235	26.6153	26.6509	26.5829	26.6125	26.6477	26.6707	26.5271	26.6898	26.5504	26.7353	26.522	26.4174	26.3488	26.5691	26.8058
sp|P15954|COX7C_HUMAN	COX7C	P15954	29.032	29.7169	28.6658	27.5386	28.9097	28.5749	28.4482	28.4652	28.5493	28.5984	28.2802	28.829	28.6679	28.3353	28.2446	28.9884	28.8327	28.4005	28.6486	28.5814	28.8403	28.713	29.1168	28.7978
sp|P16070|CD44_HUMAN;sp|P16070-16|CD44_HUMAN;sp|P16070-5|CD44_HUMAN;sp|P16070-7|CD44_HUMAN;sp|P16070-3|CD44_HUMAN;sp|P16070-4|CD44_HUMAN;sp|P16070-6|CD44_HUMAN;sp|P16070-17|CD44_HUMAN;sp|P16070-8|CD44_HUMAN;sp|P16070-10|CD44_HUMAN;sp|P16070-11|CD44_HUMAN;sp|P16070-13|CD44_HUMAN;sp|P16070-14|CD44_HUMAN;sp|P16070-12|CD44_HUMAN;sp|P16070-18|CD44_HUMAN	CD44	P16070;P16070-16;P16070-5;P16070-7;P16070-3;P16070-4;P16070-6;P16070-17;P16070-8;P16070-10;P16070-11;P16070-13;P16070-14;P16070-12;P16070-18	31.2078	31.5357	31.2364	30.3803	31.3156	31.1407	31.1667	30.9183	31.2237	31.0227	31.0198	30.888	31.3215	30.9639	31.189	31.0525	31.0899	30.9117	30.901	30.999	31.145	31.165	30.989	31.0881
sp|P16083|NQO2_HUMAN	NQO2	P16083	29.1542	28.7174	28.8523	29.3176	28.9306	28.9424	29.031	28.7316	28.8464	28.4954	28.5429	28.706	28.6675	28.6936	28.5741	28.7763	28.4088	28.7234	28.8321	28.6007	28.4843	28.7586	28.8014	28.813
sp|P16104|H2AX_HUMAN;sp|Q96QV6|H2A1A_HUMAN	H2AX;H2A1A	P16104;Q96QV6	34.5331	34.7366	34.4481	34.5023	33.9624	33.6833	33.5699	33.6342	33.8002	34.0195	33.7677	33.8642	33.924	33.8792	33.9577	33.8319	33.8419	33.7335	34.0096	33.801	34.0995	33.5936	33.8699	34.0175
sp|P16144-4|ITB4_HUMAN;sp|P16144-2|ITB4_HUMAN;sp|P16144-3|ITB4_HUMAN;sp|P16144|ITB4_HUMAN	ITB4	P16144-4;P16144-2;P16144-3;P16144	28.8331	28.7593	28.7761	28.8613	27.7122	27.4862	27.4927	27.4522	28.1762	28.1739	28.235	28.2441	27.3785	27.6219	27.5346	27.4316	28.2845	28.3958	28.2678	28.1804	27.3867	27.4748	27.353	27.5819
sp|P16152|CBR1_HUMAN;sp|P16152-2|CBR1_HUMAN	CBR1	P16152;P16152-2	32.5739	32.4865	32.3811	32.5988	32.1682	32.0628	32.0849	32.0168	31.9626	31.9574	31.8936	32.0244	32.0788	31.8979	31.8924	32.0644	31.895	31.9477	31.8647	31.8188	31.9519	31.9548	31.8885	31.8446
sp|P16157-14|ANK1_HUMAN;sp|P16157-8|ANK1_HUMAN;sp|P16157-12|ANK1_HUMAN;sp|P16157-21|ANK1_HUMAN;sp|P16157|ANK1_HUMAN;sp|P16157-3|ANK1_HUMAN;sp|P16157-16|ANK1_HUMAN;sp|P16157-5|ANK1_HUMAN;sp|P16157-15|ANK1_HUMAN;sp|P16157-10|ANK1_HUMAN;sp|P16157-13|ANK1_HUMAN;sp|P16157-4|ANK1_HUMAN;sp|P16157-7|ANK1_HUMAN;sp|P16157-6|ANK1_HUMAN;sp|P16157-9|ANK1_HUMAN;sp|P16157-11|ANK1_HUMAN;sp|P16157-2|ANK1_HUMAN	ANK1	P16157-14;P16157-8;P16157-12;P16157-21;P16157;P16157-3;P16157-16;P16157-5;P16157-15;P16157-10;P16157-13;P16157-4;P16157-7;P16157-6;P16157-9;P16157-11;P16157-2	26.7171	26.4211	26.3968	23.7484	26.6024	26.4358	26.5899	26.6513	26.5395	26.5474	26.1904	26.2454	26.2102	26.6281	26.5227	26.4387	26.1008	26.057	26.2676	26.1234	26.5497	26.3962	26.3418	26.2672
sp|P16188|1A30_HUMAN;sp|P30447|1A23_HUMAN;sp|P13746|1A11_HUMAN;sp|P04439|1A03_HUMAN;sp|P13746-2|1A11_HUMAN;sp|P05534|1A24_HUMAN;sp|P01892|1A02_HUMAN	1A30;1A23;1A11;1A03;1A24;1A02	P16188;P30447;P13746;P04439;P13746-2;P05534;P01892	27.6006	26.5825	26.2801	28.0664	27.1468	27.0148	27.0282	27.4642	27.3921	27.5728	27.5099	27.5909	27.4031	27.5708	27.4629	27.4775	27.5618	27.8881	27.5238	27.6175	27.468	27.1787	27.3582	27.5797
sp|P16219|ACADS_HUMAN	ACADS	P16219	25.6234	25.7382	25.8884	25.9536	25.4852	25.4081	25.4312	25.241	25.2733	24.9677	25.3561	25.1116	25.5007	25.1926	25.1946	25.1078	25.2285	25.5059	25.1134	25.2905	25.4441	25.259	25.2455	25.2067
sp|P16220-2|CREB1_HUMAN;sp|P16220|CREB1_HUMAN;sp|P16220-3|CREB1_HUMAN;sp|Q03060-23|CREM_HUMAN;sp|Q03060-9|CREM_HUMAN;sp|Q03060-24|CREM_HUMAN;sp|Q03060-8|CREM_HUMAN	CREB1;CREM	P16220-2;P16220;P16220-3;Q03060-23;Q03060-9;Q03060-24;Q03060-8	24.9694	23.6311	27.3596	24.7074	26.6204	26.3641	26.7256	26.5426	26.8009	26.7771	26.7231	26.6602	26.6883	26.5756	23.6702	26.3439	23.4776	26.6976	26.7904	26.5881	26.5585	26.4994	26.8714	26.8173
sp|P16278|BGAL_HUMAN;sp|P16278-3|BGAL_HUMAN;sp|P16278-2|BGAL_HUMAN	BGAL	P16278;P16278-3;P16278-2	26.1745	26.3485	26.5126	26.6473	26.818	26.5888	26.5275	26.5472	26.4201	26.0107	26.1013	26.3727	26.3686	26.5688	26.2264	26.7095	26.0479	26.3868	26.0958	26.2323	26.5345	26.5965	26.3457	26.3479
sp|P16298-2|PP2BB_HUMAN;sp|P16298-3|PP2BB_HUMAN;sp|P16298|PP2BB_HUMAN;sp|P16298-4|PP2BB_HUMAN	PP2BB	P16298-2;P16298-3;P16298;P16298-4	24.288	24.2669	24.5358	22.6854	23.5155	24.3932	24.019	22.8678	24.3868	23.8161	23.8462	23.744	22.8043	24.3341	24.7582	23.9268	23.966	22.7166	23.4857	23.8514	23.975	23.4749	23.2354	24.093
sp|P16333|NCK1_HUMAN;sp|P16333-2|NCK1_HUMAN	NCK1	P16333;P16333-2	24.0823	23.7976	26.3323	24.7601	25.8624	25.4336	23.3306	23.1621	25.4197	25.335	24.6199	25.1995	25.5364	25.2959	25.572	23.0012	25.3001	22.8466	24.0578	25.3321	24.2985	26.0741	25.5104	23.9949
sp|P16383-2|GCFC2_HUMAN;sp|P16383|GCFC2_HUMAN;sp|P16383-3|GCFC2_HUMAN;sp|P16383-4|GCFC2_HUMAN	GCFC2	P16383-2;P16383;P16383-3;P16383-4	24.6792	23.709	24.4994	23.2232	24.0882	26.0323	26.19	23.5294	25.8066	25.7201	25.9856	24.0895	23.5194	23.5588	24.4731	25.5266	23.7013	23.7573	25.792	23.7401	23.5442	24.6991	25.1733	24.8513
sp|P16402|H13_HUMAN	H13	P16402	30.9387	30.8584	31.5249	30.5597	30.3879	30.8158	30.2122	30.8466	30.6498	30.6906	29.9712	30.1231	29.9156	30.1852	30.0012	30.4393	30.1826	30.1424	30.1634	30.5992	30.4275	30.8799	30.7411	30.2633
sp|P16403|H12_HUMAN	H12	P16403	34.7987	34.6671	34.856	34.8111	34.3089	34.1202	34.2867	34.2651	34.2317	34.2758	34.3007	34.0641	34.1959	34.1151	34.0008	34.1809	33.9992	34.2152	34.1699	34.2655	33.9545	33.9038	34.5145	34.3434
sp|P16435|NCPR_HUMAN	NCPR	P16435	31.8177	31.8018	31.9375	32.0873	31.9125	31.7996	31.8843	31.7784	31.6179	31.5715	31.545	31.5644	31.9763	31.6383	31.6468	31.6892	31.5708	31.6235	31.6141	31.563	31.728	31.7109	31.9105	31.7378
sp|P16455|MGMT_HUMAN	MGMT	P16455	24.7919	25.5443	26.17	26.3504	25.8847	25.8099	25.8527	25.6756	25.7565	25.9249	26.1062	26.1441	25.4602	25.4382	25.5605	25.9604	25.8649	25.905	26.038	26.1627	26.0697	25.7082	25.642	25.9404
sp|P16615|AT2A2_HUMAN;sp|P16615-5|AT2A2_HUMAN;sp|P16615-2|AT2A2_HUMAN;sp|P16615-3|AT2A2_HUMAN;sp|P16615-4|AT2A2_HUMAN	AT2A2	P16615;P16615-5;P16615-2;P16615-3;P16615-4	32.6038	32.5801	32.513	32.4959	32.6291	32.5235	32.5918	32.6048	32.4535	32.4463	32.4671	32.3706	32.596	32.5564	32.6026	32.5846	32.4049	32.4442	32.3742	32.3829	32.6071	32.3734	32.6491	32.6247
sp|P16885|PLCG2_HUMAN	PLCG2	P16885	25.9259	23.2747	23.7307	23.0071	23.5491	23.5068	23.6269	23.1561	23.5821	22.6043	23.8621	24.3578	23.6986	24.3083	23.8276	23.8661	23.4351	23.4886	23.7899	24.2586	23.552	23.6671	24.1589	23.6516
sp|P16930|FAAA_HUMAN;sp|P16930-2|FAAA_HUMAN	FAAA	P16930;P16930-2	26.9816	26.961	26.4956	27.1379	26.5222	26.7222	26.7327	26.5906	26.7176	26.7822	26.8577	26.4788	26.866	26.8577	26.6263	26.5448	26.7025	26.7591	26.6645	26.628	26.7382	26.5316	26.6623	26.7856
sp|P16949|STMN1_HUMAN;sp|P16949-2|STMN1_HUMAN	STMN1	P16949;P16949-2	30.5863	30.3903	30.519	30.3249	30.1389	30.0684	30.2041	29.9909	30.3213	30.3233	30.3487	30.1905	30.1509	29.9698	30.2164	30.2115	30.2602	30.0851	30.2915	30.0877	29.9593	29.9073	29.9352	30.0737
sp|P16989|YBOX3_HUMAN;sp|P16989-3|YBOX3_HUMAN	YBOX3	P16989;P16989-3	30.7053	30.6196	30.6054	30.2068	30.8987	30.7518	30.8033	30.7197	30.3903	30.4464	30.4223	30.2926	30.6853	30.8118	30.6701	30.7453	30.4448	30.3052	30.4204	30.4051	30.5138	30.4854	30.7826	30.8336
sp|P17029|ZKSC1_HUMAN	ZKSC1	P17029	24.201	24.4631	24.7154	23.993	24.8573	25.1981	22.8481	25.6751	25.4575	25.4455	25.1624	25.2932	23.7132	25.3417	25.2981	25.3135	25.3023	25.5627	25.0176	25.3202	25.199	25.0077	24.0418	25.9172
sp|P17066|HSP76_HUMAN;sp|P48741|HSP77_HUMAN	HSP76;HSP77	P17066;P48741	34.2873	33.3873	33.8072	33.4385	33.0419	32.8834	32.9896	23.6317	23.5407	30.0792	30.0863	24.598	23.5084	24.4594	23.2161	23.385	23.9837	24.0555	22.9489	23.6729	24.315	30.7542	23.8072	30.2534
sp|P17096|HMGA1_HUMAN;sp|P17096-3|HMGA1_HUMAN;sp|P17096-2|HMGA1_HUMAN	HMGA1	P17096;P17096-3;P17096-2	31.2999	31.3939	31.2746	31.525	31.0661	31.0568	31.2959	30.9994	30.9368	31.0432	31.0454	30.9932	31.0218	31.2009	31.4652	31.4218	31.0765	31.1051	31.1277	31.0579	31.4142	31.535	31.2943	31.2981
sp|P17152|TMM11_HUMAN	TMM11	P17152	27.4602	27.5618	26.7632	27.1048	27.7069	27.58	27.4594	27.9819	27.6084	27.6155	27.6732	27.7561	27.8624	27.6876	27.9154	27.864	27.5734	27.4872	27.3091	27.3143	27.7242	27.4047	27.9646	27.9961
sp|P17174|AATC_HUMAN;sp|P17174-2|AATC_HUMAN	AATC	P17174;P17174-2	31.4764	31.5423	31.4055	31.9751	31.6991	31.6586	31.5377	31.5698	31.3096	31.3708	31.3937	31.362	31.5224	31.4476	31.3961	31.4655	31.2766	31.2388	31.1946	31.2306	31.4046	31.4424	31.6176	31.5195
sp|P17252|KPCA_HUMAN	KPCA	P17252	28.4689	28.3471	28.9867	28.6882	28.5785	28.6334	28.7477	28.5062	28.6053	28.5537	28.6453	28.4558	28.7171	28.9064	28.4198	28.8258	28.3164	28.3908	28.5108	28.6679	28.6748	28.516	28.851	28.7649
sp|P17301|ITA2_HUMAN	ITA2	P17301	27.7214	27.2441	27.4506	27.5524	27.4633	27.0768	27.1386	27.2678	26.7523	27.2247	27.0059	27.1187	27	27.1042	26.9772	26.8638	26.8683	27.1074	27.0066	26.9697	27.1282	27.0848	26.9602	27.0611
sp|P17302|CXA1_HUMAN	CXA1	P17302	23.6271	22.7779	23.6149	24.0126	24.2205	23.0509	24.2336	23.6351	24.9575	23.9507	24.043	24.5428	23.5429	22.7983	23.5046	24.0727	24.5659	24.4676	24.3237	24.3081	24.439	21.6677	23.7263	23.5153
sp|P17480-2|UBF1_HUMAN;sp|P17480|UBF1_HUMAN	UBF1	P17480-2;P17480	28.9236	28.87	28.93	28.4619	28.7664	28.5446	28.6638	28.7524	28.5549	28.7652	28.7439	28.6536	28.7908	28.5353	28.5211	28.5517	28.7281	28.6909	28.6754	28.7757	28.5364	28.6823	28.7341	28.5992
sp|P17535|JUND_HUMAN	JUND	P17535	23.1781	25.1474	24.8123	25.1872	25.2121	25.18	25.4841	23.1145	24.7659	24.7987	25.1057	24.8249	24.8736	25.2955	25.3599	25.32	24.8594	24.9709	24.8491	24.7719	25.139	25.0994	25.1028	25.1035
sp|P17568|NDUB7_HUMAN	NDUB7	P17568	23.8794	27.2325	26.6958	25.0824	24.8926	26.9966	27.2965	24.2316	23.7727	24.6478	25.01	24.0627	27.141	27.2549	27.1887	27.3313	27.0829	27.1622	27.0201	27.1376	22.7584	27.1584	27.1099	27.4181
sp|P17655|CAN2_HUMAN;sp|P17655-2|CAN2_HUMAN	CAN2	P17655;P17655-2	31.2756	31.5511	31.6565	31.9462	31.7656	31.8466	31.9338	31.8771	31.6726	31.757	31.7426	31.7276	31.8494	31.8374	31.7868	31.8151	31.7571	31.7916	31.7658	31.7518	31.784	31.7693	31.8092	31.8319
sp|P17676|CEBPB_HUMAN;sp|P17676-2|CEBPB_HUMAN;sp|P17676-3|CEBPB_HUMAN	CEBPB	P17676;P17676-2;P17676-3	26.573	26.4825	26.541	26.5403	27.2535	27.5073	27.5968	27.4812	27.17	26.4107	26.9069	26.4282	27.4056	27.3781	27.4133	27.4829	26.1585	26.7962	26.4528	26.5177	27.6463	27.8679	27.5921	27.6788
sp|P17706-2|PTN2_HUMAN;sp|P17706-4|PTN2_HUMAN;sp|P17706|PTN2_HUMAN;sp|P17706-3|PTN2_HUMAN	PTN2	P17706-2;P17706-4;P17706;P17706-3	26.4568	23.9995	26.4692	26.684	23.1837	26.6158	26.7145	26.5959	26.8346	26.6929	26.8927	26.376	24.5416	26.6371	22.1796	26.7197	23.8329	26.8419	24.9354	24.472	24.0186	25.7984	26.733	24.343
sp|P17707|DCAM_HUMAN	DCAM	P17707	23.0838	24.9371	25.1732	25.4014	24.4248	24.4748	24.6857	24.6792	25.1116	24.8445	24.797	24.6529	24.0834	24.5281	24.6331	24.0544	24.2952	24.3446	24.7722	24.7511	24.6918	24.8099	24.4418	23.7331
sp|P17812|PYRG1_HUMAN;sp|P17812-2|PYRG1_HUMAN	PYRG1	P17812;P17812-2	30.1925	30.1168	29.9814	30.2299	30.2527	30.2089	30.1433	30.2811	30.0251	30.0157	30.037	30.0146	30.2561	30.2554	30.1813	30.225	30.058	30.0519	30.0037	29.9916	30.2057	30.2615	30.1878	30.2101
sp|P17844|DDX5_HUMAN;sp|P17844-2|DDX5_HUMAN	DDX5	P17844;P17844-2	32.8258	32.8655	33.0474	33.0974	32.7527	32.6842	32.7188	32.6419	32.7101	32.7848	32.7568	32.7514	32.7269	32.6208	32.6263	32.6659	32.703	32.7577	32.7475	32.6851	32.6485	32.6997	32.5964	32.6294
sp|P17858|PFKAL_HUMAN;sp|P17858-2|PFKAL_HUMAN	PFKAL	P17858;P17858-2	26.8097	27.503	27.6615	27.6988	26.981	27.014	26.8424	27.2168	27.3654	27.0952	27.2255	26.7851	27.2724	27.1218	27.2127	27.251	27.1777	27.2687	27.1516	27.3136	27.0042	27.2262	27.2294	26.6667
sp|P17931|LEG3_HUMAN	LEG3	P17931	31.0043	30.829	30.9302	30.8552	30.4062	30.2723	30.2902	30.3971	30.2223	29.9877	30.0804	30.1128	30.475	30.3557	30.4559	30.4129	30.3185	30.1547	30.1999	30.2863	30.5046	30.5941	30.4117	30.4868
sp|P17980|PRS6A_HUMAN	PRS6A	P17980	31.6704	31.7303	31.5862	31.537	31.481	31.2358	31.3769	31.3236	31.2055	31.0803	31.2122	31.0776	31.213	31.2427	31.2164	31.2638	31.1102	31.1442	31.0954	31.1215	31.21	31.1626	31.1952	31.3653
sp|P17987|TCPA_HUMAN	TCPA	P17987	32.6369	32.5239	32.4406	32.6215	32.4347	32.3377	32.257	32.2329	32.0931	32.0404	32.0091	31.9962	32.1657	32.1717	32.1961	32.1994	32.1381	32.019	32.0356	31.9769	32.2149	32.3537	32.172	32.2328
sp|P18031|PTN1_HUMAN	PTN1	P18031	28.2041	28.399	28.2926	27.8822	28.2651	28.0424	28.3805	27.9215	27.9687	27.7461	27.8027	27.7804	27.9997	27.9414	27.7858	27.9554	27.8034	27.6625	27.7586	27.6369	27.9622	27.8935	27.8391	27.8876
sp|P18077|RL35A_HUMAN	RL35A	P18077	30.4414	30.5284	30.4411	30.8647	30.4715	30.2665	30.5419	30.2945	30.3425	30.2465	30.5427	30.3256	30.1829	30.1321	30.0786	30.4486	30.1799	30.1465	30.2873	29.9635	30.104	30.1127	30.0559	29.9817
sp|P18084|ITB5_HUMAN	ITB5	P18084	28.8154	28.9685	28.917	29.5046	28.1932	28.2478	28.2373	28.1242	28.9929	28.8454	28.7823	28.7904	27.991	28.0828	27.8012	28.0519	29.0104	28.9598	28.8643	28.9905	28.1878	27.998	28.1662	28.3404
sp|P18085|ARF4_HUMAN	ARF4	P18085	30.0061	29.5076	29.7653	29.3076	29.7591	29.5644	29.3057	29.6456	28.9346	29.2827	29.3606	29.4179	29.5283	29.5246	29.5095	29.5483	29.2073	29.2253	29.1206	29.2881	29.4491	29.6545	29.4382	29.8075
sp|P18124|RL7_HUMAN	RL7	P18124	31.6404	31.7418	31.9615	32.0593	31.5773	31.3512	31.3247	31.3628	31.4125	31.4801	31.4802	31.5813	31.324	31.428	31.3745	31.3974	31.4486	31.5036	31.5049	31.4387	31.3175	31.33	31.3334	31.2979
sp|P18206|VINC_HUMAN;sp|P18206-2|VINC_HUMAN	VINC	P18206;P18206-2	33.7939	33.7262	33.6797	33.6864	33.3678	33.2253	33.2076	33.2355	33.2488	33.3073	33.3036	33.3116	33.1496	33.2521	33.221	33.2226	33.2842	33.2926	33.2453	33.2723	33.2727	33.2519	33.2051	33.2847
sp|P18283|GPX2_HUMAN	GPX2	P18283	23.9953	24.6143	24.5713	24.0061	24.5938	24.7761	24.5921	24.255	23.5861	24.1838	24.3949	23.5773	24.2354	24.3085	24.2633	24.3133	23.6892	23.2071	24.3161	24.2978	24.556	24.7309	24.0611	23.3378
sp|P18583-2|SON_HUMAN;sp|P18583-5|SON_HUMAN;sp|P18583-7|SON_HUMAN;sp|P18583|SON_HUMAN;sp|P18583-9|SON_HUMAN;sp|P18583-10|SON_HUMAN;sp|P18583-4|SON_HUMAN;sp|P18583-3|SON_HUMAN;sp|P18583-6|SON_HUMAN	SON	P18583-2;P18583-5;P18583-7;P18583;P18583-9;P18583-10;P18583-4;P18583-3;P18583-6	29.3345	29.4126	29.5452	29.6202	29.6105	29.4828	29.5167	29.4926	29.2759	29.1402	29.124	29.1915	29.2692	29.379	29.3551	29.4	29.0965	29.129	29.1185	29.1105	29.2879	29.313	29.3731	29.3876
sp|P18615-3|NELFE_HUMAN;sp|P18615|NELFE_HUMAN;sp|P18615-4|NELFE_HUMAN	NELFE	P18615-3;P18615;P18615-4	27.2776	26.8939	27.0152	27.1308	27.4064	27.2166	27.1474	27.254	26.928	26.9762	27.0747	27.1889	27.0968	27.1533	27.067	27.0978	27.0173	27.0726	27.043	27.1242	27.1507	27.1711	27.1549	27.165
sp|P18621-3|RL17_HUMAN;sp|P18621|RL17_HUMAN;sp|P18621-2|RL17_HUMAN	RL17	P18621-3;P18621;P18621-2	32.401	32.737	32.5138	32.5583	31.9112	31.7686	31.8657	31.762	32.4045	32.2744	32.3548	32.2428	31.8502	32.0757	32.0561	32.0486	32.4938	32.2958	32.4341	32.3778	32.2889	32.2327	31.9575	31.8488
sp|P18669|PGAM1_HUMAN	PGAM1	P18669	32.3762	32.6446	32.7418	32.3517	32.7734	32.5948	32.602	32.6587	32.4377	32.6076	32.4503	32.6197	32.7863	32.5443	32.6077	32.7272	32.6319	32.4541	32.4861	32.4979	32.6712	32.8563	32.7813	32.6106
sp|P18754|RCC1_HUMAN;sp|P18754-2|RCC1_HUMAN	RCC1	P18754;P18754-2	30.3344	30.2733	30.3743	29.4929	30.3696	30.2675	30.3905	30.1908	30.0007	30.0677	30.0821	30.0428	30.0691	30.0612	30.1849	30.1988	30.1927	30.0401	30.0449	30.0243	30.1864	30.1172	30.1745	30.1986
sp|P18827|SDC1_HUMAN	SDC1	P18827	28.0085	27.3061	27.3979	27.4336	28.1034	28.0331	28.1149	28.041	27.6216	27.6188	27.539	27.6265	28.101	27.7162	27.8881	27.8067	27.7653	27.8861	27.8113	27.6697	27.83	27.8083	28.1301	28.1212
sp|P18858|DNLI1_HUMAN;sp|P18858-3|DNLI1_HUMAN;sp|P18858-2|DNLI1_HUMAN	DNLI1	P18858;P18858-3;P18858-2	27.8696	27.911	27.7106	28.0622	27.8257	27.6817	27.5984	27.4492	27.6274	27.6857	27.6082	27.6387	27.101	27.4546	27.4928	27.506	27.8582	27.6611	27.4631	27.6647	27.2438	27.4206	27.0509	27.2271
sp|P18859|ATP5J_HUMAN;sp|P18859-2|ATP5J_HUMAN	ATP5J	P18859;P18859-2	29.112	29.1537	28.8278	28.5313	29.2715	29.0088	28.8878	28.8076	28.5979	28.707	28.7018	28.8696	29.0454	28.8922	28.8602	28.856	28.8698	28.6037	28.7168	28.6123	28.7504	28.9405	28.6881	28.868
sp|P18887|XRCC1_HUMAN	XRCC1	P18887	27.7753	27.596	27.7143	28.3772	27.3708	27.5532	27.3449	27.3546	27.4627	27.4056	27.5206	27.4758	27.2957	27.3801	27.2899	27.2245	27.3813	27.3429	27.4857	27.4075	27.0208	27.278	27.1294	27.3472
sp|P19022-2|CADH2_HUMAN;sp|P19022|CADH2_HUMAN	CADH2	P19022-2;P19022	23.9363	23.8316	24.9878	24.8903	24.7519	24.3104	24.4339	24.1746	24.6444	22.6666	24.5366	24.247	24.2897	24.1754	24.6804	24.0183	24.3175	24.3473	24.7805	24.3309	24.4208	24.7206	24.2277	24.4748
sp|P19105|ML12A_HUMAN	ML12A	P19105	30.8904	30.7497	30.5407	30.379	30.5463	30.2931	30.2978	30.1377	30.1338	30.1731	30.1714	30.1642	30.2592	29.9825	29.9248	30.0318	30.0597	30.0427	30.0841	30.1977	29.9679	30.0158	30.155	30.2075
sp|P19174|PLCG1_HUMAN;sp|P19174-2|PLCG1_HUMAN	PLCG1	P19174;P19174-2	25.8844	26.4602	22.9842	25.8582	25.5855	25.6927	25.695	26.1116	26.4822	26.0301	26.2692	26.1965	25.8228	25.3722	25.6967	25.793	25.9494	26.1743	25.9942	26.3592	23.9392	25.6969	25.8215	25.7194
sp|P19224-3|UD16_HUMAN;sp|P19224|UD16_HUMAN	UD16	P19224-3;P19224	28.5819	28.4764	28.7116	28.5891	28.4714	28.398	28.3268	28.3187	27.6978	27.9281	27.8443	28.1644	28.5024	27.9144	27.9721	28.003	27.9313	27.84	28.063	28.136	28.0072	27.9593	28.1151	28.0392
sp|P19256-2|LFA3_HUMAN;sp|P19256-3|LFA3_HUMAN;sp|P19256|LFA3_HUMAN	LFA3	P19256-2;P19256-3;P19256	26.3968	26.7694	25.9337	23.5196	26.0135	26.1077	26.0987	25.5687	23.9536	24.0825	23.0646	24.498	26.1348	23.5991	22.9055	24.1893	23.7432	24.4026	24.0472	23.7469	24.037	25.972	23.8284	23.9951
sp|P19338|NUCL_HUMAN	NUCL	P19338	34.4307	34.4314	34.2815	34.2402	34.5274	34.4136	34.5457	34.4255	34.1618	34.1704	34.1856	34.1229	34.438	34.4781	34.4507	34.4592	34.0503	34.1504	34.177	34.171	34.284	34.2033	34.5368	34.4508
sp|P19367-4|HXK1_HUMAN;sp|P19367-2|HXK1_HUMAN;sp|P19367|HXK1_HUMAN;sp|P19367-3|HXK1_HUMAN	HXK1	P19367-4;P19367-2;P19367;P19367-3	29.5949	29.5153	29.3945	29.3659	29.2607	29.1308	29.255	29.0686	29.0572	28.9807	28.9641	28.9874	29.1414	29.0334	29.0922	28.9069	28.8232	28.928	28.8187	28.9272	28.9838	28.8606	29.0195	29.0855
sp|P19387|RPB3_HUMAN	RPB3	P19387	28.5163	28.5355	28.4589	28.7153	28.4882	28.5347	28.6481	28.3916	28.4291	28.668	28.4878	28.433	28.4302	28.4075	28.2805	28.4399	28.2944	28.5897	28.4224	28.4513	28.4477	28.5102	28.4088	28.5549
sp|P19388|RPAB1_HUMAN	RPAB1	P19388	28.2235	28.2776	28.367	28.1921	28.4664	28.3743	28.1799	27.9778	27.8547	27.5826	27.9591	27.7861	27.5061	27.706	27.9544	28.0329	28.0124	27.7081	27.7607	28.0257	27.8743	28.1016	28.075	27.9743
sp|P19404|NDUV2_HUMAN	NDUV2	P19404	29.6156	29.0833	29.2942	29.2047	29.1274	28.7471	28.939	28.785	28.7983	28.8361	28.8154	28.8459	28.7403	28.8067	28.6392	28.7543	28.654	28.747	28.7134	28.5311	28.5578	28.3955	28.7607	28.7409
sp|P19440|GGT1_HUMAN;sp|P19440-2|GGT1_HUMAN;sp|A6NGU5|GGT3_HUMAN;sp|P36268-2|GGT2_HUMAN;sp|P36268|GGT2_HUMAN;sp|P36268-3|GGT2_HUMAN	GGT1;GGT3;GGT2	P19440;P19440-2;A6NGU5;P36268-2;P36268;P36268-3	27.9302	28.0755	27.7309	28.2172	27.7489	27.8298	27.8371	27.9012	27.6737	27.9134	27.7409	27.798	27.8847	27.7427	27.8653	27.7553	27.7641	27.5257	27.7863	27.5608	27.5948	27.7303	27.9281	28.0046
sp|P19447|ERCC3_HUMAN	ERCC3	P19447	23.6285	23.0215	23.5405	23.2017	23.5373	23.1538	23.9031	23.4869	23.5883	23.6296	23.2191	23.4085	22.9618	23.5191	23.6222	23.786	23.4098	23.692	23.6609	23.5299	24.7659	24.1771	23.4863	23.4094
sp|P19474|RO52_HUMAN;sp|P19474-2|RO52_HUMAN	RO52	P19474;P19474-2	25.5255	25.1414	24.9446	23.5235	25.2511	25.314	25.3567	25.29	23.4002	25.0573	25.18	25.505	25.0834	25.0846	25.3655	25.3566	25.1611	25.0861	25.0266	25.0766	25.3548	25.9738	24.9519	25.1573
sp|P19525|E2AK2_HUMAN;sp|P19525-2|E2AK2_HUMAN	E2AK2	P19525;P19525-2	29.7962	29.656	29.7272	29.9675	29.3593	29.4215	29.2534	29.2134	29.4404	29.5707	29.5493	29.515	29.3279	29.2569	29.2151	29.1782	29.4884	29.4923	29.4279	29.4531	29.1259	29.0795	29.2275	29.2276
sp|P19532|TFE3_HUMAN;sp|P19532-2|TFE3_HUMAN	TFE3	P19532;P19532-2	24.485	23.9107	24.1731	23.5248	24.7228	23.5626	23.3967	23.1742	23.0075	22.4862	23.5392	24.4178	24.3624	24.3824	24.7385	23.6081	24.5929	22.5324	23.6758	23.0184	23.5057	24.0454	24.3833	24.5906
sp|P19623|SPEE_HUMAN	SPEE	P19623	29.7098	29.6457	29.725	29.7601	29.4501	29.2818	29.3019	29.1861	29.1925	29.0317	29.1194	29.0063	29.2577	29.2817	29.2589	29.2251	28.9237	29.0654	29.055	29.2266	29.2114	29.3928	29.0981	29.1433
sp|P19784|CSK22_HUMAN	CSK22	P19784	27.6674	28.1822	28.0207	28.2362	27.93	28.0196	27.9146	27.9838	27.7589	27.8926	27.8097	27.9115	27.9055	27.759	27.7665	27.8308	27.7859	27.9635	27.7131	27.7574	28.028	28.2237	27.8618	27.8613
sp|P19838-2|NFKB1_HUMAN;sp|P19838|NFKB1_HUMAN;sp|P19838-3|NFKB1_HUMAN	NFKB1	P19838-2;P19838;P19838-3	26.9915	27.1805	27.3043	27.2118	26.6501	26.9123	27.3304	27.1398	27.0822	27.0749	27.0037	27.2301	27.1474	27.1468	26.7787	27.1529	27.1106	26.9479	27.0456	27.1131	26.9192	26.9324	26.9923	27.1283
sp|P20020-1|AT2B1_HUMAN;sp|P20020-4|AT2B1_HUMAN;sp|P20020|AT2B1_HUMAN;sp|P20020-6|AT2B1_HUMAN;sp|P20020-5|AT2B1_HUMAN;sp|P20020-2|AT2B1_HUMAN	AT2B1	P20020-1;P20020-4;P20020;P20020-6;P20020-5;P20020-2	30.5335	30.3303	30.2709	30.3588	30.2155	30.2361	30.2621	30.0877	30.1587	30.0241	30.0413	30.0185	29.9783	30.0351	29.9379	29.9544	29.9977	30.0798	29.9708	30.0765	29.8792	30.1441	30.1015	29.9225
sp|P20042|IF2B_HUMAN	IF2B	P20042	30.9051	30.6098	31.2225	30.1146	32.0306	31.9298	31.9427	31.9965	31.6851	31.515	31.6096	31.5338	31.8705	31.9004	31.8762	31.9895	31.6253	31.618	31.6675	31.5557	31.8992	31.9356	31.9312	31.9276
sp|P20073-2|ANXA7_HUMAN;sp|P20073|ANXA7_HUMAN	ANXA7	P20073-2;P20073	31.2379	31.2532	31.3152	31.3433	31.0646	30.9413	31.0152	30.9097	30.8698	30.8739	30.9622	30.954	30.9027	30.8192	30.8662	30.8741	30.9238	30.9184	30.9733	30.8892	30.927	30.8065	30.9555	31.0217
sp|P20290|BTF3_HUMAN;sp|P20290-2|BTF3_HUMAN	BTF3	P20290;P20290-2	30.3381	30.6204	30.6983	31.2907	30.4023	30.2559	30.2686	30.2652	30.4579	30.4071	30.1288	30.4283	30.2308	30.2471	30.4846	30.5065	30.6894	30.3204	30.4596	30.6075	30.3956	30.3115	30.2914	30.1657
sp|P20338|RAB4A_HUMAN	RAB4A	P20338	23.7275	30.673	30.3594	23.1361	30.6124	29.9792	22.6189	29.7502	29.8156	29.6601	23.908	29.6529	30.1683	29.7253	29.5711	29.665	29.5652	29.825	29.872	29.9251	29.9749	30.0341	29.8241	29.7775
sp|P20339-2|RAB5A_HUMAN;sp|P20339|RAB5A_HUMAN	RAB5A	P20339-2;P20339	27.3891	27.5624	27.7491	28.1462	28.0818	28.1492	28.1191	28.1448	27.7288	27.7535	27.5217	27.5259	27.5977	27.4826	27.3619	27.5022	27.171	27.8174	27.5251	27.5552	27.2201	27.5591	28.0126	27.9656
sp|P20340-2|RAB6A_HUMAN;sp|P20340|RAB6A_HUMAN;sp|P20340-4|RAB6A_HUMAN;sp|P20340-3|RAB6A_HUMAN	RAB6A	P20340-2;P20340;P20340-4;P20340-3	30.2736	30.2538	30.3435	30.2608	30.3772	30.0597	30.1032	29.9487	29.8017	29.7953	29.8533	29.8547	29.8328	30.0186	29.9399	29.9495	29.6519	29.8118	29.8863	29.8328	29.9751	30.0686	29.8922	29.8363
sp|P20585|MSH3_HUMAN	MSH3	P20585	28.7445	28.3613	28.4776	28.3508	28.1099	27.8767	27.9756	27.9604	28.3042	27.9629	28.5062	28.2316	27.8868	28.1046	27.9091	27.6976	28.2559	28.0646	28.1107	28.2606	27.9126	28.1202	27.8868	28.1771
sp|P20618|PSB1_HUMAN	PSB1	P20618	31.3007	31.1863	30.9999	31.3952	30.7641	30.6567	30.691	30.5571	30.8168	30.553	30.7155	30.7138	30.733	30.7726	30.9072	30.8568	30.7081	30.5317	30.6005	30.5711	30.8029	30.6887	30.7146	30.5945
sp|P20645|MPRD_HUMAN	MPRD	P20645	27.8728	28.832	28.3483	28.9	29.0002	29.0637	28.6648	29.1933	28.8386	28.9512	28.9033	28.8038	29.1084	28.976	29.0355	29.3465	29.1436	28.836	28.994	29.0187	29.1732	29.3835	29.1724	29.3791
sp|P20674|COX5A_HUMAN	COX5A	P20674	31.0914	31.052	31.0304	30.931	30.8501	30.7254	30.74	30.4803	30.1606	30.3686	30.4688	30.5534	30.5764	30.6205	30.4724	30.4432	30.4797	30.3686	30.3215	30.4893	30.5316	30.6826	30.6543	30.4681
sp|P20700|LMNB1_HUMAN	LMNB1	P20700	32.2397	32.2468	32.2445	32.2297	32.2489	32.1025	32.1248	32.0369	31.9381	31.9304	31.921	32.0688	31.9305	31.9128	31.9491	32.0134	32.0317	32.0319	32.0553	32.0923	31.9121	31.9749	31.98	32.0726
sp|P20810-10|ICAL_HUMAN;sp|P20810-6|ICAL_HUMAN;sp|P20810-9|ICAL_HUMAN;sp|P20810-7|ICAL_HUMAN;sp|P20810-5|ICAL_HUMAN;sp|P20810-8|ICAL_HUMAN;sp|P20810|ICAL_HUMAN;sp|P20810-4|ICAL_HUMAN;sp|P20810-2|ICAL_HUMAN;sp|P20810-3|ICAL_HUMAN	ICAL	P20810-10;P20810-6;P20810-9;P20810-7;P20810-5;P20810-8;P20810;P20810-4;P20810-2;P20810-3	32.3803	32.5212	32.4402	32.5423	32.3874	32.3289	32.3741	32.363	32.6046	32.5463	32.4616	32.4321	32.3016	32.3135	32.2877	32.341	32.4958	32.4242	32.4878	32.4425	32.364	32.3913	32.3452	32.2674
sp|P20839-2|IMDH1_HUMAN;sp|P20839-4|IMDH1_HUMAN;sp|P20839|IMDH1_HUMAN;sp|P20839-3|IMDH1_HUMAN;sp|P20839-7|IMDH1_HUMAN;sp|P20839-5|IMDH1_HUMAN;sp|P20839-6|IMDH1_HUMAN	IMDH1	P20839-2;P20839-4;P20839;P20839-3;P20839-7;P20839-5;P20839-6	26.9054	27.0483	26.4915	27.1968	26.1185	26.1401	26.2768	26.0007	26.1703	26.4546	26.4919	26.3358	26.3892	26.2246	26.2468	26.2971	26.391	26.3656	26.468	26.7187	26.1134	26.023	26.2924	26.4186
sp|P20933|ASPG_HUMAN	ASPG	P20933	25.6206	25.2091	25.4751	25.4277	25.83	25.8825	25.3573	25.4793	24.1256	24.8086	24.7263	24.6278	25.2092	25.0292	25.0697	25.333	24.9882	24.8818	25.0633	24.8814	23.789	25.3475	24.4174	23.2332
sp|P20962|PTMS_HUMAN	PTMS	P20962	29.7347	27.632	29.1184	24.6998	31.4754	31.255	31.4484	31.4451	31.2131	31.0589	31.0276	31.2946	31.2236	31.2409	31.3513	31.7488	30.8276	31.1404	31.4132	31.2861	31.5657	31.5339	31.3024	31.7013
sp|P21127-8|CD11B_HUMAN;sp|P21127-2|CD11B_HUMAN;sp|P21127|CD11B_HUMAN;sp|P21127-6|CD11B_HUMAN;sp|P21127-9|CD11B_HUMAN;sp|P21127-3|CD11B_HUMAN;sp|P21127-10|CD11B_HUMAN;sp|P21127-12|CD11B_HUMAN;sp|P21127-4|CD11B_HUMAN;sp|P21127-5|CD11B_HUMAN;sp|Q9UQ88-9|CD11A_HUMAN	CD11B;CD11A	P21127-8;P21127-2;P21127;P21127-6;P21127-9;P21127-3;P21127-10;P21127-12;P21127-4;P21127-5;Q9UQ88-9	28.0305	27.8059	27.7533	27.6307	27.5001	27.3076	27.4717	27.4085	27.5382	27.4155	27.542	27.5085	27.3669	27.5721	27.5167	27.4896	27.4844	27.4328	27.3064	27.478	27.634	27.5422	27.3535	27.5808
sp|P21281|VATB2_HUMAN	VATB2	P21281	30.3107	30.2856	30.2215	30.3166	30.1926	30.179	30.1932	30.0673	29.8836	29.9259	29.941	30.0758	30.2214	29.8997	30.0836	30.0873	30.0372	29.961	29.8422	29.9198	30.1397	30.1558	30.0918	30.1812
sp|P21283|VATC1_HUMAN	VATC1	P21283	29.685	29.7126	29.7401	29.5771	29.6299	29.6844	29.5346	29.6529	29.5876	29.6721	29.7957	29.8239	29.6424	29.7569	29.6209	29.7054	29.7452	29.7128	29.7374	29.7634	29.6926	29.6816	29.7145	29.7553
sp|P21291|CSRP1_HUMAN	CSRP1	P21291	31.1664	31.3518	31.5273	29.8056	31.4304	31.6123	31.5598	31.5976	31.6711	31.5645	31.7242	31.6925	31.7341	31.7044	31.697	31.7027	31.721	31.7579	31.9017	31.6995	31.63	31.6342	31.6197	31.7884
sp|P21333-2|FLNA_HUMAN;sp|P21333|FLNA_HUMAN	FLNA	P21333-2;P21333	36.0365	36.0663	36.0803	36.0836	35.9874	35.8934	35.937	35.9357	35.9507	35.8943	35.8936	35.802	35.9613	35.8676	35.9679	35.9612	35.9588	35.8975	35.9276	35.8904	35.9771	35.9074	35.9789	35.9487
sp|P21399|ACOC_HUMAN	ACOC	P21399	31.0781	30.9459	30.9459	31.2378	30.7816	30.6803	30.646	30.5222	30.5838	30.6323	30.5569	30.4866	30.5588	30.4557	30.5042	30.5973	30.5767	30.5537	30.5802	30.5629	30.5763	30.5798	30.5273	30.4973
sp|P21589-2|5NTD_HUMAN;sp|P21589|5NTD_HUMAN	5NTD	P21589-2;P21589	25.9643	26.94	26.9391	26.7366	26.5041	26.0647	26.3934	26.2714	26.3955	26.199	26.4285	26.4875	26.1637	26.0685	26.191	26.294	26.4504	26.3105	26.217	26.22	26.044	26.0675	26.2894	26.2779
sp|P21796|VDAC1_HUMAN	VDAC1	P21796	32.9651	33.1179	33.083	33.2752	33.3427	33.2522	33.1119	33.1383	32.9899	33.0462	32.8881	32.961	33.0852	33.0315	33.1562	33.2471	33.0453	32.9278	32.996	32.834	33.2467	33.2077	33.0089	33.0935
sp|P21912|SDHB_HUMAN	SDHB	P21912	29.1648	29.6554	29.498	29.7403	29.6182	29.4822	29.4498	29.3667	29.1847	29.1036	29.1583	29.1084	29.2819	29.238	29.3051	29.2559	29.1626	29.0971	29.2057	29.1189	29.1882	29.2208	29.3362	29.2079
sp|P21926|CD9_HUMAN	CD9	P21926	28.1024	27.9154	28.3049	28.2041	28.2752	28.1984	28.2148	28.1248	28.2158	28.2839	28.2593	28.1227	28.1196	28.4599	28.1481	28.3756	28.1006	28.0365	27.9877	27.8288	28.1707	27.8714	28.2232	27.9264
sp|P21953|ODBB_HUMAN;sp|P21953-2|ODBB_HUMAN	ODBB	P21953;P21953-2	25.3133	24.5333	22.5935	23.1811	23.8618	25.0874	24.9183	24.6598	24.9949	23.704	24.6634	24.747	22.5214	24.7409	24.7346	24.2917	24.9911	25.0413	23.5292	24.5155	24.7605	24.7762	25.2569	24.8343
sp|P21964-2|COMT_HUMAN;sp|P21964|COMT_HUMAN	COMT	P21964-2;P21964	27.9895	28.0001	28.1131	28.5244	28.3249	28.4982	28.3426	28.205	27.801	27.8246	27.7098	27.3847	27.4045	28.406	28.1944	28.213	27.4428	28.0715	27.9323	27.5919	28.3966	27.9833	27.8849	28.1384
sp|P21980|TGM2_HUMAN;sp|P21980-2|TGM2_HUMAN	TGM2	P21980;P21980-2	32.8803	32.9158	33.0224	32.7299	33.0115	33.0668	33.0693	32.9181	33.0487	33.0498	32.9603	32.9101	32.9726	32.9895	32.9163	32.9728	32.9717	32.9514	32.9515	32.9819	32.9302	32.9212	32.9991	32.9671
sp|P22033|MUTA_HUMAN	MUTA	P22033	27.6775	27.2832	27.213	27.1279	26.9416	26.6889	26.9865	26.6791	26.7991	26.5432	26.7017	26.7335	26.4219	26.6404	26.7255	26.699	26.3158	26.5881	26.5041	26.4378	26.7838	26.7141	26.6679	26.4549
sp|P22059|OSBP1_HUMAN	OSBP1	P22059	29.1139	28.9836	28.9262	29.1705	28.8954	28.7647	28.9095	28.8426	28.7942	28.7585	28.7589	28.6761	28.8922	28.7832	28.692	28.5584	28.7249	28.7059	28.5954	28.7175	28.6991	28.5382	28.8026	28.7668
sp|P22061|PIMT_HUMAN;sp|P22061-2|PIMT_HUMAN	PIMT	P22061;P22061-2	29.9459	29.9986	29.9644	29.979	29.8372	29.7864	29.9334	29.657	29.8215	29.7045	29.7299	29.6919	29.5944	29.645	29.8122	29.6113	29.775	29.7107	29.4759	29.4871	29.6342	29.8538	29.5825	29.714
sp|P22087|FBRL_HUMAN	FBRL	P22087	29.3883	29.6283	29.3915	29.2866	29.707	29.4923	29.5084	29.5218	29.3861	29.0576	29.2191	29.1533	29.083	29.6312	29.6445	29.716	29.3114	29.1541	29.3361	29.3273	29.7306	29.5792	29.5212	29.336
sp|P22102|PUR2_HUMAN	PUR2	P22102	30.6265	30.8276	30.7086	31.0276	30.5604	30.6302	30.7058	30.6528	30.7815	30.5544	30.6581	30.6504	30.6937	30.7385	30.685	30.6725	30.6604	30.6377	30.6385	30.6964	30.7822	30.7785	30.6593	30.7321
sp|P22234|PUR6_HUMAN;sp|P22234-2|PUR6_HUMAN	PUR6	P22234;P22234-2	31.8289	31.7259	31.9206	31.9509	32.059	32.0082	31.9705	31.9145	31.6681	31.7329	31.771	31.8351	31.7144	31.7798	31.7618	31.8849	31.7224	31.7674	31.7307	31.7662	31.8256	31.8697	31.8122	31.833
sp|P22307|NLTP_HUMAN;sp|P22307-7|NLTP_HUMAN;sp|P22307-8|NLTP_HUMAN;sp|P22307-4|NLTP_HUMAN;sp|P22307-2|NLTP_HUMAN;sp|P22307-6|NLTP_HUMAN	NLTP	P22307;P22307-7;P22307-8;P22307-4;P22307-2;P22307-6	30.3721	30.3968	30.2744	30.5446	30.2313	30.0397	30.214	30.0123	30.112	30.0506	30.0661	29.9994	30.136	29.974	30.0585	30.0264	30.0272	29.9542	30.132	29.9548	29.9936	30.0196	29.992	30.0453
sp|P22314|UBA1_HUMAN;sp|P22314-2|UBA1_HUMAN	UBA1	P22314;P22314-2	33.417	33.373	33.2089	33.3622	33.3128	33.2598	33.1566	33.1582	32.9635	32.9948	33.0007	33.0086	33.1244	33.1612	33.152	33.2239	33.0141	32.9775	32.9517	32.9314	33.1818	33.2383	33.0983	33.1287
sp|P22392-2|NDKB_HUMAN;sp|P22392|NDKB_HUMAN	NDKB	P22392-2;P22392	33.8107	33.9972	33.748	33.7771	33.8525	33.8166	33.7587	33.6848	33.5719	33.5192	33.5446	33.4148	33.7551	33.6576	34.0369	33.8882	33.7044	33.4437	33.6757	33.6301	33.9532	33.8767	33.7675	33.6459
sp|P22570-5|ADRO_HUMAN;sp|P22570|ADRO_HUMAN;sp|P22570-7|ADRO_HUMAN;sp|P22570-3|ADRO_HUMAN;sp|P22570-4|ADRO_HUMAN;sp|P22570-6|ADRO_HUMAN;sp|P22570-2|ADRO_HUMAN	ADRO	P22570-5;P22570;P22570-7;P22570-3;P22570-4;P22570-6;P22570-2	29.8169	29.6698	29.8731	29.6443	30.2534	30.1588	30.2704	30.0132	29.1787	29.2446	29.2889	29.2593	30.2092	30.0799	30.1019	30.166	29.2675	29.0591	29.0904	29.1628	30.241	30.2742	30.1279	30.0632
sp|P22626|ROA2_HUMAN;sp|P22626-2|ROA2_HUMAN	ROA2	P22626;P22626-2	34.3503	34.3681	34.2838	34.0993	34.2761	34.0946	34.084	34.0903	34.0808	34.0827	34.08	34.0416	34.1795	34.1362	34.2761	34.3165	34.2672	34.0182	34.0195	34.0611	34.2973	34.085	34.0619	34.1738
sp|P22670|RFX1_HUMAN	RFX1	P22670	25.2296	24.014	23.1018	23.014	24.7665	24.9478	24.6083	24.7559	25.0071	24.7818	24.6781	23.2846	24.7036	23.9238	24.8814	25.0248	23.9811	24.3238	23.6307	24.7313	24.851	23.5888	24.0031	23.8623
sp|P22694|KAPCB_HUMAN;sp|P22694-10|KAPCB_HUMAN;sp|P22694-4|KAPCB_HUMAN;sp|P22694-3|KAPCB_HUMAN;sp|P22694-5|KAPCB_HUMAN;sp|P22694-7|KAPCB_HUMAN;sp|P22694-6|KAPCB_HUMAN;sp|P22694-9|KAPCB_HUMAN;sp|P22694-2|KAPCB_HUMAN	KAPCB	P22694;P22694-10;P22694-4;P22694-3;P22694-5;P22694-7;P22694-6;P22694-9;P22694-2	27.0374	26.8764	26.9563	26.7384	26.4707	26.4236	26.615	26.4565	26.3977	26.3623	25.9304	26.3308	26.4375	26.3817	26.4245	26.4085	26.308	26.1189	26.1977	26.0929	26.5033	26.2728	26.5341	26.2236
sp|P22695|QCR2_HUMAN	QCR2	P22695	31.6655	31.6432	31.5796	31.6298	31.4708	31.4836	31.541	31.3103	31.2954	31.3153	31.2178	31.2819	31.2186	31.3033	31.3988	31.4179	31.276	31.1789	31.2105	31.2819	31.3175	31.4017	31.5215	31.3801
sp|P22830|HEMH_HUMAN;sp|P22830-2|HEMH_HUMAN	HEMH	P22830;P22830-2	28.8506	28.6819	28.8354	28.8122	28.3659	28.4132	28.3443	28.3235	28.2746	28.3896	28.5344	28.1194	28.4508	28.3988	28.5072	28.37	28.1951	28.188	28.386	28.3096	28.3215	28.3581	28.5682	28.5419
sp|P23193|TCEA1_HUMAN;sp|P23193-2|TCEA1_HUMAN	TCEA1	P23193;P23193-2	30.8205	30.762	30.7923	30.9162	31.0189	31.1974	31.072	31.0801	30.6891	30.6996	30.7806	30.7754	31.0305	30.9655	30.9166	30.9439	30.6666	30.7602	30.6372	30.5781	31.0409	31.0738	30.9429	31.0482
sp|P23229-4|ITA6_HUMAN;sp|P23229-2|ITA6_HUMAN;sp|P23229-5|ITA6_HUMAN;sp|P23229-3|ITA6_HUMAN;sp|P23229-9|ITA6_HUMAN;sp|P23229-6|ITA6_HUMAN;sp|P23229|ITA6_HUMAN;sp|P23229-7|ITA6_HUMAN	ITA6	P23229-4;P23229-2;P23229-5;P23229-3;P23229-9;P23229-6;P23229;P23229-7	29.0428	28.7986	28.908	28.9693	28.2638	28.3107	28.2398	28.2288	28.491	28.5836	28.5394	28.6669	28.3623	28.3543	28.3005	28.3108	28.6261	28.7208	28.5715	28.7003	28.3453	28.3212	28.2085	28.4313
sp|P23246|SFPQ_HUMAN;sp|P23246-2|SFPQ_HUMAN	SFPQ	P23246;P23246-2	33.0266	33.0109	32.9609	33.0222	32.9113	32.797	32.9372	32.8439	32.7993	32.7493	32.728	32.6733	32.6971	32.9189	32.9199	32.958	32.8092	32.8175	32.8294	32.7703	32.8897	32.8794	32.9553	33.0448
sp|P23258|TBG1_HUMAN;sp|Q9NRH3|TBG2_HUMAN	TBG1;TBG2	P23258;Q9NRH3	27.8131	26.9997	27.1146	27.4172	26.726	26.6863	26.598	26.684	27.0478	26.8651	27.1015	26.9718	26.5209	26.4678	26.6767	26.6488	27.0954	26.7794	27.0237	26.9248	26.6451	26.5514	26.4905	26.6863
sp|P23284|PPIB_HUMAN	PPIB	P23284	33.0615	32.7821	32.9111	32.9207	32.5261	32.4476	32.5953	32.4798	32.3401	32.4719	32.3009	32.3645	32.5092	32.3596	32.4009	32.5131	32.3391	32.3996	32.3169	32.3518	32.347	32.4816	32.4539	32.5569
sp|P23368|MAOM_HUMAN;sp|P23368-2|MAOM_HUMAN	MAOM	P23368;P23368-2	29.3594	29.3195	29.233	29.1939	29.4022	29.1537	29.0948	29.0138	28.9539	28.8662	28.9162	28.7578	28.9308	28.8283	28.7786	28.7713	28.7767	28.8948	28.7611	28.615	28.6612	28.8943	28.985	29.0289
sp|P23381|SYWC_HUMAN;sp|P23381-2|SYWC_HUMAN	SYWC	P23381;P23381-2	30.1312	30.1198	29.9749	29.8887	30.3413	30.2485	30.1703	30.1599	30.0309	30.2171	29.948	30.0041	30.2941	30.2867	30.1751	30.2725	30.0264	29.938	29.9624	30.0488	30.2219	30.1189	30.1979	30.1137
sp|P23396|RS3_HUMAN;sp|P23396-2|RS3_HUMAN	RS3	P23396;P23396-2	32.8155	32.7334	32.7658	32.8496	32.5028	32.3262	32.3408	32.2912	32.4001	32.3524	32.3249	32.3796	32.1821	32.1174	32.2206	32.1628	32.3841	32.3885	32.2846	32.2279	32.0706	32.2099	32.1975	32.1997
sp|P23434|GCSH_HUMAN	GCSH	P23434	22.6495	21.8172	23.9306	24.5275	25.6242	25.6967	25.5957	25.5784	24.6145	25.1985	24.7408	24.9355	25.1912	25.6448	25.3415	25.4758	25.2267	24.9132	25.1174	24.8112	25.5678	25.7449	25.2539	24.7646
sp|P23443-4|KS6B1_HUMAN;sp|P23443-3|KS6B1_HUMAN;sp|P23443-5|KS6B1_HUMAN;sp|P23443-2|KS6B1_HUMAN;sp|P23443|KS6B1_HUMAN	KS6B1	P23443-4;P23443-3;P23443-5;P23443-2;P23443	25.7976	26.0526	26.1614	25.6204	25.2205	25.3342	25.3434	25.3668	25.663	25.6154	25.6468	25.4539	25.3312	24.988	25.253	25.1149	25.5344	25.6967	25.8718	25.4488	25.463	25.4467	25.2383	25.2659
sp|P23458|JAK1_HUMAN	JAK1	P23458	25.886	25.6672	25.5991	24.3822	25.4342	25.1695	25.5356	25.357	25.4316	25.6208	25.5063	25.5461	25.3276	25.5592	25.4736	25.3576	24.2529	25.8288	25.8826	25.8923	25.8937	25.6133	23.6019	25.2242
sp|P23497|SP100_HUMAN;sp|P23497-7|SP100_HUMAN;sp|P23497-6|SP100_HUMAN;sp|P23497-5|SP100_HUMAN;sp|P23497-2|SP100_HUMAN;sp|P23497-3|SP100_HUMAN;sp|P23497-4|SP100_HUMAN	SP100	P23497;P23497-7;P23497-6;P23497-5;P23497-2;P23497-3;P23497-4	23.2604	24.6771	24.6932	24.6594	24.117	24.214	24.8441	23.734	24.3867	24.4759	24.9115	24.3985	23.7661	23.4884	24.3647	22.9323	24.8791	24.8628	24.5961	24.4924	23.1028	24.3803	22.9467	24.4076
sp|P23526|SAHH_HUMAN;sp|P23526-2|SAHH_HUMAN	SAHH	P23526;P23526-2	32.7255	32.9036	32.8628	33.0228	32.6736	32.5585	32.5088	32.4682	32.4118	32.7105	32.6318	32.5575	32.5058	32.5643	32.6295	32.5659	32.6569	32.5455	32.6339	32.5345	32.4794	32.5322	32.5717	32.5934
sp|P23527|H2B1O_HUMAN;sp|Q16778|H2B2E_HUMAN;sp|P33778|H2B1B_HUMAN;sp|P06899|H2B1J_HUMAN	H2B1O;H2B2E;H2B1B;H2B1J	P23527;Q16778;P33778;P06899	35.6362	35.6372	35.5678	35.6435	35.2009	35.1313	35.3641	35.0332	35.1489	35.0095	35.1342	34.8914	35.1635	35.027	35.0139	35.0347	35.0528	34.9666	35.0793	35.0913	34.9172	34.8015	35.1072	35.0567
sp|P23528|COF1_HUMAN	COF1	P23528	34.6275	34.7024	34.6712	34.4914	34.6878	34.5945	34.6664	34.5509	34.5006	34.6207	34.6375	34.471	34.6235	34.5771	34.5611	34.6705	34.4754	34.5195	34.5031	34.5109	34.3823	34.3407	34.6136	34.4622
sp|P23588|IF4B_HUMAN;sp|P23588-2|IF4B_HUMAN	IF4B	P23588;P23588-2	31.9701	32.0582	31.7563	32.0427	31.8269	31.7958	31.838	31.8423	31.7996	31.7501	31.792	31.6536	31.9371	31.6622	31.883	31.8532	31.6095	31.7727	31.7064	31.7922	31.7872	31.7206	31.8513	31.8388
sp|P23610|F8I2_HUMAN	F8I2	P23610	24.7692	24.7295	24.5186	24.6729	23.7671	24.2606	23.3842	24.5463	24.369	23.5806	24.7711	24.5867	24.2812	24.4695	24.6535	24.3594	24.531	24.4789	24.5345	24.3672	24.5422	22.9371	23.4542	23.8129
sp|P23786|CPT2_HUMAN	CPT2	P23786	28.6158	28.2845	28.2954	28.3902	28.2683	28.2433	28.1638	28.1549	28.0182	28.0444	27.9178	28.0392	28.1847	28.1961	28.2075	28.1848	28.0721	28.0613	28.068	27.9588	28.2224	28.2548	28.1281	28.1707
sp|P23919|KTHY_HUMAN;sp|P23919-2|KTHY_HUMAN	KTHY	P23919;P23919-2	29.8952	29.7873	29.8843	29.7189	29.7048	29.619	29.5316	29.578	29.3944	29.3918	29.3227	29.4293	29.6357	29.5872	29.5545	29.5767	29.5358	29.4778	29.4171	29.5608	29.5575	29.6193	29.525	29.6003
sp|P23921|RIR1_HUMAN	RIR1	P23921	30.1915	29.9574	29.9809	30.062	29.7048	29.6481	29.6883	29.588	29.7607	29.7029	29.7498	29.7894	29.5875	29.5141	29.6217	29.6372	29.8423	29.9255	29.7583	29.7689	29.6819	29.7687	29.6823	29.7136
sp|P24468|COT2_HUMAN;sp|P24468-3|COT2_HUMAN;sp|P24468-2|COT2_HUMAN;sp|P10589|COT1_HUMAN	COT2;COT1	P24468;P24468-3;P24468-2;P10589	24.2076	24.1428	22.695	24.5849	24.5563	24.1104	24.2456	23.8397	24.5414	24.5549	24.5001	24.4452	24.0355	23.7305	24.6418	24.1966	24.6574	24.9688	25.2022	24.7479	23.7502	24.5464	24.0298	23.895
sp|P24534|EF1B_HUMAN	EF1B	P24534	31.5019	31.4776	31.4526	31.5533	32.1623	32.0005	31.951	31.8692	31.6842	31.8868	31.7454	31.7213	31.9514	31.7963	31.865	31.9633	31.6688	31.6054	31.6417	31.626	31.6471	31.6526	31.9869	31.8133
sp|P24539|AT5F1_HUMAN	AT5F1	P24539	29.5163	29.7035	29.642	30.2209	30.323	30.0506	30.005	30.3304	30.0786	29.9207	29.8557	29.8253	30.18	30.4681	30.7292	30.5281	29.8318	29.8862	29.9097	29.8906	30.8492	30.6774	30.3469	30.4207
sp|P24666|PPAC_HUMAN;sp|P24666-3|PPAC_HUMAN;sp|P24666-4|PPAC_HUMAN	PPAC	P24666;P24666-3;P24666-4	29.9163	29.7321	29.7124	29.4334	30.124	29.975	29.8724	29.8925	29.7629	29.7563	29.7739	29.7297	29.843	29.6872	29.5996	29.7299	29.7288	29.831	29.7503	29.8333	29.4699	29.2995	29.7597	29.7997
sp|P24752|THIL_HUMAN	THIL	P24752	31.8394	31.505	31.4269	31.4911	31.6352	31.4756	31.5902	31.3042	31.2155	31.2278	31.093	31.2319	31.3103	31.286	31.3643	31.2903	31.0836	31.1282	31.0655	31.1314	31.331	31.3998	31.3209	31.379
sp|P24928|RPB1_HUMAN	RPB1	P24928	30.1782	30.2255	29.9017	30.8343	30.0869	30.0436	30.0652	29.9442	29.8502	29.8597	29.9532	29.8758	29.8337	29.8359	29.8674	29.9492	29.8153	29.7782	29.7847	29.9773	29.9154	29.9348	29.7869	29.9327
sp|P24941|CDK2_HUMAN;sp|P24941-2|CDK2_HUMAN	CDK2	P24941;P24941-2	26.9394	27.2747	27.0788	27.0618	26.9908	26.7157	26.5697	26.7544	26.8381	26.9184	27.1134	27.0673	27.0799	26.8324	26.4936	26.7335	26.8736	26.9037	27.1497	27.0108	26.5836	26.5368	24.5756	26.7349
sp|P25054|APC_HUMAN;sp|P25054-2|APC_HUMAN;sp|P25054-3|APC_HUMAN	APC	P25054;P25054-2;P25054-3	23.7118	23.8424	23.3287	24.0611	23.8526	24.2227	24.712	24.771	25.166	24.9664	23.3184	22.8881	24.3653	23.3791	23.6138	24.757	25.2223	23.0569	24.6924	24.8609	23.377	22.7093	25.0883	22.6164
sp|P25205|MCM3_HUMAN	MCM3	P25205	31.3151	31.2338	31.3331	31.4019	30.9741	30.8474	30.9727	30.8279	30.9338	30.9008	30.9493	30.9699	30.8383	30.8513	30.7954	30.9549	30.9608	31.0412	30.8836	30.9328	30.76	30.8002	30.8325	30.8022
sp|P25208|NFYB_HUMAN	NFYB	P25208	24.7761	24.3286	24.5144	24.3145	25.3425	23.7774	25.1943	25.5929	25.2284	26.51	25.3596	25.1321	24.7228	26.4175	25.9782	25.3096	25.0576	25.2358	25.4781	25.5157	25.4192	26.5935	23.5536	25.7428
sp|P25325-2|THTM_HUMAN;sp|P25325|THTM_HUMAN	THTM	P25325-2;P25325	28.0856	28.1996	28.2222	28.3484	28.6509	28.6808	28.7273	28.6387	28.6852	28.7909	28.8978	28.9903	28.7109	29.0934	28.797	28.909	28.7997	28.6953	28.7437	28.6755	28.8797	28.6705	28.4966	28.8172
sp|P25398|RS12_HUMAN	RS12	P25398	30.9239	31.3886	31.6144	31.2419	31.0423	31.2145	31.1959	31.1369	31.5165	31.5476	31.5161	31.4982	31.1836	31.2632	31.5637	31.5187	31.5439	31.3508	31.5996	31.3758	31.4228	31.296	31.1505	31.0412
sp|P25440|BRD2_HUMAN;sp|P25440-2|BRD2_HUMAN;sp|P25440-4|BRD2_HUMAN;sp|P25440-3|BRD2_HUMAN	BRD2	P25440;P25440-2;P25440-4;P25440-3	25.358	24.8657	25.1864	25.5292	25.0639	22.7004	24.7512	24.8069	24.5353	24.7033	24.6974	23.2501	24.2292	24.4837	23.2372	24.5524	24.6344	25.2829	24.6573	24.6827	24.4933	24.3235	25.1554	23.5397
sp|P25445-6|TNR6_HUMAN;sp|P25445|TNR6_HUMAN	TNR6	P25445-6;P25445	26.8535	26.4406	26.6565	26.1663	27.6462	27.7251	27.9606	28.0224	26.6675	26.4502	26.4211	26.051	27.7016	27.7079	27.7589	27.8339	25.9497	26.3302	26.3493	26.421	27.6151	27.3992	27.6671	27.8424
sp|P25490|TYY1_HUMAN	TYY1	P25490	28.359	28.6081	28.1408	28.4595	28.0952	27.907	28.1038	28.1992	28.3906	28.1149	28.305	28.2364	27.9044	28.2136	28.2205	28.1161	28.2896	28.4278	28.401	28.5144	28.256	28.3679	28.1554	28.4109
sp|P25685|DNJB1_HUMAN;sp|P25685-2|DNJB1_HUMAN	DNJB1	P25685;P25685-2	30.0424	29.6759	29.9178	30.0154	29.2097	29.3376	29.4435	29.2756	29.411	29.4308	29.4561	29.385	29.3269	29.2253	29.1636	29.274	29.4688	29.5078	29.3979	29.421	29.1993	29.2761	29.2953	29.3421
sp|P25686-2|DNJB2_HUMAN;sp|P25686|DNJB2_HUMAN	DNJB2	P25686-2;P25686	25.5084	25.5087	25.0988	22.7957	26.2405	25.9518	25.7028	25.9436	25.498	25.2729	25.535	25.6655	25.9195	25.9041	25.9938	25.7961	25.8425	22.5538	25.2263	22.9794	25.7811	25.8448	25.7433	24.5633
sp|P25705|ATPA_HUMAN;sp|P25705-2|ATPA_HUMAN;sp|P25705-3|ATPA_HUMAN	ATPA	P25705;P25705-2;P25705-3	33.7846	33.8148	33.7989	33.8034	33.8834	33.7624	33.6158	33.6145	33.4079	33.3821	33.2858	33.3104	33.5701	33.5674	33.5526	33.5583	33.334	33.3992	33.3395	33.3415	33.5697	33.5968	33.608	33.6274
sp|P25786|PSA1_HUMAN;sp|P25786-2|PSA1_HUMAN	PSA1	P25786;P25786-2	32	31.9875	32.001	31.909	31.8545	31.5613	31.6772	31.7369	31.6483	31.7031	31.6441	31.5667	31.6796	31.8082	31.831	31.8749	31.6681	31.5687	31.6721	31.53	31.7995	31.8514	31.8249	31.7756
sp|P25787|PSA2_HUMAN	PSA2	P25787	31.0911	31.1565	31.2353	31.8044	31.5197	31.4001	31.583	31.2267	31.2836	31.0795	31.1277	31.174	31.3008	31.2759	31.097	31.2458	31.1347	30.9357	30.9192	30.9813	31.0492	30.9959	31.1889	31.1319
sp|P25788-2|PSA3_HUMAN;sp|P25788|PSA3_HUMAN	PSA3	P25788-2;P25788	31.8105	31.7908	31.6632	31.7863	31.438	31.3578	31.5268	31.4837	31.3305	31.406	31.4776	31.4639	31.4222	31.4315	31.3838	31.4488	31.1642	31.339	31.3388	31.3733	31.2756	31.178	31.6595	31.5625
sp|P25789|PSA4_HUMAN;sp|P25789-2|PSA4_HUMAN	PSA4	P25789;P25789-2	31.0077	31.0565	31.1813	30.9096	31.008	31.0349	30.8945	31.022	30.7184	30.7763	30.7206	30.8011	31.0208	30.9466	30.9549	30.8573	30.5793	30.6652	30.5959	30.6675	30.8613	30.8205	30.9417	30.8168
sp|P25815|S100P_HUMAN	S100P	P25815	28.4706	28.4493	28.3823	28.8111	28.9078	28.5618	28.8051	28.8453	28.5473	28.5413	28.6204	28.4164	28.7952	28.7967	28.9185	28.8853	28.5516	28.632	28.7178	28.7148	28.7302	28.2112	28.8213	28.9657
sp|P26006|ITA3_HUMAN;sp|P26006-1|ITA3_HUMAN	ITA3	P26006;P26006-1	29.6752	29.526	29.5374	29.1458	29.5312	29.6542	29.5642	29.7155	29.775	29.7551	29.6364	29.5684	29.7495	29.7538	29.9001	29.8303	29.5623	29.6638	29.8007	29.694	29.8375	29.8981	29.6517	29.7513
sp|P26038|MOES_HUMAN	MOES	P26038	33.6547	33.5634	33.7044	33.7869	33.6732	33.5108	33.4893	33.4176	33.4908	33.3394	33.4738	33.3861	33.4946	33.4678	33.529	33.4561	33.4783	33.3701	33.3827	33.3555	33.4752	33.3749	33.4339	33.4993
sp|P26196|DDX6_HUMAN	DDX6	P26196	30.4547	30.1204	30.2538	30.5688	30.2372	30.0237	29.9038	29.8982	29.822	29.7525	30.0424	29.8477	29.9712	29.8719	30.0505	29.9754	29.9753	29.9296	29.8425	29.8013	30.0317	30.012	29.9185	29.9056
sp|P26232-2|CTNA2_HUMAN;sp|P26232-5|CTNA2_HUMAN;sp|P26232|CTNA2_HUMAN;sp|P26232-3|CTNA2_HUMAN	CTNA2	P26232-2;P26232-5;P26232;P26232-3	28.2236	28.2221	28.1876	28.9471	27.597	23.8822	28.4457	27.3317	27.7506	27.4765	27.6867	28.4174	23.4231	27.1909	27.3855	27.6998	27.9418	27.6779	27.5546	27.5413	27.3308	27.8386	27.3889	27.6917
sp|P26358|DNMT1_HUMAN;sp|P26358-2|DNMT1_HUMAN;sp|P26358-3|DNMT1_HUMAN	DNMT1	P26358;P26358-2;P26358-3	28.9451	28.614	28.9929	28.8788	27.792	27.8539	27.7683	27.7369	28.6801	28.6786	28.6535	28.5678	27.6066	27.743	27.6522	27.6954	28.5519	28.6065	28.6384	28.6239	27.5168	27.4394	27.7142	27.7119
sp|P26368-2|U2AF2_HUMAN;sp|P26368|U2AF2_HUMAN	U2AF2	P26368-2;P26368	30.7799	30.9349	31.0127	31.2791	31.1822	31.0691	30.9799	31.1539	31.137	30.9831	31.0443	30.9777	31.0588	31.0054	31.0278	31.1	30.8602	30.8514	30.84	30.9659	31.1144	31.2051	31.0813	31.1295
sp|P26373|RL13_HUMAN;sp|P26373-2|RL13_HUMAN	RL13	P26373;P26373-2	32.8028	32.5885	32.5613	31.7462	31.7785	31.7249	31.9253	31.6955	32.3379	32.2062	32.2346	32.0543	31.9004	31.8528	31.8194	31.8788	32.0786	32.0951	32.0628	32.0705	31.964	32.1626	31.9031	31.91
sp|P26440-2|IVD_HUMAN;sp|P26440|IVD_HUMAN	IVD	P26440-2;P26440	26.4962	25.9467	26.4497	26.5421	26.159	26.3343	26.2589	26.06	26.3137	26.0448	26.25	26.0572	26.318	26.204	26.0944	25.9872	26.2022	26.4092	25.7977	26.2269	26.0132	26.3008	26.2914	26.4305
sp|P26447|S10A4_HUMAN	S10A4	P26447	33.5982	33.6384	33.4158	33.5797	32.8395	32.8261	32.8542	32.8881	33.2657	33.0064	33.2313	33.088	33.0365	32.838	32.934	32.8799	32.9874	32.9643	33.341	33.1709	32.8848	32.7249	33.1816	33.1568
sp|P26583|HMGB2_HUMAN	HMGB2	P26583	28.9515	28.2125	28.3418	28.8449	28.5892	28.1851	28.4354	28.2033	28.6372	28.7179	28.9367	28.536	28.706	28.3325	28.7394	28.8596	28.7936	28.5165	28.7048	28.575	29.0447	29.0035	28.6059	28.5537
sp|P26599|PTBP1_HUMAN;sp|P26599-2|PTBP1_HUMAN;sp|P26599-3|PTBP1_HUMAN	PTBP1	P26599;P26599-2;P26599-3	32.8817	32.9881	32.9363	33.3468	32.9088	32.8313	32.6491	32.6925	32.7067	32.6863	32.659	32.5869	32.8822	32.8087	32.8392	32.8765	32.6961	32.6453	32.6674	32.6556	32.8019	32.8234	32.8121	32.6777
sp|P26639|SYTC_HUMAN;sp|P26639-2|SYTC_HUMAN	SYTC	P26639;P26639-2	32.0173	32.0114	31.8473	31.7501	32.0906	32.1205	32.0841	32.1236	31.8382	31.7831	31.8553	31.8602	32.1183	32.0809	32.1443	32.082	31.9051	31.8175	31.8428	31.6988	32.1685	32.0421	32.0476	32.0169
sp|P26640|SYVC_HUMAN	SYVC	P26640	30.6311	30.3329	30.3769	30.4448	30.3241	30.3345	30.2716	30.1928	30.1982	30.1954	30.0648	30.0951	30.2069	30.2141	30.1924	30.178	30.0765	30.1744	30.1523	30.0975	30.2252	30.2632	30.2564	30.1955
sp|P26641|EF1G_HUMAN;sp|P26641-2|EF1G_HUMAN	EF1G	P26641;P26641-2	33.3857	33.2591	33.3406	33.2782	33.249	33.2087	33.2541	33.3135	32.9948	33.0977	33.1311	33.0253	33.3481	33.4091	33.3089	33.4355	33.086	33.0043	33.0387	33.0204	33.2924	33.2842	33.339	33.2282
sp|P26885|FKBP2_HUMAN	FKBP2	P26885	29.4952	28.4551	28.5985	28.5397	29.0693	28.5443	28.7939	28.5271	28.5303	28.6605	28.3095	28.4031	28.9512	28.6408	28.3505	28.3566	28.4386	28.6814	28.4573	29.0896	28.4544	28.4669	28.7154	28.6827
sp|P27105|STOM_HUMAN	STOM	P27105	29.9753	30.0878	30.0963	30.2975	30.5562	30.2806	30.4189	30.3014	29.6298	29.658	29.6258	29.7474	30.0822	30.1585	30.1086	30.142	29.5413	29.6721	29.5396	29.4128	30.0907	30.0799	30.1066	30.1966
sp|P27144|KAD4_HUMAN	KAD4	P27144	26.142	25.8056	25.6837	25.9145	25.9737	25.6651	26.0357	25.8303	25.3881	25.3567	25.2517	25.5226	25.3038	25.4623	25.6316	25.622	25.5123	25.2374	25.4284	25.3285	25.8314	25.9677	25.4464	25.5782
sp|P27216|ANX13_HUMAN;sp|P27216-2|ANX13_HUMAN	ANX13	P27216;P27216-2	25.5853	24.7105	24.8004	23.7721	24.8271	24.4637	24.7372	24.6229	24.6364	24.4898	24.26	24.6525	24.8327	24.46	24.5049	24.5017	24.5147	24.567	24.4419	25.0575	24.5321	24.6322	22.8119	24.4774
sp|P27348|1433T_HUMAN	1433T	P27348	32.6463	32.5955	32.7563	32.6881	33.0629	33.0517	33.0474	32.9454	32.876	32.854	32.6649	32.7118	32.793	32.6967	32.6901	32.8482	32.6663	32.6875	32.6245	32.5581	32.4741	32.6645	32.7549	32.8705
sp|P27361|MK03_HUMAN;sp|P27361-3|MK03_HUMAN;sp|P27361-2|MK03_HUMAN	MK03	P27361;P27361-3;P27361-2	26.7217	26.1921	25.949	26.0328	25.9334	25.902	26.0135	25.2994	25.5733	25.8962	26.1297	26.1247	25.7561	25.9254	25.6627	25.8545	24.6953	25.9309	24.4853	23.8085	25.5839	25.4642	25.8915	25.9203
sp|P27448-3|MARK3_HUMAN;sp|P27448-4|MARK3_HUMAN;sp|P27448-2|MARK3_HUMAN;sp|P27448|MARK3_HUMAN;sp|P27448-6|MARK3_HUMAN;sp|P27448-7|MARK3_HUMAN;sp|P27448-8|MARK3_HUMAN	MARK3	P27448-3;P27448-4;P27448-2;P27448;P27448-6;P27448-7;P27448-8	24.9974	24.1256	23.3638	23.1736	24.1215	25.1907	24.3858	24.9379	25.3587	24.7941	24.9952	25.1735	24.8899	24.9757	23.6033	24.0272	24.9385	25.0685	25.3356	25.273	24.155	24.4218	24.843	24.818
sp|P27635|RL10_HUMAN	RL10	P27635	30.6659	31.0953	30.7763	28.6315	30.3671	30.1372	30.1147	30.4368	30.9355	30.706	31.0445	30.8624	30.6297	30.3585	30.537	30.7012	31.318	31.1107	31.1853	31.0521	30.4778	30.5246	30.4642	30.4604
sp|P27694|RFA1_HUMAN	RFA1	P27694	28.7039	28.903	28.849	29.2261	28.8848	28.7768	28.9362	28.7387	28.768	28.6762	28.7901	28.6842	28.6189	28.6959	28.7073	28.7605	28.6693	28.7841	28.58	28.7023	28.7071	28.8203	28.6116	28.6059
sp|P27695|APEX1_HUMAN	APEX1	P27695	31.756	31.742	31.4078	31.4263	32.1005	32.1837	32.0322	31.8902	31.8176	31.935	32.0322	31.8288	32.1871	32.0371	31.9467	31.966	31.8623	31.9858	31.9135	32.0148	31.9418	31.8526	32.1807	32.1393
sp|P27707|DCK_HUMAN	DCK	P27707	26.8316	26.9765	26.8525	27.4773	25.9862	26.4773	26.5184	26.4258	26.53	26.4346	26.4996	26.514	26.6483	26.5415	26.3002	26.2695	26.4113	26.5295	26.6214	26.545	26.5393	26.4204	26.29	26.2604
sp|P27708|PYR1_HUMAN	PYR1	P27708	31.3004	31.2383	31.1402	31.427	30.8004	30.8457	30.7683	30.7131	30.8541	30.7895	30.727	30.8274	30.6166	30.6407	30.5975	30.748	30.8312	30.7758	30.8274	30.8082	30.7523	30.6675	30.716	30.688
sp|P27797|CALR_HUMAN	CALR	P27797	32.5877	32.7069	32.5667	32.1339	33.2363	33.151	32.9591	33.2753	33.0088	33.0338	33.2829	32.9512	33.2604	33.1457	33.3092	33.0695	33.2625	33.1162	33.2345	33.1378	33.1817	33.1237	33.3044	33.2118
sp|P27816-6|MAP4_HUMAN;sp|P27816|MAP4_HUMAN;sp|P27816-2|MAP4_HUMAN;sp|P27816-5|MAP4_HUMAN	MAP4	P27816-6;P27816;P27816-2;P27816-5	32.2739	32.2795	32.2561	32.3593	32.0046	31.896	32.0175	31.8389	31.7978	31.7504	31.8332	31.7882	31.7906	31.8397	31.8088	31.838	31.6902	31.7475	31.7235	31.7345	32.0214	31.9299	31.8273	31.9461
sp|P27816-4|MAP4_HUMAN	MAP4	P27816-4	23.5711	23.6425	23.1709	24.0334	24.2113	24.2022	24.2585	24.1628	24.1265	24.0877	23.4554	22.9598	24.1406	24.2142	24.3446	24.8456	24.031	23.7574	24.1941	23.1334	23.3224	24.3987	22.9629	23.8572
sp|P27824-2|CALX_HUMAN;sp|P27824|CALX_HUMAN;sp|P27824-3|CALX_HUMAN	CALX	P27824-2;P27824;P27824-3	33.1662	32.9037	33.1417	33.329	33.6023	33.6347	33.5724	33.7357	33.5196	33.5525	33.6341	33.5946	33.6808	33.6295	33.6837	33.5939	33.4361	33.6578	33.5649	33.6866	33.7351	33.7181	33.7213	33.8262
sp|P28062-2|PSB8_HUMAN;sp|P28062|PSB8_HUMAN	PSB8	P28062-2;P28062	25.8315	23.2279	25.349	25.8484	25.1857	25.1973	25.0012	25.0236	25.3339	25.1921	25.2875	25.1818	25.3875	25.287	22.8763	25.1208	25.1193	23.469	24.2123	24.235	25.2177	25.2196	25.523	25.4923
sp|P28065-2|PSB9_HUMAN;sp|P28065|PSB9_HUMAN	PSB9	P28065-2;P28065	26.1674	26.113	26.2254	26.247	25.2895	25.6085	25.6382	25.7702	25.6308	25.6276	25.5799	25.5904	25.468	25.4184	25.1947	25.6033	25.5534	25.8364	25.6249	25.6744	25.6466	25.4896	25.6173	25.7448
sp|P28066|PSA5_HUMAN;sp|P28066-2|PSA5_HUMAN	PSA5	P28066;P28066-2	31.2068	31.4145	31.4315	31.6803	31.4384	31.037	31.1598	31.1425	31.1619	31.0434	31.176	30.9902	31.1336	31.2656	31.1237	31.2316	31.0851	31.0249	31.0264	31.0058	31.1512	31.3407	31.0733	31.1461
sp|P28070|PSB4_HUMAN	PSB4	P28070	30.9686	30.9936	31.0356	31.1842	31.2123	30.683	30.7224	30.7305	30.6708	30.4485	30.5694	30.5706	30.6736	30.6785	30.7942	30.7564	30.4083	30.5458	30.6038	30.4875	30.555	30.4098	30.3579	30.6809
sp|P28072|PSB6_HUMAN	PSB6	P28072	30.8085	30.971	30.9042	31.0321	31.0187	30.8953	31.0451	30.8486	30.7448	30.8018	30.6406	30.7826	30.8371	30.89	30.8636	30.838	30.6798	30.5917	30.7128	30.615	30.9195	30.9822	30.9438	30.9427
sp|P28074|PSB5_HUMAN;sp|P28074-3|PSB5_HUMAN;sp|P28074-2|PSB5_HUMAN	PSB5	P28074;P28074-3;P28074-2	31.1184	31.2668	31.3037	31.3683	31.6189	31.3757	31.3463	31.2792	31.1498	30.982	31.1322	31.0208	31.2763	31.2616	31.3082	31.385	31.0439	30.9987	30.8998	30.9465	31.1646	31.1355	31.3168	31.2639
sp|P28288|ABCD3_HUMAN;sp|P28288-2|ABCD3_HUMAN	ABCD3	P28288;P28288-2	28.5427	28.5753	28.4763	28.7569	28.4503	28.4244	28.4991	28.425	28.1865	28.2076	28.3124	28.4319	28.1385	28.3883	28.5258	28.4317	28.3378	28.1641	28.0901	28.1817	28.3023	28.1526	28.2438	28.1642
sp|P28290|ITPI2_HUMAN;sp|P28290-3|ITPI2_HUMAN;sp|P28290-2|ITPI2_HUMAN	ITPI2	P28290;P28290-3;P28290-2	26.3584	26.1925	25.8274	25.9567	25.4191	25.1567	25.5477	25.7628	26.238	26.1158	26.0264	26.1927	25.6938	25.8411	25.8831	25.776	25.7539	25.8675	25.7562	26.0061	25.8487	25.6912	25.7292	25.8203
sp|P28331|NDUS1_HUMAN;sp|P28331-2|NDUS1_HUMAN;sp|P28331-4|NDUS1_HUMAN;sp|P28331-5|NDUS1_HUMAN;sp|P28331-3|NDUS1_HUMAN	NDUS1	P28331;P28331-2;P28331-4;P28331-5;P28331-3	30.6437	30.7054	30.5921	30.8465	30.3902	30.1921	30.2578	30.1904	30.1993	30.1671	30.3132	30.1972	30.2007	30.1319	30.1371	30.1744	30.2517	30.2512	30.2351	30.1132	30.1168	30.1453	30.1499	30.2475
sp|P28340|DPOD1_HUMAN	DPOD1	P28340	28.3194	28.3677	28.4613	28.5322	27.9096	27.8906	27.7551	27.6826	28.1324	27.9555	27.9416	27.9787	27.7724	27.6306	27.5807	27.7446	28.0769	28.0885	27.9691	27.9694	27.6508	27.6247	27.6302	27.5797
sp|P28370-2|SMCA1_HUMAN;sp|P28370|SMCA1_HUMAN	SMCA1	P28370-2;P28370	27.9234	28.2761	28.4287	28.2063	27.4945	27.4943	27.4088	27.5192	27.9122	28.1059	28.2307	27.9257	27.7275	27.2655	27.4021	27.6803	27.9017	28.2013	28.0464	28.0489	27.3295	27.3452	27.7633	27.7325
sp|P28482|MK01_HUMAN;sp|P28482-2|MK01_HUMAN	MK01	P28482;P28482-2	29.2032	29.2335	29.1689	29.0349	28.8029	28.6346	28.8189	28.6279	28.6326	28.5627	28.6242	28.4713	28.635	28.6225	28.5843	28.6923	28.4769	28.5449	28.4802	28.5792	28.5845	28.6804	28.5332	28.5708
sp|P28715|ERCC5_HUMAN	ERCC5	P28715	23.6867	24.6624	24.712	23.2008	24.6606	24.3832	24.5049	24.4595	24.7771	23.651	24.7266	24.6308	24.6366	24.0922	24.3631	24.3871	24.4947	24.4795	24.4285	24.4279	23.6369	23.4573	23.4903	24.433
sp|P28799|GRN_HUMAN;sp|P28799-3|GRN_HUMAN;sp|P28799-2|GRN_HUMAN	GRN	P28799;P28799-3;P28799-2	27.4221	27.2102	27.0132	27.4764	26.6836	27.0116	26.9725	27.0235	27.1228	27.2436	27.3604	27.2268	27.1077	27.3519	27.0832	26.8784	27.2088	27.0535	27.3502	27.2039	27.1531	27.4698	27.0829	27.1708
sp|P28827|PTPRM_HUMAN;sp|P28827-2|PTPRM_HUMAN	PTPRM	P28827;P28827-2	24.5903	23.3212	23.2532	24.9265	24.2918	23.367	24.3377	24.4897	24.5942	24.5652	24.1424	24.1812	22.3111	23.6635	23.6382	23.6247	24.7835	24.7074	22.8198	24.036	24.2482	24.7499	24.029	24.0136
sp|P28838-2|AMPL_HUMAN;sp|P28838|AMPL_HUMAN	AMPL	P28838-2;P28838	30.7864	30.7088	30.7072	30.7922	30.5361	30.4594	30.6244	30.4687	30.4353	30.2484	30.2752	30.3574	30.2934	30.2942	30.2471	30.2857	30.238	30.2534	30.1802	30.3176	30.3511	30.3967	30.2901	30.3566
sp|P28907|CD38_HUMAN	CD38	P28907	27.3533	26.4832	27.4076	26.955	27.268	27.0916	26.7813	27.3681	27.0023	27.4159	27.2975	27.1212	27.3107	27.361	27.2285	27.1522	27.0664	27.4458	27.0778	27.2244	27.2425	27.1999	27.2201	27.3325
sp|P29083|T2EA_HUMAN	T2EA	P29083	26.6287	26.4503	26.5849	26.2398	26.0212	26.2677	26.5022	26.0662	26.078	25.9006	26.2451	26.2647	25.714	25.8943	26.092	25.8752	26.0627	26.1381	25.9522	26.059	25.721	25.8931	26.0532	26.0823
sp|P29084|T2EB_HUMAN	T2EB	P29084	26.1703	26.0929	26.246	23.323	26.1233	26.2599	26.3307	26.2093	26.1044	25.8122	25.8215	26.382	25.7925	26.0315	25.8865	25.9827	25.9737	26.1043	26.0933	26.0291	25.9246	25.9543	25.7798	25.8786
sp|P29144|TPP2_HUMAN	TPP2	P29144	29.0288	28.9757	29.1026	29.021	28.5537	28.6155	28.7749	28.415	28.7629	28.6199	28.7277	28.7162	28.5158	28.4663	28.4591	28.4961	28.5621	28.6719	28.54	28.5415	28.4843	28.4245	28.42	28.5367
sp|P29218-3|IMPA1_HUMAN;sp|P29218|IMPA1_HUMAN	IMPA1	P29218-3;P29218	28.5783	28.39	28.2069	28.4229	28.0486	27.8312	27.9169	27.8427	27.9294	27.8483	27.8834	27.8301	27.9412	27.5565	27.7349	27.8565	28.0345	27.8731	27.7798	27.9638	27.8794	27.9578	27.7684	27.8226
sp|P29317|EPHA2_HUMAN	EPHA2	P29317	29.0517	29.4144	29.1806	29.4158	30.1172	30.1024	30.0404	30.1368	29.0539	29.1666	29.1773	29.2449	30.2923	30.1746	30.1772	30.1109	29.0317	29.2066	29.1844	29.2929	29.9086	29.9217	30.0997	30.1231
sp|P29323-2|EPHB2_HUMAN;sp|P29323-3|EPHB2_HUMAN;sp|P29323|EPHB2_HUMAN	EPHB2	P29323-2;P29323-3;P29323	22.8544	25.8547	26.4521	26.2928	25.9516	25.8945	25.8354	25.6953	25.7517	25.7731	25.7847	25.8938	25.5771	25.7597	25.6486	25.7123	25.6336	25.9342	26.0254	26.0227	25.947	25.8433	25.9615	25.821
sp|P29350|PTN6_HUMAN;sp|P29350-3|PTN6_HUMAN;sp|P29350-4|PTN6_HUMAN;sp|P29350-2|PTN6_HUMAN	PTN6	P29350;P29350-3;P29350-4;P29350-2	26.8075	27.0595	26.8863	27.2959	26.6561	26.9216	26.8077	26.6492	26.9888	27.3233	27.1504	26.9663	26.9917	26.5678	26.4592	26.5093	26.7448	27.1051	26.9075	27.0616	26.3759	26.6309	26.5249	26.6384
sp|P29353-2|SHC1_HUMAN;sp|P29353|SHC1_HUMAN;sp|P29353-7|SHC1_HUMAN;sp|P29353-6|SHC1_HUMAN;sp|P29353-3|SHC1_HUMAN;sp|P29353-5|SHC1_HUMAN	SHC1	P29353-2;P29353;P29353-7;P29353-6;P29353-3;P29353-5	28.2095	28.2716	28.1067	28.4036	28.4134	28.3351	28.3612	28.2761	28.0416	28.0394	27.7473	28.0029	28.2813	28.2163	28.1397	28.3362	27.7359	28.0543	27.8604	27.9649	28.2481	28.2865	28.0722	28.1699
sp|P29372-5|3MG_HUMAN;sp|P29372-4|3MG_HUMAN;sp|P29372-2|3MG_HUMAN;sp|P29372|3MG_HUMAN	3MG	P29372-5;P29372-4;P29372-2;P29372	26.6153	27.1036	26.5919	26.4795	26.6502	26.2099	26.602	26.4338	26.5369	26.9151	26.8873	27.0718	26.4444	26.661	26.3413	26.4453	27.0506	26.9208	26.9579	26.884	23.7569	26.4169	26.3285	26.7186
sp|P29401|TKT_HUMAN;sp|P29401-2|TKT_HUMAN	TKT	P29401;P29401-2	35.9315	35.8294	35.8205	35.8829	35.7702	35.6421	35.8021	35.5953	35.4233	35.3368	35.5276	35.3537	35.7721	35.5688	35.6125	35.6382	35.4487	35.4558	35.4284	35.4729	35.5591	35.4734	35.6634	35.5998
sp|P29558-2|RBMS1_HUMAN;sp|P29558|RBMS1_HUMAN	RBMS1	P29558-2;P29558	23.6032	25.7986	25.9656	23.5196	25.8417	26.1997	26.2751	26.2848	25.9235	25.8305	25.7588	26.2183	25.8328	25.9199	25.8573	26.1771	25.9413	25.8311	26.0083	25.7667	26.0923	26.4508	25.9722	26.0529
sp|P29590-4|PML_HUMAN;sp|P29590-2|PML_HUMAN;sp|P29590-5|PML_HUMAN;sp|P29590-9|PML_HUMAN;sp|P29590-3|PML_HUMAN;sp|P29590-8|PML_HUMAN;sp|P29590|PML_HUMAN;sp|P29590-14|PML_HUMAN;sp|P29590-10|PML_HUMAN;sp|P29590-12|PML_HUMAN;sp|P29590-13|PML_HUMAN;sp|P29590-11|PML_HUMAN	PML	P29590-4;P29590-2;P29590-5;P29590-9;P29590-3;P29590-8;P29590;P29590-14;P29590-10;P29590-12;P29590-13;P29590-11	26.1859	26.1107	26.5826	26.6031	26.4022	26.4424	26.4966	26.5752	25.7281	25.9812	26.1202	26.1379	26.4412	26.4002	26.469	26.5017	25.8742	26.421	25.9099	25.9771	26.3889	26.3151	26.4678	26.1091
sp|P29692|EF1D_HUMAN;sp|P29692-2|EF1D_HUMAN;sp|P29692-4|EF1D_HUMAN	EF1D	P29692;P29692-2;P29692-4	33.0719	33.0671	33.1167	33.1652	32.9978	32.8616	32.9283	32.8404	32.75	32.8931	32.8101	32.7713	32.958	32.8708	33.0198	32.9724	32.8537	32.7118	32.7211	32.7375	32.8821	32.9518	32.8198	32.9395
sp|P29966|MARCS_HUMAN	MARCS	P29966	32.0222	31.6263	31.4289	31.7323	31.8387	31.7527	31.8433	31.7086	31.7247	31.6438	31.6956	31.6364	31.6208	31.7034	31.7678	31.7162	31.639	31.7267	31.6294	31.6387	31.6377	31.6241	31.6716	31.7139
sp|P29992|GNA11_HUMAN	GNA11	P29992	27.8146	27.6842	27.7781	27.7273	27.6285	27.496	27.6274	27.5938	27.0887	27.3286	27.3413	27.2941	27.8132	27.5776	27.4856	27.5564	27.0728	27.2711	27.1465	27.2656	27.5944	27.5179	27.5684	27.5678
sp|P30038|AL4A1_HUMAN;sp|P30038-2|AL4A1_HUMAN;sp|P30038-3|AL4A1_HUMAN	AL4A1	P30038;P30038-2;P30038-3	27.5829	27.4773	27.5193	27.8289	27.6173	27.3476	27.5002	27.4049	27.3777	27.5356	27.5021	27.3819	27.1555	27.2105	27.0987	27.1114	27.2615	27.3001	27.2672	27.8798	27.0016	27.1467	27.3548	27.3184
sp|P30040|ERP29_HUMAN	ERP29	P30040	31.041	31.1279	30.941	31.0102	31.2332	30.9932	31.0902	31.0069	30.7363	30.7617	30.7366	30.5779	30.8071	31.0532	30.8668	30.9126	30.7364	30.8239	30.8021	30.7346	30.8115	30.6964	30.9724	30.955
sp|P30041|PRDX6_HUMAN	PRDX6	P30041	32.8119	32.8801	32.6989	32.6106	32.5387	32.5393	32.5946	32.4554	32.4305	32.3715	32.4206	32.4333	32.4347	32.5766	32.6613	32.5952	32.4178	32.3524	32.4022	32.3679	32.4428	32.5636	32.4801	32.5046
sp|P30043|BLVRB_HUMAN	BLVRB	P30043	31.9878	32.2334	31.8934	32.2058	32.1898	32.1476	32.0516	32.0757	31.8517	31.9181	31.7965	31.8502	31.9584	31.9629	31.9848	32.1113	31.77	31.7297	31.8833	31.8095	32.2365	32.2461	32.0028	32.0524
sp|P30044-2|PRDX5_HUMAN;sp|P30044|PRDX5_HUMAN;sp|P30044-3|PRDX5_HUMAN;sp|P30044-4|PRDX5_HUMAN	PRDX5	P30044-2;P30044;P30044-3;P30044-4	32.3176	32.2955	32.4072	31.7433	32.2886	32.3074	32.3543	32.1973	32.1774	32.2359	32.0465	31.9147	32.1542	32.2751	32.1972	32.2802	32.1748	32.1722	32.1704	31.9218	32.0445	32.0674	32.3183	32.2778
sp|P30046|DOPD_HUMAN;sp|P30046-2|DOPD_HUMAN;sp|A6NHG4|DDTL_HUMAN	DOPD;DDTL	P30046;P30046-2;A6NHG4	30.5016	30.4424	30.7742	30.2294	30.3005	30.3893	30.5118	30.3362	30.2763	30.3138	30.3036	30.2193	30.2126	30.0409	30.1507	30.2093	30.1654	30.112	30.13	29.9642	30.1603	30.1438	30.2261	30.1887
sp|P30048-2|PRDX3_HUMAN;sp|P30048|PRDX3_HUMAN	PRDX3	P30048-2;P30048	32.212	32.1619	32.1181	32.4401	31.9567	31.8595	32.0146	31.8254	31.741	31.5842	31.6687	31.625	31.8895	31.8476	31.9314	31.91	31.8318	31.643	31.7655	31.7255	31.7621	31.9011	31.9105	31.8893
sp|P30049|ATPD_HUMAN	ATPD	P30049	30.4849	30.2874	29.9549	30.0165	30.2996	30.0701	30.0227	29.8971	29.8103	29.807	29.6439	29.9193	29.7167	29.7971	29.8981	29.7534	29.5625	29.6183	29.639	29.3893	29.795	30.1658	29.7054	29.7631
sp|P30050|RL12_HUMAN;sp|P30050-2|RL12_HUMAN	RL12	P30050;P30050-2	32.2077	32.3831	32.3005	32.7007	31.8087	31.6786	31.8109	31.5525	31.9061	31.7202	31.7588	31.554	31.4099	31.6193	31.5843	31.4958	32.0023	31.8896	31.8598	31.9387	31.4489	31.559	31.4788	31.4976
sp|P30084|ECHM_HUMAN	ECHM	P30084	31.7966	31.8269	31.8629	31.9115	31.8792	31.7311	31.7486	31.6854	31.4101	31.4428	31.5033	31.5026	31.6643	31.5611	31.6172	31.6535	31.5207	31.4877	31.5321	31.4511	31.6627	31.724	31.6495	31.5736
sp|P30085-3|KCY_HUMAN;sp|P30085|KCY_HUMAN;sp|P30085-2|KCY_HUMAN	KCY	P30085-3;P30085;P30085-2	29.1644	29.0669	29.2776	29.7	29.3438	29.057	29.0789	29.0257	29.1388	29.0945	29.1212	29.1697	29.1523	29.2198	29.1496	29.0443	29.1028	29.1378	29.2077	29.2183	29.2777	29.1205	29.0776	29.0185
sp|P30086|PEBP1_HUMAN	PEBP1	P30086	31.4123	31.6885	31.7267	31.2344	31.8912	31.8374	31.7529	31.6825	31.6612	31.5744	31.6636	31.6042	31.6952	31.6204	31.6445	31.7421	31.5595	31.5854	31.6827	31.4517	31.4665	31.5953	31.5902	31.6649
sp|P30101|PDIA3_HUMAN	PDIA3	P30101	33.3936	33.5024	33.4517	33.6563	33.4228	33.2831	33.3286	33.2615	33.2025	33.1045	33.16	33.14	33.1721	33.2225	33.1945	33.266	33.0836	33.1535	33.1962	33.0926	33.1287	33.2144	33.0873	33.186
sp|P30153|2AAA_HUMAN	2AAA	P30153	32.1069	32.0514	32.3207	32.441	32.1368	32.1177	32.2411	32.2096	32.2675	32.2436	32.2542	32.1873	32.23	32.2483	32.3252	32.2478	32.3255	32.1756	32.2978	32.2473	32.2044	32.3411	32.2235	32.2318
sp|P30154|2AAB_HUMAN;sp|P30154-2|2AAB_HUMAN;sp|P30154-4|2AAB_HUMAN;sp|P30154-3|2AAB_HUMAN;sp|P30154-5|2AAB_HUMAN	2AAB	P30154;P30154-2;P30154-4;P30154-3;P30154-5	26.5754	26.6836	26.9087	26.2628	25.6309	25.6396	25.3527	25.1852	26.0874	26.1418	26.2939	26.3657	25.2116	25.075	26.2366	25.6155	25.7528	26.1832	26.4328	26.2276	25.4672	25.9163	25.5745	25.5669
sp|P30260|CDC27_HUMAN;sp|P30260-2|CDC27_HUMAN	CDC27	P30260;P30260-2	28.7327	28.6137	28.6908	28.9054	28.4236	28.4726	28.3515	28.3548	28.6964	28.4746	28.4668	28.5691	28.2169	28.4349	28.2773	28.3359	28.6898	28.6561	28.5623	28.7379	28.2634	28.4732	28.3487	28.2828
sp|P30281|CCND3_HUMAN;sp|P30281-2|CCND3_HUMAN;sp|P30281-3|CCND3_HUMAN;sp|P30281-4|CCND3_HUMAN	CCND3	P30281;P30281-2;P30281-3;P30281-4	23.1189	24.6453	24.337	22.9543	23.6613	24.6237	23.3838	24.7309	23.4109	24.2544	24.5577	25.2576	24.2183	24.3942	22.4142	24.2179	25.1718	25.2137	25.1589	25.4266	23.2132	24.4544	24.6601	24.5212
sp|P30305-4|MPIP2_HUMAN;sp|P30305-2|MPIP2_HUMAN;sp|P30305|MPIP2_HUMAN;sp|P30305-3|MPIP2_HUMAN	MPIP2	P30305-4;P30305-2;P30305;P30305-3	23.5364	24.0642	23.8521	22.6276	22.5054	23.6152	27.8246	26.3423	27.7781	23.8631	25.9009	25.9239	27.6162	23.6713	25.1928	24.6155	24.4431	22.4027	25.2633	26.0051	27.6332	22.9215	23.3352	22.9223
sp|P30405|PPIF_HUMAN;sp|P30405-2|PPIF_HUMAN	PPIF	P30405;P30405-2	28.9122	28.9057	28.8956	28.7228	28.677	28.7712	28.9644	28.6571	28.9531	28.5793	28.565	28.2641	28.8089	28.7245	28.6116	28.6862	28.5654	28.4168	28.4012	28.4503	28.433	28.465	28.6934	28.773
sp|P30419|NMT1_HUMAN;sp|P30419-2|NMT1_HUMAN	NMT1	P30419;P30419-2	30.0907	29.791	29.719	29.7343	29.6332	29.471	29.6299	29.5846	29.3868	29.5032	29.4962	29.5588	29.6918	29.5973	29.6625	29.6813	29.562	29.6073	29.7269	29.624	29.6355	29.7279	29.5625	29.8086
sp|P30453|1A34_HUMAN;sp|P30457|1A66_HUMAN;sp|P16190|1A33_HUMAN;sp|P30450|1A26_HUMAN;sp|P18462|1A25_HUMAN;sp|P30459|1A74_HUMAN;sp|P16189|1A31_HUMAN;sp|P30456|1A43_HUMAN;sp|P10314|1A32_HUMAN;sp|P30512|1A29_HUMAN;sp|P10316|1A69_HUMAN;sp|P01891|1A68_HUMAN	1A34;1A66;1A33;1A26;1A25;1A74;1A31;1A43;1A32;1A29;1A69;1A68	P30453;P30457;P16190;P30450;P18462;P30459;P16189;P30456;P10314;P30512;P10316;P01891	29.1492	28.9367	28.7711	28.7948	29.0966	29.0997	29.077	29.2623	29.3118	29.3486	29.2668	29.3214	29.1242	29.1423	28.987	29.0827	29.4105	29.3265	29.2841	29.2498	29.0284	29.1353	29.1527	29.1896
sp|P30508|1C12_HUMAN;sp|Q29960-2|1C16_HUMAN;sp|Q29963|1C06_HUMAN;sp|Q29960|1C16_HUMAN;sp|Q07000|1C15_HUMAN;sp|Q29865|1C18_HUMAN;sp|P30504|1C04_HUMAN;sp|P30505|1C08_HUMAN;sp|P10321|1C07_HUMAN;sp|P30492|1B54_HUMAN;sp|Q9TNN7|1C05_HUMAN;sp|Q95604|1C17_HUMAN	1C12;1C16;1C06;1C15;1C18;1C04;1C08;1C07;1B54;1C05;1C17	P30508;Q29960-2;Q29963;Q29960;Q07000;Q29865;P30504;P30505;P10321;P30492;Q9TNN7;Q95604	23.2473	24.0465	25.7445	23.749	25.9692	25.4803	25.5374	25.8423	25.6037	25.9961	26.3232	26.2727	25.732	26.3839	25.6244	23.2886	26.0011	26.0126	26.1094	26.0347	25.786	26.2889	26.1106	25.9862
sp|P30519|HMOX2_HUMAN;sp|P30519-2|HMOX2_HUMAN	HMOX2	P30519;P30519-2	28.9035	28.8654	28.9916	28.9333	29.1395	29.0099	29.1812	29.0422	28.6032	28.6941	28.7322	28.8622	28.9053	28.8396	28.9081	28.9535	28.7544	28.8119	28.7882	28.754	28.8559	28.9414	28.7346	28.8238
sp|P30520|PURA2_HUMAN	PURA2	P30520	30.5075	30.4122	30.5283	30.5865	30.7068	30.7064	30.752	30.5915	30.8081	30.6982	30.6783	30.7399	30.7059	30.6653	30.6132	30.648	30.776	30.6887	30.6983	30.7044	30.5986	30.5517	30.6366	30.5605
sp|P30533|AMRP_HUMAN	AMRP	P30533	28.6531	28.5431	28.5526	28.4311	28.3839	28.3458	28.3026	28.4052	28.2899	28.3092	28.398	28.1815	28.3964	28.3589	28.2474	28.236	28.1361	28.2364	28.3001	28.4043	28.2353	28.305	28.1998	28.1643
sp|P30566|PUR8_HUMAN;sp|P30566-2|PUR8_HUMAN	PUR8	P30566;P30566-2	29.3776	29.3342	29.4466	29.3765	29.1473	29.1966	29.1119	29.0939	29.2495	28.9125	29.1748	29.1728	29.3038	29.3513	29.2088	29.2624	29.2493	29.0269	29.0556	29.1255	29.2509	29.1109	29.0543	29.1756
sp|P30622-2|CLIP1_HUMAN;sp|P30622-1|CLIP1_HUMAN;sp|P30622|CLIP1_HUMAN	CLIP1	P30622-2;P30622-1;P30622	30.4613	30.2326	30.1561	30.2869	30.2753	30.1475	30.2408	30.1675	30.0342	30.0638	30.025	30.1229	30.1257	30.1607	30.1845	30.2197	30.1409	30.0437	30.0491	29.9626	30.2087	30.2441	30.0976	30.1637
sp|P30626|SORCN_HUMAN;sp|P30626-2|SORCN_HUMAN;sp|P30626-3|SORCN_HUMAN	SORCN	P30626;P30626-2;P30626-3	30.567	30.2465	30.1989	30.4083	29.9008	29.8685	30.0615	29.9394	29.9403	30.037	30.0089	29.9898	29.876	29.8781	29.829	29.7989	29.8684	29.85	29.8543	29.85	29.8602	29.9822	29.9777	29.8775
sp|P30740|ILEU_HUMAN;sp|P30740-2|ILEU_HUMAN	ILEU	P30740;P30740-2	31.3865	31.24	31.222	31.4528	31.0991	30.9497	30.97	30.9877	30.9416	30.9721	31.0587	31.0882	31.0064	31.0018	30.9035	30.9448	30.8539	30.9586	30.8225	30.8759	30.9519	30.8862	30.9048	31.0004
sp|P30837|AL1B1_HUMAN	AL1B1	P30837	29.9716	29.8912	29.9109	29.8681	30.2648	30.2353	30.1848	30.1252	29.7777	29.8417	29.8192	29.8002	30.1471	30.1199	30.088	30.1433	29.9438	29.7419	29.9887	29.7611	30.0788	30.1974	30.0444	30.1002
sp|P30838|AL3A1_HUMAN	AL3A1	P30838	35.0023	35.1204	35.1346	35.0821	35.1177	35.0585	35.0627	34.939	34.7927	34.6745	34.7817	34.7446	34.9265	34.8878	35.0327	34.927	34.7424	34.6776	34.7318	34.7658	34.9098	35.0071	34.874	34.9564
sp|P30876|RPB2_HUMAN	RPB2	P30876	29.1279	29.0935	28.9228	29.195	28.8796	28.8634	29.0241	28.6907	28.7092	28.8843	28.6825	28.9489	28.632	28.6176	28.7222	28.6516	28.688	28.7915	28.7418	28.7354	28.7442	28.7315	28.7344	28.8569
sp|P31040|SDHA_HUMAN;sp|P31040-2|SDHA_HUMAN;sp|P31040-3|SDHA_HUMAN	SDHA	P31040;P31040-2;P31040-3	31.47	31.3019	31.3164	31.4515	31.0062	31.0456	31.0603	31.1237	31.0646	31.117	31.1908	31.0081	31.0733	30.9805	31.1544	31.1635	31.0978	30.9756	31.0752	31.1123	31.1349	31.1287	31.0807	31.0989
sp|P31150|GDIA_HUMAN	GDIA	P31150	28.8595	28.7782	28.9067	28.8087	29.6138	29.3848	29.3135	29.3668	28.9696	29.0372	29.032	29.1269	29.2717	29.2697	29.1675	29.3865	29.1063	29.0231	28.9613	28.8946	29.1748	29.241	29.0975	29.2513
sp|P31153|METK2_HUMAN;sp|P31153-2|METK2_HUMAN	METK2	P31153;P31153-2	30.8072	30.9749	30.9365	31.1201	30.817	30.6183	30.6056	30.6774	30.9817	31.064	31.0082	30.9903	30.8015	30.7166	30.782	30.8119	30.9066	30.9237	31.1224	31.0793	30.8882	30.8692	30.6357	30.7588
sp|P31327-3|CPSM_HUMAN;sp|P31327|CPSM_HUMAN;sp|P31327-2|CPSM_HUMAN	CPSM	P31327-3;P31327;P31327-2	32.3392	32.2326	32.2763	32.4744	32.1739	31.9709	31.9969	31.8089	31.8339	31.8221	31.8209	31.8621	31.7348	31.7708	31.7195	31.7881	31.7026	31.7336	31.6772	31.6822	31.7068	31.8357	31.7963	31.7664
sp|P31350|RIR2_HUMAN;sp|P31350-2|RIR2_HUMAN	RIR2	P31350;P31350-2	27.2807	27.4211	27.1808	27.6758	26.0811	25.6631	25.8835	25.7695	26.6095	26.5609	26.4155	26.7784	25.5741	25.6215	25.3563	25.6389	26.9981	26.9599	26.9068	26.5697	25.7905	26.0449	25.3101	25.4541
sp|P31483|TIA1_HUMAN;sp|P31483-3|TIA1_HUMAN;sp|P31483-2|TIA1_HUMAN	TIA1	P31483;P31483-3;P31483-2	26.2331	26.1448	25.957	26.5028	25.9717	25.8891	26.1035	26.2721	26.5282	26.2542	26.4494	26.2622	26.1836	26.0482	26.0546	25.9256	26.1274	26.4055	26.4103	26.3772	25.9946	26.011	25.8543	26.2769
sp|P31641|SC6A6_HUMAN	SC6A6	P31641	23.2086	23.8505	23.6711	26.6089	23.7577	25.8038	23.8037	25.8609	25.9234	23.5169	26.1312	22.6098	23.8425	25.6549	25.485	25.5475	24.0277	22.8755	23.8477	26.4772	26.1163	25.7908	23.279	26.5714
sp|P31689|DNJA1_HUMAN;sp|P31689-2|DNJA1_HUMAN	DNJA1	P31689;P31689-2	31.3746	31.402	31.321	31.4049	30.8365	30.7627	30.7996	30.7313	31.1527	30.9756	31.0261	30.9881	30.7846	30.6584	30.6268	30.7772	30.9775	30.9322	31.0379	31.0137	30.8234	30.8486	30.6964	30.6301
sp|P31749|AKT1_HUMAN;sp|P31749-2|AKT1_HUMAN	AKT1	P31749;P31749-2	25.1245	23.5775	23.6942	23.5263	24.0745	23.9989	25.4012	24.4303	24.849	24.433	24.9839	24.5438	22.8921	24.0138	24.3871	23.6909	24.6497	24.1736	23.2078	24.4088	24.156	24.1316	24.3819	24.3356
sp|P31751|AKT2_HUMAN;sp|P31751-2|AKT2_HUMAN	AKT2	P31751;P31751-2	27.2969	27.3065	26.9095	27.6054	26.7161	26.5481	26.4791	26.5769	26.9158	26.7934	26.8567	26.7827	26.3598	26.1695	26.2711	26.2968	26.6546	26.9074	26.9111	26.9525	26.3939	26.4959	26.4928	26.5786
sp|P31930|QCR1_HUMAN	QCR1	P31930	31.0885	31.2637	31.4378	31.4471	31.3003	31.4084	31.3944	31.3003	31.3913	31.3202	31.3543	31.331	31.3567	31.3796	31.3939	31.4035	31.3464	31.1713	31.2511	31.2161	31.3564	31.5291	31.3668	31.2923
sp|P31937|3HIDH_HUMAN	3HIDH	P31937	29.1481	29.0601	29.1007	28.6847	28.4619	28.565	28.6135	28.7241	28.428	28.3891	28.5596	28.6234	28.691	28.6435	28.7317	28.5867	28.4972	28.5347	28.5855	28.5057	28.5545	28.791	28.7634	28.7125
sp|P31939|PUR9_HUMAN;sp|P31939-2|PUR9_HUMAN	PUR9	P31939;P31939-2	32.6574	32.617	32.5036	32.6012	32.4201	32.2522	32.3264	32.1777	32.1969	32.1802	32.1885	32.2203	32.2813	32.2264	32.2315	32.2617	32.2611	32.2129	32.1925	32.2071	32.2572	32.1955	32.1949	32.1887
sp|P31942|HNRH3_HUMAN;sp|P31942-3|HNRH3_HUMAN;sp|P31942-4|HNRH3_HUMAN	HNRH3	P31942;P31942-3;P31942-4	31.4474	31.3691	31.5609	31.3917	31.3653	31.0036	31.0932	30.9169	30.9753	30.8237	30.8112	30.7781	31.0304	30.8581	31.0279	30.9583	30.7635	30.8309	30.804	30.794	30.942	30.9383	30.93	30.9227
sp|P31943|HNRH1_HUMAN	HNRH1	P31943	32.7296	32.6856	32.5761	32.7176	32.7399	32.5124	32.497	32.4175	32.4647	32.4063	32.4048	32.3596	32.6677	32.4716	32.5614	32.5968	32.5212	32.331	32.5542	32.5051	32.5737	32.5875	32.585	32.6143
sp|P31946|1433B_HUMAN;sp|P31946-2|1433B_HUMAN	1433B	P31946;P31946-2	32.1424	32.107	32.0916	32.1287	32.7368	32.7499	32.3446	32.6302	32.4388	32.4574	32.4103	32.5688	32.4281	32.619	32.6411	32.708	32.6921	32.492	32.5093	32.6202	32.4499	32.418	32.6911	32.7561
sp|P31947|1433S_HUMAN;sp|P31947-2|1433S_HUMAN	1433S	P31947;P31947-2	32.7764	32.8222	32.7587	32.5152	32.7428	32.6861	32.7852	32.7636	32.5461	32.6356	32.55	32.5447	32.9358	32.8433	32.6393	32.6928	32.4925	32.6485	32.5891	32.5526	32.4474	32.5777	32.8975	32.7545
sp|P31948-2|STIP1_HUMAN;sp|P31948|STIP1_HUMAN;sp|P31948-3|STIP1_HUMAN	STIP1	P31948-2;P31948;P31948-3	33.4083	33.4074	33.3665	33.3875	33.3861	33.2095	33.3441	33.3063	33.3203	33.2392	33.2674	33.1873	33.1691	33.2796	33.3189	33.317	33.2311	33.161	33.2677	33.1463	33.3327	33.1528	33.2621	33.2663
sp|P31949|S10AB_HUMAN	S10AB	P31949	32.8976	33.241	33.0756	33.0467	33.0035	33.2495	33.2382	33.1321	33.1616	33.058	32.9869	32.957	33.1729	33.036	33.0675	33.0088	32.9499	32.9856	33.057	33.1008	33.0487	33.1567	33.1621	33.165
sp|P32321|DCTD_HUMAN;sp|P32321-2|DCTD_HUMAN	DCTD	P32321;P32321-2	27.5475	27.2172	27.2783	27.2398	27.1425	27.3626	27.2362	27.1497	27.0808	27.089	26.8522	27.0822	27.1749	27.0577	27.0925	27.2684	27.0768	27.1826	27.1828	27.0125	27.3108	26.6499	27.1683	27.2185
sp|P32322-3|P5CR1_HUMAN;sp|P32322|P5CR1_HUMAN;sp|P32322-2|P5CR1_HUMAN	P5CR1	P32322-3;P32322;P32322-2	28.87	28.7465	28.6521	28.8426	28.604	28.483	28.5484	28.519	28.3199	28.5131	28.5752	28.5319	28.6759	28.5721	28.7266	28.685	28.4672	28.4873	28.6691	28.3984	28.683	28.7096	28.6101	28.6362
sp|P32780|TF2H1_HUMAN;sp|P32780-2|TF2H1_HUMAN	TF2H1	P32780;P32780-2	24.2822	23.8332	24.422	23.9271	23.7783	23.7328	24.0877	22.4075	23.8616	24.2164	23.9119	23.6996	23.3786	23.3628	24.0163	23.3968	22.7579	24.0818	24.7876	22.9264	23.4774	24.4595	23.8009	23.4982
sp|P32969|RL9_HUMAN	RL9	P32969	31.5207	31.5313	31.3509	31.4726	31.2019	31.0231	31.0955	30.8211	31.3419	31.2184	30.9983	30.6058	30.7308	30.8605	30.7453	30.7622	31.3004	31.0441	31.1337	31.1389	30.4725	30.9613	30.7992	30.8854
sp|P32970|CD70_HUMAN;sp|P32970-2|CD70_HUMAN	CD70	P32970;P32970-2	25.3209	25.0679	25.7515	22.6068	26.9366	26.8552	26.6389	27.1231	26.7308	26.8984	26.7873	26.7361	27.0872	26.8654	27.1039	27.1276	26.7155	26.9753	26.6718	26.8777	27.0304	27.0566	26.8413	26.9776
sp|P33121-2|ACSL1_HUMAN;sp|P33121-3|ACSL1_HUMAN;sp|P33121|ACSL1_HUMAN	ACSL1	P33121-2;P33121-3;P33121	28.0584	28.5666	27.9567	28.2399	27.5766	27.539	27.6142	27.2851	27.6018	27.597	27.6882	27.4165	27.2454	27.3247	27.1716	27.1625	27.6223	27.6664	27.6826	27.6881	27.301	27.2208	27.3648	27.617
sp|P33176|KINH_HUMAN	KINH	P33176	31.7038	31.6056	31.6168	31.7313	31.4016	31.3193	31.3421	31.2056	31.402	31.3473	31.3524	31.3943	31.2924	31.2784	31.262	31.3223	31.3705	31.4224	31.3682	31.3502	31.262	31.2776	31.2808	31.3321
sp|P33240-2|CSTF2_HUMAN;sp|P33240|CSTF2_HUMAN	CSTF2	P33240-2;P33240	29.6664	29.5688	29.5383	29.4223	29.4581	29.2654	29.4492	29.3121	29.2779	29.0452	29.1803	29.2485	29.3121	29.2357	29.1011	29.308	29.1546	29.1845	29.1546	29.2025	29.2994	29.4285	29.1488	29.2075
sp|P33316-2|DUT_HUMAN	DUT	P33316-2	30.4788	30.5924	30.5565	29.8421	30.2471	30.4121	30.4985	30.5027	30.7594	30.5133	30.5964	30.6005	30.4205	30.4704	30.3298	30.5152	30.7498	30.7324	30.686	30.5851	30.407	30.4407	30.2887	30.3307
sp|P33527|MRP1_HUMAN;sp|P33527-3|MRP1_HUMAN;sp|P33527-9|MRP1_HUMAN;sp|P33527-4|MRP1_HUMAN;sp|P33527-2|MRP1_HUMAN;sp|P33527-7|MRP1_HUMAN;sp|P33527-5|MRP1_HUMAN;sp|P33527-6|MRP1_HUMAN;sp|P33527-8|MRP1_HUMAN	MRP1	P33527;P33527-3;P33527-9;P33527-4;P33527-2;P33527-7;P33527-5;P33527-6;P33527-8	30.3758	30.1553	30.3188	30.4226	30.3201	30.1706	30.2498	30.14	29.8164	29.9552	29.9286	29.9606	30.1581	30.0032	30.0725	30.2054	29.89	30.0029	29.9198	30.0364	30.1747	30.2132	30.1317	30.1613
sp|P33764|S10A3_HUMAN	S10A3	P33764	27.4402	28.0938	28.0083	26.8943	28.1884	28.5394	28.5787	28.7725	28.5666	28.6505	28.7205	28.4706	28.8186	28.5739	28.4665	28.5251	28.6662	28.7498	28.5969	28.7562	28.4604	28.8966	28.7538	28.677
sp|P33981-2|TTK_HUMAN;sp|P33981|TTK_HUMAN	TTK	P33981-2;P33981	23.6864	23.5175	23.2388	23.7159	24.4078	24.1673	23.435	24.3116	24.6327	24.9459	22.8415	24.677	24.4432	23.0769	23.5156	23.8159	24.7715	24.7823	25.1356	24.4613	23.9301	23.9191	24.5762	23.985
sp|P33991|MCM4_HUMAN	MCM4	P33991	30.7108	30.6797	30.687	30.6853	30.2502	30.0997	30.1005	30.1432	30.2946	30.2188	30.4715	30.3647	30.0449	30.1904	30.0504	30.1589	30.4793	30.3766	30.3394	30.3898	29.9335	30.0563	30.2152	30.238
sp|P33992|MCM5_HUMAN	MCM5	P33992	30.4381	30.5981	30.1732	30.3002	29.911	29.7743	29.917	29.6789	30.0073	29.8764	29.9523	29.8868	29.771	29.6923	29.6896	29.7758	29.9197	29.8975	29.916	29.877	29.7658	29.6798	29.7812	29.7171
sp|P33993|MCM7_HUMAN;sp|P33993-3|MCM7_HUMAN	MCM7	P33993;P33993-3	31.1176	31.167	31.1024	31.1982	30.6881	30.5345	30.5841	30.5389	30.8358	30.8128	30.7827	30.848	30.6893	30.5142	30.5573	30.6022	30.9198	30.8347	30.8676	30.8635	30.6712	30.7166	30.4858	30.6258
sp|P34896-2|GLYC_HUMAN;sp|P34896|GLYC_HUMAN;sp|P34896-3|GLYC_HUMAN;sp|P34896-4|GLYC_HUMAN	GLYC	P34896-2;P34896;P34896-3;P34896-4	27.9662	28.2918	28.194	28.6853	27.8326	28.2515	27.9038	28.0222	28.3338	28.3349	28.256	28.3438	28.0365	27.8939	28.1808	28.173	28.2724	28.4354	28.3474	28.3296	28.0847	28.3639	27.9094	28.0694
sp|P34897-3|GLYM_HUMAN;sp|P34897|GLYM_HUMAN;sp|P34897-2|GLYM_HUMAN	GLYM	P34897-3;P34897;P34897-2	31.5059	31.3725	31.4527	31.5093	31.3266	31.2804	31.3449	31.1161	30.9241	30.9436	30.8516	30.9751	31.1702	31.066	30.9725	31.0539	30.7888	30.9346	30.8955	30.8974	31.0551	31.0912	31.1889	31.1546
sp|P34913|HYES_HUMAN;sp|P34913-3|HYES_HUMAN;sp|P34913-2|HYES_HUMAN	HYES	P34913;P34913-3;P34913-2	25.9977	25.6808	25.7869	25.9739	25.3295	25.0131	25.1842	25.1702	25.5318	25.3368	25.2238	25.5111	25.2209	25.3654	25.3946	25.1787	25.5448	25.4817	25.3717	25.225	25.1374	25.1536	24.9245	25.2024
sp|P34932|HSP74_HUMAN	HSP74	P34932	33.0456	33.0878	33.083	33.0007	33.1858	33.0662	33.0362	33.0339	32.9804	33.0091	32.9583	32.9702	32.9922	33.0213	33.0201	32.997	32.9413	33.0066	32.9335	32.8912	33.0329	33.0037	33.0333	33.0201
sp|P34949|MPI_HUMAN;sp|P34949-2|MPI_HUMAN	MPI	P34949;P34949-2	27.2416	26.8019	27.1581	27.2837	26.6604	26.7851	26.7416	26.3154	26.5975	26.5207	26.7332	26.3207	26.3481	26.5889	26.4121	26.3064	26.297	26.2632	26.3889	26.3929	26.5558	26.6016	26.1645	26.4125
sp|P35052|GPC1_HUMAN	GPC1	P35052	28.0958	28.6066	28.4556	28.2602	28.5467	27.8706	28.11	28.1791	27.7788	27.4763	27.6452	27.6048	28.4739	28.353	28.4362	28.3559	27.7305	27.8	27.8723	27.813	28.4776	28.3971	28.5951	28.4438
sp|P35080|PROF2_HUMAN	PROF2	P35080	26.6697	26.0428	23.7498	23.9471	26.1776	26.5714	26.9421	26.9198	26.8223	26.8719	27.0311	26.7617	27.1239	27.2424	27.493	27.5182	27.0145	27.0069	27.4011	27.3153	22.4773	26.7468	27.3129	27.4751
sp|P35080-2|PROF2_HUMAN	PROF2	P35080-2	30.4088	30.2667	30.4565	30.727	30.7155	30.3228	30.5009	30.3173	30.1121	30.342	30.1615	30.0909	30.0142	30.1062	29.9699	30.1595	30.1667	30.0624	30.1605	30.0385	30.1871	30.1888	29.7779	30.2369
sp|P35221|CTNA1_HUMAN;sp|P35221-2|CTNA1_HUMAN;sp|P35221-3|CTNA1_HUMAN	CTNA1	P35221;P35221-2;P35221-3	31.3866	31.3873	31.4585	31.4543	31.2828	31.2008	31.2899	31.1872	31.3074	31.3746	31.3597	31.3049	31.2271	31.0838	31.023	31.143	31.2147	31.2643	31.2899	31.2861	31.1826	31.2709	31.1042	31.1772
sp|P35222|CTNB1_HUMAN	CTNB1	P35222	28.8264	28.7333	28.6985	28.8034	28.5172	28.4058	28.4356	28.355	28.2681	28.3813	28.3471	28.2847	28.2949	28.3526	28.4004	28.467	28.2688	28.3258	28.3892	28.2766	28.4057	28.4112	28.2267	28.4079
sp|P35226|BMI1_HUMAN	BMI1	P35226	24.4116	24.2747	24.0069	22.9318	24.2167	23.6375	25.0383	24.1982	24.4263	25.5891	24.8209	23.7114	24.0115	24.1005	23.0959	24.4601	24.0602	24.156	23.6048	24.2439	23.4839	24.1509	24.6997	23.7903
sp|P35232|PHB_HUMAN	PHB	P35232	33.3618	33.1328	32.993	33.0373	33.1088	32.901	33.0442	32.863	32.5756	32.6066	32.5784	32.694	32.8355	32.814	32.8748	32.8644	32.6949	32.5107	32.5297	32.5496	32.8958	32.7793	32.874	32.8738
sp|P35237|SPB6_HUMAN	SPB6	P35237	30.3782	30.2705	29.9908	29.9668	30.1494	29.8718	29.8946	29.8028	29.5682	29.5917	29.6436	29.6576	29.6867	29.737	29.726	29.7291	29.6963	29.6178	29.5234	29.623	29.704	29.7378	29.6226	29.6549
sp|P35240-4|MERL_HUMAN;sp|P35240-6|MERL_HUMAN;sp|P35240-5|MERL_HUMAN;sp|P35240-8|MERL_HUMAN;sp|P35240-3|MERL_HUMAN;sp|P35240|MERL_HUMAN;sp|P35240-2|MERL_HUMAN	MERL	P35240-4;P35240-6;P35240-5;P35240-8;P35240-3;P35240;P35240-2	24.5907	24.5841	24.6983	24.0656	23.7989	24.7256	24.8482	23.8367	24.7073	22.7735	24.3099	24.8645	24.8356	25.0024	25.0614	24.4629	24.6343	23.211	22.2322	25.1055	24.7076	24.9128	25.326	24.1273
sp|P35241|RADI_HUMAN;sp|P35241-5|RADI_HUMAN;sp|P35241-4|RADI_HUMAN	RADI	P35241;P35241-5;P35241-4	31.2507	30.9572	31.0669	31.0949	31.3916	31.2769	31.229	31.2116	31.1354	31.2277	31.3115	31.1151	31.2614	31.1595	31.3314	31.3707	31.3539	31.3051	31.3146	31.2985	31.4501	31.426	31.3882	31.3418
sp|P35244|RFA3_HUMAN	RFA3	P35244	26.9912	27.3509	27.406	27.1745	27.1211	27.3008	26.9493	27.1438	27.4383	27.3333	27.5895	27.3178	27.3385	26.983	26.8415	27.3344	27.1993	27.4453	27.5004	27.4777	27.1578	27.2479	27.8079	27.521
sp|P35249|RFC4_HUMAN;sp|P35249-2|RFC4_HUMAN	RFC4	P35249;P35249-2	28.9691	28.776	28.8344	29.2452	28.1334	27.892	28.038	28.0547	28.5045	28.498	28.4456	28.4752	27.9789	27.7634	27.8723	27.7827	28.4684	28.4998	28.5148	28.5549	27.7275	27.8022	28.1263	28.0477
sp|P35250|RFC2_HUMAN;sp|P35250-2|RFC2_HUMAN	RFC2	P35250;P35250-2	29.2852	29.1807	29.1564	28.696	28.3989	27.8781	27.99	27.7486	28.3898	28.436	28.3706	28.4362	28.0128	27.7153	28.0188	28.0251	28.5196	28.5015	28.5583	28.434	27.8503	27.5191	28.0797	27.9923
sp|P35251-2|RFC1_HUMAN;sp|P35251|RFC1_HUMAN	RFC1	P35251-2;P35251	26.8282	26.7535	26.8879	26.8943	26.7892	26.5829	26.7793	26.7703	27.0503	27.1532	27.3068	27.1234	26.7242	26.7756	26.8212	26.7768	27.1256	27.2833	27.1646	27.1938	26.7475	26.5539	26.6183	26.7167
sp|P35268|RL22_HUMAN	RL22	P35268	32.1502	28.1279	31.816	31.7071	31.1976	31.5065	31.3297	31.4392	31.3396	31.4497	31.3263	31.4326	31.5664	31.1096	31.2922	31.3267	31.2863	31.4056	31.361	31.3294	31.1659	30.7601	31.3533	31.314
sp|P35269|T2FA_HUMAN	T2FA	P35269	27.4607	27.1029	27.1916	26.0712	27.4792	27.2636	27.15	27.0409	27.167	27.1043	27.0333	27.1728	27.205	26.5633	26.8486	27.146	27.0991	27.1495	27.0053	27.0808	27.008	27.3662	26.9338	27.3316
sp|P35270|SPRE_HUMAN	SPRE	P35270	31.0364	30.9618	30.8978	31.0551	30.7284	30.5932	30.582	30.5723	30.3991	30.5344	30.5612	30.5275	30.6171	30.4921	30.4592	30.5762	30.5345	30.538	30.5524	30.4555	30.4066	30.5789	30.308	30.4466
sp|P35354|PGH2_HUMAN	PGH2	P35354	27.7622	27.2929	27.216	27.2982	27.1078	27.1345	27.2026	26.985	27.0073	26.9378	27.0315	27.0135	26.8742	27.1303	26.9683	27.009	27.0492	27.1009	27.1352	27.2878	27.0185	27.0228	27.0853	27.1595
sp|P35568|IRS1_HUMAN	IRS1	P35568	24.8634	24.757	25.1011	24.6601	24.6937	24.6307	24.8645	24.7554	24.7929	24.4718	24.3222	24.4465	24.6874	24.4776	24.3692	24.4	24.4588	24.5976	24.1045	25.2039	23.759	24.156	24.1746	24.1601
sp|P35573-2|GDE_HUMAN;sp|P35573-3|GDE_HUMAN;sp|P35573|GDE_HUMAN	GDE	P35573-2;P35573-3;P35573	26.3384	26.2231	26.359	26.2204	25.6425	25.8606	25.6976	25.9212	25.7471	25.7291	25.9118	25.9995	25.5854	25.8247	24.0295	25.8183	25.7836	26.0061	26.0031	25.9766	25.9763	25.8757	25.9301	25.7197
sp|P35579|MYH9_HUMAN	MYH9	P35579	33.7674	33.7289	33.647	33.8789	33.7339	33.5834	33.6381	33.5767	33.6134	33.5814	33.5517	33.4893	33.5642	33.5836	33.5963	33.6582	33.611	33.5492	33.5361	33.5422	33.6213	33.6312	33.6128	33.5983
sp|P35580|MYH10_HUMAN;sp|P35580-5|MYH10_HUMAN;sp|P35580-2|MYH10_HUMAN;sp|P35580-3|MYH10_HUMAN;sp|P35580-4|MYH10_HUMAN	MYH10	P35580;P35580-5;P35580-2;P35580-3;P35580-4	28.7562	28.4854	28.5984	29.2795	28.8202	28.6669	28.6566	28.5688	28.7826	28.5877	28.7669	28.605	28.4722	28.5678	28.5667	28.6223	28.7336	28.6759	28.7121	28.6181	28.5555	28.5382	28.8023	28.7406
sp|P35606-2|COPB2_HUMAN;sp|P35606|COPB2_HUMAN	COPB2	P35606-2;P35606	29.9376	29.94	29.9167	30.1858	29.965	29.9457	29.9087	29.9382	29.7453	29.9568	29.7432	29.9265	29.9653	29.9477	29.8571	29.8343	29.8816	29.9407	29.9158	29.9523	29.9496	29.9577	29.7677	29.9045
sp|P35610|SOAT1_HUMAN	SOAT1	P35610	26.1963	26.4498	26.4634	26.3308	26.114	26.5017	26.5734	26.2187	26.0082	26.1762	26.3467	26.5209	26.4686	26.3003	26.2933	26.2516	26.5184	26.6683	26.2579	26.6225	26.5171	26.348	25.9896	26.1599
sp|P35611-2|ADDA_HUMAN;sp|P35611-6|ADDA_HUMAN;sp|P35611|ADDA_HUMAN;sp|P35611-3|ADDA_HUMAN;sp|P35611-4|ADDA_HUMAN;sp|P35611-5|ADDA_HUMAN	ADDA	P35611-2;P35611-6;P35611;P35611-3;P35611-4;P35611-5	28.3335	28.1557	27.9762	28.4744	27.5112	27.4413	27.4253	27.304	27.883	27.9113	27.9617	28.006	27.3843	27.2882	27.2413	27.3197	27.9858	28.0101	28.0384	28.2827	27.2456	27.239	27.3711	27.673
sp|P35612|ADDB_HUMAN;sp|P35612-4|ADDB_HUMAN;sp|P35612-3|ADDB_HUMAN;sp|P35612-2|ADDB_HUMAN;sp|P35612-8|ADDB_HUMAN;sp|P35612-9|ADDB_HUMAN	ADDB	P35612;P35612-4;P35612-3;P35612-2;P35612-8;P35612-9	27.261	27.171	27.2055	27.5762	26.8497	26.4288	26.9086	26.6874	26.9327	26.7816	26.9872	26.8617	26.5952	26.565	26.5713	26.5439	26.995	26.9035	27.0683	26.971	26.5062	26.5376	26.6264	26.5826
sp|P35613-2|BASI_HUMAN;sp|P35613|BASI_HUMAN;sp|P35613-3|BASI_HUMAN;sp|P35613-4|BASI_HUMAN	BASI	P35613-2;P35613;P35613-3;P35613-4	29.6005	29.0569	29.5531	29.737	29.4409	29.3111	29.4459	29.2948	29.2959	29.1928	29.2288	29.2034	29.4321	29.2955	29.3315	29.2706	29.2874	29.2618	29.5437	29.3257	29.1994	29.0474	29.3406	29.4755
sp|P35637-2|FUS_HUMAN;sp|P35637|FUS_HUMAN	FUS	P35637-2;P35637	30.6625	30.4797	30.5327	30.452	30.4382	30.3676	30.3386	30.2897	29.8529	30.0712	30.2164	30.3315	30.5163	30.419	30.3982	30.3048	30.3166	30.4846	30.3605	30.4674	30.4638	30.3624	30.3767	30.3594
sp|P35658-2|NU214_HUMAN;sp|P35658|NU214_HUMAN;sp|P35658-5|NU214_HUMAN	NU214	P35658-2;P35658;P35658-5	30.3906	30.2033	30.0447	30.207	29.8788	29.767	29.8716	29.7124	29.9492	29.9625	29.9966	29.93	29.6643	29.637	29.7106	29.7194	29.9303	29.9574	29.9347	30.068	29.7388	29.7584	29.7824	29.7794
sp|P35659|DEK_HUMAN;sp|P35659-2|DEK_HUMAN	DEK	P35659;P35659-2	30.1939	30.1925	30.2822	30.2324	30.0053	29.857	29.9595	29.6789	29.785	29.791	29.8445	29.8394	29.8317	29.822	29.874	29.8012	29.909	29.9532	29.9295	29.9506	29.7677	29.7335	29.8148	29.9549
sp|P35754|GLRX1_HUMAN	GLRX1	P35754	28.0687	28.5035	28.705	27.223	28.4829	28.8799	28.7486	28.9929	28.9707	28.6756	28.8458	28.9477	28.7879	28.8916	28.8093	28.6979	28.9868	28.8627	28.93	28.9264	28.8707	28.7567	28.6926	28.8412
sp|P35790-2|CHKA_HUMAN;sp|P35790|CHKA_HUMAN	CHKA	P35790-2;P35790	24.5479	24.5655	23.6345	23.4558	23.8404	23.6576	22.6307	24.9915	22.3361	24.4005	24.3954	23.1986	22.5432	23.2441	24.7838	24.6998	23.3531	23.6598	23.7825	23.6043	24.0923	25.0392	24.813	24.7841
sp|P35813-3|PPM1A_HUMAN;sp|P35813|PPM1A_HUMAN;sp|P35813-2|PPM1A_HUMAN	PPM1A	P35813-3;P35813;P35813-2	27.7125	27.5872	27.7054	27.8655	27.6923	27.4197	27.4604	27.3277	27.3537	27.4057	27.3068	27.5649	27.4564	27.4067	27.5597	27.4188	27.4835	27.3402	27.401	27.4558	27.3449	27.5709	27.3161	27.5076
sp|P35869|AHR_HUMAN	AHR	P35869	25.7182	25.4997	23.8472	25.6657	25.0827	23.3702	23.6749	24.7831	23.7831	24.3498	25.2568	25.5287	25.2437	25.2026	25.0719	25.0412	25.7621	25.3991	25.3555	25.4555	25.2166	23.5961	25.3572	25.4507
sp|P35914|HMGCL_HUMAN;sp|P35914-3|HMGCL_HUMAN;sp|P35914-2|HMGCL_HUMAN	HMGCL	P35914;P35914-3;P35914-2	28.135	28.187	27.8266	28.6803	28.1756	28.0377	28.0571	27.8776	27.828	27.7915	27.9011	28.0135	28.1442	28.1977	27.9605	27.9599	28.001	28.0346	28.0328	27.8841	27.862	28.1543	27.9961	28.125
sp|P35998|PRS7_HUMAN;sp|P35998-2|PRS7_HUMAN	PRS7	P35998;P35998-2	31.9669	31.9394	31.7907	31.5828	31.8085	31.7275	31.7702	31.6302	31.6049	31.5857	31.6291	31.5801	31.7771	31.7382	31.6717	31.647	31.5516	31.6128	31.5291	31.5541	31.6351	31.7363	31.6495	31.6092
sp|P36404|ARL2_HUMAN	ARL2	P36404	28.166	28.3526	28.0459	28.0787	28.2149	27.7991	27.7959	27.8185	27.654	27.518	27.6619	27.6025	27.802	27.8592	27.7038	27.7587	27.7441	27.7624	27.6961	27.7084	27.8392	27.8188	27.6679	27.791
sp|P36405|ARL3_HUMAN	ARL3	P36405	29.2352	29.5193	29.2506	29.7389	28.9272	28.9379	28.999	28.988	29.21	28.9623	29.1613	29.0441	29.0548	29.0186	29.151	29.1245	28.9721	28.985	29.0981	29.0433	29.1238	29.3183	28.7091	28.8474
sp|P36507|MP2K2_HUMAN	MP2K2	P36507	29.891	29.8797	29.7736	29.9443	29.5457	29.3445	29.4014	29.4603	29.6541	29.6737	29.5534	29.5509	29.3238	29.4229	29.4585	29.4454	29.5247	29.4994	29.4257	29.4529	29.316	29.3548	29.162	29.327
sp|P36542|ATPG_HUMAN;sp|P36542-2|ATPG_HUMAN	ATPG	P36542;P36542-2	30.5812	30.464	30.2292	30.3332	30.2604	29.8888	30.1488	30.2087	30.1209	29.8476	29.9553	29.8767	30.2192	30.2922	30.4578	30.3547	30.0087	29.9158	30.1132	30.0437	30.3773	30.4452	30.2743	30.103
sp|P36543|VATE1_HUMAN;sp|P36543-2|VATE1_HUMAN;sp|P36543-3|VATE1_HUMAN	VATE1	P36543;P36543-2;P36543-3	29.2298	28.9949	29.3804	29.2607	29.0792	28.7444	28.9865	28.9461	29.0346	28.8439	28.5252	28.7018	28.5927	29.0122	28.7828	28.9119	28.694	28.6277	28.7084	28.7658	28.8632	28.7016	28.7098	28.8998
sp|P36551|HEM6_HUMAN	HEM6	P36551	28.7974	28.3078	28.3309	28.0351	28.556	28.6319	28.5945	28.7149	28.6488	28.5523	28.7512	28.5277	28.5867	28.5666	28.5643	28.6159	28.5681	28.5199	28.6123	28.5482	28.5895	28.6283	28.577	28.5549
sp|P36578|RL4_HUMAN	RL4	P36578	32.657	32.8366	32.7812	32.4874	32.3955	32.2227	32.2269	32.2207	32.4364	32.4895	32.566	32.4294	32.2941	32.205	32.1142	32.301	32.5132	32.4816	32.5337	32.4947	32.1713	32.1652	32.2065	32.1431
sp|P36639-4|8ODP_HUMAN;sp|P36639-3|8ODP_HUMAN;sp|P36639-2|8ODP_HUMAN;sp|P36639|8ODP_HUMAN	8ODP	P36639-4;P36639-3;P36639-2;P36639	28.2496	28.108	28.0649	28.4725	28.505	28.3396	28.3726	28.2712	28.4008	28.3572	28.1545	28.2195	28.3439	28.232	28.1622	28.1359	28.1055	28.2993	28.2313	28.1483	28.142	28.3541	28.4651	28.2516
sp|P36776|LONM_HUMAN;sp|P36776-2|LONM_HUMAN;sp|P36776-3|LONM_HUMAN	LONM	P36776;P36776-2;P36776-3	30.553	30.5782	30.5616	30.6949	30.8436	30.713	30.7576	30.5922	30.19	30.1741	30.1724	30.2607	30.5565	30.6011	30.5513	30.6203	30.1426	30.1673	30.1079	30.1081	30.6249	30.6317	30.7059	30.6362
sp|P36871|PGM1_HUMAN;sp|P36871-2|PGM1_HUMAN;sp|P36871-3|PGM1_HUMAN	PGM1	P36871;P36871-2;P36871-3	31.0655	30.8751	30.8399	30.8258	30.5779	30.4103	30.5279	30.3726	30.4655	30.4768	30.5319	30.562	30.2648	30.4027	30.2556	30.3299	30.5366	30.5045	30.4812	30.5023	30.4518	30.3999	30.2508	30.5119
sp|P36873|PP1G_HUMAN;sp|P36873-2|PP1G_HUMAN	PP1G	P36873;P36873-2	27.9094	27.7369	27.6083	27.8094	27.5662	27.3318	27.547	27.4674	27.6523	27.5367	27.3979	27.6775	27.3985	27.5032	27.619	27.7402	27.5172	27.6488	27.7217	27.6544	27.6029	27.8039	27.4985	27.6149
sp|P36915|GNL1_HUMAN;sp|P36915-2|GNL1_HUMAN	GNL1	P36915;P36915-2	26.0341	26.1468	25.916	25.9829	25.7566	25.682	25.9957	26.0332	25.8704	26.1091	25.9394	26.1405	25.9303	25.8396	25.822	26.0316	26.0138	26.1242	26.0091	26.1164	26.0447	25.8418	25.9244	26.0374
sp|P36954|RPB9_HUMAN	RPB9	P36954	24.815	24.0274	23.1655	23.9092	25.4323	25.8373	25.5644	25.8166	25.8532	26.08	25.9133	25.8714	25.95	26.0378	25.5406	25.4915	25.7879	26.0167	25.3305	26.0325	25.4415	25.544	25.8135	25.912
sp|P36957|ODO2_HUMAN;sp|P36957-2|ODO2_HUMAN	ODO2	P36957;P36957-2	31.9042	31.7176	31.7727	31.6677	31.4491	31.3437	31.3455	31.3009	31.2888	31.143	31.245	31.283	31.2634	31.3002	31.2782	31.33	31.1678	31.2414	31.2321	31.1594	31.2136	31.1132	31.178	31.3357
sp|P37108|SRP14_HUMAN	SRP14	P37108	30.8428	30.4858	30.5953	30.6815	30.3596	30.4082	30.4369	30.5766	30.4975	30.5052	30.5597	30.7053	30.459	30.6493	30.551	30.5445	30.5997	30.4947	30.523	30.5598	30.4626	30.3113	30.5148	30.528
sp|P37173|TGFR2_HUMAN;sp|P37173-2|TGFR2_HUMAN	TGFR2	P37173;P37173-2	26.5696	26.0079	26.5906	26.6668	25.1746	25.4899	25.6117	25.5688	26.2308	26.4454	26.3562	26.1716	25.5678	25.4011	25.438	24.6421	26.4967	26.4454	26.5276	26.5763	25.324	25.4579	25.4447	25.6921
sp|P37198|NUP62_HUMAN	NUP62	P37198	26.9849	27.4972	27.5565	27.598	28.0192	27.8137	27.7367	27.7037	27.5099	27.4845	27.3864	27.4028	27.4904	27.3503	27.6143	27.6008	27.4049	27.4644	27.6306	27.3535	27.7828	27.5138	27.3746	27.5294
sp|P37235|HPCL1_HUMAN;sp|P84074|HPCA_HUMAN	HPCL1;HPCA	P37235;P84074	28.8015	28.6922	28.3918	28.8426	28.1201	28.4675	28.3363	28.4012	28.5134	28.543	28.5005	28.5818	28.349	28.4637	28.303	28.382	28.3234	28.5924	28.6526	28.5344	28.4885	28.5911	28.5745	28.4721
sp|P37268|FDFT_HUMAN;sp|P37268-2|FDFT_HUMAN;sp|P37268-5|FDFT_HUMAN;sp|P37268-4|FDFT_HUMAN;sp|P37268-3|FDFT_HUMAN	FDFT	P37268;P37268-2;P37268-5;P37268-4;P37268-3	30.6797	30.4911	30.164	29.7302	29.3325	29.4891	29.462	29.6506	30.2926	30.2838	30.3734	30.4002	29.6453	29.6357	29.4974	29.4575	30.3261	30.368	30.3662	30.4555	29.443	29.5898	29.5051	29.5512
sp|P37802|TAGL2_HUMAN;sp|P37802-2|TAGL2_HUMAN	TAGL2	P37802;P37802-2	33.4267	33.647	33.5008	33.8671	33.6147	33.3556	33.4421	33.4038	33.5137	33.349	33.498	33.6066	33.3859	33.4862	33.446	33.4093	33.4943	33.7006	33.4948	33.5422	33.3706	33.3956	33.4884	33.4508
sp|P37837|TALDO_HUMAN	TALDO	P37837	32.9041	33.0785	33.1447	33.0315	33.2678	33.246	33.2642	33.2324	33.0026	33.0331	33.1523	33.0507	33.2309	33.2459	33.2117	33.1957	32.9665	33.0913	33.08	33.0836	33.2901	33.1547	33.2361	33.1929
sp|P37840-2|SYUA_HUMAN;sp|P37840|SYUA_HUMAN;sp|P37840-3|SYUA_HUMAN	SYUA	P37840-2;P37840;P37840-3	23.2852	24.7516	23.5363	23.276	23.2001	25.5499	24.4209	23.8162	23.8345	24.6568	24.3498	24.3777	22.1488	24.5628	23.4781	24.5955	24.8547	24.5324	24.4898	24.6192	24.329	24.8812	23.2697	23.4597
sp|P38117|ETFB_HUMAN;sp|P38117-2|ETFB_HUMAN	ETFB	P38117;P38117-2	32.0833	31.8776	31.8764	31.7568	31.6537	31.545	31.6416	31.4247	31.3843	31.3498	31.4009	31.3369	31.5188	31.4831	31.5054	31.4487	31.3487	31.3361	31.3732	31.2923	31.4805	31.4624	31.433	31.5888
sp|P38159|RBMX_HUMAN;sp|P38159-2|RBMX_HUMAN	RBMX	P38159;P38159-2	32.0827	32.3559	32.0899	32.3128	32.6314	32.4843	32.5507	32.5682	32.4018	32.3456	32.3773	32.2528	32.493	32.5534	32.4291	32.5218	32.1067	32.201	32.2768	32.3053	32.41	32.2591	32.4961	32.4857
sp|P38432|COIL_HUMAN	COIL	P38432	26.9264	26.7961	26.8523	26.7233	26.7199	26.7	26.6512	26.7252	26.4949	26.6099	26.5373	26.5562	26.5632	26.7863	26.7824	26.9162	26.3517	26.4565	26.3868	26.4449	26.6784	27.0144	26.4294	26.8018
sp|P38435-2|VKGC_HUMAN;sp|P38435|VKGC_HUMAN	VKGC	P38435-2;P38435	25.2796	23.7558	25.1655	22.6002	24.9558	24.0575	23.7723	23.2075	24.827	23.2567	24.6738	24.5189	22.4481	24.155	24.0877	24.1925	23.4262	23.4019	24.5034	24.6827	22.9012	23.8011	23.7573	23.8833
sp|P38606-2|VATA_HUMAN;sp|P38606|VATA_HUMAN	VATA	P38606-2;P38606	30.5631	30.648	30.6637	30.8868	30.5361	30.4124	30.4738	30.4913	30.4681	30.4581	30.5156	30.482	30.4296	30.4305	30.3566	30.3884	30.3778	30.4311	30.4621	30.4212	30.1673	30.3463	30.4783	30.3951
sp|P38646|GRP75_HUMAN	GRP75	P38646	34.9453	34.9472	34.8859	35.0433	35.07	34.9985	35.0459	34.8677	34.6713	34.5773	34.5511	34.5373	34.8733	34.7367	34.7405	34.8063	34.4631	34.6069	34.555	34.5521	34.7194	34.7829	34.8388	34.7913
sp|P38919|IF4A3_HUMAN	IF4A3	P38919	29.5708	29.7216	29.8537	29.7046	30.2915	30.0165	30.1153	30.0441	29.6327	29.6161	29.5763	29.6053	29.9694	29.8586	29.9574	29.9604	29.474	29.4843	29.5198	29.4129	30.0641	29.9779	29.972	29.8675
sp|P38936|CDN1A_HUMAN	CDN1A	P38936	23.7643	23.6332	24.5356	22.7215	26.4335	26.5484	26.5019	26.7899	22.9149	24.484	24.4403	24.5555	26.3886	26.5071	26.4711	26.6199	23.3858	22.8908	25.0643	24.3086	25.9898	26.4124	26.5053	26.3198
sp|P39019|RS19_HUMAN	RS19	P39019	32.5593	32.3899	32.2546	33.1632	32.7995	32.9016	32.7442	32.8973	32.6738	33.003	32.986	33.2034	32.7856	32.9458	32.8936	32.8859	32.8931	33.0209	32.9947	32.9883	32.8927	32.7743	32.9692	32.9559
sp|P39023|RL3_HUMAN	RL3	P39023	32.4726	32.5139	32.6072	32.8183	32.0267	31.8189	31.8729	31.8906	32.214	32.1978	32.1777	32.1817	31.8358	31.8234	31.993	31.8864	32.341	32.0673	32.1252	32.1417	31.8811	31.8184	31.8395	31.9265
sp|P39060-2|COIA1_HUMAN;sp|P39060-1|COIA1_HUMAN;sp|P39060|COIA1_HUMAN	COIA1	P39060-2;P39060-1;P39060	28.2245	28.2877	28.1378	28.3657	27.3994	27.4261	27.2958	27.1838	27.733	27.6945	27.5933	27.773	27.4975	27.0671	27.2738	27.282	27.7824	27.8868	27.6774	27.6632	27.2283	27.4075	27.2982	27.3652
sp|P39656|OST48_HUMAN;sp|P39656-3|OST48_HUMAN;sp|P39656-2|OST48_HUMAN	OST48	P39656;P39656-3;P39656-2	30.2598	30.4075	30.1062	30.4482	30.1476	30.0192	30.1256	30.0088	29.8382	29.8467	29.7859	29.8934	30.0697	30.0024	30.0033	29.9967	29.9227	29.8225	29.903	29.7948	30.1164	30.0942	30.0562	30.0465
sp|P39687|AN32A_HUMAN	AN32A	P39687	31.0307	31.2666	31.2137	30.9235	31.1798	31.1829	31.2188	31.2102	31.1391	30.9572	31.1775	30.9867	31.2749	31.2523	31.312	31.3175	31.1354	31.0623	31.1706	31.1226	31.2163	31.1715	31.227	31.1483
sp|P39748|FEN1_HUMAN;sp|P39748-2|FEN1_HUMAN	FEN1	P39748;P39748-2	29.9762	30.1816	30.3806	30.3833	30.4171	30.1126	30.2697	30.1182	30.2789	30.3312	30.3194	30.3042	30.1076	30.2353	30.0716	30.1996	30.2418	30.1482	30.1619	30.2152	30.1827	30.3134	30.0734	30.0863
sp|P39880-4|CUX1_HUMAN;sp|P39880-2|CUX1_HUMAN;sp|P39880|CUX1_HUMAN;sp|P39880-3|CUX1_HUMAN;sp|P39880-6|CUX1_HUMAN;sp|P39880-5|CUX1_HUMAN	CUX1	P39880-4;P39880-2;P39880;P39880-3;P39880-6;P39880-5	28.9926	28.1246	28.2028	28.3479	28.0117	27.9593	28.2127	28.0006	28.0338	27.8296	27.8954	28.374	27.8634	28.0498	27.9712	28.0762	27.9223	28.0642	28.063	28.1198	28.2365	28.2074	28.1936	28.4924
sp|P39880-9|CUX1_HUMAN;sp|Q13948|CASP_HUMAN;sp|Q13948-10|CASP_HUMAN;sp|Q13948-2|CASP_HUMAN;sp|Q13948-9|CASP_HUMAN	CUX1;CASP	P39880-9;Q13948;Q13948-10;Q13948-2;Q13948-9	23.3641	24.3416	24.7745	22.9105	24.5899	23.9586	23.772	24.4217	24.8947	24.9266	22.7253	24.4955	23.7507	23.5122	23.5439	26.2034	23.7944	24.6862	23.9024	24.4838	24.0728	24.7	23.0942	23.7785
sp|P40121-2|CAPG_HUMAN;sp|P40121|CAPG_HUMAN	CAPG	P40121-2;P40121	26.3654	26.1226	26.0615	26.2996	25.9139	25.4777	25.5352	25.3674	25.6182	25.533	25.506	25.4108	25.6941	25.8789	25.6084	25.6642	25.6556	25.7601	25.47	25.5902	25.5768	25.5439	25.7603	25.7956
sp|P40123|CAP2_HUMAN;sp|P40123-2|CAP2_HUMAN;sp|P40123-3|CAP2_HUMAN	CAP2	P40123;P40123-2;P40123-3	27.8121	27.6793	27.5734	27.7853	27.5691	26.9858	27.0884	26.924	27.2957	27.216	27.3443	27.4538	27.1409	26.9666	26.8399	26.8045	27.1813	27.2875	27.2288	27.1738	26.8534	26.7882	27.1081	27.231
sp|P40189-3|IL6RB_HUMAN;sp|P40189|IL6RB_HUMAN	IL6RB	P40189-3;P40189	25.0283	24.8677	25.3448	24.6409	22.7382	24.9857	23.7063	24.1393	24.6892	24.9385	24.9292	24.9713	23.973	24.9522	24.4271	24.491	25.132	25.2088	25.004	25.2165	24.4389	25.3658	24.4542	25.0602
sp|P40199|CEAM6_HUMAN	CEAM6	P40199	29.672	29.6922	29.6245	29.8862	29.7967	29.5507	29.494	29.4865	29.6545	29.1892	29.2871	29.3218	29.4853	29.1269	29.3781	29.3814	29.2981	29.5872	29.4321	29.5282	29.4749	29.375	29.5819	29.601
sp|P40222|TXLNA_HUMAN	TXLNA	P40222	29.2015	29.0501	29.0578	28.7467	28.7583	28.8415	28.7992	28.6002	28.7621	28.9151	28.8554	28.7097	28.7688	28.4631	28.5719	28.5478	28.8631	28.8484	28.8378	28.7753	28.5933	28.7636	28.5549	28.6677
sp|P40227|TCPZ_HUMAN;sp|P40227-2|TCPZ_HUMAN	TCPZ	P40227;P40227-2	32.8511	32.8622	32.8123	33.0774	32.5825	32.5377	32.5282	32.4908	32.4791	32.5674	32.5464	32.6011	32.5928	32.5812	32.6072	32.5673	32.5232	32.4938	32.4846	32.4435	32.6182	32.5251	32.6022	32.5784
sp|P40261|NNMT_HUMAN	NNMT	P40261	30.8062	31.0707	31.1046	30.9703	31.183	31.1583	31.0851	31.1295	31.1338	31.3148	31.109	31.0998	31.0391	31.0781	30.9684	31.0452	31.1284	31.0917	31.2431	31.1177	30.8618	30.9718	31.2377	30.9969
sp|P40424-2|PBX1_HUMAN;sp|P40424-3|PBX1_HUMAN;sp|P40424|PBX1_HUMAN	PBX1	P40424-2;P40424-3;P40424	23.6956	24.4464	23.8554	24.5566	23.6414	24.0328	23.1189	23.6554	24.0379	23.6791	23.7861	24.0921	23.4313	22.1836	25.1317	25.2652	23.9326	24.3721	23.9811	23.9601	23.5789	24.0722	23.6029	23.5765
sp|P40429|RL13A_HUMAN	RL13A	P40429	30.7412	30.6921	30.7473	30.7424	30.007	30.0144	30.0377	29.9709	30.1771	30.2875	30.1868	30.3822	29.8463	29.9448	29.8117	29.9396	30.3171	30.1166	30.1334	30.1492	29.7441	29.7953	29.909	29.7704
sp|P40616-2|ARL1_HUMAN;sp|P40616|ARL1_HUMAN	ARL1	P40616-2;P40616	27.5181	27.4543	27.4064	27.4952	26.8148	26.4999	26.9114	26.7584	26.8948	26.3162	26.6317	26.6664	26.6902	26.7946	26.654	26.8469	26.3988	26.6244	26.4907	26.4831	26.733	26.9178	26.8038	26.7247
sp|P40692|MLH1_HUMAN;sp|P40692-3|MLH1_HUMAN;sp|P40692-2|MLH1_HUMAN	MLH1	P40692;P40692-3;P40692-2	27.3327	26.9426	27.0249	27.0611	26.2007	26.3059	26.5914	26.516	26.975	26.871	26.8755	27.295	26.2943	26.6244	26.2804	26.4617	26.7756	27.0666	27.0744	27.1089	26.2924	26.5642	26.615	26.6676
sp|P40763|STAT3_HUMAN;sp|P40763-2|STAT3_HUMAN;sp|P40763-3|STAT3_HUMAN	STAT3	P40763;P40763-2;P40763-3	28.6689	28.865	28.6217	28.8844	28.6185	28.5369	28.5033	28.2543	28.524	28.5222	28.5202	28.4647	28.442	28.3316	28.4446	28.4753	28.5703	28.5327	28.5469	28.5568	28.3607	28.362	28.4964	28.4911
sp|P40818-2|UBP8_HUMAN;sp|P40818|UBP8_HUMAN	UBP8	P40818-2;P40818	27.6348	27.7189	27.5963	28.0469	27.3232	27.1394	27.2847	27.1696	27.3968	27.3679	27.2405	27.179	27.0386	26.9584	26.7437	27.0632	27.2347	27.397	27.1948	27.3294	27.108	27.356	26.6413	26.8796
sp|P40855|PEX19_HUMAN;sp|P40855-5|PEX19_HUMAN	PEX19	P40855;P40855-5	27.489	27.6094	27.166	27.2033	27.3664	27.3199	27.4425	27.2688	27.4654	27.4115	27.3573	27.097	27.3455	26.9878	27.0049	27.0266	27.2928	27.3043	27.3215	27.1971	27.2454	27.175	27.2803	27.3041
sp|P40925-3|MDHC_HUMAN;sp|P40925|MDHC_HUMAN;sp|P40925-2|MDHC_HUMAN	MDHC	P40925-3;P40925;P40925-2	32.8449	32.8585	32.9366	32.5653	32.7617	32.6801	32.7892	32.5885	32.5777	32.5288	32.5645	32.5445	32.5712	32.6385	32.5209	32.6335	32.5664	32.5926	32.5082	32.5238	32.4914	32.4899	32.5075	32.6247
sp|P40926|MDHM_HUMAN;sp|P40926-2|MDHM_HUMAN	MDHM	P40926;P40926-2	34.3342	34.4653	34.2811	34.4149	34.2843	34.1699	34.2661	34.0495	33.8898	33.834	34.0353	33.8229	34.0721	34.029	34.0258	34.1544	33.839	33.7552	33.7711	33.7587	33.9594	33.8139	34.1629	34.0588
sp|P40937|RFC5_HUMAN;sp|P40937-2|RFC5_HUMAN	RFC5	P40937;P40937-2	28.6151	28.3886	28.524	27.6527	27.6343	27.5512	27.851	27.8772	28.5078	28.3682	28.6025	28.2098	27.768	27.8215	27.7117	27.8978	28.3393	28.5324	28.434	28.3709	27.7379	28.0473	27.5014	27.9068
sp|P40938|RFC3_HUMAN;sp|P40938-2|RFC3_HUMAN	RFC3	P40938;P40938-2	27.4281	27.344	27.4394	27.5187	27.0788	26.9691	26.9093	27.1447	27.5409	27.7189	27.6909	27.7825	26.979	27.24	27.1061	27.1869	27.7792	27.4894	27.4788	27.4482	27.147	27.3048	27.1333	27.3977
sp|P40939|ECHA_HUMAN	ECHA	P40939	32.8362	32.8107	32.8677	32.7874	32.6872	32.56	32.4801	32.4373	32.4884	32.3904	32.4457	32.3778	32.633	32.4376	32.4316	32.4732	32.3854	32.42	32.4069	32.4528	32.3872	32.3041	32.4973	32.5457
sp|P41091|IF2G_HUMAN;sp|Q2VIR3|IF2GL_HUMAN;sp|Q2VIR3-2|IF2GL_HUMAN	IF2G;IF2GL	P41091;Q2VIR3;Q2VIR3-2	31.206	31.2073	31.1854	31.3909	31.3429	31.3402	31.2724	31.2285	30.9795	30.9014	30.9869	30.9452	31.1643	31.2598	31.2412	31.2602	31.0982	30.971	30.9515	30.9034	31.3859	31.2554	31.0935	31.2279
sp|P41208|CETN2_HUMAN	CETN2	P41208	27.3011	27.0109	24.3512	26.1418	24.0003	26.5319	26.7935	27.0278	26.8263	26.7574	26.6296	26.6549	26.33	23.9455	26.5391	23.4241	26.7695	26.8567	26.887	26.8548	26.6687	24.2412	26.8023	26.5746
sp|P41214|EIF2D_HUMAN;sp|P41214-2|EIF2D_HUMAN	EIF2D	P41214;P41214-2	27.7042	27.5217	27.4879	28.0182	27.6973	27.5252	27.5775	27.4203	27.6414	27.7095	27.5627	27.6773	27.4511	27.4451	27.5312	27.6312	27.6722	27.7375	27.6366	27.5912	27.4957	27.5833	27.5792	27.457
sp|P41223|BUD31_HUMAN;sp|P41223-2|BUD31_HUMAN	BUD31	P41223;P41223-2	26.1477	26.6266	27.2053	27.2516	27.8989	28.0409	27.6887	27.7276	27.1194	27.5039	27.5109	27.3446	27.799	27.7861	27.8458	27.6824	27.5984	27.7943	27.9127	27.6693	27.7693	28.0454	28.086	28.0123
sp|P41227|NAA10_HUMAN;sp|P41227-2|NAA10_HUMAN	NAA10	P41227;P41227-2	28.7388	28.5134	28.6424	28.8777	28.4984	28.7421	28.6331	28.8014	28.7346	28.8508	28.9953	28.9835	28.7997	29.044	28.9709	28.8968	28.6765	28.8374	28.7181	28.9722	28.8868	28.8231	28.8058	28.867
sp|P41236|IPP2_HUMAN;sp|Q6NXS1|IPP2B_HUMAN	IPP2;IPP2B	P41236;Q6NXS1	25.6688	25.6035	25.0809	25.6161	25.5783	25.3865	26.2903	25.294	25.2656	24.2299	25.5553	23.5402	23.4318	25.3466	25.4494	24.1829	21.907	23.6038	23.9825	25.1007	25.5233	25.8066	24.1748	24.6661
sp|P41240|CSK_HUMAN	CSK	P41240	26.8179	26.9457	27.1835	26.9234	26.9971	26.7681	26.6836	26.7503	26.3673	26.5269	26.4773	26.7351	26.851	26.6866	26.5774	26.5384	26.832	26.9395	26.8012	26.7277	26.8171	26.8271	26.6954	26.8551
sp|P41250|GARS_HUMAN	GARS	P41250	32.0988	32.127	32.0631	32.0905	32.3107	32.1035	32.1945	32.1408	31.8434	31.7193	31.7651	31.7492	32.2262	32.0163	32.0819	32.1012	31.6701	31.5965	31.7276	31.6906	32.0699	32.1318	32.1968	32.1616
sp|P41252|SYIC_HUMAN	SYIC	P41252	31.6755	31.7514	31.8364	31.8792	31.8537	31.701	31.7019	31.6552	31.5164	31.5291	31.5007	31.5522	31.6198	31.7002	31.666	31.6469	31.4805	31.4789	31.4905	31.4633	31.7351	31.7441	31.6024	31.6139
sp|P41567|EIF1_HUMAN;sp|O60739|EIF1B_HUMAN	EIF1;EIF1B	P41567;O60739	30.0303	30.4611	30.3369	30.5752	30.9991	30.9378	30.7809	30.8841	30.443	30.174	30.2521	30.0693	31.0486	30.9178	30.9427	31.0383	30.3006	30.2384	30.1743	30.1835	30.8632	30.9623	30.8951	30.8586
sp|P42025|ACTY_HUMAN	ACTY	P42025	27.1178	23.7293	25.6051	27.1391	26.2907	26.263	25.7709	26.2313	26.5711	26.8545	26.5135	26.7119	26.487	26.8317	26.7138	26.8338	26.7849	26.3556	26.3579	26.6262	26.8215	27.1775	26.2805	26.7244
sp|P42126-2|ECI1_HUMAN;sp|P42126|ECI1_HUMAN	ECI1	P42126-2;P42126	30.0774	30.0251	30.0077	29.8544	29.9932	29.776	29.8857	29.7611	29.5166	29.2599	29.4966	29.2847	29.5445	29.8143	29.7862	29.7843	29.4792	29.2765	29.3123	29.2325	29.7965	29.6376	29.5442	29.8363
sp|P42166|LAP2A_HUMAN	LAP2A	P42166	31.7591	31.6025	31.542	31.8188	31.419	31.3169	31.4226	31.3085	31.3725	31.2969	31.2572	31.3111	31.3806	31.2891	31.3588	31.3669	31.3974	31.335	31.3989	31.3911	31.2694	31.3181	31.3681	31.3098
sp|P42167|LAP2B_HUMAN;sp|P42167-2|LAP2B_HUMAN	LAP2B	P42167;P42167-2	28.83	29.1376	29.0143	28.8063	28.7299	28.5507	28.701	28.5082	28.7804	28.5271	28.552	28.5683	28.5959	28.5568	28.4384	28.6152	28.5642	28.5799	28.6155	28.4086	28.3442	28.5095	28.5363	28.6164
sp|P42224|STAT1_HUMAN;sp|P42224-2|STAT1_HUMAN	STAT1	P42224;P42224-2	30.6495	30.6551	30.4423	30.5347	30.3929	30.1034	30.0574	30.0619	30.3533	30.3806	30.365	30.478	30.0076	30.1467	30.0974	30.2054	30.4272	30.3928	30.5115	30.5031	30.1575	30.2434	30.0521	30.112
sp|P42226|STAT6_HUMAN;sp|P42226-2|STAT6_HUMAN;sp|P42226-3|STAT6_HUMAN	STAT6	P42226;P42226-2;P42226-3	24.8767	23.2292	23.9375	22.6781	24.4937	24.3079	22.2759	24.6135	24.0868	24.314	23.8653	24.4124	24.1548	24.4708	24.122	23.1053	24.1729	24.715	23.6364	24.0048	24.5244	24.7498	23.95	25.1922
sp|P42285|MTREX_HUMAN	MTREX	P42285	28.8831	29.1242	29.4367	29.0677	29.1326	29.0263	28.9382	28.8348	29.2327	29.1088	29.1699	29.2688	28.9228	28.8767	29.0277	28.9379	29.2275	29.2739	29.0734	29.1672	28.8827	29.0202	28.9963	29.0636
sp|P42330|AK1C3_HUMAN	AK1C3	P42330	35.3406	35.4847	35.34	35.7263	35.4041	35.241	35.2335	35.1253	35.1982	35.1625	35.1048	35.0487	35.1954	35.2552	35.3086	35.2837	35.2766	35.0514	35.0825	35.0927	35.1915	35.1584	35.2322	35.1791
sp|P42330-2|AK1C3_HUMAN	AK1C3	P42330-2	29.9208	28.9287	29.0185	27.9299	29.5079	29.6035	29.7876	29.5099	29.5752	29.9171	29.7634	29.5945	29.2193	29.167	29.3618	29.3457	29.6095	29.6236	30.0499	29.6161	29.8406	29.7295	29.3899	29.6765
sp|P42345|MTOR_HUMAN	MTOR	P42345	27.7157	27.979	27.9761	28.1602	27.6237	27.4322	27.5385	27.4314	27.3879	27.3404	27.405	27.2847	27.2128	27.022	27.1198	27.0889	27.5019	27.4758	27.17	27.4741	27.4067	27.2926	27.1919	27.2374
sp|P42356|PI4KA_HUMAN	PI4KA	P42356	24.6236	25.4675	25.4319	23.0526	23.2995	25.4698	23.9435	24.9594	25.2476	25.1788	25.2422	25.0095	23.0146	24.8374	25.192	25.2211	25.3546	25.485	25.5042	25.1096	25.105	24.9748	24.976	25.1443
sp|P42566|EPS15_HUMAN;sp|P42566-2|EPS15_HUMAN	EPS15	P42566;P42566-2	26.9756	27.0841	27.0334	26.8815	26.4561	26.4583	26.3433	26.3607	26.4745	26.5364	26.3949	26.6534	26.3189	26.3956	26.436	26.3373	26.3637	26.5041	26.2347	26.1653	26.276	26.5116	26.0968	26.1253
sp|P42574|CASP3_HUMAN	CASP3	P42574	25.4108	26.3462	26.3989	24.5046	26.3773	26.576	26.704	26.4281	25.8517	26.3788	26.4924	26.6827	26.0948	26.2635	26.3651	26.3688	26.5217	26.7394	26.48	26.5116	26.155	26.5264	26.6827	26.2971
sp|P42677|RS27_HUMAN	RS27	P42677	31.6281	31.3656	31.299	29.9994	30.8906	30.6889	31.001	30.6591	31.0961	30.9081	31.1451	31.0765	30.8688	30.5652	30.7355	30.6912	31.1413	31.1341	31.1948	31.417	30.6865	30.8176	30.7713	30.8796
sp|P42684-7|ABL2_HUMAN;sp|P42684-5|ABL2_HUMAN;sp|P42684-6|ABL2_HUMAN;sp|P42684|ABL2_HUMAN;sp|P42684-4|ABL2_HUMAN;sp|P42684-10|ABL2_HUMAN;sp|P42684-2|ABL2_HUMAN;sp|P42684-3|ABL2_HUMAN;sp|P42684-8|ABL2_HUMAN	ABL2	P42684-7;P42684-5;P42684-6;P42684;P42684-4;P42684-10;P42684-2;P42684-3;P42684-8	23.218	25.1279	25.5492	24.1331	25.0811	25.2869	25.4029	25.3499	25.4769	25.134	25.4118	25.4096	25.4838	25.0013	25.3461	25.1553	25.3657	25.333	24.5493	25.559	25.1613	25.5557	25.5062	25.2306
sp|P42695|CNDD3_HUMAN	CNDD3	P42695	24.4168	25.2322	23.8092	23.1855	23.8413	23.8419	24.2362	24.3551	23.94	24.2021	23.5958	24.0885	23.8096	22.7326	25.2533	23.9107	23.9304	22.8663	24.8889	23.2452	23.028	22.6381	23.9483	24.5543
sp|P42696|RBM34_HUMAN	RBM34	P42696	28.1852	27.1588	27.1987	23.0327	27.003	27.3526	27.1629	27.2654	26.9768	26.9018	27.0404	27.2172	27.1525	27.244	27.3658	27.3109	27.2169	26.9158	27.0422	26.8751	27.298	27.1999	27.1998	27.3759
sp|P42704|LPPRC_HUMAN	LPPRC	P42704	33.565	33.542	33.5331	33.5626	33.3776	33.2543	33.2968	33.246	33.2593	33.2009	33.2517	33.276	33.246	33.2422	33.2175	33.25	33.2919	33.1907	33.2324	33.1728	33.2212	33.2353	33.2415	33.226
sp|P42765|THIM_HUMAN	THIM	P42765	30.526	30.2782	30.3613	30.5771	30.4795	30.3579	30.3679	30.3083	30.0561	30.0875	29.9411	30.0943	30.2172	30.1782	30.0999	30.2632	30.0648	30.0981	30.0427	29.9924	30.209	30.0799	30.106	30.3399
sp|P42766|RL35_HUMAN	RL35	P42766	31.0486	31.0068	30.9074	31.2013	30.3916	30.4628	30.3532	30.3568	30.2347	30.6231	30.4649	30.4077	30.2687	30.1228	30.0614	30.054	30.174	30.297	30.3609	30.2384	29.8546	30.0539	29.9638	30.0084
sp|P42773|CDN2C_HUMAN	CDN2C	P42773	23.7965	24.3098	23.2937	23.6857	24.3983	24.2872	24.5349	24.4594	24.3324	24.4291	24.5702	24.7057	24.4189	24.7796	24.3639	24.7547	24.6119	24.4766	24.0737	24.5509	24.3475	24.1651	23.9506	24.1146
sp|P42830|CXCL5_HUMAN	CXCL5	P42830	26.8555	27.3618	27.3566	23.7449	25.4403	26.0151	25.477	25.2298	26.8306	26.5828	27.2612	26.9783	25.3477	26.0827	25.2058	25.2964	26.3569	27.1128	26.7827	27.2105	25.0174	25.5396	25.5717	26.0786
sp|P42858|HD_HUMAN	HD	P42858	23.243	23.8602	23.8742	25.9075	25.8131	25.4855	25.9347	25.5374	25.8155	25.7887	25.2949	25.8601	25.2426	25.2544	25.3818	23.304	25.193	22.8675	25.4649	25.6712	25.4448	24.1715	25.3462	25.5786
sp|P42892-3|ECE1_HUMAN;sp|P42892-2|ECE1_HUMAN;sp|P42892-4|ECE1_HUMAN;sp|P42892|ECE1_HUMAN	ECE1	P42892-3;P42892-2;P42892-4;P42892	26.2047	23.3362	25.7098	24.4457	25.286	25.2033	25.3162	25.2573	25.3896	25.4936	25.4035	25.4134	25.3205	24.3386	24.8024	25.402	24.8352	25.6851	25.6771	25.3452	23.9765	25.4246	25.2967	25.4081
sp|P43007|SATT_HUMAN;sp|P43007-2|SATT_HUMAN	SATT	P43007;P43007-2	27.1289	26.7964	26.7891	26.2582	27.4986	27.2074	27.0605	27.1512	26.5023	26.3792	26.5039	26.6283	26.9851	26.4124	26.9308	26.9766	26.2858	26.4805	26.5035	26.1863	27.0026	27.3624	26.9158	26.6897
sp|P43034|LIS1_HUMAN	LIS1	P43034	28.6001	28.8198	28.4377	28.8642	28.795	28.6442	28.5596	28.5794	28.1416	28.4299	28.4936	28.5092	28.5838	28.656	28.6008	28.5974	28.3551	28.4226	28.2932	28.2398	28.6844	28.6189	28.5976	28.6652
sp|P43155|CACP_HUMAN;sp|P43155-2|CACP_HUMAN;sp|P43155-3|CACP_HUMAN	CACP	P43155;P43155-2;P43155-3	28.3727	28.3013	28.1162	28.0589	28.2753	28.0827	28.1361	28.0576	28.1003	27.9214	28.0971	27.8716	28.0891	28.0448	28.091	28.0043	27.8616	27.8192	27.7415	28.0766	28.1712	27.9988	28.0247	27.9984
sp|P43243|MATR3_HUMAN	MATR3	P43243	32.3205	32.3339	32.2057	32.4453	32.4713	32.3391	32.3814	32.266	32.2041	32.1326	32.1466	32.2518	32.2588	32.1247	32.2311	32.2701	32.2133	32.2354	32.1838	32.1489	32.1727	32.1738	32.1901	32.2569
sp|P43246|MSH2_HUMAN;sp|P43246-2|MSH2_HUMAN	MSH2	P43246;P43246-2	30.2052	30.0818	30.1121	30.1364	29.7613	29.6827	29.6566	29.671	29.8764	29.8879	29.9286	29.901	29.6566	29.7029	29.6078	29.6377	29.8212	29.8874	29.8602	29.9344	29.6867	29.6817	29.8055	29.6313
sp|P43304|GPDM_HUMAN;sp|P43304-2|GPDM_HUMAN	GPDM	P43304;P43304-2	29.3901	29.4407	29.2533	29.5394	29.0779	29.2211	29.2441	29.1825	29.2864	29.3319	29.2311	29.3086	29.3411	29.2927	29.2633	29.1432	29.2024	29.3694	29.3655	29.2766	29.2191	29.1298	29.4833	29.4573
sp|P43307|SSRA_HUMAN;sp|P43307-2|SSRA_HUMAN	SSRA	P43307;P43307-2	29.9474	29.7413	29.5477	29.6063	29.5603	29.2425	29.5791	29.3299	29.0378	29.3669	29.0072	29.1761	29.3541	29.0355	29.133	29.1268	29.0945	29.0599	28.8577	29.1005	28.9493	29.0288	29.463	29.2476
sp|P43353|AL3B1_HUMAN;sp|P43353-2|AL3B1_HUMAN	AL3B1	P43353;P43353-2	29.2687	29.0734	29.0701	29.6718	28.7091	28.7551	28.8604	28.7881	29.1589	29.1291	29.0914	29.206	28.8438	28.7482	28.6745	28.5915	29.1924	29.2679	29.2325	29.2365	28.5395	28.751	28.8604	28.8564
sp|P43378|PTN9_HUMAN	PTN9	P43378	24.0902	22.79	24.2698	22.8163	23.6836	23.4708	24.3067	24.2652	24.1315	25.7101	24.2939	24.2722	25.0458	24.257	23.2267	24.012	24.3369	24.2088	24.2763	24.1592	24.3277	24.3061	24.1418	23.6161
sp|P43487-2|RANG_HUMAN;sp|P43487|RANG_HUMAN	RANG	P43487-2;P43487	30.1106	29.7401	30.0588	29.9705	30.3406	30.319	30.3299	30.2877	29.9571	30.1344	30.1753	30.4259	30.3824	30.5492	30.4298	30.4852	30.4009	30.4878	30.1132	30.2932	30.5087	30.2056	30.6118	30.443
sp|P43490|NAMPT_HUMAN	NAMPT	P43490	31.5494	31.6239	31.688	31.8633	31.7488	31.6468	31.6588	31.6774	31.4482	31.421	31.271	31.425	31.6168	31.5185	31.514	31.7011	31.4631	31.4206	31.3642	31.3566	31.6473	31.6967	31.6114	31.6522
sp|P43686|PRS6B_HUMAN;sp|P43686-2|PRS6B_HUMAN	PRS6B	P43686;P43686-2	31.1683	31.1759	31.161	31.2227	31.232	30.9116	31.0281	30.9724	30.9326	30.7974	31.0242	30.8422	31.0707	31.0761	30.9824	31.0552	31.0739	30.938	30.9546	30.8753	30.9808	31.0871	31.0312	30.9061
sp|P43897|EFTS_HUMAN;sp|P43897-2|EFTS_HUMAN	EFTS	P43897;P43897-2	29.6502	29.1832	29.2355	29.6192	29.1389	29.1057	29.184	29.0871	28.976	29.0757	28.9299	28.982	29.2759	29.2759	29.024	28.965	28.9995	28.9933	29.1274	29.1157	29.0482	29.0338	29.3239	29.1424
sp|P45877|PPIC_HUMAN	PPIC	P45877	26.6559	26.8593	26.9671	24.0625	26.0936	23.9701	26.0941	26.0123	26.3483	26.2236	26.2329	26.3443	26.0327	26.204	25.8383	25.9479	26.27	26.0718	25.9905	26.0087	24.2896	26.0538	23.8635	25.9959
sp|P45880|VDAC2_HUMAN;sp|P45880-2|VDAC2_HUMAN;sp|P45880-1|VDAC2_HUMAN	VDAC2	P45880;P45880-2;P45880-1	32.8853	32.9649	32.8296	33.0094	33.1137	33.1758	33.1008	33.0708	32.8994	32.8643	32.7607	32.9181	33.07	33.0643	33.0645	33.0806	32.9786	32.9106	32.8804	32.8218	33.0135	32.9946	33.1074	33.1195
sp|P45954|ACDSB_HUMAN;sp|P45954-2|ACDSB_HUMAN	ACDSB	P45954;P45954-2	28.2508	28.458	28.4533	28.7362	28.5188	28.4923	28.4883	28.4286	28.2128	28.1261	28.2914	28.1304	28.4513	28.3137	28.388	28.41	28.2971	28.3041	28.2768	28.4237	28.3007	28.2356	28.5002	28.3465
sp|P45973|CBX5_HUMAN	CBX5	P45973	30.1822	29.7796	30.03	29.7112	29.9164	29.9376	29.8099	29.8583	29.6117	29.673	29.8917	29.7645	29.6169	29.7178	29.4507	29.8706	29.7306	29.7982	29.8262	29.6791	29.546	29.5758	29.6198	29.8312
sp|P45974-2|UBP5_HUMAN;sp|P45974|UBP5_HUMAN	UBP5	P45974-2;P45974	31.677	31.4684	31.5314	31.466	31.4775	31.2967	31.3369	31.3024	31.1829	31.232	31.1703	31.2556	31.2134	31.1879	31.1831	31.2122	31.291	31.2812	31.2767	31.2825	31.1522	31.1931	31.2342	31.2637
sp|P45985|MP2K4_HUMAN;sp|P45985-2|MP2K4_HUMAN	MP2K4	P45985;P45985-2	27.4713	27.4146	27.194	27.475	27.3235	27.2523	27.4637	27.1761	27.3246	27.2968	27.3496	27.4731	27.1914	27.4015	27.3105	27.2858	27.0767	27.2933	27.129	27.1939	27.2957	27.254	26.9658	27.2035
sp|P46013|KI67_HUMAN	KI67	P46013	31.943	31.672	31.6062	31.844	30.6472	30.6187	30.7161	30.6144	31.4994	31.4041	31.5056	31.4723	30.616	30.5964	30.5967	30.6051	31.5285	31.537	31.5445	31.5769	30.6581	30.6592	30.5897	30.6223
sp|P46020-3|KPB1_HUMAN;sp|P46020-2|KPB1_HUMAN;sp|P46020|KPB1_HUMAN	KPB1	P46020-3;P46020-2;P46020	27.7346	27.7586	27.673	28.3633	27.4703	27.4118	27.5051	27.2116	26.9102	27.0965	27.3142	26.9096	27.8881	27.2247	27.0349	27.3694	27.3593	27.8953	27.8025	27.7855	27.5739	27.7361	27.3324	27.643
sp|P46060|RAGP1_HUMAN	RAGP1	P46060	30.4649	30.5977	30.6486	30.7118	30.1516	30.1104	30.1449	30.0643	30.331	30.2305	30.2904	30.3439	30.0462	30.1402	30.1167	29.9962	30.3469	30.1746	30.2065	30.2709	30.1369	30.1025	29.9422	30.1019
sp|P46063|RECQ1_HUMAN	RECQ1	P46063	28.8359	29.166	29.0396	29.6865	29.1687	29.1783	29.1568	29.146	29.0568	29.1994	29.2112	29.1098	29.2268	29.3195	29.2998	29.2041	29.1294	29.2078	29.261	29.2705	29.2665	29.3445	29.2251	29.2338
sp|P46087|NOP2_HUMAN;sp|P46087-4|NOP2_HUMAN;sp|P46087-2|NOP2_HUMAN;sp|P46087-3|NOP2_HUMAN	NOP2	P46087;P46087-4;P46087-2;P46087-3	30.9903	30.9359	30.9379	31.0034	31.1196	30.986	31.0054	31.0455	30.6363	30.6064	30.5708	30.6108	30.9155	30.9729	30.9352	30.9586	30.6251	30.5924	30.5059	30.5267	30.9176	30.8262	31.0428	30.9613
sp|P46100-4|ATRX_HUMAN;sp|P46100|ATRX_HUMAN;sp|P46100-5|ATRX_HUMAN;sp|P46100-3|ATRX_HUMAN;sp|P46100-2|ATRX_HUMAN;sp|P46100-6|ATRX_HUMAN	ATRX	P46100-4;P46100;P46100-5;P46100-3;P46100-2;P46100-6	27.4898	27.4242	27.4464	27.3459	27.0921	27.4193	27.5905	27.5401	27.985	28.0459	27.8906	27.9923	27.2425	27.5081	27.2959	26.8987	27.8285	27.8656	27.8162	27.8788	27.4651	27.4669	27.0457	27.7009
sp|P46108|CRK_HUMAN;sp|P46108-2|CRK_HUMAN	CRK	P46108;P46108-2	28.3848	28.2768	28.461	28.2285	28.3498	28.0482	28.1378	28.3089	27.955	27.9277	28.126	28.0693	28.0882	28.2162	28.4247	28.2526	27.855	28.0561	28.018	27.95	28.2155	28.1288	28.0442	28.1785
sp|P46109|CRKL_HUMAN	CRKL	P46109	27.7639	27.6279	27.5266	27.2341	27.5103	27.2461	27.5773	27.289	27.4159	27.1423	27.0468	27.4379	27.5385	26.9753	26.8171	27.1628	26.7163	26.8898	26.9103	26.9871	27.198	27.0499	27.191	27.2959
sp|P46199|IF2M_HUMAN	IF2M	P46199	26.1776	25.968	26.0283	25.6633	25.5661	25.39	25.5479	25.4086	25.7339	25.7065	25.5344	25.7847	26.1686	25.8276	25.8291	25.5361	25.4069	25.5347	25.6745	25.9801	25.4369	23.8056	25.4755	25.3935
sp|P46379-2|BAG6_HUMAN;sp|P46379|BAG6_HUMAN;sp|P46379-3|BAG6_HUMAN;sp|P46379-5|BAG6_HUMAN;sp|P46379-4|BAG6_HUMAN	BAG6	P46379-2;P46379;P46379-3;P46379-5;P46379-4	29.8276	29.5402	29.595	29.5524	29.4586	29.3043	29.523	29.3714	29.3957	29.2939	29.3291	29.2622	29.2148	29.1175	29.1599	29.1674	29.3508	29.2212	29.2776	29.2463	29.2523	29.1942	29.1819	29.4149
sp|P46459|NSF_HUMAN;sp|P46459-2|NSF_HUMAN	NSF	P46459;P46459-2	29.9946	29.9993	29.9883	30.1152	29.7377	29.7041	29.7145	29.6243	29.7305	29.6158	29.6517	29.6933	29.6422	29.6162	29.4648	29.6242	29.5786	29.6434	29.565	29.6033	29.5647	29.7174	29.5653	29.6223
sp|P46734-2|MP2K3_HUMAN;sp|P46734|MP2K3_HUMAN;sp|P46734-3|MP2K3_HUMAN	MP2K3	P46734-2;P46734;P46734-3	26.6126	26.5085	26.8731	26.2993	26.2471	26.3551	26.3586	25.9776	26.1466	26.3901	26.3441	26.289	25.8966	26.1953	25.8196	26.2349	26.1482	26.3183	26.3178	26.2468	26.0773	26.2878	26.6024	26.2558
sp|P46736-2|BRCC3_HUMAN;sp|P46736|BRCC3_HUMAN;sp|P46736-3|BRCC3_HUMAN;sp|P46736-5|BRCC3_HUMAN	BRCC3	P46736-2;P46736;P46736-3;P46736-5	26.7385	26.9494	27.0125	26.6451	27.0009	27.1328	26.8586	26.7987	26.9628	26.7905	26.5108	26.6348	26.8902	26.7096	26.6657	26.6547	26.7658	26.498	26.7902	26.5214	26.7548	26.6659	26.6017	26.7902
sp|P46776|RL27A_HUMAN	RL27A	P46776	30.4517	30.5806	30.9832	29.6177	30.4621	30.582	30.7853	30.8417	31.169	31.2237	31.0811	31.2421	30.8167	30.8089	31.0344	30.9616	31.0723	30.8203	30.9044	30.9561	30.7961	30.6545	30.6103	30.5628
sp|P46777|RL5_HUMAN	RL5	P46777	31.6453	31.667	31.5619	31.681	31.3289	31.2916	31.2577	31.2871	31.7072	31.704	31.6962	31.5989	31.2843	31.3822	31.5438	31.373	31.8286	31.6177	31.7679	31.7509	31.3252	31.2453	31.3354	31.2986
sp|P46778|RL21_HUMAN	RL21	P46778	29.7579	30.0926	29.8514	30.5572	29.7287	29.4846	29.3467	29.7822	30.2794	30.1005	30.1772	30.017	29.5818	30.1192	30.1923	30.1331	30.1402	30.0145	30.0898	29.8754	30.3143	29.9007	29.6149	29.5613
sp|P46779|RL28_HUMAN;sp|P46779-2|RL28_HUMAN;sp|P46779-3|RL28_HUMAN;sp|P46779-4|RL28_HUMAN;sp|P46779-5|RL28_HUMAN	RL28	P46779;P46779-2;P46779-3;P46779-4;P46779-5	30.4213	30.741	31.0597	31.4617	30.7657	30.9895	30.9881	30.9788	31.2351	31.166	31.1627	31.1828	30.9254	30.7864	30.9388	30.8436	31.1145	31.2376	31.1212	31.208	31.0066	30.9157	30.9307	30.961
sp|P46781|RS9_HUMAN	RS9	P46781	31.9822	31.6891	31.7474	31.882	31.2071	31.097	31.0785	31.0255	31.3036	31.2782	31.2556	31.2427	31.0675	31.0805	30.9999	31.084	31.3254	31.3367	31.3399	31.3033	31.1057	31.1585	31.0337	31.1257
sp|P46782|RS5_HUMAN	RS5	P46782	31.7541	32.2786	32.0626	32.1376	31.8596	32.1407	32.0093	31.7402	32.2037	32.0277	31.9953	31.9174	31.7865	32.049	32.1884	31.9082	31.9722	31.7592	32.042	32.0918	32.2895	31.9683	31.8902	31.8742
sp|P46783|RS10_HUMAN;sp|Q9NQ39|RS10L_HUMAN	RS10;RS10L	P46783;Q9NQ39	31.4677	31.6726	31.656	32.0118	31.0206	30.7553	30.9703	30.9839	31.6519	31.2777	31.3163	31.175	31.1647	30.8772	31.2241	31.334	31.4942	31.2602	31.41	31.5163	31.3798	31.2067	31.3655	31.1404
sp|P46821|MAP1B_HUMAN	MAP1B	P46821	33.379	33.3063	33.2963	33.4239	33.6798	33.5541	33.5504	33.5462	33.1356	33.0595	33.0563	33.1253	33.4103	33.4053	33.356	33.4416	33.0608	33.0396	32.9905	33.0266	33.3176	33.3531	33.4463	33.4356
sp|P46926|GNPI1_HUMAN;sp|P46926-2|GNPI1_HUMAN	GNPI1	P46926;P46926-2	28.1756	28.8621	28.5212	28.4248	28.456	28.5373	28.4711	28.6506	28.1942	28.2325	28.162	28.0335	28.6762	28.4919	28.5422	28.7867	28.1817	28.2868	28.2702	28.2985	28.6678	28.7711	28.739	28.5258
sp|P46934-4|NEDD4_HUMAN;sp|P46934-3|NEDD4_HUMAN;sp|P46934-2|NEDD4_HUMAN;sp|P46934|NEDD4_HUMAN	NEDD4	P46934-4;P46934-3;P46934-2;P46934	27.1366	26.6075	26.8388	26.8422	27.0541	26.8704	26.6484	27.1634	27.257	27.3661	27.2451	27.0271	26.9915	27.048	26.8955	26.8591	26.9989	27.0134	27.2101	27.2789	27.0663	27.0057	27.0724	27.0809
sp|P46937|YAP1_HUMAN;sp|P46937-9|YAP1_HUMAN;sp|P46937-4|YAP1_HUMAN;sp|P46937-6|YAP1_HUMAN;sp|P46937-7|YAP1_HUMAN;sp|P46937-2|YAP1_HUMAN;sp|P46937-8|YAP1_HUMAN;sp|P46937-3|YAP1_HUMAN;sp|P46937-5|YAP1_HUMAN	YAP1	P46937;P46937-9;P46937-4;P46937-6;P46937-7;P46937-2;P46937-8;P46937-3;P46937-5	28.3494	28.9154	28.603	28.3084	28.6462	28.712	28.6916	28.5705	28.3623	28.6972	28.3865	28.4827	28.5259	28.3027	28.4743	27.9238	28.4333	28.7115	28.5231	28.3618	28.2916	27.9449	28.607	28.4202
sp|P46939|UTRO_HUMAN;sp|P46939-2|UTRO_HUMAN	UTRO	P46939;P46939-2	28.2629	28.1498	28.114	28.5121	28.0009	27.9749	28.0614	27.9378	28.0572	28.0075	28.0618	27.8024	27.8403	27.7049	27.8658	27.7965	28.0919	28.0327	27.9989	28.1362	28.034	27.9487	27.7512	27.8867
sp|P46940|IQGA1_HUMAN	IQGA1	P46940	33.3283	33.2051	33.2141	33.1169	33.0111	32.9647	33.0022	32.9087	32.943	32.9255	32.909	32.9772	32.8859	32.86	32.8264	32.9062	32.9095	32.9234	32.8623	32.8555	32.8566	32.872	32.9057	32.9321
sp|P46976|GLYG_HUMAN;sp|P46976-2|GLYG_HUMAN	GLYG	P46976;P46976-2	27.4975	26.2882	27.8738	27.6436	27.8438	27.298	27.0002	26.9465	26.8463	26.8313	27.0714	26.9496	27.1255	27.1425	27.293	26.9512	26.6472	26.8978	26.9562	27.0721	27.0612	27.0386	26.6512	27.2451
sp|P46977|STT3A_HUMAN;sp|P46977-2|STT3A_HUMAN	STT3A	P46977;P46977-2	28.8212	28.8249	28.9326	28.5651	29.0107	28.9644	28.8678	29.0361	28.8153	29.0433	28.716	28.9229	28.9188	28.9802	28.9218	28.8551	28.6288	28.9191	28.7473	28.7197	28.8941	28.8734	28.7824	28.9759
sp|P47712|PA24A_HUMAN	PA24A	P47712	31.5392	31.3904	31.4065	31.3114	30.8605	30.6233	30.7841	30.6835	30.875	31.0264	30.9009	30.9708	30.6758	30.5873	30.6478	30.7579	30.733	30.8897	30.8858	30.9257	30.6694	30.7944	30.7634	30.7987
sp|P47736|RPGP1_HUMAN;sp|P47736-4|RPGP1_HUMAN;sp|P47736-2|RPGP1_HUMAN;sp|P47736-3|RPGP1_HUMAN	RPGP1	P47736;P47736-4;P47736-2;P47736-3	27.1394	26.6312	26.7217	26.8934	26.4849	26.4583	26.6569	26.2832	26.4059	26.4969	26.5692	26.3313	26.3578	26.3633	26.4062	26.2377	26.5608	26.5896	26.4783	26.6324	26.4384	26.5595	26.565	26.5879
sp|P47755|CAZA2_HUMAN;sp|P47755-2|CAZA2_HUMAN	CAZA2	P47755;P47755-2	30.0057	30.0567	29.775	29.8625	29.9222	29.803	29.7058	29.5675	29.5343	29.5674	29.5099	29.6796	29.7255	29.6521	29.6617	29.7986	29.5778	29.3828	29.4808	29.3962	29.5271	29.8138	29.6881	29.6991
sp|P47756-2|CAPZB_HUMAN;sp|P47756|CAPZB_HUMAN	CAPZB	P47756-2;P47756	31.3727	31.4279	31.5356	31.3543	31.5063	31.4625	31.3421	31.4596	31.1535	31.3098	31.3157	31.3281	31.4065	31.4027	31.4152	31.4014	31.426	31.3932	31.4525	31.3545	31.4932	31.3282	31.3616	31.547
sp|P47813|IF1AX_HUMAN	IF1AX	P47813	29.725	30.149	30.5587	29.8202	30.1303	30.201	30.1161	29.952	29.7343	30.0322	30.3455	29.9742	29.8449	30.1494	29.9317	29.9157	30.1015	30.0744	30.1044	29.9811	30.0091	29.9018	30.04	30.3115
sp|P47895|AL1A3_HUMAN	AL1A3	P47895	27.3023	27.2621	27.0243	27.4433	26.8926	26.812	26.9408	26.975	27.1614	26.5613	26.6162	26.8418	26.4347	26.6782	26.4618	26.7537	26.9641	26.812	26.8454	26.6532	26.599	26.6871	26.8969	26.7869
sp|P47897|SYQ_HUMAN;sp|P47897-2|SYQ_HUMAN	SYQ	P47897;P47897-2	30.7718	30.6116	30.645	30.8513	30.4423	30.2999	30.3496	30.3413	30.3585	30.2876	30.303	30.4025	30.399	30.2526	30.3377	30.3962	30.3317	30.3158	30.392	30.2735	30.4524	30.4641	30.3631	30.3504
sp|P47914|RL29_HUMAN	RL29	P47914	31.0059	31.0534	30.8784	31.3679	30.1453	30.1376	29.7784	29.682	30.6702	30.6697	30.5251	30.5981	29.3363	30.3553	30.499	30.5728	30.063	29.515	29.6877	29.8262	30.668	30.3178	29.9484	29.513
sp|P47985|UCRI_HUMAN;sp|P0C7P4|UCRIL_HUMAN	UCRI;UCRIL	P47985;P0C7P4	30.5223	30.6686	30.717	30.9572	30.5816	30.4708	30.5603	30.6121	30.6703	30.4994	30.4174	30.4153	30.5939	30.7354	30.8744	30.7374	30.6037	30.537	30.4221	30.4456	30.7309	30.5132	30.693	30.6292
sp|P48047|ATPO_HUMAN	ATPO	P48047	30.3035	30.3619	30.3315	30.6098	30.1586	30.2196	30.453	30.2382	29.9389	29.8718	29.8913	29.9617	30.0253	30.2217	30.26	30.3112	29.96	29.8757	29.849	29.817	30.2864	30.1641	30.1266	30.1332
sp|P48059|LIMS1_HUMAN;sp|P48059-4|LIMS1_HUMAN;sp|P48059-2|LIMS1_HUMAN;sp|P48059-5|LIMS1_HUMAN;sp|P48059-3|LIMS1_HUMAN	LIMS1	P48059;P48059-4;P48059-2;P48059-5;P48059-3	28.2167	28.1727	28.1189	27.7924	27.6317	27.4622	27.5978	27.8112	27.5295	27.5371	27.683	27.7384	27.7671	27.6139	27.6945	27.5493	27.681	27.5533	27.7732	27.7463	27.7039	27.6707	27.7012	27.6602
sp|P48147|PPCE_HUMAN	PPCE	P48147	30.137	30.3601	30.3835	30.5235	30.2979	30.2415	30.2866	30.2706	30.3127	30.1195	30.0453	30.1961	30.1619	30.142	30.2738	30.2257	30.1725	30.2902	30.419	30.295	30.1268	30.2253	30.224	30.2162
sp|P48163|MAOX_HUMAN;sp|P48163-2|MAOX_HUMAN	MAOX	P48163;P48163-2	30.3375	30.4435	30.3881	30.6232	30.5629	30.5182	30.525	30.4262	30.1128	30.4062	30.1167	30.2582	30.3332	30.3094	30.4249	30.3409	30.2235	30.1898	30.1521	30.1312	30.3949	30.4124	30.1477	30.2495
sp|P48200|IREB2_HUMAN	IREB2	P48200	28.4916	27.7877	27.7749	27.0274	27.2434	27.1619	27.0878	27.1061	27.6034	27.7078	27.6454	27.7548	26.8147	27.3188	27.0152	26.9692	27.8021	27.6583	27.5133	27.6188	27.3027	27.2889	26.9266	26.95
sp|P48307-2|TFPI2_HUMAN;sp|P48307|TFPI2_HUMAN	TFPI2	P48307-2;P48307	26.4798	27.0231	26.6607	24.4495	26.0797	26.5555	26.5799	26.6716	27.3747	26.4733	27.1258	26.774	26.5501	26.3749	26.682	26.0174	27.2135	27.3924	27.1412	27.1861	26.1486	26.3732	26.7849	26.3219
sp|P48426-2|PI42A_HUMAN;sp|P48426|PI42A_HUMAN	PI42A	P48426-2;P48426	26.0141	25.5404	25.5676	25.3251	23.1956	25.8176	25.6704	25.6691	25.6166	25.667	25.9278	25.6972	25.6803	25.5558	25.5847	25.6757	25.5632	25.2892	25.681	25.4851	25.6844	25.7098	25.6282	25.6044
sp|P48444|COPD_HUMAN;sp|P48444-2|COPD_HUMAN	COPD	P48444;P48444-2	30.9389	30.7839	30.66	30.8483	30.706	30.6193	30.6304	30.58	30.4602	30.4191	30.4275	30.5341	30.6326	30.7166	30.5875	30.626	30.5629	30.4858	30.5183	30.5237	30.5755	30.6634	30.5576	30.5989
sp|P48449|ERG7_HUMAN;sp|P48449-3|ERG7_HUMAN;sp|P48449-2|ERG7_HUMAN	ERG7	P48449;P48449-3;P48449-2	28.4273	28.4597	28.6081	28.2708	27.9723	27.7955	27.9303	27.9055	28.4005	28.2084	28.2581	28.3457	27.6482	27.9861	27.8654	27.8426	28.3889	28.3337	28.2273	28.2548	28.012	27.9669	27.7769	27.7805
sp|P48506|GSH1_HUMAN	GSH1	P48506	30.6517	30.4275	30.5926	30.8014	30.7561	30.786	30.8357	30.7353	30.5966	30.5929	30.5785	30.5179	30.8025	30.8217	30.7803	30.7978	30.537	30.4905	30.4374	30.3768	30.7696	30.7476	30.8845	30.8284
sp|P48507|GSH0_HUMAN;sp|P48507-2|GSH0_HUMAN	GSH0	P48507;P48507-2	30.5522	30.4009	30.8612	30.6691	31.0349	30.8994	30.9237	30.9786	30.7173	30.7172	30.9066	30.894	30.8845	31.0732	31.0181	31.0843	30.615	30.7232	30.8123	30.7599	31.0499	31.167	30.9478	30.9699
sp|P48509|CD151_HUMAN	CD151	P48509	27.3874	27.7656	28.1705	28.2006	27.8926	28.0345	28.0479	28.5156	28.726	28.9581	28.9161	28.687	28.5257	28.7386	28.9388	28.6604	28.5928	28.5761	28.5718	28.9017	28.4963	28.5489	28.861	28.7756
sp|P48556|PSMD8_HUMAN	PSMD8	P48556	30.4447	30.2989	30.3152	30.427	30.5292	30.4319	30.1953	30.1574	30.1296	30.1225	29.9855	29.9751	30.1703	30.172	30.077	30.0289	29.9141	29.934	29.928	30.0081	30.1841	30.0556	30.179	30.0601
sp|P48634|PRC2A_HUMAN;sp|P48634-3|PRC2A_HUMAN;sp|P48634-2|PRC2A_HUMAN;sp|P48634-4|PRC2A_HUMAN	PRC2A	P48634;P48634-3;P48634-2;P48634-4	27.488	27.208	27.1443	27.1362	27.1689	26.9522	27.1106	26.9141	26.6587	26.6691	26.7653	26.5617	26.9157	26.7325	26.8374	27.0038	26.7491	26.7915	26.8247	26.9492	26.9555	26.9953	27.0016	27.0915
sp|P48637|GSHB_HUMAN;sp|P48637-2|GSHB_HUMAN	GSHB	P48637;P48637-2	30.7169	30.6603	30.5933	31.03	30.4825	30.3711	30.4174	30.3269	30.2882	30.4172	30.3347	30.3564	30.2675	30.3967	30.2164	30.2683	30.2963	30.3753	30.3147	30.3668	30.3525	30.3291	30.3207	30.2989
sp|P48643|TCPE_HUMAN;sp|P48643-2|TCPE_HUMAN	TCPE	P48643;P48643-2	32.9686	32.8628	32.9321	32.6059	32.6091	32.4792	32.425	32.3474	32.2962	32.3964	32.3463	32.3606	32.4225	32.3588	32.3424	32.3362	32.3886	32.3311	32.3359	32.3685	32.4036	32.2751	32.4013	32.4049
sp|P48723|HSP13_HUMAN	HSP13	P48723	26.5675	26.4342	26.4705	26.1627	26.6053	26.4081	26.711	26.3748	25.7779	25.9107	25.8934	26.0884	26.5585	26.3084	26.3221	26.4749	25.9533	25.8319	26.0207	26.0743	26.3591	26.2789	26.6178	26.3989
sp|P48729|KC1A_HUMAN;sp|P48729-2|KC1A_HUMAN;sp|P48729-3|KC1A_HUMAN	KC1A	P48729;P48729-2;P48729-3	27.3673	28.0413	27.0578	27.7391	27.4918	27.1765	27.5744	27.8361	27.8186	27.862	27.7171	27.604	27.5939	28.0226	27.5557	27.6259	27.0776	27.7071	27.5704	27.8412	27.7405	27.7109	27.8091	28.154
sp|P48730-2|KC1D_HUMAN;sp|P48730|KC1D_HUMAN;sp|P49674|KC1E_HUMAN	KC1D;KC1E	P48730-2;P48730;P49674	26.2311	26.4577	26.79	26.1025	25.7084	25.6567	25.7083	25.8534	25.6834	25.7779	25.8028	25.7189	25.758	25.6019	25.6126	25.8856	25.9199	25.7724	25.7111	26.1336	25.5991	25.5554	25.6247	25.7866
sp|P48735|IDHP_HUMAN;sp|P48735-2|IDHP_HUMAN	IDHP	P48735;P48735-2	29.4992	29.1417	29.0143	28.7008	28.7966	28.7291	28.7363	28.6881	28.8826	28.7569	28.931	28.5603	28.7485	28.6911	28.7795	28.732	28.8024	28.8134	28.8185	28.9154	28.7425	28.7133	28.7248	28.6037
sp|P48739|PIPNB_HUMAN;sp|P48739-2|PIPNB_HUMAN;sp|P48739-3|PIPNB_HUMAN	PIPNB	P48739;P48739-2;P48739-3	28.2448	28.0616	28.0486	27.7414	28.3515	28.174	28.3264	28.2179	27.9815	28.1038	27.9638	28.075	28.174	28.1652	28.0471	28.1862	28.1052	28.1156	28.2141	27.9791	28.1048	28.2214	28.0604	28.2801
sp|P48960-2|CD97_HUMAN;sp|P48960-3|CD97_HUMAN;sp|P48960|CD97_HUMAN	CD97	P48960-2;P48960-3;P48960	27.285	27.3742	27.2183	27.4151	26.9901	26.4994	26.4136	26.4649	26.5543	26.7819	26.7558	26.8548	26.457	26.422	26.5097	26.5633	26.5475	26.4744	26.7235	26.3276	26.3871	27.0531	26.2607	26.2739
sp|P49005|DPOD2_HUMAN	DPOD2	P49005	26.885	27.4197	27.4074	27.8292	27.2229	26.961	26.8948	26.9334	27.1265	26.854	27.2231	27.0785	26.8401	26.9385	26.9879	26.8953	27.007	27.1817	27.0258	27.1159	26.8089	26.9426	26.6925	26.9351
sp|P49006|MRP_HUMAN	MRP	P49006	27.865	28.4025	28.2498	28.5049	28.2123	28.1156	28.3241	28.0936	28.2368	28.4666	28.3664	28.2753	28.1498	28.1119	28.1727	27.9928	28.1299	28.5016	28.033	28.2035	27.575	27.6658	28.068	27.9633
sp|P49023|PAXI_HUMAN;sp|P49023-2|PAXI_HUMAN;sp|P49023-3|PAXI_HUMAN;sp|P49023-4|PAXI_HUMAN	PAXI	P49023;P49023-2;P49023-3;P49023-4	28.814	28.8965	28.9471	29.1727	28.9761	28.7761	28.9413	28.9716	29.0482	29.06	29.0779	28.7985	28.9835	29.087	28.9972	29.032	28.9048	28.9134	28.8606	28.9499	29.0428	28.9776	28.9959	28.9935
sp|P49069|CAMLG_HUMAN	CAMLG	P49069	25.2407	25.4178	25.6271	23.0561	25.3195	25.2203	24.712	24.928	25.0691	24.7137	24.8743	22.4512	22.8875	24.8273	25.1499	23.1218	24.1888	23.1201	23.431	25.1078	22.6125	25.3814	23.3463	24.2951
sp|P49137|MAPK2_HUMAN;sp|P49137-2|MAPK2_HUMAN	MAPK2	P49137;P49137-2	26.8142	26.6866	26.631	26.4726	26.0407	26.3463	26.347	26.2147	26.1576	26.0432	26.3706	25.9096	26.1214	25.9847	26.0847	26.1008	25.9951	25.9603	26.0579	25.974	25.8942	24.4265	25.9054	26.0249
sp|P49189|AL9A1_HUMAN;sp|P49189-3|AL9A1_HUMAN;sp|P49189-2|AL9A1_HUMAN	AL9A1	P49189;P49189-3;P49189-2	30.5967	30.5687	30.6286	30.4732	30.4369	30.2275	30.3487	30.1486	30.0504	29.8656	30.059	29.9584	30.08	30.1142	29.9768	30.1054	30.0912	30.1337	30.0384	30.0201	30.0797	30.1031	30.1155	30.2024
sp|P49207|RL34_HUMAN	RL34	P49207	30.3755	30.6702	30.1393	30.9766	30.093	30.5768	30.4498	30.8352	31.1578	31.2907	31.2318	31.126	30.56	30.704	30.735	30.7455	30.7114	31.0026	31.0797	31.1971	30.7217	30.5742	30.8769	30.9743
sp|P49247|RPIA_HUMAN	RPIA	P49247	24.1874	25.3207	24.994	23.7975	24.9337	25.631	25.0962	25.1427	25.0525	25.2139	25.2018	25.0291	25.1191	25.4194	25.2179	25.1035	25.2034	25.1311	24.8683	25.1426	25.3783	25.602	25.2885	25.4767
sp|P49257|LMAN1_HUMAN	LMAN1	P49257	28.703	28.5183	28.6225	28.6265	28.9542	28.8911	28.8459	29.1508	29.0423	28.937	29.0557	29.1306	29.1396	29.1686	29.1804	29.1858	29.071	28.9312	28.9191	28.9512	29.1663	29.2165	29.1363	29.1241
sp|P49321|NASP_HUMAN;sp|P49321-3|NASP_HUMAN;sp|P49321-4|NASP_HUMAN;sp|P49321-2|NASP_HUMAN	NASP	P49321;P49321-3;P49321-4;P49321-2	31.289	31.1077	31.0049	31.1252	31.0211	30.8328	30.8908	30.7909	30.897	30.9999	30.9503	30.9574	30.7944	30.7228	30.7568	30.7604	30.8635	30.8858	30.9002	30.8636	30.7057	30.8146	30.8714	30.8322
sp|P49327|FAS_HUMAN	FAS	P49327	34.4126	34.3909	34.3925	34.617	33.6554	33.6065	33.53	33.5314	34.1002	34.0972	34.0495	34.1045	33.5555	33.4955	33.4963	33.4809	34.1331	34.1718	34.0815	34.0899	33.5686	33.5654	33.4654	33.5043
sp|P49354-2|FNTA_HUMAN;sp|P49354|FNTA_HUMAN	FNTA	P49354-2;P49354	26.9755	27.5242	27.1275	26.9628	28.2232	28.3465	28.0522	28.045	27.808	28.4468	28.1713	28.096	28.1438	28.3771	28.3757	28.2212	28.1874	28.16	27.9258	28.0549	28.4096	28.1425	27.9362	28.0105
sp|P49356|FNTB_HUMAN;sp|P49356-2|FNTB_HUMAN	FNTB	P49356;P49356-2	27.3002	27.203	27.147	26.764	26.6757	26.8373	26.814	26.833	27.05	26.8116	26.8644	26.9917	27.1837	27.0142	26.8482	26.7301	27.0051	26.9955	26.9634	26.8	26.7841	26.706	27.0426	27.0881
sp|P49366-2|DHYS_HUMAN;sp|P49366|DHYS_HUMAN;sp|P49366-3|DHYS_HUMAN	DHYS	P49366-2;P49366;P49366-3	24.6855	24.1018	25.0181	24.4703	24.6623	24.3909	23.891	24.2928	24.0922	23.7469	23.9366	24.1865	23.7548	24.2902	24.2989	23.1143	24.5631	24.4193	24.4179	23.984	24.2557	24.5473	23.8708	23.8565
sp|P49368|TCPG_HUMAN;sp|P49368-2|TCPG_HUMAN	TCPG	P49368;P49368-2	33.0166	32.94	32.919	33.0779	32.858	32.774	32.7619	32.8165	32.799	32.8502	32.7517	32.7817	32.7382	32.7639	32.8728	32.8748	32.7371	32.7132	32.7378	32.5976	32.7726	32.7594	32.7242	32.7408
sp|P49406|RM19_HUMAN	RM19	P49406	29.052	28.2867	28.5559	28.5681	28.4331	28.2831	28.3359	28.1936	28.3043	28.0989	28.0986	28.2081	28.0992	28.3797	28.3265	28.2794	27.9693	28.0189	28.0225	27.7761	28.4202	28.4455	28.0081	27.9902
sp|P49407-2|ARRB1_HUMAN;sp|P49407|ARRB1_HUMAN	ARRB1	P49407-2;P49407	23.4435	25.1483	25.2837	25.1128	24.7511	24.7486	24.8294	24.5726	24.9975	24.9189	25.189	24.9215	24.8343	23.8012	24.6408	24.5388	25.0055	24.9121	25.0556	25.2155	24.8176	24.3473	24.9661	25.1158
sp|P49411|EFTU_HUMAN	EFTU	P49411	32.4968	32.5802	32.6012	32.746	32.6063	32.5187	32.5753	32.5208	32.2266	32.1635	32.2803	32.1486	32.3836	32.3738	32.3741	32.527	32.1417	32.1799	32.0943	32.1676	32.4776	32.4275	32.4385	32.463
sp|P49419-2|AL7A1_HUMAN;sp|P49419|AL7A1_HUMAN;sp|P49419-4|AL7A1_HUMAN	AL7A1	P49419-2;P49419;P49419-4	31.1375	30.9389	31.015	31.1023	30.6672	30.7251	30.5493	30.5669	30.5171	30.5958	30.5455	30.6251	30.5003	30.5068	30.4713	30.5077	30.6236	30.7176	30.5765	30.541	30.5154	30.623	30.5324	30.4465
sp|P49427|UB2R1_HUMAN	UB2R1	P49427	24.8325	24.2935	24.4764	23.844	24.1592	24.2746	24.4392	24.0675	24.3774	24.1407	23.9903	24.191	24.3154	24.7555	23.074	23.8369	24.0514	24.0938	24.0044	23.1713	24.2916	24.1648	23.7865	23.6077
sp|P49448|DHE4_HUMAN	DHE4	P49448	24.1798	24.1673	23.6591	24.0042	24.5194	23.2892	24.5812	23.8361	23.9364	22.5428	24.0444	22.9702	23.1932	23.2723	24.0446	24.1951	24.1877	23.7709	23.7915	24.0445	23.7111	22.9108	23.8493	23.239
sp|P49458|SRP09_HUMAN;sp|P49458-2|SRP09_HUMAN	SRP09	P49458;P49458-2	28.3245	28.6645	28.6137	27.0588	29.2246	29.1092	28.9964	29.0826	29.1225	29.2467	29.0569	29.1515	28.88	29.2443	29.0111	28.9968	29.1086	28.9664	29.0653	29.1325	28.896	29.3207	28.8558	29.059
sp|P49459|UBE2A_HUMAN;sp|P49459-3|UBE2A_HUMAN;sp|P49459-2|UBE2A_HUMAN	UBE2A	P49459;P49459-3;P49459-2	23.7314	23.5732	22.5203	26.645	24.5288	24.3459	23.658	24.1528	26.7888	22.4055	26.4745	26.7846	26.2492	26.083	26.4366	26.5635	26.5914	26.6838	26.9421	26.6345	26.5245	26.5156	26.3341	26.3521
sp|P49585|PCY1A_HUMAN	PCY1A	P49585	27.9242	27.8984	27.6975	27.8096	27.7788	27.6307	28.041	27.5159	27.1783	27.5315	27.4281	27.5406	27.7279	27.5706	27.5347	27.4019	27.4371	27.4172	27.199	27.4518	27.1911	27.436	27.7799	27.4913
sp|P49588|SYAC_HUMAN;sp|P49588-2|SYAC_HUMAN	SYAC	P49588;P49588-2	32.8943	32.8667	32.7871	32.7516	33.157	33.0644	33.1259	33.1119	32.6995	32.7393	32.7248	32.7166	33.1704	33.1315	33.1458	33.0653	32.7844	32.7692	32.7105	32.6877	33.1535	33.1799	33.0677	33.0581
sp|P49589-3|SYCC_HUMAN;sp|P49589|SYCC_HUMAN;sp|P49589-2|SYCC_HUMAN	SYCC	P49589-3;P49589;P49589-2	30.6194	30.4357	30.4089	30.5691	30.683	30.6669	30.6221	30.4766	29.9901	29.9758	30.0812	30.0164	30.5521	30.5417	30.4535	30.5531	29.989	30.0505	30.0149	30.012	30.5138	30.5046	30.4676	30.5945
sp|P49590-2|SYHM_HUMAN;sp|P49590|SYHM_HUMAN	SYHM	P49590-2;P49590	26.856	26.9764	26.9292	26.4682	27.0843	26.8195	26.7462	26.6694	26.4286	26.6421	26.4726	26.5185	26.7391	26.8223	26.8037	26.5946	26.4651	26.4268	26.396	26.4478	26.4972	26.8956	26.8792	26.9039
sp|P49591|SYSC_HUMAN	SYSC	P49591	29.9978	29.9498	29.9826	30.2148	30.6422	30.7678	30.7432	30.6472	30.1438	30.0085	30.1323	30.102	30.6941	30.6821	30.7468	30.6905	30.1305	30.0148	30.0675	30.0901	30.654	30.6556	30.7231	30.7628
sp|P49593|PPM1F_HUMAN;sp|P49593-2|PPM1F_HUMAN	PPM1F	P49593;P49593-2	25.2965	23.3918	26.7049	27.0121	27.0423	26.6539	26.5558	26.4448	26.8291	26.8071	26.6956	26.6007	26.6407	23.1643	26.1595	26.6235	26.5764	26.7196	26.7003	26.7849	23.788	26.5587	26.7749	26.4885
sp|P49642|PRI1_HUMAN	PRI1	P49642	26.7136	26.3019	26.3407	26.3477	25.6006	25.6036	25.3254	25.8477	26.5327	26.6395	26.0504	26.6256	25.6045	26.0408	25.6556	25.9905	26.4813	26.3049	25.989	26.1757	25.5247	25.7085	25.8235	25.5686
sp|P49643|PRI2_HUMAN	PRI2	P49643	24.4897	25.9837	25.4769	22.9352	24.9094	25.3178	24.3142	24.6199	25.1598	25.3681	25.1952	25.6473	24.8254	24.9339	25.208	24.6148	25.8808	26.1563	25.8003	25.7559	25.3217	25.9904	24.9088	24.6409
sp|P49711|CTCF_HUMAN;sp|P49711-2|CTCF_HUMAN	CTCF	P49711;P49711-2	23.7663	26.2892	26.4832	23.6375	26.3769	26.0536	26.2814	26.6209	26.5356	26.4749	26.3928	26.1517	26.4495	26.4184	26.4145	26.3049	25.9034	26.5105	26.2451	26.2932	26.2341	26.049	26.2861	26.2487
sp|P49720|PSB3_HUMAN	PSB3	P49720	29.8821	29.8553	29.7919	30.2814	30.1477	29.957	30.1366	30.1361	29.7657	29.7404	29.8194	29.7515	29.9657	30.0045	29.9784	30.0698	29.8346	29.8387	29.842	29.6854	29.9878	29.8544	29.9963	29.9408
sp|P49721|PSB2_HUMAN	PSB2	P49721	30.3125	30.2984	30.1116	30.4304	30.0614	30.112	30.2739	30.032	29.9878	29.9994	29.7971	29.8659	30.1516	29.7881	29.764	29.906	29.8736	29.9446	29.785	29.8292	29.8381	29.7409	29.8024	29.9863
sp|P49736|MCM2_HUMAN	MCM2	P49736	30.3972	30.5488	30.6412	30.394	30.3745	30.2402	30.1446	30.0716	30.3116	30.2421	30.2908	30.3288	30.1903	30.004	30.2374	30.1119	30.434	30.3503	30.2389	30.3141	30.0334	30.0828	30.1625	30.0709
sp|P49748-3|ACADV_HUMAN;sp|P49748|ACADV_HUMAN;sp|P49748-2|ACADV_HUMAN	ACADV	P49748-3;P49748;P49748-2	31.3086	31.1971	31.1309	31.1835	31.011	30.9134	30.943	30.898	30.7791	30.7769	30.8215	30.8105	31.0186	30.8697	30.9004	30.8633	30.9145	30.8392	30.8971	30.7982	30.9159	30.8549	30.7871	30.8955
sp|P49750|YLPM1_HUMAN;sp|P49750-1|YLPM1_HUMAN;sp|P49750-3|YLPM1_HUMAN	YLPM1	P49750;P49750-1;P49750-3	29.0042	28.9793	29.1069	29.4884	29.3529	29.0852	29.2266	29.0467	29.051	28.9835	29.1069	29.0018	29.0813	29.0989	29.1094	29.0938	29.0951	29.1056	29.1489	29.1378	29.0524	29.1292	29.0944	29.1339
sp|P49754-2|VPS41_HUMAN;sp|P49754|VPS41_HUMAN;sp|P49754-3|VPS41_HUMAN	VPS41	P49754-2;P49754;P49754-3	22.1076	24.1175	23.1668	23.4424	22.981	24.2046	24.254	23.0543	24.3185	24.4814	24.5177	24.3686	25.0517	24.3359	24.28	23.4861	24.3746	23.8566	23.6683	24.1984	24.5491	23.8554	24.003	23.1704
sp|P49755|TMEDA_HUMAN	TMEDA	P49755	30.4873	30.5548	30.5299	30.8049	30.4311	30.3349	30.3839	30.2129	30.1994	30.0218	30.1309	30.1315	30.1493	30.2205	30.3132	30.3643	30.193	30.0512	30.0428	30.0807	30.1011	29.8479	30.1044	30.2472
sp|P49756|RBM25_HUMAN	RBM25	P49756	29.2859	28.982	28.757	28.9575	29.2272	29.1625	29.177	29.2181	29.1561	29.091	29.1526	28.9181	29.1571	29.1324	29.0334	29.0743	28.9312	29.0125	29.1676	29.103	29.1893	29.452	29.1309	29.1002
sp|P49757-3|NUMB_HUMAN;sp|P49757|NUMB_HUMAN;sp|P49757-4|NUMB_HUMAN;sp|P49757-2|NUMB_HUMAN;sp|P49757-8|NUMB_HUMAN;sp|P49757-7|NUMB_HUMAN;sp|P49757-6|NUMB_HUMAN;sp|P49757-5|NUMB_HUMAN	NUMB	P49757-3;P49757;P49757-4;P49757-2;P49757-8;P49757-7;P49757-6;P49757-5	27.771	27.7811	27.4152	27.3073	27.5085	27.5954	27.3822	27.5054	27.4387	27.6211	27.3421	27.5324	27.7385	27.4143	27.4217	27.2781	27.5691	27.4734	27.4139	27.6364	27.4168	27.4344	27.4805	27.6112
sp|P49768-2|PSN1_HUMAN;sp|P49768|PSN1_HUMAN;sp|P49768-7|PSN1_HUMAN;sp|P49768-6|PSN1_HUMAN	PSN1	P49768-2;P49768;P49768-7;P49768-6	26.2443	23.0047	26.3313	24.4384	25.7975	25.9144	26.0228	25.8516	25.8759	23.3337	25.1515	26.0866	25.9592	26.1027	26.0312	26.1546	25.9251	25.627	25.8668	25.9733	25.9409	25.9539	25.6967	25.858
sp|P49770|EI2BB_HUMAN	EI2BB	P49770	28.6625	28.445	28.1093	28.439	28.5557	28.2356	28.6507	28.1922	28.2311	28.2779	28.3324	28.1419	28.366	28.2544	28.3958	28.3094	27.9692	28.2926	28.3503	28.3919	28.521	28.3747	28.44	28.4373
sp|P49773|HINT1_HUMAN	HINT1	P49773	31.6181	31.3308	31.3883	30.3564	31.2967	31.4329	31.4517	31.4563	31.0995	31.0798	31.2183	31.1513	31.4766	31.451	31.3687	31.3371	31.3365	31.287	31.0884	31.3929	31.4163	31.5424	31.5511	31.5103
sp|P49790-3|NU153_HUMAN;sp|P49790|NU153_HUMAN;sp|P49790-2|NU153_HUMAN	NU153	P49790-3;P49790;P49790-2	29.2746	29.1865	29.098	29.3081	29.0637	29.0048	29.2432	29.1783	29.0512	28.9754	29.0513	29.0924	29.1268	29.1421	29.0367	29.1051	29.1789	29.2152	29.1378	29.0841	29.1195	29.1944	29.1509	29.1045
sp|P49792|RBP2_HUMAN	RBP2	P49792	31.3719	31.412	31.4671	31.5837	31.1362	31.06	31.0877	31.0397	31.1228	31.0774	31.1195	31.1108	30.9689	31.044	31.0117	30.9527	31.0652	31.0765	31.1056	31.1313	31.1168	31.1812	31.0539	30.995
sp|P49821-2|NDUV1_HUMAN;sp|P49821|NDUV1_HUMAN	NDUV1	P49821-2;P49821	28.8041	29.0945	29.0909	28.9731	29.1503	29.2449	29.1938	29.2812	29.0053	29.2568	29.1974	29.2868	29.1196	29.2095	29.1328	29.1981	29.2112	29.1388	29.1954	29.2301	29.3407	29.1701	29.1999	29.2344
sp|P49840|GSK3A_HUMAN	GSK3A	P49840	28.1678	28.4462	28.2395	28.0755	28.2168	28.3179	28.4113	28.4742	28.2179	28.1544	28.2486	28.2214	28.3816	28.1765	28.1305	28.0729	28.2155	28.2771	28.1623	28.2396	28.0103	27.6182	28.1987	28.1963
sp|P49841|GSK3B_HUMAN;sp|P49841-2|GSK3B_HUMAN	GSK3B	P49841;P49841-2	27.3961	27.3502	27.2852	26.5753	27.2791	26.8887	27.0294	27.1922	27.205	27.2285	27.1472	27.3252	27.278	26.8515	27.0785	27.1153	27.1594	27.1228	26.9793	27.2817	26.7233	27.0735	27.1692	27.3995
sp|P49848-4|TAF6_HUMAN;sp|P49848|TAF6_HUMAN;sp|P49848-3|TAF6_HUMAN;sp|P49848-2|TAF6_HUMAN	TAF6	P49848-4;P49848;P49848-3;P49848-2	23.3568	24.5541	24.5361	24.071	24.8803	24.3417	24.3635	24.4881	24.1508	24.3356	24.8673	24.5539	24.3257	24.376	24.605	23.4858	24.6911	24.5029	24.7049	24.4384	24.8144	24.9237	24.3851	24.5502
sp|P49902|5NTC_HUMAN;sp|P49902-2|5NTC_HUMAN	5NTC	P49902;P49902-2	29.074	29.0364	28.7974	28.5717	28.8371	28.7723	28.7454	28.7543	28.4792	28.5923	28.5827	28.6598	28.4997	28.4855	28.397	28.3987	28.4802	28.6163	28.6898	28.524	28.4171	28.6002	28.5382	28.7468
sp|P49903|SPS1_HUMAN;sp|P49903-2|SPS1_HUMAN;sp|P49903-4|SPS1_HUMAN	SPS1	P49903;P49903-2;P49903-4	27.2824	27.4551	27.6219	27.6492	27.6216	27.3798	27.6546	27.2754	27.1613	27.0224	27.0771	27.1189	27.3256	27.3088	27.2593	27.304	27.1517	27.246	27.0896	27.1458	27.2864	27.2166	27.3468	27.4122
sp|P49914|MTHFS_HUMAN;sp|P49914-2|MTHFS_HUMAN	MTHFS	P49914;P49914-2	27.1787	26.7584	27.2555	27.3767	26.605	26.5437	26.6792	26.6487	26.8028	26.6125	26.6799	26.5261	26.4569	26.5895	26.5096	26.3745	26.6241	26.5089	26.486	26.4573	26.683	26.458	26.6453	26.6231
sp|P49915|GUAA_HUMAN;sp|P49915-2|GUAA_HUMAN	GUAA	P49915;P49915-2	31.4059	31.1184	31.1445	31.3032	31.1423	31.0447	31.0425	30.9708	31.073	31.1335	31.0541	31.0492	30.998	31.073	31.0067	31.0712	31.1847	31.1442	31.1533	31.07	31.0001	30.91	30.9839	31.0894
sp|P49916-3|DNLI3_HUMAN;sp|P49916|DNLI3_HUMAN;sp|P49916-4|DNLI3_HUMAN;sp|P49916-2|DNLI3_HUMAN	DNLI3	P49916-3;P49916;P49916-4;P49916-2	28.121	27.6534	27.8362	27.2342	27.8289	27.6404	27.4661	27.3878	27.571	27.5144	27.5665	27.5591	27.6228	27.631	27.5887	27.6382	27.5455	27.5995	27.4882	27.5704	27.6282	27.536	27.5823	27.7477
sp|P49959-3|MRE11_HUMAN;sp|P49959|MRE11_HUMAN;sp|P49959-2|MRE11_HUMAN	MRE11	P49959-3;P49959;P49959-2	29.6	29.3627	29.4606	29.5937	29.1854	29.1121	29.1678	29.0338	29.0562	28.9315	29.0821	28.9991	28.9475	28.9255	28.9965	29.0188	28.9733	29.0294	28.9851	28.9671	28.8545	29.0623	29.0039	29.1139
sp|P50148|GNAQ_HUMAN	GNAQ	P50148	23.0114	25.2745	22.9181	23.7539	24.5794	25.6815	25.8989	25.5215	25.378	25.5654	25.2444	25.3766	23.9531	25.4916	25.3221	25.4071	25.3733	25.6608	25.2956	24.448	25.4232	25.1979	25.8091	25.3334
[truncated: 3,478 more rows]
