# Supplementary material for: Attenuation of SARS‐CoV‐2 replication and associated inflammation by concomitant targeting of viral and host cap 2'‐O‐ribose methyltransferases
Source: EMBO J. 2022 Jul 25;41(17):e111608. doi: 10.15252/embj.2022111608 (PMC9350232; doi:10.15252/embj.2022111608)
Supplement: Supplementary file 5 — Dataset EV3 [file EMBJ-41-e111608-s007.xlsx]

## Sheet: Dataset EV3
Dataset EV3 | Characterization of DZNep treatment in A549-ACE2 human lung derived cell line by LC-MS/MS. A549-ACE2 cells were pretreated for 6 h with DZNep (0.75 μM) or vehicle (PBS) and infected with mock, SARS-CoV or SARS-CoV-2 at MOI 3 for 24 h. Protein content of the cells was isolated and used for LC-MS/MS based full proteome analysis as described in the methods section. Normalized LFQ value…
Majority Protein Ids	Gene names	external synonym	mock_DZNep_1	mock_DZNep_2	mock_DZNep_3	mock_DZNep_4	mock_vehicle_1	mock_vehicle_2	mock_vehicle_3	SARSCoV_DZNep_1	SARSCoV_DZNep_2	SARSCoV_DZNep_3	SARSCoV_DZNep_4	SARSCoV_vehicle_1	SARSCoV_vehicle_2	SARSCoV_vehicle_3	SARSCoV_vehicle_4	SARSCoV2_DZNep_1	SARSCoV2_DZNep_2	SARSCoV2_DZNep_3	SARSCoV2_DZNep_4	SARSCoV2_vehicle_1	SARSCoV2_vehicle_2	SARSCoV2_vehicle_3	SARSCoV2_vehicle_4	SARSCoV (log2 fc)	SARSCoV (p)	SARSCoV2 (log2 fc)	SARSCoV2 (p)	DZNep (mock) (log2fc)	DZNep (mock) (p)	DZNep (SARSCoV) (log2 fc)	DZNep (SARSCoV) (p)	DZNep (SARSCoV2) (log2 fc)	DZNep (SARSCoV2) (p)
A0A024RBG1;Q9NZJ9-2;Q9NZJ9-3;Q96G61;Q8NFP7	NUDT4;NUDT11;NUDT10	NUDT4;NUDT11;NUDT10;DIPP3a;hDIPP3alpha;DIPP3b;FLJ10628;hDIPP3beta;DIPP2;DIPP2alpha;DIPP2beta;HDCMB47P;KIAA0487	31.8466	31.7256	24.2296	31.9205	31.9639	31.9317	31.4358	31.8473	32.0324	31.9638	32.0968	31.8277	31.7249	31.954	31.9031	32.1928	31.6504	31.9982	31.8034	30.4528	31.7351	31.9048	31.8043	0		0		0		0		0
A0AV96;A0AV96-2	RBM47	RBM47;FLJ20273;NET18	26.8373	26.951	26.7863	27.0068	26.9012	27.0218	26.7932	26.7221	26.7353	26.8181	26.7321	26.9724	26.7666	26.7473	26.6986	26.8722	26.637	26.5533	27.0191	26.7445	26.599	26.7285	26.8328	0		0		0		0		0
A0AVT1;A0AVT1-2	UBA6	UBA6;FLJ10808;UBE1L2	27.32	27.411	27.3931	27.4045	27.4029	27.4107	27.494	27.3631	27.3534	27.1872	27.6401	27.5035	27.4497	27.4601	27.454	27.5142	27.4313	27.3993	27.4332	27.5426	27.5314	27.4356	27.4354	0		0		0		0		0
A0FGR8-2;A0FGR8;A0FGR8-6	ESYT2	ESYT2;CHR2SYT;FAM62B;KIAA1228	27.6204	27.6879	27.7151	27.7526	27.7642	27.7611	27.6253	27.7407	27.6903	27.6802	27.4314	27.6639	27.6313	27.6779	27.6117	27.6792	27.6634	27.6769	27.6511	27.7526	27.5782	27.809	27.7304	-0.0156132		0		0		0		0
A0JLT2;A0JLT2-2	MED19	MED19;LCMR1	24.5678	24.8821	24.7874	24.7149	23.796	23.421	23.2166	25.5263	24.4621	24.3966	24.3019	23.4893	23.5018	25.0701	23.01	24.8408	25.2693	23.9392	24.7152	24.3712	23.7427	25.1383	25.255	0		0.758084	0.00152144	0.831569	0.00469364	0.764863	0.00866314	0
A0JNW5	UHRF1BP1L	UHRF1BP1L;KIAA0701	24.2327	24.4537	24.5636	24.5047	24.269	24.2359	24.1773	24.4052	24.4835	24.3487	24.9314	24.6085	24.6475	24.4953	24.4907	24.6558	24.5665	24.3364	24.6028	24.4271	24.8561	24.4855	24.6261	0.118481	0.0126134	0.119717	0.00838007	0		0		0
A0MZ66;A0MZ66-6;A0MZ66-3;A0MZ66-5;A0MZ66-4;A0MZ66-8;A0MZ66-2	KIAA1598	KIAA1598;SHTN1	27.4597	27.3482	27.346	27.459	27.6045	27.4859	27.5754	27.45	27.359	27.3834	27.3635	27.4289	27.3767	27.3464	27.4303	27.371	27.266	27.4402	27.4045	27.421	27.5036	27.3729	27.3661	-0.1625	4.15227e-05	-0.133406	0.00172162	-0.146208	0.000688174	-0.0119186		-0.0349859	0.445837
A0PJW6	TMEM223	TMEM223;MGC3196	25.0233	23.322	23.5344	23.4493	24.5312	24.7069	24.9034	23.0454	23.2719	23.5832	23.8756	25.2193	24.8179	24.7895	24.7907	23.2492	24.1054	23.6755	23.3941	24.3296	23.075	24.868	24.8904	0.140896	0.731699	-0.453087	0.196101	-0.919863	0.0282117	-1.41484	0.0598175	-0.684144	0.12664
A1L0T0	ILVBL	ILVBL;209L8;AHAS;FLJ39061;HACL1L;ILV2H;MGC1269;MGC19535	26.8433	26.9074	26.8002	26.8261	26.5849	26.6206	26.5793	26.8118	26.8267	26.7601	27.1096	26.6921	26.5882	26.8531	26.7127	26.8382	26.9357	26.9568	26.8564	26.918	26.8148	26.6711	26.7292	0.129531	0.060979	0.186055	0.00520083	0.250996	0.000326555	0.174236	0.00698415	0.113674	0.125888
A1L390;A1L390-3;A1L390-2	PLEKHG3	PLEKHG3;ARHGEF43;KIAA0599	25.3779	25.389	25.5877	25.5388	25.5712	25.3082	25.415	25.3098	25.4437	25.3517	25.4113	25.2785	25.4007	25.3124	25.2527	25.3809	25.5061	25.2607	25.3611	25.3562	25.1516	25.2982	25.3747	0		-0.00609513		0.0539969	0.0481466	0		0
A1X283	SH3PXD2B	SH3PXD2B;FLJ20831;KIAA1295	25.8683	25.9303	25.7311	26.0501	25.9892	25.9876	26.0242	25.944	25.9501	25.9144	25.9823	26.0225	26.0959	25.9731	26.0055	26.1519	26.0268	25.9015	26.0516	26.1095	25.9935	26.0163	26.1766	0		0.0418767	0.107211	-0.0770708	0.0693465	-0.0265416		0
A2RRP1;A2RRP1-2	NBAS	NBAS;NAG	24.6501	24.8572	24.5991	24.8307	24.3915	24.4093	24.5759	24.7786	24.7483	24.5285	24.9639	24.8576	24.5038	24.9676	24.4278	24.6841	24.7773	24.6471	24.788	24.6401	24.8446	24.4796	24.4588	0		0		0		0		0
A3KMH1;A3KMH1-3;A3KMH1-2	VWA8	VWA8;KIAA0564	24.718	25.0197	24.6649	24.8147	24.8571	24.8759	24.7995	24.9437	24.7846	24.7103	24.8808	24.7627	24.8519	24.6871	24.9089	24.9703	24.9305	24.9908	24.593	24.9337	25.0483	25.1292	24.9479	0		0.0703664	0.0287228	0		0		0
A3KN83;A3KN83-2;A3KN83-3;A3KN83-4	SBNO1	SBNO1;FLJ10701;FLJ10833;MOP3;Sno	25.539	25.5789	25.7674	25.5358	25.7215	25.9177	25.8421	25.8796	25.6082	25.5042	25.7629	25.6498	25.548	25.5492	25.6128	25.7745	25.6508	25.63	25.7976	25.7856	25.6961	25.6591	25.605	-0.218913	0.00895509	-0.107743	0.118809	-0.199098	0.0123807	0.0827439	0.242788	0.0194761
A4D1E9;A4D1E9-2	GTPBP10	GTPBP10;DKFZP686A10121;FLJ38242;OBGH2	26.284	26.1807	26.2917	26.2489	26.2495	26.2651	26.1007	26.315	26.228	26.1231	26.3842	26.1974	26.1064	26.3734	26.1336	26.3276	26.612	26.3071	26.2165	26.1605	26.2357	26.3081	26.2685	0		0.00958194		0		0		0.0384377	0.0379067
A4D1P6;A4D1P6-2;A4D1P6-3	WDR91	WDR91;HSPC049;SORF-1	25.283	25.2902	24.9922	25.2029	25.1263	25.313	25.0763	25.3327	25.0914	25.3503	25.1816	25.3028	24.89	24.8753	25.2069	24.9624	25.3447	25.2226	25.4144	25.0684	25.2516	25.0938	25.4523	0		0		0		0		0
A4UGR9-8;A4UGR9;A4UGR9-2;A4UGR9-3	XIRP2	XIRP2;CMYA3	27.2278	27.2846	25.821	26.2334	26.4947	26.3443	27.3118	26.5752	26.6278	26.9681	26.5601	27.3173	26.8954	27.0506	27.1175	27.3069	26.8257	26.6046	26.9009	27.1408	27.0323	27.0843	26.9152	0		0		0		0		0
A5D8V6	VPS37C	VPS37C;FLJ20847	23.6592	23.2108	23.9434	24.185	24.837	23.1804	24.711	22.8719	23.7692	24.7482	22.3151	24.2782	24.5619	24.1322	23.2592	22.7208	24.4849	24.5384	24.8827	23.5467	23.9748	23.5041	23.2464	0		0		0		0		0
A5PLL7;A5PLL7-2	TMEM189	TMEM189;PEDS1	22.7407	25.5638	25.6012	25.665	25.189	25.2317	24.8757	26.0417	25.9145	23.0591	25.5949	25.3728	25.5716	25.5353	25.5274	25.5258	25.4307	25.7757	25.4037	23.8788	25.3169	25.439	25.4453	0		0		0		0		0
A5PLN9;A5PLN9-2;A5PLN9-4;A5PLN9-5;A5PLN9-7	TRAPPC13	TRAPPC13;C5orf44;FLJ13611;MGC48585	25.3416	25.444	25.0147	23.4697	25.1231	24.0072	24.7386	25.1215	24.9762	25.1313	25.0683	23.9555	23.8074	22.796	24.686	25.1094	25.4098	25.5006	25.1821	23.5337	24.0291	24.8813	23.3959	-0.821367	0.0478151	-0.595161	0.0982732	0.149063	0.768323	1.18371	0.00403034	1.4402	0.00278547
A5YKK6;A5YKK6-4	CNOT1	CNOT1;AD-005;CDC39;KIAA1007;NOT1;NOT1H	26.6262	26.7166	26.746	26.7261	26.714	26.7249	26.6986	26.6971	26.7459	26.6013	26.7106	26.7638	26.7733	26.7929	26.7102	26.7162	26.5615	26.6269	26.6273	26.7278	26.7685	26.7879	26.8127	0.055652	0.0599384	0.0643472	0.02161	-0.00145669		-0.0698308	0.0329113	-0.160931	4.04309e-05
A6ND36	FAM83G	FAM83G;FLJ41564;PAWS1	25.1295	25.2765	25.5217	25.2559	25.5465	25.6207	25.0175	25.2558	25.2468	25.4833	25.7304	25.4122	25.1363	25.7816	25.4459	25.2308	25.037	25.3185	25.0894	25.3781	25.8975	25.6089	25.7371	0		0.10135	0.111135	-0.0735734	0.363458	0		-0.337004	0.00662895
A6NDG6	PGP	PGP;PGPEP1;	27.1147	27.1477	27.2196	27.3849	27.2832	27.1373	27.2179	26.9269	27.1145	27.0676	27.3858	26.8963	26.9695	27.1242	27.0095	27.1136	27.1226	27.2314	27.2142	27.1362	27.1532	27.054	27.0533	-0.0478646	0.0577382	0		0		0		0
A6NDU8	C5orf51	C5orf51;LOC285636	26.136	26.5628	27.0869	27.0195	26.3442	26.5303	26.4959	26.8852	27.1028	26.8258	26.951	26.4125	26.5583	26.5073	26.5204	26.525	26.8503	26.6648	26.6202	26.7674	26.7197	26.5366	26.5519	0		0		0		0.207362	0.00636668	0
A6NED2	RCCD1	RCCD1;MGC14386	25.3406	25.6036	25.6451	25.263	25.3672	25.1899	25.4245	25.6217	25.3331	25.4245	25.3051	25.1907	25.5293	25.2207	25.4591	25.4847	25.3632	25.5176	25.1452	25.3676	25.2837	25.2616	25.2734	0		0		0		0		0
A6NHL2;A6NHL2-2	TUBAL3	TUBAL3;FLJ21665	26.2381	26.6019	26.2067	26.1554	26.6323	26.1904	23.3081	26.1723	26.441	26.2144	26.7369	23.2862	26.1294	26.5349	25.8408	26.4987	26.2026	26.6251	26.2842	26.0244	26.3775	26.4616	26.2296	0		0		0		0		0
A6NHR9;A6NHR9-2	SMCHD1	SMCHD1;FSHD2;KIAA0650	26.835	26.9404	26.8997	26.9721	27.0385	26.9434	26.7552	27.0666	26.951	26.7832	26.9726	26.9705	26.7628	26.9895	26.9213	27.0319	27.0299	26.8623	26.9422	26.9918	26.9814	26.9461	26.9602	0		0.0263239	0.204487	0		0		0
A6NHX0	GATSL2	GATSL2;CASTOR2	25.1808	25.8167	25.1641	25.2747	25.6521	25.5551	25.6058	25.3835	25.2037	24.9834	25.2895	25.3292	25.3872	25.4951	25.2724	25.1792	25.3234	23.5357	25.0234	25.2266	25.0628	25.2475	25.21	0		-0.0919894	0.0323303	0		0		0
A6NIH7	UNC119B	UNC119B;MGC5139;POC7B	25.3842	25.4659	25.5452	25.7175	25.2233	25.4928	25.5289	25.6121	25.6044	25.4338	25.4383	25.4451	25.3364	25.1849	25.2398	25.314	25.7139	25.6819	25.5391	25.5148	25.3523	25.472	25.3737	-0.0982973	0.157654	0		0.0829226	0.183418	0.162409	0.0218402	0.131078	0.0761978
A6NJ78	METTL15	METTL15;FLJ33979;METT5D1	24.5825	24.8168	24.8156	24.8313	25.0411	25.1471	24.9082	24.7537	24.827	25.1578	25.3156	24.8411	24.672	24.7661	25.0377	25.0589	24.756	25.0493	24.7422	24.89	24.8203	25.0823	24.8268	0		0		-0.0751324	0.177024	0.0528579	0.255132	0
A6NKT7;Q7Z3J3	RGPD3;RGPD4	RGPD3;RGPD4;RGP3;DKFZp686P0288;RGP4	23.3702	22.9656	24.2951	24.24	25.4829	25.3617	25.2848	24.0361	23.4987	24.1967	22.7517	23.7347	25.4913	25.6105	25.5131	23.9405	24.9927	24.8559	25.0291	25.3755	25.4941	25.238	25.3438	-0.122804	0.467899	0		-1.4172	0.000589025	-1.4416	0.000205021	-0.45774	0.0796386
A6QL63;A6QL63-2;A6QL63-3;A6QL63-5	BTBD11	BTBD11;ABTB2B;FLJ33957	25.2606	25.6349	25.3639	25.5072	25.4372	25.1869	25.3202	25.3096	25.4777	25.2964	25.1104	25.5012	25.3675	25.2591	25.0266	25.061	25.7254	25.5185	25.7141	25.3182	25.5246	25.2591	25.3496	0		0		0		0		0
A7E2V4;A7E2V4-5;A7E2V4-3;A7E2V4-4;A7E2V4-2	ZSWIM8	ZSWIM8;4832404P21Rik;KIAA0913	24.4603	23.8339	24.3502	23.5059	24.0194	24.4356	24.15	23.0854	23.4945	22.681	22.9929	24.1622	24.1179	24.0603	24.0814	22.5849	22.5879	23.6377	23.0352	24.0548	23.9942	23.2251	24.146	0		-0.257996	0.185065	0		-0.972843	1.65052e-06	-0.832406	0.00285721
A8CG34;A8CG34-2	POM121C	POM121C;	25.76	25.6525	25.7037	25.8466	25.6572	25.624	25.4375	25.6235	25.5922	25.664	25.638	25.4082	25.6478	25.369	25.5641	25.39	25.38	25.6565	25.499	25.4983	25.6269	25.4882	25.7351	0		0		0.129337	0.0101839	0.0192569		-0.029579	0.204416
A8MT69;A8MT69-2;A8MT69-3	STRA13	STRA13;BHLHE40;CENPX	23.1652	22.9878	25.8123	25.8098	23.448	22.4888	25.2276	26.0874	25.7923	25.4723	24.2342	23.3782	22.6941	24.3031	23.7301	25.3659	25.7274	25.441	25.6974	23.2328	24.0739	24.1529	22.9885	0		0		0.369964	0.180164	1.29449	0.00449771	1.61253	0.0015603
A8MXV4	NUDT19	NUDT19;RP2	26.0674	26.1722	26.1474	26.3899	26.1599	26.056	26.0947	26.433	26.2323	26.0619	26.1306	26.1139	26.1268	26.4191	26.0314	26.3327	25.9778	25.8601	26.1021	26.0706	25.8323	26.19	26.182	0		0		0		0		0
A9UHW6;A9UHW6-2;A9UHW6-3	MIF4GD	MIF4GD;AD023;MGC45027;MIFD;SLIP1	25.2004	25.4473	22.5806	22.3967	25.056	25.344	25.1871	23.7655	24.9996	25.2492	25.3814	24.2964	25.038	23.0174	24.9849	24.714	25.6418	25.3736	22.0459	23.6724	25.0926	24.9573	25.142	0		0		0		0		0
C9J7I0	UMAD1	UMAD1;RPA3-AS1;RPA3OS	24.0801	24.5049	25.1284	23.0242	24.8009	24.4471	24.4319	22.9064	23.4911	23.7142	23.5993	24.0882	24.4874	24.5422	24.5366	23.911	23.0062	23.9217	24.4605	24.502	24.6089	24.5331	23.7866	0		0		0		-0.726318	0.00225509	-0.348409	0.0764069
C9JLW8	FAM195B	FAM195B;MCRIP1	26.8018	27.1857	27.1593	27.214	26.7821	26.7638	26.7801	27.3128	27.0934	26.7252	27.1753	26.9953	26.9741	27.0163	27.0901	27.053	26.7427	26.9889	26.7465	27.048	27.0533	27.049	26.7201	0.276956	0.0276259	0.203934	0.0846291	0.335509	0.00552539	0.0664323	0.549838	-0.106261	0.393453
E9PAV3;Q13765;E9PAV3-2	NACA	NACA;NACA1	30.0292	29.6599	29.635	29.5899	29.7038	29.6208	29.9513	29.5385	29.7444	29.6088	29.6437	29.6251	29.9091	29.6552	29.7747	29.6674	29.5743	29.6584	29.6807	29.722	29.6861	29.7418	29.7277	0		0		0		0		0
E9PRG8	C11orf98	C11orf98;C11orf48	26.2445	26.0486	26.5132	26.2084	26.1213	26.1457	26.1883	25.8791	26.1374	26.7493	26.514	25.9517	25.7325	25.7441	25.9777	26.7507	26.0028	25.945	26.0401	25.867	25.8892	25.4706	25.7427	-0.314564	0.114673	-0.366172	0.056199	0.0983457	0.639392	0.469422	0.0123946	0.467642	0.0305386
L0R6Q1	SLC35A4	SLC35A4;	26.8658	26.8887	26.92	26.7693	26.6161	26.6744	26.7375	26.6885	26.8748	26.9684	27.1678	26.6502	26.4388	26.7528	26.7841	26.7562	27.0633	27.0173	26.8551	26.7124	26.7174	26.9526	26.7204	-0.00390772		0.082403	0.214532	0.156754	0.0225497	0.234989	0.00187917	0.147626	0.135479
L0R819	ASNSD1	ASNSD1;FLJ20752;NBLA00058;NS3TP1	24.5581	24.5882	24.9572	24.9747	25.189	25.11	25.0232	24.9978	24.7946	24.7773	25.02	25.227	24.9244	25.0958	25.1021	24.4802	23.8998	24.5454	24.3086	24.6395	24.4514	24.5404	24.6995	0		-0.48422	9.71365e-06	-0.290044	0.00584472	-0.162555	0.103091	-0.246216	0.0820968
L0R8F8	SMCR7L	SMCR7L;MIEF1	25.1014	25.0956	24.989	25.0446	23.7016	24.0084	23.4731	24.9567	25.0037	24.951	25.0443	24.7827	24.8662	24.8705	25.0089	24.9722	25.1032	24.6662	25.261	25.096	25.1704	22.9964	23.0166	0.758034	0.00768421	0		0.794849	0.00183413	0.036469	0.701208	0.798337	0.00334398
O00116	AGPS	AGPS;ADAP-S;ADAS;ADHAPS;ADPS;ALDHPSY	28.4772	28.5024	28.5189	28.4895	28.4306	28.3857	28.5028	28.514	28.4763	28.447	28.348	28.5268	28.4323	28.3446	28.4589	28.5716	28.6206	28.5037	28.5827	28.5389	28.502	28.5541	28.5033	-0.0108532		0.0704684	3.64635e-05	0.0302768	0.0879474	0		0.0257698
O00124;O00124-3;O00124-2	UBXN8	UBXN8;D8S2298E;REP8;UBXD6	26.2108	26.16	26.0659	25.9943	25.9653	26.0988	23.7227	25.8793	25.9427	23.1405	22.9277	22.8764	25.818	23.1165	26.19	23.6442	25.8766	25.6827	25.9924	25.9744	23.5343	25.9128	24.0308	-0.427968	0.276368	0		0.478665	0.220081	0		0
O00139-2	KIF2A	KIF2A;HK2;KIF2	26.2468	26.26	26.3056	26.2184	26.2943	26.3007	26.3496	26.1407	26.2546	26.4599	26.1834	26.2415	26.2329	26.1892	26.3011	26.3035	26.242	26.413	26.2731	26.2312	26.1814	26.1564	26.1893	-0.0735945	0.145646	-0.11641	0.0305874	-0.05225	0.267516	0.00957014		0.134852	0.0226882
O00142;O00142-5;O00142-2;O00142-3;O00142-4;O00142-6	TK2	TK2;SCA31	23.3302	23.857	23.5264	23.5575	23.3828	23.5579	23.3635	23.3934	24.0074	23.8368	23.8195	23.8532	23.6751	23.5595	23.4583	23.7138	23.7729	23.8289	23.622	23.7027	24.1969	23.9451	23.9712	0.19675	0.176226	0.484826	0.00722955	0.127038	0.339679	0.135979	0.308988	-0.259611	0.0874505
O00148;O00148-2;O00148-3	DDX39A	DDX39A;BAT1L;DDX39;DDXL;URH49	28.9307	29.104	29.0093	28.8676	28.6348	28.8652	28.6989	28.821	28.835	28.8973	29.1065	28.9871	28.7375	28.9133	28.8492	28.8201	28.8547	28.9522	28.8435	28.7211	28.6819	28.7687	28.9181	0.094776	0.0678425	0		0.184787	0.000528818	0.0405684	0.444501	0.0825264	0.0721093
O00151	PDLIM1	PDLIM1;CLIM1;CLP-36;CLP36;hCLIM1	29.5676	29.6262	29.5918	29.6957	29.6485	29.5611	29.5394	29.7054	29.6418	29.6716	29.5595	29.5653	29.6384	29.5964	29.7307	29.6924	29.7854	29.6869	29.7749	29.7437	29.7023	29.7269	29.8046	0		0.0888318	6.14767e-06	0		0		0
O00154-4;O00154;O00154-6;O00154-7;O00154-5;O00154-2;O00154-3	ACOT7	ACOT7;ACH1;ACT;BACH;CTE-II;hBACH;LACH1;MGC1126	28.1269	28.0909	27.8123	27.8134	27.8975	28.0044	28.2011	27.7091	27.9148	27.7244	28.2299	28.1276	28.0846	28.2654	27.9933	27.9963	27.8313	27.9279	27.7547	27.8923	28.107	28.1069	28.1873	0		0		0		0		0
O00159-3;O00159;O00159-2	MYO1C	MYO1C;MYO1E;myr2	28.9916	28.936	29.0571	29.0036	28.9999	29.0298	28.934	28.8932	28.9409	28.9095	29.1034	28.8268	28.8546	28.855	28.9412	29.0737	29.0434	29.0177	28.9716	29.0336	29.0767	28.9618	28.9389	-0.0521621	0.00379488	0.00749784		0		0		0
O00161;O00161-2	SNAP23	SNAP23;HsT17016;SNAP23A;SNAP23B	26.2119	26.3865	26.4778	26.4149	26.4082	26.3538	26.3636	26.4747	26.493	26.449	26.2911	25.9895	26.4026	26.1846	26.3856	26.2895	26.2986	26.5904	26.4889	26.2814	26.4257	26.1339	26.5703	0		0		0		0		0
O00165;O00165-2;O00165-5;O00165-3	HAX1	HAX1;HAX-1;HCLSBP1;HS1BP1	26.1774	26.283	26.4525	26.4761	26.5513	26.3626	26.3125	26.5868	26.3681	26.3167	26.73	26.3662	26.4089	26.3548	26.4056	26.4074	26.4967	26.6287	26.5649	26.6331	26.4725	26.5889	26.3109	0		0.0767843	0.0318663	-0.0193943		0.0535839	0.102299	0
O00170	AIP	AIP;AURKAIP1;ARA9;FKBP16;FKBP37;XAP2	28.0512	28.1712	27.9876	28.1376	28.2562	28.1493	27.9449	28.1538	27.9809	28.1123	28.2246	28.1634	27.9627	28.0785	28.1577	27.9906	28.0855	28.0131	27.938	28.1892	28.2283	28.2117	28.3394	0		0.079865	0.0107508	0		0		-0.180813	0.000556039
O00178	GTPBP1	GTPBP1;GP-1;HSPC018	24.6278	24.7286	24.3431	24.6621	24.5653	24.6695	24.8273	24.8298	24.7016	24.3457	24.8501	24.6504	24.468	24.8624	24.5448	24.9323	25.1972	24.6881	24.7597	24.6459	24.7558	24.7236	24.2337	0		0		0		0		0.182069	0.0303894
O00186	STXBP3	STXBP3;UNC-18C	25.5761	25.5771	25.4332	25.5315	25.862	25.6703	25.7531	25.5251	25.402	25.3845	25.8126	25.5334	25.6087	25.5186	25.5648	25.3693	25.5399	25.4738	25.168	25.641	25.4713	25.6872	25.8273	-0.0990679	0.050708	-0.00694169		-0.100096	0.069019	0		-0.253718	0.000739659
O00189	AP4M1	AP4M1;MU-4;MU-ARP2;SPG50	24.2255	23.4747	24.3413	23.7721	23.5571	23.3749	24.4719	23.6863	24.3502	24.7567	23.7606	24.4056	24.4514	24.5859	24.3894	22.7721	23.5622	23.6385	24.223	24.2605	24.6503	24.0763	24.6427	0.386739	0.0873639	0.282582	0.130163	0		-0.147861	0.382398	-0.737845	0.0176198
O00193	SMAP	SMAP;BRD8;C11orf58;KIFAP3	28.7928	28.8243	28.7434	28.8257	28.6161	28.3806	28.5931	29.0084	28.7222	28.738	28.4852	28.6806	28.7003	28.7147	28.7769	28.4522	28.6652	29.0661	28.8597	28.6048	28.6963	28.612	28.7959	0		0		0		0		0
O00194	RAB27B	RAB27B;	26.0428	26.1454	26.097	26.2244	25.9838	25.9441	26.0704	25.9704	26.0361	26.3583	26.3293	26.0752	25.8951	26.1362	26.2125	25.9603	26.5711	26.2261	26.1557	25.7842	26.0103	25.965	26.0662	0.0752144	0.459562	-0.049016	0.63753	0.125232	0.258856	0.107555	0.35612	0.312189	0.184832
O00203;O00203-3	AP3B1	AP3B1;ADTB3A;HPS2	27.939	27.696	27.5729	27.7288	27.772	27.7775	28.073	27.537	27.6431	27.6059	27.9245	27.9079	27.8643	27.8644	27.9161	27.6607	27.5573	27.5881	27.5717	27.808	27.8386	27.9045	27.81	0.0100628		-0.013573		-0.109431	0.0647095	-0.167257	0.0129326	-0.256052	0.000186349
O00204;O00204-2	SULT2B1	SULT2B1;HSST2	26.2222	26.5268	26.4083	26.4399	26.4268	26.5376	26.3439	26.7888	26.5041	26.4942	26.7831	26.7713	26.8351	26.6851	26.5673	26.9058	26.7857	26.961	27.0201	26.8801	26.848	26.6538	26.8916	0.223554	0.00184451	0.354078	4.34185e-05	-0.0274579	0.83362	0		0.0487686	0.41313
O00214-2;O00214	LGALS8	LGALS8;PCTA-1	26.8508	26.8591	26.9361	26.8536	26.6285	26.8513	26.9109	27.0137	26.9741	26.6816	26.8073	26.6193	26.9355	27.0552	27.0469	26.9653	26.6878	26.7253	26.9477	26.5908	26.8263	26.8843	26.7434	0.0339191	0.206651	-0.017888		0		0		0
O00217	NDUFS8	NDUFS8;CI-23k;TYKY	27.5799	26.8401	26.8141	27.1161	27.5342	27.047	27.1781	26.8749	26.7204	27.4695	27.1964	27.046	27.3033	27.0738	27.0318	26.8808	27.3687	27.563	27.6113	26.996	27.1779	26.9859	27.3193	0		0		0		0		0
O00220	TNFRSF10A	TNFRSF10A;Apo2;CD261;DR4;TRAILR-1;TRAILR1	26.5953	26.9931	26.9189	27.0504	26.8373	26.1153	26.487	26.7369	27.1049	26.9902	26.6787	26.5525	26.868	26.8534	26.9252	26.4397	26.5208	26.6171	26.5129	26.7262	26.5223	26.2968	26.3441	0.284763	0.0112684	-0.0117509		0.33854	0.00100181	0.0523298	0.57108	0
O00221	NFKBIE	NFKBIE;IKBE	24.5615	24.4953	24.8059	24.9528	24.4262	24.5255	24.6495	24.3481	24.3701	24.0787	24.0903	24.3697	24.0149	24.1772	24.5304	24.5222	24.6291	24.4232	24.4468	24.7001	24.6271	24.1342	24.3389	-0.223043	0.0427384	0		0.168489	0.0562788	-0.0280274	0.604122	0
O00231;O00231-2	PSMD11	PSMD11;MGC3844;p44.5;Rpn6;S9	29.409	29.319	29.2435	29.2838	29.2293	29.3129	29.3809	29.3059	29.3318	29.2551	29.3885	29.2367	29.3028	29.1305	29.3078	29.3431	29.2916	29.2107	29.1954	29.1895	29.2092	29.2468	29.3002	0		0		0		0		0
O00232;O00232-2	PSMD12	PSMD12;p55;Rpn5	28.6785	28.5327	28.4145	28.5017	28.4877	28.4959	28.6043	28.3265	28.5208	28.3852	28.6568	28.6149	28.6152	28.5675	28.5595	28.5967	28.5111	28.4994	28.4484	28.4734	28.364	28.5369	28.4871	0		0		0		0		0
O00233;O00233-2	PSMD9	PSMD9;p27;Rpn4	28.2882	28.2937	28.4303	28.5093	28.6087	28.2493	28.4082	28.4817	28.4481	28.4874	28.5242	28.3053	28.3964	28.2373	28.3474	28.4903	28.4538	28.4961	28.4505	28.3979	28.4652	28.297	28.482	0		0		0		0		0
O00244	ATOX1	ATOX1;HAH1	28.9151	28.9433	29.0097	29.2945	29.0054	28.6991	28.4447	29.3694	29.1493	29.0619	29.1547	28.9821	28.8585	28.9322	28.9504	29.3077	29.1319	29.4329	29.225	28.8734	28.9998	29.0724	29.1658	0.221893	0.0709206	0.297083	0.0102382	0.322518	0.00631721	0.264241	0.0159717	0.258655	0.0419335
O00255-3;O00255-2;O00255	MEN1	MEN1;	25.1607	25.2216	25.2344	24.9999	23.314	23.7929	24.6914	25.1697	25.4048	25.1159	25.4606	24.784	24.8246	24.6785	24.8462	25.5176	25.0473	25.4233	25.4128	24.7745	24.9364	24.451	24.562	0.872426	0.000164375	0.723034	0.000862129	1.20212	6.38853e-08	0.55376	0.00709517	0.679807	0.0043938
O00257	CBX4	CBX4;hPC2;NBP16;PC2	27.3144	27.3096	27.3518	27.1433	24.0232	22.1284	24.2972	27.1636	27.3636	27.2871	27.2241	27.4338	27.2048	27.3182	27.1601	27.4691	27.4799	27.5664	27.4306	23.4106	27.303	27.5638	27.5372	3.612	1.24684e-06	2.58474	0.000180212	3.40485	1.33516e-06	0.0976187	0.813239	0.887181	0.241793
O00264;O00264-2	PGRMC1	PGRMC1;HPR6.6	29.1064	29.2103	29.3083	29.2971	29.4716	29.3686	29.3519	29.2931	29.186	29.2178	28.9141	29.3685	29.2917	29.4113	29.4023	28.9742	28.9486	29.3489	29.1036	29.4455	29.2902	29.2025	29.3737	0		-0.0499597	0.393394	-0.121667	0.0545591	-0.210887	0.00505716	-0.220086	0.0210067
O00267;O00267-2	SUPT5H	SUPT5H;FLJ34157;SPT5;SPT5H	27.2566	27.3593	27.4232	27.2981	27.4066	27.3962	27.5469	27.2176	27.3802	27.3506	27.4153	27.4651	27.2984	27.5127	27.3476	27.3398	27.4767	27.3575	27.4264	27.4381	27.3631	27.4608	27.5023	0		0		0		0		0
O00268	TAF4	TAF4;TAF2C;TAF2C1;TAF4A;TAFII130;TAFII135	24.9303	25.1384	25.2005	25.0565	25.1514	25.0956	25.2671	25.2464	25.1973	25.1329	25.2125	25.0945	25.1704	25.1763	24.9773	25.2221	25.4804	25.3732	25.2605	25.0757	25.4556	24.9841	25.3746	0		0.0498527	0.0185748	0		0		0
O00273;O00273-2	DFFA	DFFA;DFF-45;DFF1;DFF45;ICAD	27.4238	27.483	27.5076	27.4696	27.3779	27.1753	27.2317	27.6698	27.408	27.5436	27.4039	27.2892	27.1405	27.1517	27.3923	27.3352	27.4531	27.8569	27.429	27.3083	27.4555	27.3476	27.588	-0.0280871	0.732902	0.117569	0.163987	0.167112	0.0575711	0.229187	0.123912	0.104913	0.293324
O00291;O00291-3;O00291-4	HIP1	HIP1;ILWEQ	26.2334	26.2973	26.4731	26.4958	26.5886	26.4723	26.4805	26.3887	26.6007	26.3086	26.5077	26.5911	26.4143	26.5594	26.6014	26.5279	26.3756	26.459	26.4839	26.4721	26.5403	26.4644	26.5339	0		0		0		0		0
O00299	CLIC1	CLIC1;CLCNL1;G6;NCC27;p64CLCP	30.2367	30.0859	30.1223	30.0668	30.5081	30.4008	30.5823	30.0409	30.1722	30.3091	30.2257	30.2634	30.3404	30.2384	30.4083	30.1751	30.2119	30.2566	30.2571	30.2914	30.4206	30.2014	30.2418	-0.200438	0.00220173	-0.209263	0.000664491	-0.374322	4.88118e-09	-0.131094	0.0243149	-0.0510143	0.446788
O00303	EIF3F	EIF3F;eIF3-epsilon;eIF3-p47;EIF3S5	29.4037	29.4315	29.2226	29.301	28.8529	28.8982	29.0871	29.2334	29.5266	29.42	29.5371	29.2031	29.0897	29.0958	29.1509	29.3821	29.5446	29.3963	29.1124	29.1973	29.2715	29.3324	29.0696	0.189051	0.0458052	0.260952	0.0038521	0.383974	6.37582e-05	0.307182	0.000416939	0.134465	0.178014
O00330;O00330-3	PDHX	PDHX;DLDBP;E3BP;OPDX;PDX1;proX	26.0918	26.2216	26.3246	26.338	26.4179	26.2229	26.2513	26.3152	26.4012	26.3948	26.5255	26.2391	26.4334	26.3257	26.4338	26.2703	26.3748	26.6065	26.5465	26.2162	26.4387	26.3281	26.2865	0		0		0		0		0
O00399	DCTN6	DCTN6;WS-3	26.2508	26.2015	26.6683	26.2022	26.2444	26.3033	26.0646	26.6992	26.4558	26.6188	26.4795	26.3983	25.9914	26.2138	26.1037	26.7787	26.795	26.6334	26.5575	25.9916	26.2326	26.1706	26.2485	0		0		0.0787957	0.120765	0.317139	4.86502e-05	0.485075	5.93641e-08
O00400	SLC33A1	SLC33A1;ACATN;AT-1;AT1;SPG42	26.5145	26.68	26.2308	26.7792	25.8091	26.8704	26.4956	26.7216	26.545	26.5979	27.1756	27.2777	27.1577	27.3267	27.1885	26.396	26.6359	26.8617	26.5621	27.3259	27.0415	27.0396	27.2643	0.809871	0.00683815	0.674469	0.0114748	0.110655	0.415955	-0.389122	0.0335512	-0.588751	0.00564128
O00401	WASL	WASL;N-WASP;NWASP;WASPB	26.709	26.9291	26.7331	26.8061	26.9267	26.816	26.8532	27.0212	26.8625	26.8706	26.6393	26.7774	26.9193	26.7265	26.9249	27.0944	26.6235	26.8802	26.9114	27.0573	27.2207	26.9808	26.8986	0		0.0654151	0.0467284	0		0		0
O00410;O00410-3	IPO5	IPO5;IMB3;KPNB3;MGC2068;Pse1;RANBP5	28.8089	28.9185	28.8671	28.8266	28.9943	28.9144	28.9147	28.8044	28.8129	28.7538	29.0394	28.9146	28.8442	28.8856	28.8375	28.7859	28.8509	28.753	28.7715	28.8456	28.8165	28.8411	28.8078	0		-0.0303461	0.0262879	0		0		0
O00411	POLRMT	POLRMT;APOLMT;h-mtRPOL;MTRNAP;MTRPOL	26.3237	26.652	26.5356	26.6648	26.2389	26.1929	26.2157	26.462	26.4791	26.3724	26.6538	26.347	26.3074	26.4263	26.3538	26.4089	26.3505	26.272	26.3337	26.2149	26.2873	26.4951	26.3134	0.140606	0.0219423	0.10007	0.0303366	0.316142	6.82779e-06	0.136324	0.0274429	0
O00418	EEF2K	EEF2K;CaMKIII;eEF-2K	24.9961	25.228	24.7619	24.833	24.4986	24.8676	24.8881	24.4653	24.4039	24.6838	24.9375	25.1762	25.1242	25.0477	24.8905	25.0071	24.9379	25.4126	24.7819	25.2571	25.3189	25.0685	24.9248	0		0.117161	0.136264	0		-0.234217	0.0206717	0
O00422;O00422-2	SAP18	SAP18;2HOR0202;MGC27131;SAP18p	27.1298	26.8747	27.2124	27.2867	27.1465	27.0254	27.0039	27.424	27.1978	27.4564	27.4641	27.164	27.1627	27.2505	27.3592	27.6299	27.702	27.7498	27.3828	27.357	27.4679	27.2752	27.1769	0.112414	0.111859	0.197032	0.00866245	0		0.145031	0.0772224	0.287072	0.00378722
O00423;O00423-3	EML1	EML1;ELP79;EMAP;EMAPL;HuEMAP	25.7014	25.7998	25.7	26.0873	26.1032	25.7801	25.4775	25.9064	26.2351	25.8616	26.4162	25.9047	25.5542	25.9007	25.6849	26.4694	26.2999	25.8098	26.2449	26.0139	26.0562	25.7025	25.9237	0		0.126604	0.249992	0		0.238534	0.016554	0.194697	0.151867
O00425	IGF2BP3	IGF2BP3;CT98;IMP-3;IMP3	26.8115	26.9055	26.8517	26.8097	27.2752	27.2988	27.2343	26.9025	26.8591	26.8931	26.4973	27.2526	27.1052	26.9562	27.171	27.1552	26.9655	26.9957	26.8908	27.1336	27.1354	27.0484	27.1442	-0.155429	0.0469017	-0.144125	0.0504561	-0.415606	1.8473e-06	-0.345466	3.21052e-06	-0.116357	0.167196
O00429;O00429-3;O00429-6;O00429-5;O00429-7	DNM1L	DNM1L;DRP1;DVLP;DYMPLE;HDYNIV;VPS1	28.1484	28.0973	28.1601	28.1856	27.966	28.163	27.9871	28.1996	28.1779	28.034	28.2224	28.0815	28.0674	28.0356	28.0441	28.2553	28.2307	28.2885	28.2059	28.1277	28.113	28.1174	28.141	0		0.0541091	0.0382497	0.0621411	0.00680759	0.0755901	0.00227074	0.111504	0.00557319
O00442;O00442-2	RTCA	RTCA;RPC;RTC1;RTCD1	26.1514	26.6291	25.9386	26.1492	26.008	25.9675	26.2383	25.8889	26.1429	26.1046	26.6235	26.1851	26.3619	26.0762	25.9265	26.5646	26.2736	25.9336	26.0738	26.4104	26.0652	26.4367	26.1377	0		0		0		0		0
O00443	PIK3C2A	PIK3C2A;PI3K-C2alpha	25.9337	26.2627	26.108	26.2114	26.129	26.2969	26.0831	26.2481	26.1494	26.1029	26.176	26.2967	26.1087	26.3545	26.1858	26.0365	26.1163	25.7854	26.2195	26.3248	26.188	26.1568	26.1479	0		0		0		0		0
O00459	PIK3R2	PIK3R2;p85;P85B	23.8258	23.4944	22.857	23.1851	24.3137	24.8722	24.344	24.259	24.2021	23.5839	23.8621	25.2462	24.3672	24.3485	24.0836	24.1553	23.496	22.807	23.7178	24.1195	24.2008	23.5879	24.3215	0		-0.357495	0.103703	-1.06792	6.33838e-06	-0.440934	0.0384431	-0.546465	0.074843
O00461	GOLIM4	GOLIM4;GIMPC;GOLPH4;GPP130;P138	26.0111	26.1343	26.235	26.0988	26.3238	26.383	26.2087	26.3077	26.1757	25.9877	26.1108	26.129	26.1348	26.1935	26.1864	26.0059	26.2283	26.5451	26.384	26.0947	25.9802	26.038	26.2774	-0.146108	0.158551	-0.21706	0.043872	-0.183573	0.0956683	-0.0281349	0.780765	0.255044	0.0309432
O00468-6;O00468-7;O00468;O00468-3;O00468-5;O00468-4;O00468-2	AGRN	AGRN;AGRIN	26.1785	26.2503	26.2671	26.2101	26.3169	26.3555	26.2423	26.2408	26.1706	26.1601	26.0669	26.1311	26.1477	26.2253	26.2348	26.0025	26.0367	25.9719	25.999	26.0435	26.0705	26.0802	26.07	-0.107584	0.00148317	-0.21842	2.83234e-08	-0.0588887	0.0397382	-0.0314586	0.296847	-0.0507371	0.163387
O00469-2;O00469;O00469-3	PLOD2	PLOD2;LH2	27.5941	27.5948	27.7324	27.7067	27.5357	27.4439	27.6031	27.9492	28.0882	28.0183	27.8275	27.9283	28.0002	28.1052	28.0532	27.8884	27.8081	27.7636	27.7336	27.7872	27.8579	27.703	27.9352	0.367232	5.49413e-15	0.151034	4.13165e-05	0		0		0
O00471	EXOC5	EXOC5;SEC10;SEC10L1;SEC10P	26.2519	26.368	26.1988	26.5121	26.2953	26.4736	26.3834	26.366	26.3612	26.3764	26.7073	26.2841	26.546	26.6399	26.3427	26.384	26.4621	26.3386	26.1543	26.2971	26.4377	26.5269	26.5089	0		0		0		0		0
O00479	HMGN4	HMGN4;HMG17L3;NHC	28.251	28.0045	23.661	23.1133	28.1185	28.1865	28.0392	24.8769	28.0505	28.4145	27.9224	27.7266	27.9958	27.6922	25.2313	28.0722	28.2337	23.9793	23.5919	23.8859	22.9354	28.0967	28.3253	0		0		0		0		0
O00483	NDUFA4	NDUFA4;CI-9k;COXFA4;MLRQ	27.7031	27.7314	27.835	27.9113	27.8214	27.7811	27.9298	27.7936	27.6693	28.0714	27.8898	27.5566	27.5818	27.6206	27.9813	28.1206	28.1338	28.2062	28.0625	27.7369	27.982	27.7904	27.6683	-0.113901	0.0865519	0		-0.00225404		0.1425	0.054164	0.342913	2.49152e-05
O00487	PSMD14	PSMD14;pad1;POH1;Rpn11	27.9199	28.0849	27.6913	28.0012	27.9625	27.9959	28.0966	27.6587	27.789	27.7439	28.1161	27.8855	27.9153	27.9702	27.9083	27.8633	27.3355	27.5215	27.5469	27.8569	27.8479	28.0549	27.8739	0		0		0		0		-0.274854	3.01361e-05
O00499;O00499-2;O00499-6;O00499-9;O00499-7;O00499-4;O00499-11;O00499-3;O00499-5;O00499-10;O00499-8	BIN1	BIN1;AMPH2;AMPHL;SH3P9	27.4105	27.4713	27.5508	27.4907	27.4998	27.4255	27.5084	27.5058	27.5347	27.4914	27.5187	27.4569	27.5911	27.616	27.6727	27.4703	27.6818	27.7925	27.8626	27.7131	27.7194	27.6909	27.8087	0.0246987	0.179299	0.178286	0.000113343	-0.00821016		0		0
O00505	KPNA3	KPNA3;hSRP1;IPOA4;SRP1gamma;SRP4	27.87	27.904	28.1585	27.7168	27.7044	27.5843	27.7356	27.4662	27.7221	27.9932	27.4845	27.9412	27.6288	27.7989	27.893	27.8955	27.8348	28.0233	27.5984	27.7877	27.7587	27.7588	27.7234	0		0		0		0		0
O00541;O00541-2	PES1	PES1;NOP7;PES	29.0041	28.9252	29.0009	28.8938	28.9074	28.7957	28.7573	28.8632	28.9642	28.8991	28.9777	28.7149	28.799	28.7239	28.7902	28.8527	28.8406	28.7954	28.8446	28.6383	28.8143	28.7364	28.8302	0		0		0.134255	3.67803e-06	0.108518	0.000114425	0.0116601
O00560;O00560-3	SDCBP	SDCBP;MDA-9;SYCL	29.002	28.9069	28.8995	28.9478	28.6167	28.7569	28.8662	29.0197	29.0966	29.04	29.5987	28.9858	29.0727	29.1112	29.0498	29.009	29.013	28.8234	28.9218	28.8676	28.9855	29.0313	28.9158	0.296767	0.00099704	0.161697	0.014284	0.156809	0.0377744	0.15068	0.0743622	0
O00562-2;O00562	PITPNM1	PITPNM1;DRES9;NIR2;PITPNM;Rd9;RDGB;RDGB1;RDGBA1	24.7179	24.5754	22.9734	23.6332	23.2919	24.4429	23.22	23.5006	24.0838	24.0399	23.5696	28.0465	28.1135	22.8769	27.5635	23.477	23.9869	24.7744	24.4329	28.3561	23.0544	23.2388	23.9399	1.80885	0.0485965	0.033236	0.566383	0		-1.81778	0.0190953	0
O00566	MPHOSPH10	MPHOSPH10;CT90;MPP10;MPP10P;PPP1R106	27.604	27.71	27.7951	27.9562	27.8093	27.5694	27.3015	28.0407	27.8389	27.6339	27.7549	27.631	27.7056	27.6007	27.7551	27.8522	27.8082	27.8471	27.7795	27.9228	27.8777	27.7231	27.9784	0		0.12481	0.00716045	0.0325712	0.153963	0.0784512	0.0591884	0
O00567	NOP56	NOP56;NOL5A;SCA36	28.841	28.8608	28.8407	28.8715	28.8562	28.8761	28.8455	28.8559	28.8708	28.6946	28.6864	28.803	28.8941	28.8251	28.7879	28.9626	28.8414	28.675	28.7291	28.8712	28.8354	28.8636	28.8893	0		0		0		0		0
O00571;O00571-2	DDX3X	DDX3X;DBX;DDX14;DDX3;HLP2	29.6665	29.6608	29.6875	29.5901	29.7172	29.7955	29.6645	29.7269	29.7766	29.7331	29.8034	29.8736	29.8426	29.8531	29.9063	29.8444	29.767	29.7367	29.6534	29.8671	29.8346	29.8441	29.8567	0.149564	7.16971e-05	0.125035	0.000393012	-0.0730884	0.0450689	-0.100792	0.00243202	-0.122935	0.00141469
O00592;O00592-2	PODXL	PODXL;Gp200;PC;PCLP	24.9347	24.0094	25.218	24.0567	23.5896	24.7239	25.3218	24.6636	24.8909	24.8956	24.4881	23.5742	24.5441	23.5547	24.7587	24.2119	24.5689	24.4873	24.2025	23.613	24.462	24.1748	24.5179	0		0		0		0		0
O00622	CYR61	CYR61;CCN1	24.6384	25.2178	25.2578	25.2037	24.9836	23.2712	24.7891	24.9696	25.5034	25.1891	25.1715	24.7121	24.7533	25.0291	25.1183	25.6958	24.5264	25.4489	23.5321	25.5433	25.3893	25.3239	25.3385	0		0		0		0		0
O00625	PIR	PIR;	28.8348	28.9575	28.9402	29.1802	28.9394	28.8335	28.82	29.0951	28.8422	29.0731	28.9209	28.988	29.0339	29.1198	28.897	29.0707	29.2816	29.4399	29.303	29.0597	29.1012	29.1601	29.2268	0		0.154963	0.0221284	0		0		0.0956109	0.120164
O00629	KPNA4	KPNA4;IPOA3;MGC12217;MGC26703;QIP1;SRP3	28.7413	28.484	28.5419	28.5414	28.5007	28.6101	28.5176	28.472	28.6628	28.6152	28.8762	28.5175	28.5882	28.7515	28.7795	28.7387	28.7007	28.6512	28.5217	28.818	28.8099	28.825	28.6956	0		0.0426343	0.0539635	0		0		0
O00712;O00712-5;O00712-4;O00712-2	NFIB	NFIB;NFI-RED;NFIB2;NFIB3	24.5538	24.4355	23.1096	23.7946	23.1562	23.6211	24.7103	22.8882	23.944	24.4289	23.6061	23.236	22.5034	24.6008	24.5417	22.7283	24.2924	23.9612	23.3924	23.8569	24.6623	24.5871	24.7503	0		0		0		0		0
O00743;O00743-2;O00743-3	PPP6C	PPP6C;PP6	26.5116	26.4892	26.4722	26.6288	26.4452	26.7595	26.6436	26.4492	26.4541	26.3899	26.5769	26.6274	26.6037	26.6574	26.5553	26.8125	26.9619	26.6351	26.2063	26.7484	26.6588	26.5562	26.636	0		0		0		0		0
O00746;O00746-2	NME4	NME4;NDPKD;nm23-H4;NM23H4	27.0495	27.2166	26.9379	26.9062	27.121	27.2369	27.0705	27.0792	27.0241	26.8742	26.9525	27.303	27.0012	27.0892	26.9048	27.0023	27.0723	27.0596	26.8661	27.1712	27.0377	27.3077	27.3109	0		0		0		0		0
O00754;O00754-2	MAN2B1	MAN2B1;LAMAN;MANB	24.7424	24.8961	24.703	25.2458	25.0625	23.7905	23.6387	25.4088	25.1661	24.6457	25.2395	25.1429	24.859	25.145	25.254	25.2522	25.0395	25.0405	24.8565	25.4407	25.2236	25.0806	25.1857	0.981165	0.000161646	1.03658	0.000741756	0.730805	0.00320545	0.052481	0.806386	-0.272052	0.287752
O00762;O00762-2;O00762-3;O00762-4	UBE2C	UBE2C;UBCH10	27.2901	27.3192	27.4108	27.6209	27.2504	26.8253	27.342	27.3899	27.3427	27.5252	27.5828	26.9984	27.2874	27.1421	27.1455	27.4496	27.5307	27.3457	27.4267	27.0676	27.1247	27.0631	27.0571	0		0		0.216506	0.000333611	0.27211	2.42194e-05	0.262581	0.000106891
O00764;O00764-3;O00764-2	PDXK	PDXK;C21orf124;C21orf97;FLJ21324;FLJ31940;MGC15873;PKH;PNK;PRED79	29.2586	29.3299	29.1665	29.256	29.1804	29.3627	29.1574	29.2056	29.4384	29.1409	29.402	29.3082	29.283	29.3394	29.3225	29.3817	29.3255	29.3156	29.2437	29.5013	29.4368	29.4251	29.5672	0.0438963	0.135355	0.187754	2.56316e-05	0		0		-0.145717	0.00367415
O00767	SCD	SCD;SLC22A5;FADS5;SCDOS	29.9113	29.869	29.9466	30.0028	30.2324	30.1203	30.0434	30.0313	29.7689	29.8117	30.3467	30.1037	29.9282	30.2396	29.9931	29.6523	29.774	29.7437	29.6064	29.6927	29.7512	30.0123	29.6458	0		-0.21676	3.17136e-05	0		0		0
O14494;O14494-2	PPAP2A	PPAP2A;PLPP1	26.0254	25.6889	25.1734	25.8535	25.6464	26.3015	25.3221	25.8391	25.7836	25.5549	25.343	25.9401	25.2792	25.5133	25.498	25.9529	25.8675	26.038	25.9234	25.5846	25.2621	25.0978	25.0602	-0.0404339	0.406574	-0.28006	0.0236813	0		0		0.597551	0.00089972
O14497;O14497-2;O14497-3	ARID1A	ARID1A;B120;BAF250;BAF250a;C10rf4;C1orf4;P270;SMARCF1	26.222	26.009	26.1643	26.2236	26.2192	26.3174	26.1037	26.1918	26.4129	26.3325	26.2144	26.2009	26.3113	26.167	26.1581	26.3547	26.3551	26.3673	26.0567	26.2799	26.3985	26.3059	26.4286	0		0.0663649	0.127622	-0.0489746	0.168318	0.0200605		0
O14519;O14519-2	CDK2AP1	CDK2AP1;doc-1;DOC1;DORC1;p12DOC-1;ST19	24.6255	24.8972	25.3466	25.4649	25.1516	24.9122	25.5812	23.7907	25.1375	23.4548	25.2046	25.1187	25.2211	25.1696	25.3053	22.9601	25.1377	25.1011	25.1099	24.0993	25.5574	24.9231	25.2792	0		0		0		0		0
O14521;O14521-2;O14521-4	SDHD	SDHD;cybS;PGL;PGL1	25.5626	25.7627	25.5229	25.3278	24.7118	23.6364	23.6904	26.0384	22.5383	23.0554	23.5184	24.5911	22.4962	22.9113	22.8717	23.1421	26.1242	23.2296	23.958	23.8479	23.0937	22.4394	23.8208	-0.0687185	0.548619	0		1.33327	0.0045942	0		0
O14524;O14524-2	TMEM194A	TMEM194A;NEMP1	24.2152	24.74	24.6041	24.728	24.7704	24.6393	24.8105	24.4771	24.5176	24.6001	23.7243	24.6179	24.6234	24.9263	23.5991	24.9154	24.0576	25.3557	24.7642	24.8614	24.3699	25.1999	24.7409	0		0		0		0		0
O14530;O14530-2	TXNDC9	TXNDC9;APACD	26.9136	27.0876	26.9685	26.9995	27.0456	26.9695	26.9274	26.9235	27.2617	26.9811	26.6869	27.0691	26.7344	26.8542	26.9078	27.0744	27.1245	27.0848	26.8802	26.9126	26.7354	27.0548	27.1393	0		0		0		0		0
O14531	DPYSL4	DPYSL4;CRMP3;DRP-4;ULIP4	23.3189	24.3738	24.6225	24.4224	23.9548	24.5438	24.0755	24.4536	24.1645	24.2426	24.8424	24.3936	24.4686	24.5155	24.4639	24.2496	24.1423	24.3925	24.5046	24.4282	24.3866	24.2292	24.2791	0.0182962		0		0		0		0
O14545	TRAFD1	TRAFD1;FLN29	25.3367	25.5424	25.5633	25.3655	25.69	25.6159	25.1936	25.9521	25.7453	25.5807	25.5053	25.6675	25.4358	25.5705	25.6321	25.5784	25.6503	25.9015	25.6923	25.5242	25.8266	25.3777	25.4781	0		0		0		0		0
O14548	COX7A2L	COX7A2L;COX7AR;COX7RP;EB1;SIG81	25.3642	25.4193	25.2052	25.5084	25.3984	25.6064	25.4558	25.1815	24.6699	25.5298	24.9038	25.8758	25.3142	25.2612	25.4145	25.2425	25.5644	25.3929	25.0703	25.4294	25.6364	25.6247	25.5211	0		0		0		-0.223492	0.00523658	0
O14561	NDUFAB1	NDUFAB1;ACP;ACP1;FASN2A;SDAP	29.1947	29.3057	29.1428	29.0756	29.204	28.9813	28.8387	29.5016	29.3294	29.3143	29.1958	29.2448	29.0501	29.1667	29.1472	29.1929	28.8871	29.5154	29.1019	29.3235	29.1974	28.976	29.3481	0		0		0		0.0672589	0.0672248	0
O14562	UBFD1	UBFD1;FLJ38870;FLJ42145;UBPH	29.2298	29.075	29.089	29.015	29.2409	28.8992	29.3807	29.0956	29.2727	29.4035	28.9344	29.0216	28.9731	29.1187	29.1771	29.1074	29.0411	29.4186	29.0786	29.0846	28.9242	29.1025	28.9783	0		0		0		0		0
O14578-4;O14578;O14578-3	CIT	CIT;CITK;CRIK;KIAA0949;STK21	27.8304	27.7623	27.8003	27.8363	27.8226	27.8973	27.776	27.7364	27.8446	27.8291	27.9986	27.8196	27.638	27.7172	27.7082	28.0832	27.8192	27.6262	27.7454	27.8076	27.6222	27.4927	27.6422	0		0		0		0		0
O14579;O14579-2;O14579-3	COPE	COPE;epsilon-COP	28.5483	28.6144	28.2096	28.2606	28.3033	28.3897	28.54	28.0335	28.2689	28.3744	28.6239	28.6551	28.5848	28.4955	28.2514	28.3154	28.1812	28.3765	28.5183	28.3504	28.5398	28.6735	28.3307	0		0		0		0		0
O14617-5;O14617;O14617-2;O14617-4;O14617-3	AP3D1	AP3D1;ADTD	27.514	27.4451	27.4686	27.5147	27.53	27.5393	27.464	27.5574	27.541	27.3813	27.7327	27.4561	27.4688	27.5673	27.4891	27.7665	27.6351	27.7396	27.5084	27.5386	27.655	27.5061	27.5851	0		0.0572447	0.00616965	0		0		0.00233114
O14618	CCS	CCS;	27.0981	27.0034	26.9972	27.1386	26.9256	27.0753	26.8442	27.3353	27.4021	27.2587	27.1589	27.0862	26.8997	26.7033	26.9098	26.7756	27.2539	27.2019	26.8945	27.0921	26.9867	26.9459	26.9976	0		0		0		0.21507	0.00028881	0
O14639;O14639-2;O14639-6	ABLIM1	ABLIM1;ABLIM;LIMAB1;limatin	27.1567	27.0364	27.0773	27.0491	27.3308	27.3337	27.1698	27.3766	27.2263	27.2883	27.0777	27.1666	27.0073	27.181	26.9242	27.2415	27.188	27.4713	27.2773	27.1445	27.3149	27.116	27.2954	-0.137304	0.0146095	0		-0.141486	0.0182141	0.113854	0.0416622	0.0512613	0.426663
O14641	DVL2	DVL2;	26.2952	26.2615	26.5858	26.5767	26.5582	26.6113	26.5999	26.5454	26.4593	26.6234	26.6879	26.6193	26.6729	26.6473	26.5015	26.3885	26.68	26.5833	26.5724	26.6273	26.5819	26.6266	26.469	0.00874725		0		-0.110032	0.00921114	0		0
O14646;O14646-2	CHD1	CHD1;	25.6197	25.583	25.5245	25.5373	25.8617	25.6679	25.7395	25.5936	25.4786	25.3565	25.5986	25.7332	25.6935	25.7816	25.8087	25.6703	25.466	25.2114	25.3842	25.6843	25.7964	25.6869	25.767	0		0		-0.155171	0.0023451	-0.21399	7.15158e-05	-0.32613	7.93794e-08
O14647;O14647-2	CHD2	CHD2;DKFZp547I1315;DKFZp686E01200;DKFZp781D1727;FLJ38614	26.6946	26.7873	26.8736	26.9447	24.0838	27.0736	26.4433	26.702	26.54	26.869	27.1199	23.2732	27.0763	23.2228	27.195	27.2507	27.4312	27.1085	23.6399	27.2454	27.0896	26.8563	27.3335	0		0		0		0		0
O14653;O14653-3;O14653-2	GOSR2	GOSR2;Bos1;GS27	25.1285	25.1899	25.2579	25.1837	24.9005	24.5396	24.2491	25.3207	25.1745	25.0176	25.416	24.5698	25.1894	25.0206	22.7561	24.8905	25.062	25.0387	25.3999	24.9438	24.9634	24.9339	24.98	-0.0507269	0.750892	0.298926	0.107604	0.425281	0.0717634	0.524856	0.17949	0
O14656	TOR1A	TOR1A;DQ2;DYT1	25.6483	25.5165	25.6116	25.6284	25.2985	25.5442	25.3891	25.5873	25.5818	25.528	25.6435	25.6357	25.7166	25.511	25.4747	25.6359	25.4901	25.7399	25.8305	25.5881	25.513	25.4005	25.4984	0.0927267	0.0530723	0.0128409		0.0923174	0.0751363	0		0.168642	0.00558666
O14657	TOR1B	TOR1B;DQ1;MGC4386	26.3147	26.4369	26.5388	26.476	26.1694	26.4654	26.1706	26.637	26.6682	26.5162	26.7588	26.318	25.7257	25.9357	25.947	26.4876	26.234	26.6439	26.5554	26.3262	26.1219	26.3628	26.0643	-0.238665	0.0150276	0		0.175953	0.0488536	0.605796	5.76296e-08	0.237163	0.0190257
O14662;O14662-5;O14662-2;O14662-4;O14662-6	STX16	STX16;hsyn16;SYN16	28.0419	28.4754	27.5218	28.4432	28.3411	27.1486	26.6823	28.7811	26.627	28.9372	28.7488	28.3775	28.42	28.4637	28.5663	28.4361	28.2924	28.6797	27.5299	27.9862	29.1899	29.2863	28.3598	0		0		0		0		0
O14672;O14672-2	ADAM10	ADAM10;CD156C;HsT18717;kuz;MADM	28.9171	28.994	29.113	29.1682	28.9173	28.8993	28.7836	29.146	29.1864	29.0132	28.9114	28.9964	28.8906	29.0446	28.9663	29.0726	28.9326	28.8796	28.9674	29.0451	28.9292	28.8778	28.9713	0.105674	0.158215	0.0776812	0.181588	0.170086	0.0257061	0.0836678	0.238086	0
O14678	ABCD4	ABCD4;EST352188;P70R;PMP69;PXMP1L	23.8838	23.1858	23.8622	23.8113	23.9629	23.7801	24.0004	23.8797	23.7548	24.139	24.238	23.8627	24.0086	23.9121	24.0451	23.9061	23.5199	23.949	22.5724	23.9203	23.7004	23.9474	22.4725	0.131754	0.348088	-0.195185	0.231434	0		0		0
O14681;O14681-3	EI24	EI24;EPG4;PIG8;TP53I8	27.1489	27.0213	27.1613	27.0059	27.2283	26.9808	26.6475	27.0627	24.1579	27.2341	27.1967	27.0773	26.906	27.0593	27.0547	26.8911	27.2417	24.0407	26.8795	27.0256	27.1552	27.0886	27.0601	0		0		0		0		0
O14683	TP53I11	TP53I11;PIG11	24.13	22.711	26.2478	26.4395	26.5223	26.7219	26.5467	26.4746	26.2205	26.2656	25.683	26.3084	26.6648	26.4705	26.2194	26.2681	25.6709	26.3645	26.6664	26.4612	26.2994	23.4224	26.4851	0		0		0		0		0
O14684	PTGES	PTGES;MGST-IV;MGST1-L1;MGST1L1;PIG12;TP53I12	27.2575	27.2232	26.9544	27.2044	27.1424	27.2593	27.3116	27.254	27.4635	27.9139	27.4632	27.3495	27.5671	27.3911	27.4748	27.3085	27.4686	27.6225	27.8496	27.2361	27.5557	27.5683	27.3741	0.156798	0.215183	0.141473	0.243195	-0.104318	0.499305	0.0761914	0.480217	0.115767	0.364407
O14686;O14686-3	KMT2D	KMT2D;ALR;CAGL114;MLL2;MLL4;TNRC21	24.6916	23.8575	24.5931	24.5743	24.6819	24.7628	25.1788	24.8126	24.8567	24.7285	24.3936	24.9213	24.9264	24.9111	24.839	24.2341	24.3053	24.3836	24.3646	25.2366	25.0301	24.9264	24.5169	0		0		-0.361189	0.000372108	-0.0918455	0.112864	-0.49782	2.28147e-05
O14727;O14727-4;O14727-5;O14727-3;O14727-2;O14727-6	APAF1	APAF1;APAF-1;CED4	22.6107	26.4343	26.2279	22.5901	25.9717	25.7341	25.1114	23.6516	23.1769	25.6844	23.1394	23.2129	25.9521	24.0248	23.6466	23.4415	22.5138	24.7456	23.2725	23.4332	26.1119	26.1202	26.3214	-0.484074	0.0946446	0		0		0		-0.764448	0.0503958
O14730;O14730-2	RIOK3	RIOK3;SUDD	25.4867	25.1745	25.5847	25.4635	25.6417	25.4783	25.1951	25.7677	25.3504	24.9825	25.156	25.3546	25.4425	25.5336	25.2909	25.1737	25.1692	25.3592	25.4529	25.3092	25.1862	25.6377	25.0846	0		0		0		0		0
O14732;O14732-2	IMPA2	IMPA2;	26.4773	26.2669	25.6958	26.3904	24.8193	23.1158	25.583	26.5297	26.3632	26.203	26.6606	25.9036	26.2102	26.2597	26.3605	24.2263	26.3273	26.5256	26.2543	26.4163	26.3007	26.7411	26.2101	1.68336	0.00217779	1.73244	0.00264025	1.62725	0.00194633	0.338246	0.484192	-0.650694	0.238584
O14733;O14733-4;O14733-3;O14733-2	MAP2K7	MAP2K7;Jnkk2;MKK7;PRKMK7	25.2792	25.3383	25.5867	25.3868	25.0845	25.2968	25.1125	25.599	25.4722	25.0464	25.6558	25.2207	25.3796	25.337	25.323	25.1876	25.3237	25.171	24.8154	25.4559	25.3847	25.1707	25.2018	0.0693303	0.426434	0		0.110571	0.143284	0.0986654	0.281469	-0.100158	0.325705
O14735;O14735-3	CDIPT	CDIPT;PIS;PIS1	25.3918	25.8219	26.0989	25.6004	25.7829	26.0738	25.8099	25.9056	25.7456	25.7312	26.0301	25.7078	25.8053	26.1778	25.6795	26.2039	26.3086	26.0492	25.8952	26.0568	25.961	25.7654	26.1015	0		0.110615	0.0136221	0		0		0
O14737;O14737-2	PDCD5	PDCD5;MGC9294;TFAR19	29.7624	29.5044	29.6581	29.7121	30.0359	29.8721	29.9886	29.6897	29.8642	29.7303	29.7832	29.8446	29.9935	29.8856	29.9942	29.3998	29.8665	30.0784	29.9342	29.8255	29.7354	30.0381	29.7373	0		0		-0.0627215	0.0266913	0		0
O14744;O14744-2;O14744-5;O14744-3;O14744-4	PRMT5	PRMT5;HRMT1L5;SKB1;SKB1Hs	28.1937	28.1799	28.035	28.1287	28.2934	28.127	28.2435	28.0223	28.1265	28.1219	28.3419	28.2155	28.2345	28.2506	28.1393	28.0171	28.2348	28.1128	28.1394	28.181	28.1035	28.2491	28.0795	0		0		0		0		0
O14745;O14745-2	SLC9A3R1	SLC9A3R1;EBP50;NHERF;NHERF1	27.9921	27.9368	28.0176	28.0523	27.9318	27.8904	27.6972	28.0018	27.814	28.0427	27.7251	27.9144	27.728	27.6419	27.8434	27.8628	27.9891	28.2353	27.8395	27.8592	27.7947	27.7325	27.9436	-0.0105273		0		0.0842793	0.025069	0		0.0767699	0.035693
O14757;O14757-2;O14757-3	CHEK1	CHEK1;CHK1	24.6869	24.5431	24.7851	24.3653	25.0049	24.8183	24.5709	24.5089	24.5368	24.2694	24.6035	24.6323	24.2966	24.554	24.5439	24.3318	24.041	24.3385	24.2374	24.3818	24.5369	24.2153	24.2173	-0.230106	0.0313716	-0.388612	0.0013561	-0.128821	0.13051	-0.0273192	0.719638	-0.0618667	0.574986
O14763;O14763-2	TNFRSF10B	TNFRSF10B;CD262;DR5;KILLER;TRAIL-R2;TRAILR2;TRICK2A;TRICKB	26.9056	26.9369	27.1121	27.0449	27.0449	26.9218	26.9316	27.0674	27.3593	27.0529	26.9739	26.7949	27.1051	27.2369	27.2287	26.7776	26.6595	26.6116	26.7859	26.6992	26.7387	26.5498	26.657	0.0895309	0.0753526	-0.258442	8.59466e-06	0		0		0
O14772;O14772-2	FPGT	FPGT;GFPP	24.7325	24.5225	24.5339	24.5831	24.1202	24.1439	24.5992	24.7111	24.5926	24.3998	23.4081	24.4561	23.8747	24.4702	23.5662	24.7333	24.6851	24.5519	24.5254	23.9425	24.5186	24.6569	24.4672	-0.191132	0.0445747	0		0		0		0
O14773	TPP1	TPP1;CLN2;LPIC;SCAR7;TPP-1	26.7757	27.1905	27.1256	27.0283	27.1162	27.0916	27.0331	27.1688	27.1807	26.7539	27.0782	26.8886	27.1578	27.1555	27.02	27.0453	26.9788	27.0469	27.2102	27.2294	27.0385	27.2659	27.0224	0		0		0		0		0
O14776;O14776-2	TCERG1	TCERG1;CA150;TAF2S;Urn1	27.0904	27.3329	27.3159	27.3219	27.2631	27.2952	27.197	27.3173	27.2664	27.2462	27.2489	27.2515	27.343	27.2254	27.2395	27.3056	27.3286	27.3102	27.2596	27.2228	27.3272	27.264	27.2186	0		0		0		0		0
O14777	NDC80	NDC80;HEC;HEC1;hsNDC80;KNTC2;TID3	25.2939	24.9488	25.3927	25.3884	25.3607	25.2312	24.3431	26.0599	25.1752	25.1682	25.3566	24.386	25.8965	23.475	25.272	24.8063	25.4713	23.5259	25.363	25.4141	25.4094	25.502	25.689	0		0		0		0		0
O14782	KIF3C	KIF3C;	23.8688	24.0092	23.399	23.927	24.0596	24.231	23.9455	24.4046	23.2062	24.2786	23.0472	24.6643	24.0288	24.0199	24.0198	24.4966	24.1827	24.1391	24.3376	24.1638	24.2883	24.1418	24.1418	0		0		0		0		0
O14786;O14786-3;O14786-2	NRP1	NRP1;CD304;NRP;VEGF165R	27.2374	27.5174	27.4143	27.545	27.2268	27.3192	27.2742	27.6968	27.7421	27.7112	27.7505	27.7383	27.8112	27.9052	27.7856	27.6349	27.5881	27.4702	27.5222	27.686	27.5846	27.7043	27.6475	0.566399	9.7871e-12	0.382273	1.15719e-11	0.166381	0.00165929	-0.0582353	0.227781	-0.146074	0.00989106
O14787-2;O14787	TNPO2	TNPO2;FLJ12155;IPO3;KPNB2B;TRN2	24.9385	25.2102	24.8735	24.9539	24.9007	24.8683	24.8169	24.8583	24.7592	24.9867	25.2155	24.8664	24.704	24.9175	24.9881	24.7763	25.056	25.1023	25.2753	24.8871	24.8909	24.889	25.0382	0		0		0		0		0
O14802	POLR3A	POLR3A;C160;hRPC155;RPC1;RPC155	24.7495	24.9322	24.9634	25.0827	25.055	24.9038	24.8964	25.3399	24.8516	24.6169	25.4674	24.5918	24.6211	24.8365	24.9601	25.251	25.6141	25.3322	25.4027	24.7704	25.165	25.0868	24.8943	-0.138418	0.200005	0.0526873	0.717575	0		0.265507	0.0392573	0.438347	0.00784999
O14817	TSPAN4	TSPAN4;NAG-2;TETRASPAN;TM4SF7;TSPAN-4	26.4759	26.2432	26.5115	26.4711	26.6966	24.1486	26.5527	26.1361	26.1268	26.4798	26.1145	23.5378	22.6255	26.3284	26.4218	26.0351	26.0011	24.9976	23.3562	26.1939	26.0352	26.2647	22.7749	0		0		0		0		0
O14818;O14818-4;O14818-2	PSMA7	PSMA7;C6;HSPC;RC6-1;XAPC7	30.2796	30.2399	30.1021	30.0367	29.9699	29.9559	30.1185	29.9588	30.0571	30.0373	30.2614	30.0202	30.076	30.1745	30.0105	30.0797	30.0377	30.0201	29.9593	29.9496	30.1279	30.0621	30.0842	0		0		0		0		0
O14828;O14828-2	SCAMP3	SCAMP3;C1orf3	28.8442	28.7595	28.8234	28.6966	28.7638	28.8471	28.782	28.841	28.6532	28.884	28.9842	28.7747	28.7387	28.7349	28.9189	28.6987	28.8246	28.8632	28.8254	28.6758	28.7689	28.615	28.6319	0		-0.0917948	0.0149527	0		0.0483081	0.22704	0.117065	0.0184632
O14832;O14832-2	PHYH	PHYH;PAHX;PHYH1;RD	24.816	25.1748	25.0645	25.1884	24.9017	24.9056	25.109	25.0932	24.8728	25.015	24.7208	24.7282	25.2224	25.1136	25.3579	25.1591	25.2072	25.1259	24.3601	25.1462	25.1525	25.2268	25.1521	0		0		0		0		0
O14841	OPLAH	OPLAH;5-Opase;OPLA	24.392	24.2459	24.3085	24.8018	24.4102	24.101	24.4412	24.6208	24.3045	24.5119	24.0033	24.4041	24.6467	24.7346	24.1755	24.3495	24.4023	24.4457	24.3832	24.398	24.2107	24.0714	24.4216	0		0		0		0		0
O14874;O14874-2;O14874-3	BCKDK	BCKDK;	24.1028	24.7104	24.5304	24.3833	24.4444	24.6616	24.3206	24.3748	24.3512	24.3223	24.4109	24.385	25.0859	24.8026	24.4827	24.4163	24.5264	24.3605	23.4206	24.4399	24.0703	24.6824	24.7762	0		0		0		0		0
O14880	MGST3	MGST3;GST-III	29.0204	29.209	29.1285	29.4934	28.7077	28.785	28.938	28.9624	28.9952	29.2419	29.553	28.8267	28.9615	29.2489	28.9046	29.2855	29.1326	29.1957	29.2083	29.1167	29.08	29.3727	28.9529	0.201004	0.133662	0.332585	0.00890262	0.419482	0.00248286	0.221434	0.0736106	0.0479958	0.724166
O14893;O14893-2;O14893-3	GEMIN2	GEMIN2;SIP1	25.7785	26.0056	25.6057	25.7619	25.7405	25.6924	25.5173	25.9061	25.8735	25.3965	25.9634	25.7272	25.786	25.5947	26.1762	25.7878	26.115	25.7131	25.5622	25.7911	26.1864	25.8707	26.1249	0		0		0		0		0
O14907	TAX1BP3	TAX1BP3;TIP-1	28.2001	27.9912	28.1741	28.001	28.076	28.1334	28.4197	27.961	27.9184	28.2984	28.0891	28.1014	28.0954	28.0823	28.3562	28.0065	28.1852	28.2597	28.2926	28.4291	28.3493	28.0654	28.2647	0		0.0230631	0.136951	0		0		0
O14908;O14908-2	GIPC1	GIPC1;C19orf3;GIPC;GLUT1CBP;Hs.6454;NIP;RGS19IP1;SEMCAP;SYNECTIN;TIP-2	27.9947	28.1328	27.9969	28.0297	28.2985	28.1811	28.1383	28.2549	28.1638	28.0265	28.0484	28.1491	27.9344	28.0306	28.1843	28.2808	28.0902	28.047	28.1322	28.2284	28.2495	28.1029	28.2256	-0.102994	0.0287459	0		-0.14141	0.00574802	0.0165349		-0.0531316	0.233218
O14910	LIN7A	LIN7A;LIN-7A;MALS-1;TIP-33;VELI1	27.906	28.0222	28.0007	27.9001	27.6371	27.5894	27.4797	27.9851	27.6355	28.0014	27.5192	28.0982	27.4959	27.7816	27.7715	27.7258	28.0995	28.1558	27.68	27.7984	27.7432	27.7527	28.0481	0		0.0506746	0.131147	0.0945697	0.0598826	0		0
O14920;O14920-4;O14920-2	IKBKB	IKBKB;IKK-beta;IKK2;IKKB;NFKBIKB	26.1141	26.3269	25.2336	26.259	25.8739	26.1135	25.6732	25.7967	25.9147	26.3274	26.7681	26.0317	25.6696	26.1867	26.031	26.205	25.8918	26.0767	26.0074	26.0587	26.0248	25.9954	26.1488	0		0		0		0		0
O14925;Q5SRD1	TIMM23;TIMM23B	TIMM23;TIMM23B;TIM23;bA592B15.7	23.6396	25.8162	25.902	25.0321	25.4291	25.6598	25.96	25.2605	25.2998	25.5635	25.145	25.3693	25.4945	25.3654	25.3848	25.2715	25.4404	25.5925	25.2928	23.7827	25.4229	23.4692	25.4591	0		0		0		0		0
O14929;O14929-2	HAT1	HAT1;KAT1	28.3273	28.3445	28.1966	28.0994	28.2141	28.2058	28.3553	28.293	28.1831	28.1562	28.2338	28.151	28.2333	28.4472	28.3982	28.1907	28.1674	28.1424	28.1397	28.2288	28.1751	28.2225	28.1745	0		-0.0376417	0.04935	0		0		0
O14933;O14933-2	UBE2L6	UBE2L6;UBCH8	25.6384	25.9743	26.0959	25.817	26.0685	25.3598	25.2839	26.5544	26.2094	26.4725	26.5139	26.3812	26.3961	26.6736	26.3633	26.2151	26.5852	26.8244	26.4967	26.9256	26.9282	26.7161	26.4113	0.606914	7.59667e-07	0.71592	3.86722e-10	0		0		0
O14936;O14936-3;O14936-4;O14936-6;O14936-2;O14936-5	CASK	CASK;CAGH39;FGS4;LIN2;TNRC8	25.6345	25.8105	25.6811	25.7553	25.4944	25.7394	25.5033	25.8201	25.6692	25.7224	25.9122	25.7737	25.7988	25.813	25.9197	25.8177	25.8517	25.4647	25.8108	25.7577	25.7805	25.7676	25.7461	0.19526	0.00383548	0.126686	0.0231629	0.0946773	0.0874856	0		-0.0137392
O14939;O14939-4	PLD2	PLD2;	24.7343	25.1617	25.2634	24.8267	24.7771	24.9886	25.2245	25.0655	25.1854	24.7362	24.9833	24.3462	24.992	24.8718	24.0005	25.0217	25.0537	24.8532	24.9804	25.1796	24.7055	25.2912	24.9462	-0.322056	0.00529568	0		0		0.251864	0.034112	0
O14949	UQCRQ	UQCRQ;QCR8;QP-C;UQCR7	28.3908	28.6519	28.4722	28.3669	28.3393	28.4047	28.0656	28.5806	28.4193	28.2427	28.3666	28.3232	28.1866	28.5568	28.4547	28.625	28.7977	28.4175	28.462	28.4638	28.4681	28.3276	28.4124	0		0.0338802	0.674955	0.00197355		0		0.0623741	0.162614
O14950;P19105;P24844	MYL12B;MYL12A;MYL9	MYL12B;MYL12A;MYL9;LC20;MLC2;MRLC1;MYRL2;MLCB;MRCL3;MRLC3;MYL2B;MRLC2	29.3011	29.2733	29.3691	29.2666	29.5516	29.3283	29.4511	29.3881	29.3577	29.3973	29.3208	29.3201	29.5063	29.3629	29.3661	29.2441	29.3492	29.4825	29.4164	29.4055	29.3892	29.3289	29.3453	0		0		-0.0471098	0.0398538	0		0
O14964;O14964-2	HGS	HGS;Hrs;Vps27;ZFYVE8	27.6732	27.8287	27.7971	27.9159	27.939	27.8848	27.6693	27.9602	27.871	27.9548	27.7268	27.7643	27.7757	27.7442	27.857	27.7858	27.9432	27.9995	27.8602	27.8709	27.7131	27.6133	27.7532	0		0		0		0		0
O14965	AURKA	AURKA;AIK;ARK1;AurA;BTAK;PPP1R47;STK15;STK6;STK7	25.6737	25.7022	25.9464	25.6593	25.548	25.3592	25.2601	25.5764	25.384	25.6606	25.8318	25.5713	25.1674	25.3244	25.3938	25.3811	25.5105	25.7151	25.4847	25.1892	25.3412	23.5379	23.9669	0		-0.807937	0.000591234	0.343347	0.1349	0.224332	0.315052	1.11884	0.000235057
O14967;O14967-2	CLGN	CLGN;	25.3834	25.7991	25.7838	25.6933	26.0569	26.0864	25.7006	25.7049	25.902	25.6814	25.9469	25.8181	25.9867	25.881	25.9034	25.9561	26.1561	25.9574	26.2687	25.9831	25.871	25.7547	25.6461	0		0		-0.157846	0.0396946	-0.018273		0.194824	0.0156117
O14972;O14972-2	DSCR3	DSCR3;VPS26C	25.0517	25.5986	25.3492	25.9572	26.152	25.7281	25.7821	22.9937	25.8078	25.618	25.679	25.6383	25.5265	25.742	25.5963	25.8015	25.6621	23.4481	25.6857	25.4143	23.1106	25.1329	25.7158	0		0		0		0		0
O14974;O14974-4;O14974-3;O14974-5;O14974-2	PPP1R12A	PPP1R12A;M130;MBS;MYPT1	26.4892	26.4765	26.5079	26.6721	26.9234	26.622	26.6057	26.6139	26.6413	26.7526	26.6524	26.6196	26.6546	26.6283	26.7749	26.6761	26.9747	26.9052	26.8777	26.7701	26.827	26.5885	26.8008	-0.0212067		0.0475073	0.361181	-0.139178	0.0266364	0		0.104903	0.144633
O14975;O14975-2	SLC27A2	SLC27A2;ACSVL1;FACVL1;FATP2;hFACVL1;HsT17226;VLACS;VLCS	26.9883	26.8667	26.954	27.0493	26.6167	26.6625	26.7209	26.8091	26.6253	26.7061	26.8709	26.8995	26.7915	26.8157	26.7975	26.9897	27.0345	27.0378	26.8782	26.7762	26.7233	26.5205	26.5815	0.12937	0.00370502	-0.00136889		0.273722	6.43075e-08	-0.0265427		0.330752	6.10219e-09
O14976;O14976-2	GAK	GAK;DNAJC26	26.228	26.4164	26.5041	26.4867	26.4319	26.2684	25.8113	26.5793	26.229	25.9533	26.281	26.1041	26.2424	26.2142	26.3799	26.1987	26.3612	26.1595	25.989	26.3712	26.4456	26.4642	26.2763	0		0		0.0750099	0.130867	0		-0.012608
O14979;O14979-3;O14979-2	HNRNPDL	HNRNPDL;HNRPDL;JKTBP;laAUF1;LGMD1G	30.628	30.4706	30.5802	30.5132	30.7691	30.606	30.7749	30.5552	30.5081	30.6669	30.9259	30.549	30.7141	30.6839	30.674	30.6112	30.7839	30.815	30.7761	30.7614	30.7714	30.7513	30.7864	0		0.0519649	0.0997754	-0.0795939	0.0273196	0		0
O14980	XPO1	XPO1;CRM-1;CRM1;emb	29.4219	29.439	29.3703	29.3919	29.2807	29.4102	29.4563	29.2074	29.3621	29.2184	29.5785	29.3083	29.3728	29.3837	29.3248	29.347	29.2509	29.2315	29.2953	29.3607	29.3307	29.4825	29.4355	0		0		0		0		0
O14981;O14981-2	BTAF1	BTAF1;MOT1;TAF(II)170;TAF-172;TAF172;TAFII170	25.8948	26.0482	25.6944	25.7931	25.8344	26.0325	25.8353	25.7795	25.7612	25.8324	26.0289	25.9466	25.8192	25.8804	25.8582	25.9224	25.7538	25.6527	25.7529	25.972	25.9316	25.9178	25.958	0		0		0		0		-0.0413067	0.0503181
O15013;O15013-7;O15013-4;O15013-5;O15013-6	ARHGEF10	ARHGEF10;Gef10;KIAA0294	26.1961	25.9642	26.1541	26.0758	26.3747	26.3338	26.2294	26.095	26.2389	26.0029	26.2151	26.2223	26.2873	26.2397	26.4117	26.2432	26.2439	25.8216	26.2833	26.3706	26.2744	26.3833	26.3423	-0.0177909		0.0414675	0.481078	-0.214444	0.00621359	-0.155846	0.0324809	-0.238227	0.0694576
O15014	ZNF609	ZNF609;KIAA0295	25.1958	25.2228	25.3677	25.3739	25.3177	25.2093	25.1621	25.4161	25.4916	24.9964	25.1527	25.271	25.4886	25.4885	25.3673	25.3974	25.4519	25.4083	25.3934	25.3464	25.5679	25.2323	24.9744	0		0		0		0		0
O15027;O15027-5;O15027-4;O15027-2;O15027-3	SEC16A	SEC16A;KIAA0310;p250;Sec16L	27.3281	27.4328	27.5271	27.5175	27.3286	27.354	27.3043	27.4696	27.4492	27.4398	27.4952	27.3282	27.4399	27.3649	27.3936	27.3782	27.4025	27.4892	27.4862	27.4538	27.4688	27.3259	27.3837	0.0384397	0.22797	0.0602359	0.027467	0.104323	0.0107408	0.0815379	0.0391932	0.0283729
O15031	PLXNB2	PLXNB2;KIAA0315;MM1;PLEXB2	26.4849	26.6371	26.5823	26.7048	26.5291	26.5584	26.5422	26.6139	26.6425	26.4699	26.8774	26.5876	26.5466	26.6225	26.6688	26.705	26.6492	26.7344	26.5265	26.6767	26.6464	26.5502	26.6853	0		0		0		0		0
O15037	KHNYN	KHNYN;KIAA0323	24.4263	24.7391	24.6317	24.4198	24.5077	24.5657	24.3813	24.607	24.3637	24.4855	24.605	24.2096	24.4271	24.7249	24.4033	24.4976	24.5115	24.5065	24.5409	24.3627	24.6006	24.4333	24.7071	0		0		0		0		0
O15042;O15042-2;O15042-3	U2SURP	U2SURP;fSAPa;SR140	27.8628	27.9357	27.9791	28.0072	27.9778	28.1013	27.8351	28.0224	27.9155	27.9229	28.003	28.0621	27.9329	27.93	27.9321	27.9523	27.9722	27.9713	27.8551	28.0028	27.9931	27.8499	28.1251	0		0		0		0		0
O15047	SETD1A	SETD1A;KIAA0339;KMT2F;Set1	23.9659	23.8987	23.8024	23.9326	23.8521	23.5406	23.7907	24.2258	24.0894	24.1462	24.037	24.0238	23.9134	24.0121	23.5007	24.2486	24.4352	24.5301	23.7291	23.7982	24.0592	23.8714	23.9758	0.141293	0.37535	0.184932	0.218938	0.168217	0.27118	0.266437	0.0629483	0.346418	0.0372373
O15056;O15056-2;O15056-3	SYNJ2	SYNJ2;INPP5H	25.1312	25.1782	25.2745	25.3726	25.1647	24.9159	25.0294	25.255	25.1297	25.0092	25.4493	24.9785	25.1075	25.0355	24.9402	25.236	25.0167	24.9878	25.2095	25.3909	25.0694	25.2449	24.9428	0		0		0		0		0
O15061;O15061-2	SYNM	SYNM;DMN;KIAA0353;SYN	26.1313	26.1117	26.1426	26.1966	26.3965	26.261	26.2658	26.2641	26.263	26.0637	26.1246	26.1979	26.1687	26.2957	26.236	26.2825	26.3693	26.3826	26.3144	26.4853	26.3641	26.2797	26.4004	-0.0696381	0.195836	0.0691692	0.193642	-0.145035	0.00963549	-0.0518947	0.280401	-0.0301817	0.418399
O15063	KIAA0355	KIAA0355;GARRE1	25.9598	25.9809	25.9196	26.0771	23.1245	24.3057	26.2057	26.3715	25.9633	25.7844	26.0513	26.2901	26.153	26.0627	26.0924	26.152	26.0329	25.9955	25.8085	26.0635	25.7619	25.6477	26.2214	1.50808	2.87869e-05	1.20819	0.00013807	1.28427	0.000603575	0		0
O15066;O15066-2	KIF3B	KIF3B;FLA8;KIAA0359;KLP-11	28.5539	28.7655	28.4903	28.5046	29.0993	29.1062	29.2215	28.9882	28.6047	28.5606	28.9013	29.0034	28.7981	28.9833	28.8909	28.6717	28.6103	28.6824	28.7293	28.9197	28.8867	29.018	28.7604	-0.204705	0.0563459	-0.216971	0.0314265	-0.534897	3.46028e-06	-0.163982	0.0867747	-0.230865	0.0378539
O15067	PFAS	PFAS;FGARAT;GATD8;KIAA0361;PURL	29.5297	29.6632	29.6782	29.7002	29.4667	29.4755	29.4177	29.6438	29.597	29.5783	29.6214	29.4645	29.6077	29.5405	29.542	29.644	29.6302	29.6099	29.6179	29.5093	29.4991	29.5344	29.4349	0.093775	0.0113314	0.0460162	0.171871	0.195029	1.61228e-05	0.0762589	0.0182331	0.138846	0.000215549
O15078;O15078-2	CEP290	CEP290;3H11Ag;BBS14;CT87;FLJ13615;JBTS5;KIAA0373;LCA10;MKS4;NPHP6;POC3;rd16;SLSN6	26.7236	26.6199	22.6759	23.1374	27.2149	26.8418	23.6456	24.1029	23.5554	24.1467	26.5375	26.3607	26.3663	26.4385	26.551	24.4497	24.6216	23.687	26.8184	23.0338	26.5192	26.6077	23.8967	0		0		0		0		0
O15084;O15084-1;O15084-4;O15084-2	ANKRD28	ANKRD28;CFAP79;FAP79;KIAA0379;PITK;PP6-ARS-A;PPP1R65	25.6001	25.8024	25.7939	25.8235	25.688	25.7734	25.6083	25.8789	25.9684	25.8072	25.6789	25.9183	25.7336	25.9276	25.6865	25.7241	25.881	25.7543	25.7399	25.6552	25.5665	25.8599	25.9304	0		0		0		0		0
O15085;O15085-2	ARHGEF11	ARHGEF11;GTRAP48;KIAA0380;PDZ-RHOGEF	24.0046	24.5896	24.6189	24.8504	24.6575	24.9885	24.571	24.6668	24.5671	24.4721	24.5436	24.5475	24.4403	24.472	24.3958	24.7042	24.813	24.7349	24.9124	24.8104	24.9534	25.0339	24.3846	-0.0361623	0.403456	0.132659	0.112546	0		0		0
O15091;O15091-2;O15091-4	KIAA0391	KIAA0391;PRORP	25.6275	25.7914	25.7163	25.8712	25.8391	26.1334	25.8399	25.8575	25.6708	25.7854	25.7202	26.1561	25.8989	25.9943	26.0819	25.7204	25.7175	25.7229	25.6417	26.1094	26.0596	26.1476	25.9855	0.0854575	0.231208	0.123921	0.0771794	-0.17915	0.0258766	-0.257717	0.000600137	-0.409084	5.27617e-06
O15111	CHUK	CHUK;IkBKA;IKK-alpha;IKK1;IKKA;NFKBIKA;TCF16	25.154	25.2613	25.2163	25.234	24.9933	25.2018	24.7199	25.4214	25.1694	25.1257	25.227	25.2368	25.301	25.3813	25.0667	25.4055	25.3627	25.392	24.9962	24.9984	24.9302	24.9969	25.0353	0.23678	0.000255483	0		0.186801	0.00652821	0		0.286892	0.00038117
O15116	LSM1	LSM1;CASM;YJL124C	27.3342	27.243	27.0061	26.7688	27.1573	26.8729	27.0732	26.9028	27.0928	27.0238	27.4006	27.0797	26.8794	27.1966	26.9149	26.8507	27.3732	27.3889	26.9601	26.9374	27.1999	27.2643	27.3527	0		0		0		0		0
O15118;O15118-2	NPC1	NPC1;SLC65A1	27.2008	27.2856	27.4569	27.4629	27.5142	27.3262	27.3831	27.7898	27.6711	27.7464	27.7596	27.7782	27.8532	27.903	27.9399	27.7083	28.0924	27.6173	27.7718	27.7748	27.8561	27.7309	27.7227	0.387193	8.41597e-07	0.313172	3.27484e-06	-0.0581125	0.601115	-0.0223555		0
O15121	DEGS1	DEGS1;DEGS-1;Des-1;DES1;FADS7;MLD	26.9192	26.9993	26.9325	27.2483	26.4717	26.952	26.6621	27.0203	27.1678	26.8535	26.9506	26.7925	26.9718	26.8509	26.9413	26.8728	26.9155	26.4706	26.7017	26.7603	26.7791	26.8021	26.6182	0.148368	0.063674	0		0.251392	0.000772476	0.0835954	0.301194	0
O15126;O15126-2	SCAMP1	SCAMP1;SCAMP37	27.6868	27.4292	27.6443	27.4689	27.6134	27.6905	27.4502	27.5651	27.3752	27.4913	27.4222	27.5799	27.7189	27.5036	27.6832	27.2925	27.5268	27.4099	27.4412	27.7403	27.6326	27.547	27.6893	0		0		0		-0.0820429	0.0204345	-0.135224	0.00223451
O15127	SCAMP2	SCAMP2;	28.1771	28.2844	28.7084	28.5003	28.3647	28.1572	28.0387	28.5923	28.6891	28.4191	28.4356	28.0422	28.2113	28.2137	28.2009	28.4098	28.5701	28.5142	28.5372	28.0726	28.1349	28.3874	28.2648	0		0		0.177256	0.0121037	0.291314	0.000194444	0.294024	0.000462973
O15143	ARPC1B	ARPC1B;ARC41;p40-ARC;p41-ARC	29.6268	29.7468	29.7671	29.7361	29.5756	29.6712	29.6582	29.6298	29.7378	29.5862	29.7502	29.8112	29.7328	29.8584	29.6861	29.8423	29.4719	29.4438	29.417	29.5988	29.6395	29.679	29.6461	0.160548	0.223808	0.0285287	0.686109	0.0994292	0.343187	-0.0914668	0.187744	-0.125698	0.271024
O15144	ARPC2	ARPC2;ARC34;p34-Arc	29.276	29.2589	28.9929	28.9522	28.9814	29.0226	29.2351	28.9221	29.0996	28.8689	29.0889	29.2008	29.149	29.1497	28.9324	29.0372	28.8011	28.7585	28.9774	29.0893	28.9957	29.1873	29.2791	0		0		0		-0.0548352	0.108568	-0.17504	0.00205264
O15145	ARPC3	ARPC3;ARC21;p21-Arc	28.8533	28.7558	28.8648	28.8218	28.9038	28.8145	28.8224	28.8976	28.9305	28.8971	28.7908	29.313	28.9445	28.9061	28.8135	29.0988	29.0462	29.029	28.7512	28.8381	28.9312	28.8252	28.865	0		0		0		0		0
O15155;O15155-2	BET1	BET1;hbet1	27.2914	26.5875	26.8837	23.8784	26.8311	26.2731	26.3061	27.0238	23.6283	26.5398	26.5165	27.0244	26.9363	26.5348	26.9547	26.9372	27.5522	27.3643	27.6873	26.2928	27.0233	26.7291	26.7539	0		0.161958	0.104931	0		0		0
O15156;O15156-2	ZBTB7B	ZBTB7B;c-Krox;hcKrox;ZBTB15;ZFP67;ZNF857B	24.8089	24.1095	24.9244	24.8052	23.5948	22.7912	25.2322	24.7994	24.13	24.3934	25.1063	24.9265	24.8435	24.9261	24.819	23.2911	23.8811	23.4661	22.8229	25.0653	24.6307	24.7806	22.9477	0.485281	0.0790286	0		0.281582	0.230062	0		-0.755763	0.0706757
O15160;O15160-2	POLR1C	POLR1C;AC40;RPA39;RPA40;RPA5;RPAC1;RPC40	27.2741	27.2255	27.5579	27.3026	27.186	27.0582	26.94	27.3699	27.0996	27.0907	27.4676	26.9986	27.048	27.0357	27.3344	27.2276	27.2288	27.1493	27.2847	27.2343	27.3009	27.177	27.2578	0		0.102887	0.0275624	0.205042	0.00175129	0.133214	0.0267507	0
O15162;O15162-2	PLSCR1	PLSCR1;MMTRA1B	26.1574	25.9956	26.1044	25.8582	25.8329	25.9739	25.8853	26.1613	26.3346	26.2858	25.946	26.1877	26.0466	26.2734	25.9232	26.0991	25.8864	26.2416	26.1098	25.9781	26.2052	26.1759	26.1586	0		0		0		0		0
O15164;O15164-2	TRIM24	TRIM24;hTIF1;RNF82;TIF1;Tif1a	25.3271	25.2107	25.0043	25.3899	25.2689	25.0135	25.1659	25.1569	25.3038	24.9145	25.2417	25.063	24.7663	24.9595	25.0765	25.0345	24.9211	25.1189	24.9283	25.3415	25.1954	25.1873	25.0635	0		0		0		0		0
O15173;O15173-2	PGRMC2	PGRMC2;DG6;PMBP	28.3111	28.3332	28.4066	28.4184	28.3966	28.163	28.2168	28.3479	28.3561	28.4087	28.3918	28.3557	28.4852	28.428	28.4756	28.3564	28.3911	28.5072	28.4485	28.3729	28.5073	28.3195	28.5212	0.0464344	0.0505442	0.0612823	0.0155179	0		0		0
O15212	PFDN6	PFDN6;H2-KE2;HKE2;KE-2;PFD6	27.9648	27.5761	27.6429	27.6282	27.8877	27.623	27.8833	27.5815	27.7512	27.7342	27.9421	27.6479	27.7997	27.5329	27.884	27.6131	27.6343	27.8953	27.9866	27.8096	27.8957	27.7486	27.9439	0		0		0		0		0
O15213	WDR46	WDR46;BING4;C6orf11;UTP7	26.0179	25.7707	25.8463	25.892	25.8277	25.6346	25.8085	25.5961	25.9612	25.9176	26.0819	25.9157	25.7098	25.7953	25.0722	25.9805	25.5857	25.5288	25.9349	25.8472	25.7165	24.9455	25.7674	0		0		0		0		0
O15226;O15226-2	NKRF	NKRF;ITBA4;NRF	28.1795	28.2186	28.3603	28.5416	28.1093	28.0252	28.0317	28.4658	28.4463	28.286	28.3314	28.2658	28.2203	28.26	28.0723	28.3618	28.4713	28.3586	28.1331	28.1468	28.1672	28.1643	28.0766	0.164292	0.0559657	0.0876758	0.273387	0.275583	0.00539178	0.181415	0.0179188	0.206225	0.0203368
O15228;O15228-2	GNPAT	GNPAT;DAP-AT;DAPAT;DHAPAT	25.8735	25.9799	26.0229	26.0869	25.7965	25.9869	25.824	25.9703	26.0436	25.7378	26.1276	25.9449	25.9646	26.0994	25.9458	25.9908	25.8341	25.8364	25.9449	26.0715	26.0217	26.1181	26.0234	0		0		0		0		0
O15230	LAMA5	LAMA5;	27.1929	27.3319	27.3351	27.3322	27.3978	27.4129	27.3178	27.2765	27.3164	27.3326	27.3135	27.2789	27.2903	27.3417	27.2907	27.1281	27.2173	27.1533	27.3449	27.321	27.2471	27.2345	27.2746	-0.0659476	0.101382	-0.0970234	0.0252256	-0.065407	0.120297	0.00083606		-0.0554876	0.252929
O15231;O15231-3;O15231-4;O15231-7;O15231-8;O15231-6;O15231-5;O15231-2;O15231-9	ZNF185	ZNF185;SCELL	24.4645	24.8073	25.0687	24.6189	24.3666	24.9181	24.5736	24.5796	24.6008	24.2835	24.7446	24.9459	24.6574	24.6958	24.766	24.5509	24.397	24.2391	24.8923	25.2193	25.2236	25.19	25.1931	0		0.389754	6.90122e-05	0		-0.115832	0.204469	-0.644098	2.72107e-06
O15234	CASC3	CASC3;BTZ;MLN51	25.1578	25.2785	25.4474	25.548	25.6908	25.4962	25.6141	25.3557	25.3591	25.4131	25.0294	25.3795	25.3932	25.3256	25.3895	25.0269	25.4013	25.3881	25.4783	25.4104	25.5425	25.4537	25.587	-0.244403	0.0636433	-0.115711	0.318726	-0.24086	0.0580064	-0.0993388	0.384168	-0.164898	0.215939
O15235	MRPS12	MRPS12;MPR-S12;MT-RPS12;RPMS12;RPS12;RPSM12	27.6404	27.5714	27.5103	27.699	27.3885	27.0406	26.9033	27.5382	27.4261	27.1815	27.7499	27.1168	27.1874	27.0665	27.1286	27.6836	27.0007	27.6315	27.3603	27.0895	27.3968	27.4429	27.5347	0		0.198066	0.00965306	0.403763	0.000164381	0.284564	0.00490075	0.000184588
O15254;O15254-2	ACOX3	ACOX3;	28.5824	28.8222	28.6974	28.4518	27.9481	28.7579	24.2428	29.2605	28.9245	28.4134	28.7308	22.9804	28.0863	28.6832	28.5061	29.0341	28.812	29.2923	29.4355	28.542	23.4527	28.7897	28.4691	0		0		0		0		0
O15258	RER1	RER1;	27.7482	27.6738	27.6666	27.731	27.7343	27.7387	27.7031	27.6442	27.5914	27.7633	27.6024	27.7427	27.7567	27.7439	27.7254	27.8367	27.6217	27.7607	27.5782	27.9241	27.6162	27.5797	27.6956	0		0		0		0		0
O15260;O15260-2;O15260-3	SURF4	SURF4;ERV29;FLJ22993;MGC102753	28.3144	28.4406	28.5131	28.6203	28.3145	28.5469	28.4387	28.3069	28.5783	28.447	28.7487	28.3967	28.4921	28.5053	28.4983	28.4252	28.4001	28.5081	28.3276	28.5633	28.387	28.4176	28.3495	0		0		0		0		0
O15269	SPTLC1	SPTLC1;hLCB1;HSAN1;HSN1;LCB1;SPTI	28.1515	28.1903	28.3364	28.0406	28.1822	28.2246	27.9646	28.2453	28.1964	28.2275	28.2469	28.1859	27.9857	28.2748	28.0967	28.2104	28.1246	28.1504	28.099	27.9708	27.9933	27.946	27.9422	0		-0.137284	0.00139925	0.025509		0.0776229	0.150414	0.156194	0.00729077
O15270	SPTLC2	SPTLC2;hLCB2a;KIAA0526;LCB2;LCB2A	25.5766	25.6397	25.5628	25.6506	25.589	25.6186	25.6901	25.4878	25.6589	25.5494	25.9658	25.6877	25.6098	25.7269	25.71	25.4529	25.5481	25.5255	25.7658	25.8618	25.761	25.5325	25.6429	0		0		0		0		0
O15287	FANCG	FANCG;FAG;XRCC9	24.0118	24.1411	23.8546	24.0457	23.9579	23.9745	23.9553	24.194	24.3231	22.8797	24.4574	24.241	23.8711	24.0067	23.8736	23.8593	24.5374	24.3227	24.0448	23.9784	24.1907	24.0394	23.8769	0		0		0		0		0
O15294;O15294-3;O15294-2;O15294-4	OGT	OGT;FLJ23071;HRNT1;MGC22921;O-GLCNAC;OGT1	27.5522	27.5601	27.6395	27.6596	27.668	27.7752	27.7574	27.635	27.5317	27.603	27.5853	27.7227	27.6954	27.8072	27.7945	27.6728	27.5709	27.6321	27.4822	27.7255	27.6034	27.611	27.7934	0.0248046	0.617698	-0.0436114	0.323017	-0.121798	0.0407594	-0.160847	0.0289595	-0.0974683	0.0776854
O15305	PMM2	PMM2;CDG1;CDG1a;CDGS;PMI;PMI1	28.1394	28.0106	28.0061	27.9663	28.0978	27.9814	28.0782	28.072	27.8915	27.9976	27.657	27.9473	28.0199	27.9121	28.0058	27.8927	27.8711	27.9802	28.1713	28.0684	27.9559	27.8913	28.1652	0		0		0		0		0
O15321;O15321-2	TM9SF1	TM9SF1;HMP70;MP70	26.6406	27.1206	27.0067	26.9725	27.0889	26.956	27.0496	26.9819	26.8865	26.9911	27.0452	27.148	26.8636	26.7461	27.0754	26.8465	26.9008	27.0925	26.8539	26.8003	26.8406	26.7706	26.92	0		-0.0458741	0.11219	0		0		0
O15327	INPP4B	INPP4B;	24.3857	24.8897	23.6495	23.0206	23.249	23.3202	23.5664	23.9582	23.8059	24.1881	23.8187	23.9375	23.004	23.791	23.4396	24.0591	22.8089	23.7086	23.2994	24.1863	24.0975	23.6516	23.8557	0		0		0		0		0
O15344;O15344-2	MID1	MID1;FXY;OS;RNF59;TRIM18	28.3022	28.3528	28.2724	28.2684	28.4609	28.4624	28.4611	28.3709	28.2976	28.3493	28.2566	28.3538	28.3565	28.3955	28.3733	28.4627	28.1523	28.2975	28.2832	28.2914	28.2002	28.3176	28.2965	-0.0622446	0.0991096	-0.131635	0.00105492	-0.123578	0.00300479	-0.0498827	0.233642	0.0030634
O15347	HMGB3	HMGB3;HMG2A;HMG4;MGC90319	29.1795	29.2467	29.3383	29.4431	29.1139	29.247	29.0882	29.5477	29.3806	29.6572	29.6516	29.2842	29.354	29.2838	29.4489	29.3261	29.3804	29.747	29.7097	29.5056	29.441	29.204	29.4618	0.171194	0.101251	0.214429	0.0327423	0.127445	0.182756	0.234086	0.0178035	0.150781	0.183479
O15355	PPM1G	PPM1G;PP2CG;PP2Cgamma	29.1569	29.0728	29.0841	29.041	29.2071	29.0474	29.0839	29.1944	29.0514	29.1723	28.9372	28.9784	29.0558	28.9865	29.2046	28.9419	29.1012	29.1672	29.158	29.148	29.1873	28.9827	29.1304	0		0		0		0		0
O15357;O15357-2	INPPL1	INPPL1;SHIP2	25.6232	25.671	25.7449	25.8104	25.7805	25.7065	25.801	25.5759	25.877	25.4757	25.4166	25.8706	25.8698	25.7971	25.5918	25.744	25.687	25.718	25.6407	25.6908	25.8168	25.8156	25.8114	0.00206178		0		-0.0464339	0.315423	-0.186408	0.00191811	-0.0688233	0.20858
O15371;O15371-3;O15371-2	EIF3D	EIF3D;eIF3-p66;eIF3-zeta;EIF3S7	29.8386	29.6454	29.6291	29.6385	29.5696	29.7438	29.7416	29.6057	29.6604	29.6461	29.7486	29.624	29.7628	29.7088	29.7254	29.7753	29.5782	29.598	29.6425	29.6941	29.7947	29.7045	29.6247	0		0		0		0		0
O15372	EIF3H	EIF3H;eIF3-gamma;eIF3-p40;EIF3S3	29.284	29.3431	29.2721	29.2252	29.2527	29.1533	29.184	29.2851	29.2532	29.1717	29.2928	29.2311	29.3752	29.3629	29.176	29.3592	29.2899	29.3752	29.3044	29.2563	29.3024	29.2835	29.1849	0.10352	0.052459	0.0655987	0.167593	0.0909751	0.0613546	-0.0330931	0.458289	0.0787892	0.131848
O15379;O15379-2	HDAC3	HDAC3;HD3;KDAC3;RPD3;RPD3-2	24.3566	24.2763	24.2902	24.616	23.2738	23.341	24.3035	24.5052	24.2256	22.3663	24.3808	24.4118	23.4479	24.3665	22.8906	23.2774	24.9979	24.7252	24.8842	23.5636	23.0032	24.2238	24.4834	0		0		0.337562	0.140641	0		0.469472	0.0838887
O15381;O15381-2;O15381-5;O15381-3;O15381-4	NVL	NVL;NVL2	25.047	25.0929	25.0453	25.0388	24.8551	24.6778	24.8902	24.9624	25.2025	24.8	25.3757	25.4548	25.1828	24.7965	25.2884	24.9993	24.6335	25.1464	23.5299	25.3239	25.0301	25.1536	25.0714	0		0		0		0		0
O15382;O15382-2	BCAT2	BCAT2;BCAM;BCT2	28.8394	29.0702	28.8637	28.9532	29.0126	28.9562	28.9022	28.7679	28.8856	28.8532	29.2051	29.0515	28.8588	28.9868	28.9062	29.0764	29.1371	29.19	28.9971	29.0074	29.0575	29.0845	29.051	0		0.0724987	0.00344083	0		0		0
O15392;O15392-5;O15392-4;O15392-2;O15392-7;O15392-6;O15392-3	BIRC5	BIRC5;API4;EPR-1;survivin	25.0868	23.022	24.3317	23.8604	23.1642	24.9442	24.9228	25.1164	23.4162	25.1299	25.0838	25.1391	23.4157	25.0643	24.8446	25.2296	25.029	25.3189	23.2912	24.8919	22.1565	24.8549	23.5343	0		0		0		0		0
O15397;O15397-2	IPO8	IPO8;IMP8;RANBP8	26.2841	26.5286	26.4848	26.2757	26.0092	26.467	26.5073	26.1379	25.8843	26.2262	26.1424	26.5064	26.5173	26.5806	26.1827	25.9684	26.5766	26.2286	25.9564	26.2878	26.4062	26.0751	26.4538	0		0		0		0		0
O15400;O15400-2	STX7	STX7;	25.9927	25.7274	26.1082	25.9936	26.311	26.3811	26.5049	26.0737	25.8422	26.2136	26.0834	26.3905	26.2284	26.0005	26.2052	25.7919	25.9717	26.2834	26.0027	26.2172	26.1689	25.9047	26.091	-0.20353	0.0695244	-0.302879	0.00530469	-0.43286	0.000244238	-0.144885	0.172567	-0.0373571	0.731032
O15403	SLC16A6	SLC16A6;MCT6;MCT7	26.1756	26.1996	26.263	26.3502	26.3874	26.3257	26.5672	26.6302	26.4784	26.5528	26.5673	27.023	26.8332	26.7303	26.8933	26.2705	26.2642	26.2897	26.0204	26.223	26.1497	26.4149	26.1939	0.445737	1.142e-06	-0.166389	0.0123498	-0.154318	0.0458276	-0.254976	0.000494186	-0.00804829
O15427	SLC16A3	SLC16A3;MCT3;MCT4	25.844	26.4588	26.0529	26.1421	26.0837	26.8504	25.7479	26.3599	26.2125	26.6525	26.1805	26.8198	26.5391	26.68	26.4885	26.4256	26.3903	26.7326	26.0247	26.2599	25.9565	26.2319	26.1923	0.134565	0.0451914	0		0		0		0
O15431	SLC31A1	SLC31A1;COPT1;CTR1;hCTR1	25.5925	25.8303	25.6115	25.6366	23.2348	24.3301	25.8035	25.5662	26.0383	25.5908	23.4084	25.8119	26.0818	25.9445	25.5142	25.4947	25.5975	25.5797	25.5322	25.4842	23.1748	23.1956	25.5829	0.511795	0.0292671	0		0.553627	0.0338534	0		0.453446	0.0553115
O15438;O15438-4;O15438-2	ABCC3	ABCC3;cMOAT2;EST90757;MLP2;MOAT-D;MRP3	25.5721	25.705	25.5457	25.6809	26.2174	26.1963	26.2315	25.9169	25.751	25.5937	25.9036	26.1555	26.2961	26.2571	26.2232	25.7359	25.6667	25.6298	25.649	26.4135	26.3371	26.3779	26.4039	0.0348087	0.582402	0.175383	0.086334	-0.567969	2.49063e-16	-0.441266	0.000210612	-0.800107	1.29831e-19
O15439;O15439-2;O15439-4;O15439-3	ABCC4	ABCC4;EST170205;MOAT-B;MOATB;MRP4	26.1803	26.3048	26.3458	26.2388	26.3629	26.449	26.2141	26.1788	26.0757	26.0438	26.453	26.3102	26.4776	26.411	26.5894	26.2733	26.3413	26.2547	26.2941	26.5517	26.4823	26.4992	26.3699	0.122848	0.169626	0.144206	0.0896942	-0.0584722	0.51073	-0.246727	0.00249391	-0.21588	0.0221602
O15446;O15446-2	CD3EAP	CD3EAP;POLR1G	27.5996	27.6125	27.7685	27.7109	27.8332	27.5759	27.7491	27.734	27.7057	27.7954	27.8266	27.4119	27.5414	27.4221	27.6539	27.5045	27.6089	27.7423	27.7231	27.7134	27.6562	27.4054	27.7184	-0.129413	0.00786858	-0.0271962	0.281214	0		0.195431	0.000879935	0
O15460-2;O15460	P4HA2	P4HA2;C-P4Halpha(II)	26.5486	26.6295	26.5671	26.6947	26.7233	26.7322	26.6141	26.7546	26.8417	26.8729	26.913	26.9027	26.832	26.8905	26.8445	26.6388	26.5841	26.6186	26.6364	26.7157	26.6956	26.55	26.7758	0.184321	1.04058e-07	0		-0.0538287	0.0644148	0		-0.0507496	0.0946337
O15498;O15498-2	YKT6	YKT6;	27.9721	27.7803	27.79	27.8271	27.8106	28.1488	28.0938	27.7074	27.8678	27.7962	27.822	27.9243	28.1286	27.7946	27.8973	27.962	27.8089	27.5013	27.6912	27.9613	27.8989	27.7374	27.8626	0		0		0		0		0
O15504;O15504-2	NUPL2	NUPL2;NUP42	24.837	25.0414	24.941	25.2805	24.7931	24.9261	24.7601	25.0515	24.7686	25.2458	25.1386	24.7769	24.7185	25.1526	24.8052	24.9508	25.1878	25.0564	24.9557	25.248	25.1808	25.3264	24.9354	0		0.0764017	0.0374533	0		0		0
O15511;O15511-2	ARPC5	ARPC5;ARC16;dJ127C7.3;p16-Arc	28.3947	28.4231	28.4906	28.3468	28.2399	28.3341	28.3299	28.3927	28.257	28.5836	28.3558	28.3707	28.4984	28.5748	28.608	28.534	28.3309	28.4715	28.5155	28.5545	28.5638	28.4782	28.6124	0.197365	0.00661761	0.226625	0.00181865	0.0952862	0.145931	-0.0969906	0.125049	-0.109669	0.128254
O15514	POLR2D	POLR2D;RPB4	26.0152	25.9706	26.0527	26.0917	26.4969	26.1442	26.3103	25.8606	26.0859	26.2068	26.3379	25.9273	26.289	26.1319	26.362	26.0624	25.7396	25.6551	26.0667	26.0181	26.1158	25.9102	26.1507	0		-0.111345	0.18983	-0.0791273	0.125297	0		-0.124098	0.185194
O15525	MAFG	MAFG;MGC13090;MGC20149	26.0385	25.6197	25.6625	25.7203	25.6699	25.6742	25.805	25.9547	25.7535	25.7187	26.0338	25.6774	25.8975	25.9187	26.018	25.6649	25.3269	25.7241	25.7831	26.0303	25.8271	26.0402	25.8959	0.11844	0.131963	0.152609	0.0601236	0		0		-0.31113	0.00968995
O15530;O15530-3;O15530-2;O15530-4;O15530-5;Q6A1A2	PDPK1;PDPK2P	PDPK1;PDPK2P;PDK1;	24.9519	25.065	25.0658	25.322	25.3086	25.2334	24.9927	25.2396	24.9255	25.0252	25.3174	24.8625	24.8734	25.1054	25.2856	25.1355	25.4096	24.9838	25.3069	25.1409	25.0348	24.928	25.1072	0		0		0		0		0
O15533;O15533-2;O15533-3	TAPBP	TAPBP;TAPA	26.8861	26.9779	26.5813	26.7127	26.6217	26.7327	26.5793	27.083	27.3995	26.8861	26.8614	27.0942	27.2877	27.2517	27.1399	27.0751	26.7757	26.8039	26.9376	27.071	27.0842	27.0736	27.1462	0.573934	0.000138623	0.43817	0.000897334	0.141017	0.206188	-0.125677	0.225375	-0.258026	0.0324653
O15541	RNF113A	RNF113A;Cwc24;RNF113;ZNF183	26.0209	26.0727	25.8974	26.3616	25.9004	26.0143	25.8199	26.1587	26.062	26.0372	25.4373	26.0233	25.8677	25.9697	25.9251	25.6319	25.9182	26.2848	25.4389	26.1121	26.1164	25.844	26.3409	0		0		0		0		0
O43143	DHX15	DHX15;DBP1;DDX15;HRH2;PRP43;PRPF43;PrPp43p	29.148	28.9932	29.052	29.0718	28.9281	28.9523	28.9402	28.9582	29.0604	28.9926	29.1987	28.8741	28.9248	28.9992	29.0022	28.9775	29.1432	29.0531	29.0226	28.9256	29.0425	28.9811	28.9555	0		0		0		0		0
O43148;O43148-2	RNMT	RNMT;RG7MT1	25.8655	25.7128	25.8268	25.8883	25.6792	25.9253	26.0738	25.8567	25.8491	26.0803	26.124	26.0119	25.9291	25.9779	25.7209	26.1331	25.8671	26.0735	26.0938	25.8428	25.9496	26.0204	25.9898	0		0.0345194	0.282604	-0.036706	0.177818	0		0
O43149	ZZEF1	ZZEF1;FLJ10821;KIAA0399;ZZZ4	25.1856	25.3176	25.3396	25.2127	25.1239	25.1705	24.8494	25.3118	25.2829	25.0403	25.246	25.068	25.1045	25.047	25.0629	25.477	25.0692	25.0746	25.1373	25.0999	25.0299	25.0132	25.2586	0		0		0.101607	0.0429233	0.0568951	0.148303	0.0175344
O43150;O43150-2	ASAP2	ASAP2;CENTB3;DDEF2;KIAA0400;PAP;SHAG1	25.6335	24.1087	22.3751	23.6632	25.8801	25.5333	24.4655	25.4234	25.4697	25.6769	23.9771	25.805	23.8904	25.1791	23.8954	23.1977	22.3934	22.8571	25.3852	23.6863	25.5086	23.8499	23.7864	0		0		0		0		0
O43156	TTI1	TTI1;KIAA0406;smg-10	26.3579	26.5997	26.57	26.527	26.4503	26.5014	26.5128	26.6524	26.6287	26.3494	26.6827	26.5182	26.2875	26.3997	26.3307	26.5388	26.4785	26.4282	26.5792	26.5546	26.5678	26.567	26.5213	0		0		0		0		0
O43159	RRP8	RRP8;KIAA0409;NML	27.0629	27.1583	27.1121	27.3296	26.9993	26.9748	26.8293	27.2851	27.1206	27.1542	27.305	27.0333	26.8819	27.078	26.8876	27.0382	26.8644	27.0477	27.0764	26.9165	26.9591	26.8321	26.7821	0.0501227	0.472006	-0.0484034	0.461767	0.242911	0.0278419	0.251981	0.000190955	0.148981	0.0991492
O43164;O43164-2	PJA2	PJA2;KIAA0438;Neurodap1;RNF131	25.0434	25.3489	24.905	25.1822	25.679	25.1342	25.4484	25.043	25.2797	25.4942	24.9862	25.5339	25.8898	25.8348	25.8343	25.0822	24.2394	25.2231	25.5234	25.555	25.314	25.5886	25.278	0.311895	0.0732491	0		-0.252477	0.112516	-0.47513	0.00785341	-0.398015	0.0308721
O43166;O43166-2;O43166-3	SIPA1L1	SIPA1L1;E6TP1;KIAA0440;SPAR1	23.5088	24.1847	24.1096	24.3092	23.559	23.8487	23.3258	23.7615	23.1837	23.9129	23.0902	22.7215	23.3756	22.6131	24.0348	24.5799	24.0499	23.9925	23.8579	23.3869	24.6358	22.8773	23.8749	-0.340942	0.0140036	0		0		0		0
O43169	CYB5B	CYB5B;CYB5-M	31.3479	31.5904	31.7877	31.8669	31.3674	31.4666	31.2983	31.9005	31.426	31.3989	31.7187	31.3895	31.7026	31.5226	31.8058	31.5846	31.6983	32.0387	31.7956	31.8276	31.6961	31.5298	31.6283	0.190687	0.0680409	0.235012	0.0508372	0.218919	0.0566834	0.00788103		0.1054	0.444396
O43172;O43172-2	PRPF4	PRPF4;HPRP4;HPRP4P;PRP4;Prp4p;SNRNP60	27.0998	27.1288	27.1976	27.4377	27.16	27.257	27.1964	27.1399	27.1262	27.0626	27.1594	27.3493	27.2514	27.3997	27.2691	27.2383	27.1742	27.1661	27.3002	27.2827	27.3504	27.1673	27.2593	0.0799197	0.0880369	0.0211009	0.519224	0		-0.162711	0.00283824	-0.0164377
O43175	PHGDH	PHGDH;PDG;PGDH;SERA	28.8958	28.8485	28.7994	28.7697	28.9232	28.8178	28.9345	28.757	28.7904	28.6875	28.6901	28.6839	28.8214	28.7189	28.9401	28.7881	28.6617	28.5556	28.6585	28.9411	28.8397	28.8158	28.7643	-0.0485521	0.194994	0		0		-0.0496611	0.243016	-0.176492	5.06018e-05
O43181	NDUFS4	NDUFS4;AQDQ;CI-18	27.9323	27.831	27.9033	27.9963	28.3383	27.9237	27.9458	28.4029	28.001	28.0824	28.0353	28.0942	28.194	27.9649	27.8038	28.132	28.2463	28.5317	28.6339	28.5226	28.3201	28.0119	28.4896	0		0.238408	0.00176868	-0.0871517	0.167919	0		0
O43187	IRAK2	IRAK2;	24.2639	23.2445	23.9895	24.6835	23.7869	23.5407	23.1976	23.7234	23.0351	23.5491	23.5537	27.4126	27.5253	27.1491	27.5065	23.3083	23.4921	23.8513	22.6685	24.0638	24.277	23.9623	23.5528	3.55251	0	0		0.148011	0.363419	-3.54888	0	-0.422644	0.135266
O43237;O43237-2	DYNC1LI2	DYNC1LI2;DNCLI2	28.0931	28.3973	28.1919	28.0576	28.1686	28.1135	28.1083	28.1347	28.1583	28.1133	28.1555	28.1113	28.282	28.3343	28.3455	28.1808	28.3415	28.1967	28.2449	28.4425	28.4904	28.2851	28.3048	0.125331	0.0727719	0.223859	0.0101282	0.0426647	0.383241	-0.111769	0.0692831	-0.154792	0.0289571
O43242;O43242-2	PSMD3	PSMD3;P58;Rpn3;S3;TSTA2	28.9374	28.7379	28.6493	28.779	28.9136	28.9024	28.7909	28.7761	28.8323	28.7258	28.5673	28.9114	28.7881	28.9042	28.798	28.8168	28.7389	28.742	28.6401	28.819	28.8615	28.8195	28.8143	0		-0.0172136		-0.063216	0.113331	-0.117996	0.0073001	-0.0916834	0.0168434
O43251-8;O43251-6;O43251-2;O43251-5;O43251;O43251-10;O43251-9;Q9NWB1-3;Q9NWB1;Q9NWB1-4;Q9NWB1-5;O43251-7;Q9NWB1-2;O43251-4;O43251-3	RBFOX2;RBFOX1	RBFOX2;RBFOX1;A2BP1;FOX-1;HRNBP1;FOX-2;HNRBP2;HRNBP2;RBM9	25.942	26.1624	26.068	26.1656	26.5558	26.4068	26.0928	26.327	26.2856	26.0284	26.3861	26.2626	26.2264	26.5653	26.2892	26.5124	26.4498	26.3722	26.2601	26.2471	26.25	26.2294	26.1123	0		0		-0.150703	0.020366	0		0.069729	0.176692
O43252	PAPSS1	PAPSS1;ATPSK1;PAPSS	26.8381	27.0235	27.1548	27.2367	26.8042	26.922	26.7117	26.9926	26.7995	27.0611	27.1211	26.7882	27.0381	26.7505	26.7358	27.0188	27.0786	26.9168	27.0334	26.9152	27.0473	26.8661	26.941	0		0.108847	0.0875123	0.219263	0.00105987	0.153533	0.0172227	0.0467496	0.529721
O43264;O43264-2	ZW10	ZW10;KNTC1AP	26.4607	26.491	26.4052	26.4683	26.4076	26.3645	26.4493	26.43	26.4587	26.2536	26.4723	26.3891	26.426	26.3775	26.337	26.4249	26.4474	26.2558	26.4821	26.5106	26.4668	26.4386	26.2995	0		0		0		0		0
O43286	B4GALT5	B4GALT5;beta4GalT-V	25.0627	25.1234	25.5023	25.1397	25.2637	25.4884	24.8648	24.2078	25.002	25.4767	25.5382	25.4536	25.5101	25.2551	25.2793	25.0591	25.4404	25.2816	25.3613	25.1601	25.3319	25.3077	24.974	0		0		0		0		0
O43290	SART1	SART1;Ara1;HAF;SNRNP110;Snu66	27.0719	26.9595	27.0082	27.1114	27.2206	27.0644	27.0952	27.1332	27.0059	27.1587	26.9967	27.1369	27.1543	27.0732	27.1033	27.0436	27.0845	27.3253	27.129	27.1756	27.095	27.1114	27.0973	0		0		0		0		0
O43291;O43291-2	SPINT2	SPINT2;HAI-2;Kop	27.9891	28.0807	28.3282	28.0997	28.3657	28.3557	28.4733	27.9379	28.0862	28.0212	27.8732	28.2544	28.2401	28.2759	28.248	27.6699	27.7676	27.8113	27.7087	27.9746	27.9398	27.8074	27.8452	-0.14503	0.0309609	-0.494398	1.45668e-10	-0.268122	5.03429e-05	-0.289794	1.82443e-06	-0.124815	0.0749173
O43292;O43292-2	GPAA1	GPAA1;GAA1;hGAA1	26.2794	26.4348	26.2812	26.5099	26.9225	26.7638	26.4574	27.0241	26.7367	26.4166	27.7804	26.1869	27.1557	26.4526	27.3355	26.4516	27.2153	26.6574	26.2375	26.4881	27.5095	27.6451	26.0426	0		0		0		0		0
O43293;O43293-2	DAPK3	DAPK3;ZIP;ZIPK	24.9092	25.0496	25.038	25.07	25.2288	25.1084	25.0863	24.9474	25.1736	24.9474	25.2086	25.0635	25.3517	25.2687	25.0728	25.0385	25.3185	24.8703	25.2331	24.9955	24.988	25.2013	24.9593	0		0		0		0		0
O43294;O43294-2	TGFB1I1	TGFB1I1;ARA55;Hic-5;TSC-5	24.2843	24.5024	24.2042	24.6665	24.9136	24.6656	24.7243	24.3796	24.5456	24.2994	24.6474	24.6069	24.3153	24.4968	24.7591	24.5234	24.5007	24.5327	24.6086	24.7897	24.8826	24.8175	24.8218	-0.189906	0.0788991	0.0606437	0.530545	-0.292085	0.00522748	-0.069362	0.433749	-0.263184	0.0595554
O43301	HSPA12A	HSPA12A;FLJ13874;KIAA0417	24.1235	24.7629	24.6521	24.8073	24.8161	24.6983	24.46	24.5129	24.1316	24.3492	24.356	24.6685	24.7321	24.8577	24.4237	24.563	24.5908	24.7556	24.4359	24.5148	24.641	24.3667	24.6806	0		0		0		-0.163388	0.0112954	0
O43314;O43314-2	PPIP5K2	PPIP5K2;CFAP160;DFNB100;HISPPD1;KIAA0433;VIP2	25.2395	25.7732	26.1211	25.4827	25.6223	25.271	25.5954	25.753	25.9717	25.4031	25.488	25.5404	25.4178	25.3728	25.4519	25.8968	25.9308	25.3453	25.8221	25.5684	25.4517	25.0816	25.3871	0		0		0		0		0
O43318;O43318-2;O43318-4;O43318-3	MAP3K7	MAP3K7;MEKK7;TAK1	24.6447	24.5231	23.9502	23.997	23.6878	24.6006	24.0879	24.368	24.2081	23.9587	24.6396	24.398	24.2835	24.3399	24.506	24.0393	24.2164	24.0483	24.0014	24.1859	24.375	24.4215	24.7559	0.0108671		0		0		0		-0.120109	0.130189
O43324;O43324-2	EEF1E1	EEF1E1;AIMP3;P18	27.1768	27.3755	27.0514	27.153	27.206	27.238	27.5051	27.1151	26.997	26.8767	26.8939	27.3345	27.2677	27.5057	27.2217	26.8503	26.4623	26.7115	26.8218	27.3393	27.3957	27.3239	27.3404	0		0		-0.0909715	0.0574832	-0.318713	8.55623e-07	-0.634516	2.00433e-16
O43353;O43353-2	RIPK2	RIPK2;CARD3;CARDIAK;RICK;RIP2	24.5241	25.0455	24.713	24.8399	24.9223	24.8061	25.1168	24.9465	24.7272	24.5154	25.0384	24.8569	24.8852	24.9185	24.8093	24.7175	24.8981	25.0329	24.5762	25.1471	24.8482	24.6292	25.0597	0		0		0		0		0
O43379-4	WDR62	WDR62;C19orf14;DKFZP434J046;FLJ33298;MCPH2	25.7047	25.6013	25.5417	25.5657	25.2432	25.393	25.4304	25.5385	25.6222	25.3318	25.5063	25.3299	25.3966	25.3141	25.1687	25.6014	25.2197	25.3973	25.2136	25.4036	25.2773	25.3568	25.5905	0		0		0.182381	0.000679858	0.0800996	0.0506347	0
O43390;O43390-3	HNRNPR	HNRNPR;hnRNP-R;HNRPR	29.6939	29.742	29.7005	29.5742	29.6117	29.605	29.5569	29.6737	29.6421	29.509	29.741	29.5621	29.6976	29.5936	29.6146	29.7639	29.7751	29.7989	29.6328	29.7733	29.6824	29.7016	29.6745	0		0.0529139	0.00288108	0		0		0
O43395	PRPF3	PRPF3;hPrp3;Prp3;RP18;SNRNP90	26.3925	26.1393	26.4031	26.283	26.5494	26.3697	26.4441	26.2145	26.4735	26.3122	26.3911	26.2201	26.3225	26.2127	26.2079	26.3956	26.5412	26.448	26.5439	26.1271	26.2535	26.2253	26.2513	-0.210523	0.00148703	-0.225385	0.00031403	-0.146567	0.0198994	0.08861	0.129384	0.306096	1.41287e-05
O43396	TXNL1	TXNL1;TRP32;Txl;TXNL	28.9507	28.9587	28.9808	28.9932	29.3865	29.1848	29.1819	29.1371	29.1096	28.9938	28.9268	29.217	29.0326	29.0755	29.0695	29.1337	29.0551	29.1068	28.8527	29.1107	29.0108	28.9872	29.1075	-0.119641	0.0307599	-0.155841	0.000926333	-0.234744	7.18387e-05	-0.0601119	0.272553	0
O43399;O43399-5;O43399-7	TPD52L2	TPD52L2;D54;hD54;TPD54	29.0822	29.0411	28.9641	28.9354	29.2107	28.9755	29.2431	28.9737	29.1197	29.0997	29.098	29.2113	29.1768	29.1261	29.2012	28.9623	29.0075	29.1328	29.1199	29.221	29.111	29.1561	29.1853	0.00263481		0		-0.131632	0.000593647	-0.0668314	0.0497647	-0.0856415	0.0225069
O43402	EMC8	EMC8;C16orf2;C16orf4;COX4NB;FAM158B;NOC4	26.3554	26.3487	26.4582	26.5901	26.5323	26.4928	26.4446	26.4206	26.4347	26.4659	26.4212	26.5598	26.4811	26.4422	26.3767	26.6611	26.4939	26.5165	26.773	26.437	26.3513	26.4356	26.4248	0		0		0		0		0.138005	0.000456028
O43414;O43414-3;O43414-2	ERI3	ERI3;FLJ22943;PINT1;PRNPIP	25.8115	25.9911	26.0899	26.2612	26.267	26.1603	25.926	26.3316	26.1538	26.0887	25.8006	26.3002	26.0718	25.8924	25.8825	26.4127	26.1569	26.1564	26.0973	26.1934	26.1147	25.7991	26.119	0		0		0		0		0
O43422;O43422-2	PRKRIR	PRKRIR;THAP12	23.905	24.2036	23.8795	24.1444	22.7661	24.1416	24.2256	24.0444	24.492	23.5141	24.3338	24.036	24.1057	24.5571	24.3401	24.3198	23.7826	24.0935	23.9913	24.2058	24.2575	24.0719	24.0388	0		0		0		0		0
O43424;O43424-2	GRID2	GRID2;GluD2;GluR-delta-2	27.4957	27.8412	24.3958	27.9861	23.5354	27.7248	27.6345	27.7325	27.7601	28.2714	23.4632	27.8511	28.2448	27.9591	27.6958	28.2859	23.6436	28.5526	23.4633	27.6927	28.1322	27.9419	28.1479	0		0		0		0		0
O43427;O43427-2	FIBP	FIBP;FGFIBP	24.8775	25.2175	25.1485	24.9091	24.5519	24.7364	24.489	24.9157	24.8782	24.8559	25.2904	24.6421	24.5091	25.0291	24.7825	24.9565	25.2894	25.3119	25.1499	24.9285	24.7523	24.9358	24.9449	0.168732	0.175014	0.289728	0.0164753	0.451906	0.00127524	0.254933	0.0282827	0.308296	0.0224311
O43432;O43432-3;O43432-4	EIF4G3	EIF4G3;eIF4GII	25.4723	25.4823	25.5931	25.3865	25.3438	25.584	25.5922	25.3945	25.5569	25.4774	25.7066	25.5038	25.7899	25.7468	25.6888	25.6393	25.5543	25.756	25.3939	25.7031	25.6041	25.7288	25.4547	0		0		0		0		0
O43447;O43447-2	PPIH	PPIH;CYP-20;CYPH;MGC5016;SnuCyp-20;USA-CYP	26.9655	26.6468	26.8154	26.9588	26.7234	26.5628	26.8569	27.0891	26.8873	26.798	26.966	26.4604	26.9538	26.666	26.6732	26.7902	26.8425	27.1231	26.9267	26.7411	26.646	26.8315	26.6538	0		0		0.0814324	0.146307	0.177134	0.014123	0.180049	0.0189734
O43462	MBTPS2	MBTPS2;KFSD;S2P	24.2703	24.3391	24.4342	24.4131	22.8627	24.0456	23.1982	24.5421	23.961	24.9162	23.2641	23.3577	23.7849	24.4325	23.8392	24.2799	24.562	24.6522	22.6059	22.9676	23.5866	24.3774	24.5343	0		0		0		0		0
O43464;O43464-3;O43464-2	HTRA2	HTRA2;OMI;PARK13;PRSS25	26.1833	25.951	25.9262	25.957	25.8148	26.0278	25.8257	26.1438	26.0938	26.146	26.1918	26.0317	25.9604	26.0604	26.0506	26.0842	26.3076	26.4264	25.9623	26.1491	26.1361	25.9819	24.9653	0		0		0		0		0
O43488	AKR7A2	AKR7A2;AFAR	28.1213	27.868	28.0204	27.9321	28.1034	28.1995	28.1981	27.7376	28.0066	27.9387	28.3168	28.2024	28.0209	28.1033	27.8696	27.94	28.2095	28.2151	28.1779	27.9909	28.0864	27.9709	28.0733	0		0		0		0		0
O43491;O43491-3;O43491-2	EPB41L2	EPB41L2;4.1-G;4.1G	26.9649	26.9534	27.0711	27.0353	27.358	27.2358	27.1187	27.1071	27.2191	27.0646	27.0001	27.1452	27.0854	27.0108	27.1236	27.2441	27.0443	27.3759	27.1317	27.1636	27.1196	27.103	27.1288	-0.0610759	0.0367287	0		-0.132044	0.00129897	0		0.0148233
O43493;O43493-5;O43493-3;O43493-7;O43493-4;O43493-6	TGOLN2	TGOLN2;TGN38;TGN46;TGN48;TGN51;TTGN2	26.5331	26.4121	26.519	26.3907	26.8539	26.6967	26.7261	26.5254	26.6197	26.6867	26.6057	26.693	26.6317	26.8081	26.7969	26.5077	26.6484	26.9445	26.6506	26.6759	26.5285	26.2955	26.6843	0		-0.133637	0.00577492	-0.231744	0.000209234	-0.0851917	0.0749519	0.118021	0.0524493
O43502	RAD51C	RAD51C;FANCO;RAD51L2	24.2899	24.4029	24.7038	24.7241	24.3747	24.5821	24.0778	24.3743	24.3417	24.7063	24.8685	24.4206	24.428	24.6933	24.6796	24.8819	24.1316	24.6853	24.4606	24.4852	24.398	24.3975	24.294	0		0		0		0		0
O43504	LAMTOR5	LAMTOR5;HBXIP;MGC71071;XIP	28.3294	28.3796	28.4943	28.3836	28.4354	28.5455	28.4109	28.7486	28.5473	28.6835	28.6419	28.3376	28.3177	28.2122	28.702	28.4252	28.5578	28.7528	28.3251	28.4611	28.5605	28.3478	28.6118	0		0.0368731	0.171578	-0.00768898		0.170615	0.00338877	0
O43505	B4GAT1	B4GAT1;B3GN-T1;B3GNT1;B3GNT6;BETA3GNTI;iGAT;iGNT	24.6161	24.9947	24.9072	24.7653	23.1106	23.3654	23.8535	22.9763	23.0364	23.6587	23.6214	23.468	23.8945	23.9686	23.5698	24.8117	23.1371	24.333	24.3149	24.6734	22.9536	23.9129	23.7372	0		0.219283	0.41328	1.12778	0.00113006	-0.223887	0.414911	0.223698	0.409281
O43513	MED7	MED7;CRSP33;CRSP9	24.4132	24.5591	24.1196	24.5203	24.4966	24.6965	23.7666	24.4478	23.7556	25.1184	25.1365	23.5095	23.3243	24.1974	23.6776	24.4922	24.5859	24.2857	23.4647	24.2707	23.7274	24.1603	23.2091	-0.562864	0.0869267	-0.344166	0.20882	0.145384	0.698776	0.902769	0.00526456	0.357614	0.288175
O43542	XRCC3	XRCC3;	23.9109	22.8919	23.1153	23.4997	24.0747	23.8608	24.0356	23.1164	23.153	23.7644	24.4398	22.5032	23.826	24.1865	24.165	22.7464	24.1823	22.5247	25.0108	23.3638	23.8814	23.6441	23.9931	0		0		0		0		0
O43556;O43556-4;O43556-3	SGCE	SGCE;DYT11	24.5743	24.5791	24.4894	24.3343	24.7619	24.7849	24.4387	24.6552	24.4127	24.5219	24.462	24.96	24.5827	24.0221	23.694	23.5671	24.5366	24.3433	23.0421	24.2342	24.4271	24.5728	24.4345	0		-0.0824087	0.696795	0		0		-0.359981	0.074048
O43567;O43567-2	RNF13	RNF13;RZF	26.3259	26.2878	26.2591	26.6879	26.7637	26.5888	26.4113	26.4945	26.3023	26.474	26.5216	26.5595	26.6859	26.5338	26.5038	26.2345	26.4423	26.6811	26.6118	26.4913	26.4344	26.4562	26.6707	0		0		0		0		0
O43570;O43570-2	CA12	CA12;HsT18816	30.0733	30.0779	30.0864	30.1036	30.1935	30.351	30.2429	30.3323	30.1709	30.1323	30.3914	30.4096	30.4782	30.4411	30.4411	30.0559	30.0692	30.0563	30.0312	30.1757	30.037	30.2072	30.2029	0.195813	0.000527407	-0.0960893	0.0684083	-0.166625	0.00195468	-0.172431	0.000486384	-0.104802	0.0684416
O43572	AKAP10	AKAP10;D-AKAP2;MGC9414;PRKA10	25.0084	25.1822	25.1782	25.3954	25.4057	25.4037	25.1178	25.3552	25.205	25.1759	25.0857	25.3542	25.1254	25.2883	24.9327	25.5351	25.2983	25.2928	25.2019	25.2	25.2177	25.0565	25.0994	0		0		0		0		0.0445919	0.119963
O43583	DENR	DENR;DRP;DRP1;SMAP-3	27.3701	26.7652	26.9555	27.0472	27.7385	27.6362	27.6775	27.0483	26.961	27.5662	27.0124	27.2796	27.2795	27.2599	27.1638	26.9849	27.242	27.3605	27.3093	27.2439	27.1554	27.0565	27.045	-0.475394	0.000269455	-0.557011	0.000181009	-0.66365	1.29141e-07	-0.112786	0.326864	0.154829	0.224801
O43592	XPOT	XPOT;XPO3	26.2286	26.4478	26.2367	26.3653	26.5434	26.6256	26.7676	26.1025	26.3053	26.0518	26.4935	26.5399	26.4332	26.4865	26.4586	26.139	26.1277	26.1763	26.2574	26.3186	26.3276	26.5023	26.3468	-0.146732	0.135955	-0.245294	0.00844523	-0.298571	0.00277227	-0.248402	0.00485819	-0.200151	0.0501997
O43598;O43598-2	DNPH1	DNPH1;C6orf108;dJ330M21.3;rcl	28.4649	28.6018	28.7419	28.4082	28.6736	28.6087	28.4206	28.4959	28.5116	28.118	28.2993	28.742	28.7489	28.6504	28.9178	28.0397	27.9962	28.1148	27.9898	28.8961	28.8497	28.8702	28.8463	0.187383	0.0107997	0.265917	0.000213567	-0.0163697		-0.394014	6.12976e-06	-0.913511	8.69285e-17
O43615	TIMM44	TIMM44;TIM44	27.374	27.53	27.4488	27.5359	27.6164	27.756	27.4814	27.6199	27.5845	27.4288	27.5425	27.454	27.5343	27.5834	27.6131	27.617	27.458	27.5768	27.6442	27.556	27.6471	27.5357	27.5572	0		0		-0.05598	0.0435642	0		0
O43617;O43617-2	TRAPPC3	TRAPPC3;BET3	26.8067	26.5279	26.3977	26.4167	26.8077	26.676	26.5741	26.4987	26.545	26.632	26.466	26.3995	26.5046	26.2676	26.5434	26.3819	26.6091	26.5983	26.5625	26.5279	26.4987	26.4822	26.5713	-0.0291501	0.123121	0		0		0		0
O43633	CHMP2A	CHMP2A;BC-2;CHMP2;VPS2;VPS2A	27.034	26.8688	27.004	27.0223	27.0905	27.3258	27.2541	26.901	27.1187	27.1953	26.7069	27.0972	26.907	26.9584	26.906	27.1348	27.3068	27.3411	27.2838	26.9666	26.9101	26.9842	27.0667	-0.244281	0.000376039	-0.199828	0.00230735	-0.21203	0.00262002	0		0.304768	0.000204093
O43639	NCK2	NCK2;NCKbeta	25.1626	24.9588	24.6275	24.9406	24.5438	24.4793	22.8927	24.5359	24.644	24.7373	24.8049	24.3763	24.4882	24.911	24.6815	24.5354	24.8332	24.9021	23.8312	24.8114	24.856	24.9879	24.7659	0		0		0		0		0
O43657	TSPAN6	TSPAN6;T245;TM4SF6;TSPAN-6	27.4588	27.6267	27.6792	27.5057	27.5614	27.7819	27.5707	27.5627	27.4408	27.6577	27.1301	27.409	27.4725	27.5019	27.5348	27.9239	27.7091	27.6836	27.8586	27.5681	27.2956	27.6257	27.3307	-0.0570526	0.195713	0		0		0		0.171973	0.0073156
O43660;O43660-2	PLRG1	PLRG1;Cwc1;PRL1;Prp46;PRPF46;TANGO4	27.1016	27.1651	27.1206	27.0844	27.1159	27.0818	27.0557	27.0183	27.1491	27.0262	26.9329	27.1657	27.0405	27.2319	26.9209	27.0909	26.8749	26.9976	27.1239	26.9936	26.9035	27.1182	27.062	0		0		0		0		0
O43663;O43663-4;O43663-2;O43663-3	PRC1	PRC1;ASE1	26.2025	26.2545	26.2874	26.1222	26.0437	26.0222	26.0567	26.0861	26.121	26.0449	26.0976	25.954	25.8386	26.0336	25.9465	26.2154	26.1987	26.2728	26.0417	26.1212	26.0384	26.0857	26.0525	-0.0912938	0.0793061	0.0348021	0.461462	0.174824	0.0168718	0.131364	0.00350199	0.116849	0.0284012
O43665;O43665-2;O43665-1	RGS10	RGS10;	26.1501	26.3528	26.4863	26.4771	26.8355	26.5997	26.4345	26.5171	26.5725	26.3123	26.5112	26.6621	26.7622	26.462	26.8154	26.3658	26.6402	26.6355	26.5041	26.7103	26.6105	26.5996	26.7838	0		0		-0.162188	0.00236301	-0.0549731	0.0794578	0
O43670-2;O43670;O43670-4;O43670-3	ZNF207	ZNF207;BuGZ	28.9924	28.8681	28.9215	28.9375	29.1159	29.0142	29.0351	28.9493	29.0718	28.9952	28.8011	29.1041	28.9826	29.1291	29.0037	28.9644	28.9758	28.6864	29.2019	29.0666	29.0611	29.1866	29.1861	0		0		0		0		0
O43674;O43674-2	NDUFB5	NDUFB5;CI-SGDH;MGC12314;SGDH	26.9228	26.9654	26.6939	26.6444	26.9099	26.876	26.8413	27.2053	26.9107	26.9007	27.0343	26.8449	27.2138	27.1745	26.9544	27.2089	27.0941	26.7341	26.9134	27.0022	27.0532	26.9062	26.7793	0.0629534	0.200769	0		-0.0608057	0.181578	0		0
O43676	NDUFB3	NDUFB3;B12	26.3964	25.7948	25.9	25.82	26.1332	26.141	26.5278	25.9128	25.8712	25.9817	26.1157	26.2871	26.2714	26.0683	25.9971	25.9276	26.0281	26.0589	25.923	26.176	25.9536	25.9287	26.0849	-0.0359567	0.354113	-0.157067	0.0585482	-0.197996	0.0428058	-0.159276	0.134613	-0.00533376
O43677	NDUFC1	NDUFC1;KFYI	25.8209	22.9237	23.3377	23.3679	23.6225	24.2506	26.3821	23.4791	24.7246	23.2962	22.9609	26.5012	26.0179	26.279	26.0552	24.0836	22.6028	23.2351	23.5215	26.0212	26.4382	25.8409	25.8394	1.44296	0.0303417	1.17537	0.0593021	-1.00775	0.120053	-2.5915	1.24448e-05	-3.06241	1.96322e-05
O43678;O43678-2	NDUFA2	NDUFA2;B8	26.6802	26.4467	26.462	26.353	26.7356	26.6913	26.81	26.5625	26.4325	26.7117	26.7192	26.7269	26.8236	26.6395	26.7335	26.328	27.0243	27.1531	26.9958	26.8649	26.71	26.7683	26.8856	-0.00984642		0.0522409	0.667515	-0.235521	0.0237984	-0.0973306	0.241314	0.0820435	0.355155
O43681	ASNA1	ASNA1;GET3	28.1363	28.2167	27.8343	27.8371	27.9203	27.9472	28.1352	27.9478	27.9751	27.9536	28.28	28.0877	27.8965	28.1022	27.8277	27.8831	28.012	28.1257	27.9573	27.9055	27.9165	28.1035	27.9593	0		0		0		0		0
O43683;O43683-2;O43683-3	BUB1	BUB1;BUB1A;BUB1L;hBUB1	24.4974	24.2978	24.8462	24.5643	24.8568	24.7982	24.3576	24.6149	24.9974	24.8021	24.9566	24.5046	24.144	24.8994	24.7218	24.7481	24.6573	24.3246	24.4042	24.7204	24.517	24.4659	24.5809	0		0		0		0.165309	0.0248786	0
O43684;O43684-2	BUB3	BUB3;BUB3L	29.3615	29.3165	29.264	29.2387	29.2531	29.2274	29.2578	29.1215	29.1687	29.0254	29.1702	29.2874	29.2589	29.3521	29.1467	29.1221	29.0474	28.8315	28.8821	29.0497	29.1275	29.0503	29.277	0.00158158		-0.116154	0.0318667	0.0373576	0.482857	-0.122422	0.0211675	-0.163666	0.0183328
O43688;O43688-2;O43688-3	PPAP2C	PPAP2C;PLPP2	27.0261	26.39	26.568	26.0322	26.4051	26.3579	26.328	25.7603	26.1141	26.1528	26.1852	25.987	26.2796	26.2487	26.3417	26.0944	26.3174	26.2373	26.0522	26.2443	26.1597	26.1646	26.4444	-0.162438	0.306457	-0.121739	0.348046	0.110115	0.509577	-0.16036	0.288749	-0.0557893	0.698511
O43707;O43707-2;O43707-3	ACTN4	ACTN4;FSGS1	32.2905	32.2633	32.3372	32.3695	32.3279	32.3077	32.2602	32.2597	32.2753	32.2695	32.3673	32.254	32.3149	32.2609	32.3848	32.2923	32.3945	32.419	32.3759	32.4099	32.3805	32.3506	32.3026	0		0.037852	0.00296166	0		0		0
O43708;O43708-3;O43708-2	GSTZ1	GSTZ1;GSTZ1-1;MAAI;MAI	26.6082	26.4875	26.458	26.1233	26.576	26.5592	26.8081	26.5055	26.7294	26.5638	26.8984	26.611	23.2169	26.3154	26.5915	26.5894	26.626	26.5713	26.6653	26.6718	26.6454	26.8415	26.8724	0		0		0		0		0
O43709;O43709-3	WBSCR22	WBSCR22;BUD23	26.949	26.8403	27.2146	26.8361	26.6858	26.9575	26.9	27.05	27.2133	27.1182	26.6649	26.8231	26.671	26.808	27.1558	27.274	26.9474	26.5921	27.0615	27.0681	26.6909	26.6938	26.6717	0		0		0		0		0
O43715	TRIAP1	TRIAP1;HSPC132;MDM35;P53CSV;WF-1	25.3009	25.6431	25.4204	25.6215	25.1899	25.1733	25.0875	25.5853	25.6312	25.657	25.359	25.4499	24.9274	25.2149	25.2864	25.3863	25.6073	25.8914	25.599	25.3959	25.3341	25.3175	25.7184	0.0229755	0.705349	0.22672	0.268254	0.299071	0.194567	0.332035	0.00705365	0.197917	0.160757
O43716	GATC	GATC;15E1.2;FLJ37000	24	25.8666	25.4996	25.7288	23.5848	25.044	25.3144	25.586	25.6421	25.4803	25.2192	25.6023	25.5041	25.909	25.1228	25.0068	25.4403	25.105	25.573	24.5443	23.5629	23.2409	25.626	0.719786	0.0565322	-0.30026	0.448892	0.418907	0.192623	0		0.786251	0.0660361
O43719	HTATSF1	HTATSF1;TAT-SF1	28.5917	28.5099	28.5829	28.6908	28.7265	28.6221	28.6018	28.7106	28.5554	28.6347	28.4315	28.4535	28.6939	28.6062	28.6364	28.6336	28.6742	28.8558	28.7578	28.659	28.7084	28.6585	28.7255	0		0.056219	0.00784744	0		0		0
O43747;O43747-2	AP1G1	AP1G1;ADTG;CLAPG1	27.8618	27.9674	27.7518	27.8424	27.9422	27.8817	28.0413	27.6634	27.749	27.6867	27.9775	27.92	27.8992	27.9829	27.8176	27.7762	27.7591	27.846	27.732	27.8612	27.9856	28.0007	28.0136	0		0		0		-0.0663734	0.0100513	-0.0618164	0.0132468
O43752;O43752-2	STX6	STX6;	24.8117	24.9001	24.821	24.7923	25.0452	24.663	25.108	25.0902	24.7008	24.7525	25.4373	24.2808	24.8633	24.7735	24.6103	24.888	25.1512	25.1406	25.1633	24.6203	24.4524	24.6132	24.6338	-0.172755	0.0910428	-0.220289	0.0310153	0		0.307802	0.0154866	0.514065	0.000729437
O43760;O43760-2	SYNGR2	SYNGR2;	28.3317	28.4599	28.2283	28.19	28.2017	28.3719	28.7891	28.2668	27.9485	28.2646	27.8309	28.6443	28.4359	28.487	28.4421	27.9858	28.1235	28.0423	27.9121	28.2685	28.4	28.3351	28.4919	0.00758526		-0.0635504	0.288441	-0.0943404	0.0929213	-0.335752	0.000334103	-0.341492	0.00542205
O43765	SGTA	SGTA;SGT	28.0216	27.9943	28.1687	28.134	28.0696	28.1529	28.0433	27.8249	27.9726	28.1323	27.829	27.9298	28.0431	27.94	27.9743	27.8097	27.832	28.0388	28.0093	27.8761	27.8454	27.7788	27.8125	-0.114665	0.0342224	-0.234514	3.32929e-05	0		-0.0308929	0.54759	0.104575	0.0715649
O43768;O43768-3;O43768-2;O43768-9;O43768-4;O43768-6;O43768-5;O43768-7	ENSA	ENSA;ARPP-19e;MGC4319;MGC78563;MGC8394	28.8381	28.6207	28.6555	28.5283	28.7819	28.77	28.7718	28.8159	28.5282	28.7813	28.3674	28.5412	28.5137	28.6155	28.7986	28.3531	28.5451	28.5368	28.5331	28.7859	28.7235	28.621	28.8092	0		0		0		0		-0.0491824	0.0128085
O43772	SLC25A20	SLC25A20;CAC;CACT	24.9674	25.0245	23.193	22.7499	23.2721	23.8466	23.896	23.4935	24.8711	25.2213	25.1665	24.3819	24.3499	24.6414	24.7958	23.984	23.11	22.2188	24.4681	23.0656	24.5818	24.9583	23.4741	0.579339	0.0722271	0		0		0		-0.235495	0.281714
O43776	NARS	NARS;NARS1	29.9031	29.7942	29.7636	29.7526	29.7789	29.8936	30.0073	29.6676	29.7543	29.885	30.0002	29.7457	29.8017	29.834	29.8353	29.8058	29.8905	29.848	29.8531	29.6981	29.8029	29.929	29.8042	0		0		0		0		0
O43795	MYO1B	MYO1B;myr1	28.9096	28.8383	28.9044	28.9437	28.8573	28.8296	28.8425	28.9301	28.8786	28.9411	29.1787	28.7103	28.9144	28.8066	28.9608	28.9718	28.971	28.9593	28.983	28.8211	28.9831	28.8529	28.7711	0		0		0		0.0750821	0.00641156	0.0592294	0.0190184
O43805	SSNA1	SSNA1;N14;NA14	25.5508	25.0678	25.293	25.2029	25.2336	25.2713	25.6986	25.2879	25.1437	25.6904	25.2585	25.2276	25.4814	25.4347	25.8042	25.0788	25.1721	25.8179	25.4541	25.4533	25.4323	25.0857	25.0801	0		0		0		0		0
O43808	SLC25A17	SLC25A17;PMP34	23.9598	24.1964	24.2015	24.141	24.3298	24.263	24.0262	24.0029	24.4175	23.7464	24.2132	24.0283	24.1565	24.3042	23.8453	24.0917	24.0188	23.9182	24.1334	24.2847	23.9992	24.2505	24.0743	0		0		0		0		0
O43809	NUDT21	NUDT21;CFIM25;CPSF5	28.5925	28.6323	28.533	28.6479	28.3167	28.3877	28.5131	28.435	28.6155	28.6344	28.8302	28.5537	28.6015	28.4852	28.7141	28.7153	28.662	28.6028	28.643	28.5286	28.6142	28.6252	28.5292	0.14379	0.0116084	0.130872	0.0152994	0.145076	0.00571207	0.0460921	0.377406	0.0586208	0.352738
O43813	LANCL1	LANCL1;GPR69A;p40	28.2265	28.2526	28.3813	28.3121	28.0997	28.2405	28.1932	28.0603	28.0005	28.3631	28.0385	28.0921	28.1131	27.9856	27.9473	28.245	28.2863	28.2179	28.4211	27.9828	28.0953	28.0634	28.0815	-0.138609	0.0333453	-0.100955	0.0808998	0.108104	0.158688	0.0573019	0.248428	0.23874	0.000760329
O43815;O43815-2	STRN	STRN;PPP2R6A;STRN1	27.0485	27.1939	27.176	27.1743	27.1086	27.0659	26.9885	27.1577	27.1122	26.9321	27.3336	27.2286	27.2633	27.2746	27.1322	27.1864	27.041	27.1427	26.9655	27.0883	27.2382	27.1969	27.1273	0		0		0		0		0
O43818	RRP9	RRP9;RNU3IP2;U3-55K	26.8395	27.1339	26.7265	26.7959	26.9741	26.868	26.8516	26.5318	26.7827	26.8087	26.7748	26.7631	26.7992	26.7816	26.6306	26.577	26.601	26.2047	26.5489	26.7314	26.6113	26.8209	26.6359	-0.115714	0.0354124	-0.14752	0.0418495	0		-0.00353872		-0.216744	0.023247
O43819	SCO2	SCO2;MYP6;SCO1L	26.1949	26.7543	26.7624	26.5466	26.3789	26.4194	26.4921	26.8795	26.5542	26.8071	26.2427	26.5493	26.2593	26.5397	26.242	27.0061	26.7822	26.4309	26.5916	26.1455	26.28	26.3094	26.5491	0		0		0		0		0
O43823	AKAP8	AKAP8;AKAP95;DKFZp586B1222	26.6676	26.7285	26.8972	26.9126	27.0237	26.9064	26.8592	26.8855	26.7816	26.925	26.9567	26.9093	26.6773	26.6787	26.6943	26.5425	26.7347	26.772	27.0712	27.1254	26.7941	26.8269	27.024	-0.173531	0.0339323	0		-0.10801	0.160472	0.121536	0.163905	-0.14362	0.101251
O43824	GTPBP6	GTPBP6;FLJ20977;PGPL	24.9754	23.2394	23.3624	25.0597	23.3457	23.1662	25.106	25.204	23.086	23.4976	23.3525	25.2037	25.221	25.0978	25.38	25.1885	25.5282	24.071	23.3422	25.2982	25.4254	25.3688	25.3796	0.852873	0.0238462	0.952286	0.00955716	0		-1.05609	0.0175514	-0.613518	0.11939
O43837;O43837-2	IDH3B	IDH3B;RP46	29.3903	29.3847	29.3055	29.3894	29.2977	29.39	29.1898	29.4479	29.4187	29.1577	29.3633	29.4336	29.4385	29.5266	29.4903	29.2162	29.1836	29.0064	29.1903	29.2928	29.3575	29.2909	29.3645	0.181029	0.026247	0.0261351	0.463632	0.0670169	0.187456	-0.11487	0.0277078	-0.197055	0.0179305
O43847;O43847-2	NRD1	NRD1;NRDC	27.1969	27.3667	27.1822	27.2667	27.4589	27.5785	27.3663	27.1921	27.323	27.2425	27.306	27.6048	27.5254	27.515	27.4532	27.4082	27.1766	27.2818	27.3598	27.5213	27.5821	27.4724	27.5219	0.0499992	0.313904	0.0480119	0.30001	-0.206099	0.00109579	-0.245348	0.000205842	-0.233425	0.00219283
O43852;O43852-3;O43852-6;O43852-10;O43852-5;O43852-9;O43852-15;O43852-13;O43852-14;O43852-11	CALU	CALU;	29.6469	29.741	29.7129	29.8306	29.5113	29.3121	29.5178	29.9068	29.7192	29.6525	30.0088	29.5941	29.7379	29.6461	29.7111	29.6076	29.8962	30.1067	29.8304	29.6484	29.8534	29.6978	29.8573	0.214108	0.0249592	0.277067	0.00273289	0.261502	0.00442474	0.161477	0.0727797	0.103084	0.312205
O43865;O43865-2	AHCYL1	AHCYL1;IRBIT;PPP1R78;XPVKONA	28.7331	28.6374	28.8166	28.8118	28.7274	28.791	28.5963	28.6497	28.551	28.7067	28.5169	28.6737	28.3647	28.6204	28.5713	28.6379	28.5175	28.5847	28.7167	28.5791	28.4574	28.4732	28.4407	-0.105023	0.0456314	-0.15872	0.00333569	0.0460583	0.60208	0		0.0905946	0.0593887
O43896	KIF1C	KIF1C;SAX2;SPAX2;SPG58	24.2434	25.1189	24.9755	24.6721	25.2996	25	25.2253	24.7007	24.6812	24.7373	25.0604	24.9127	24.8175	25.0553	24.9567	25.3111	25.3987	25.3647	25.2953	25.0622	25.3319	24.6797	24.5931	-0.205107	0.317095	-0.208298	0.278575	-0.367967	0.0696658	-0.145342	0.428703	0.482901	0.0270705
O43913;O43913-2	ORC5	ORC5;ORC5L;Orc5p;ORC5T;PPP1R117	24.5947	24.5797	24.7462	25.033	24.7655	24.5686	24.5763	24.8867	24.5226	24.6928	24.9144	24.8019	24.4389	24.615	24.3232	24.4995	24.6613	24.6212	24.8707	24.5833	25.0176	24.7442	24.5554	0		0		0		0		0
O43920	NDUFS5	NDUFS5;CI-15k	26.5875	26.6706	26.6749	26.6894	26.731	26.753	26.7393	26.7117	26.5339	26.7553	26.4266	26.6264	26.5759	26.632	26.6684	26.6549	26.3426	26.4726	26.5148	26.741	26.6668	26.887	26.8847	-0.108717	0.0585252	0.0413832	0.485716	-0.0585353	0.242338	-0.0133776		-0.295275	0.00650431
O43924	PDE6D	PDE6D;JBTS22	24.595	23.6489	24.4301	23.8294	23.31	22.878	25.7406	25.2494	22.9866	25.6287	25.773	23.5229	23.4324	24.1832	22.7065	22.911	23.3937	23.7127	23.4995	23.0482	23.7725	23.3642	23.1824	0		-0.321561	0.470125	0.111564	0.415531	0.96929	0.0198761	0
O43929;O43929-2;O43929-3	ORC4	ORC4;HsORC4;ORC4L;Orc4p	25.957	25.675	25.7929	26.0921	26.0598	25.9855	25.9218	25.7269	25.3868	25.8467	25.7034	25.974	25.6736	25.9271	25.871	26.0479	25.7347	25.8069	25.6969	26.0609	25.7675	25.8436	26.0687	-0.0166673		0		0		-0.114802	0.0157359	0
O43933;O43933-2	PEX1	PEX1;ZWS;ZWS1	24.1893	24.1475	23.9452	23.9566	24.9937	25.1278	23.4966	23.8016	24.0093	24.5947	24.0943	24.3272	24.431	24.4075	24.3042	23.9697	24.6163	23.6501	22.7237	24.8522	24.7393	24.6798	24.3346	0		0		0		0		0
O60216	RAD21	RAD21;hHR21;KIAA0078;SCC1	26.7407	26.559	26.7141	26.642	26.3989	26.5427	26.3726	26.753	26.4631	26.616	26.3922	26.5334	26.5433	26.4705	26.3925	26.5856	26.5949	26.5666	26.6934	26.384	26.6921	26.6632	26.6788	0		0.0620129	0.0455951	0.101562	0.0161386	0		0
O60218	AKR1B10	AKR1B10;AKR1B11;AKR1B12;ALDRLn;ARL-1;ARL1;HIS;HSI	33.807	33.8293	33.7398	33.8339	33.8307	34.0197	33.977	33.6522	33.6225	33.5379	33.857	33.8286	33.8705	33.8373	33.7914	33.6235	33.6257	33.7769	33.5545	33.7268	33.6888	33.8034	33.8321	-0.100154	0.169868	-0.167886	0.0150874	-0.125811	0.0724366	-0.167301	0.0104179	-0.108302	0.152134
O60220	TIMM8A	TIMM8A;DDP;DFN1;MTS	27.2992	27.3944	27.3941	27.2609	27.2045	26.9497	27.165	27.3834	27.2647	27.2446	27.2166	27.0793	26.9683	26.9579	27.1186	27.1382	27.201	27.6665	27.3736	27.4056	27.2989	27.1363	27.385	-0.066104	0.442789	0.140134	0.0346185	0.152172	0.0465531	0.152688	0.0296746	0.0137573
O60231	DHX16	DHX16;DBP2;DDX16;Prp2;PRPF2	28.0598	28.2695	28.2836	28.2619	28.322	28.4353	28.4151	28.3719	28.5408	28.1994	28.3951	28.0985	28.0141	28.2334	28.2204	28.3422	28.2398	28.3829	28.4618	28.2149	28.3204	28.1989	28.1735	-0.222014	0.00546713	-0.131991	0.0662622	-0.142295	0.0590438	0.210036	0.00421309	0.144207	0.0784484
O60232	SSSCA1	SSSCA1;ZNRD2	28.288	28.3813	28.4427	28.5328	28.4065	28.2219	28.3484	28.5325	28.5416	28.5198	28.6468	28.2724	28.2623	28.2491	28.3086	28.2984	28.4455	28.3963	28.4886	28.3151	28.321	28.131	28.2875	0		-0.00910367		0.0957086	0.0043147	0.247776	1.0425e-09	0.109277	0.00639429
O60238;O60238-2	BNIP3L	BNIP3L;BNIP3a;Nix	26.0238	25.908	26.1611	25.7407	26.1972	26.2389	26.047	26.238	25.9071	26.2978	26.1527	26.2819	26.169	26.4053	26.1422	25.9807	25.7675	25.9446	26.0047	25.9023	25.6683	25.7382	25.8773	0.0764458	0.434987	-0.299078	0.00120161	-0.168983	0.0499858	-0.0415977	0.352473	0.100437	0.14916
O60244	MED14	MED14;CRSP150;CRSP2;CSRP;CXorf4;EXLM1;RGR1;TRAP170	25.4333	25.2153	25.2827	25.3473	25.3751	25.5037	25.2891	25.4799	25.5671	25.4796	25.699	25.5229	25.5186	25.5493	25.6748	25.4908	25.3826	25.4109	25.4469	25.7029	25.7968	25.5009	25.4985	0.161021	0.0075796	0.189667	0.00128709	-0.0762895	0.341004	0		-0.185589	0.00323073
O60256;O60256-2;O60256-4;O60256-3	PRPSAP2	PRPSAP2;PAP41	28.3094	28.4277	28.339	28.3937	28.3503	28.2821	28.3849	28.3926	28.4363	28.1249	28.4959	28.414	28.3607	28.4419	28.401	28.3277	28.2038	28.2379	28.2145	28.4517	28.5086	28.4445	28.4149	0		0		0		0		-0.101863	0.00175213
O60264	SMARCA5	SMARCA5;hISWI;hSNF2H;ISWI	27.3582	27.4724	27.4183	27.4705	27.4736	27.5216	27.5475	27.4833	27.5035	27.4467	27.4326	27.4899	27.4091	27.5156	27.5079	27.5644	27.4698	27.4166	27.4449	27.5376	27.5017	27.4759	27.4873	0		0		-0.0197322		0		0
O60269	GPRIN2	GPRIN2;KIAA0514;MGC15171	25.1133	25.5803	25.4011	25.3523	25.8268	25.165	25.5805	25.5882	25.3858	25.327	24.8846	23.2104	25.3857	23.9645	25.289	25.9035	25.4229	25.3529	25.2956	23.2037	23.4162	25.4718	25.3644	-1.10768	0.347115	-1.12149	0.324839	-0.155477	0.771535	0.778037	0.130788	1.31182	0.028134
O60271;O60271-3	SPAG9	SPAG9;CT89;FLJ13450;FLJ14006;FLJ26141;FLJ34602;HLC4;HSS;JIP-4;JIP4;JLP;KIAA0516;MGC117291;MGC14967;MGC74461;PHET;PIG6;SYD1	28.2372	28.2255	28.3011	28.1801	28.434	28.3584	28.368	28.2364	28.1791	28.2541	28.0363	28.2011	28.1716	28.2418	28.2966	28.1279	28.1648	28.3012	28.1553	28.1809	28.1817	28.126	28.2933	-0.140356	0.000814564	-0.159231	3.91131e-06	-0.119316	0.00145526	-0.0543284	0.166937	0
O60287	URB1	URB1;C21orf108;KIAA0539;NPA1	26.2657	26.5005	26.4129	26.4349	26.4151	26.3559	26.1311	26.4012	26.5129	26.3375	26.7811	26.2887	26.3526	26.3683	26.3786	26.4919	26.4142	26.3081	26.3727	26.3927	26.5809	26.4945	26.4711	0		0		0		0		0
O60291;O60291-2;O60291-3;O60291-4	MGRN1	MGRN1;KIAA0544;RNF156	25.8452	25.6077	25.826	25.8267	25.7619	25.6044	25.7309	25.6042	25.6377	25.5845	25.6339	25.8897	25.5854	25.7537	25.4694	25.8601	25.4324	25.6676	25.6059	25.355	25.3635	25.4368	25.0911	0		-0.31949	0.00115541	0.0841817	0.320174	-0.0478226	0.453455	0.330481	0.00115695
O60292	SIPA1L3	SIPA1L3;KIAA0545;SPAR3	28.3813	28.3616	28.4653	28.4671	28.6173	28.5513	28.5045	28.3864	28.4799	28.2454	28.4885	28.5496	28.5869	28.4796	28.5907	28.4106	28.3277	28.2115	28.3902	28.6187	28.5629	28.6016	28.5907	0		0.037249	0.298742	-0.126197	0.00217811	-0.14595	0.000526043	-0.282342	0.000327095
O60306	AQR	AQR;fSAP164;IBP160;KIAA0560	26.0513	26.3052	26.1952	26.42	26.0068	26.0233	25.8879	26.2193	26.2341	26.1482	26.5099	26.0704	26.2507	26.3596	26.217	26.2162	26.1995	26.078	26.1151	26.2356	26.1411	26.2905	26.0515	0.251566	0.00132907	0.174014	0.00496205	0.251987	0.000603493	0.0594195	0.381588	-0.0180857
O60313-2;O60313;O60313-10;O60313-11;O60313-9;O60313-13	OPA1	OPA1;MED12;FLJ12460;KIAA0567;MGM1;NPG;NTG	26.8664	26.8765	26.8858	26.8603	26.8928	26.9754	26.7565	27.0574	26.9224	26.7729	26.8756	27.0501	26.9555	26.9395	26.9633	26.9663	26.9765	26.8644	26.8511	26.9867	26.8679	26.7944	26.8029	0.0376863	0.080829	0		0		0		0
O60318	MCM3AP	MCM3AP;GANP;KIAA0572;Map80;SAC3	24.6787	24.4739	24.611	24.8281	24.4031	24.9348	24.4504	24.8299	24.7499	24.7592	24.7369	24.4855	24.3505	24.8283	24.9644	24.9506	24.5792	24.5755	24.642	24.6213	24.8655	24.8225	24.8096	0		0		0		0		0
O60333;O60333-2;O60333-4	KIF1B	KIF1B;CMT2;CMT2A;HMSNII;KIAA0591;KLP	24.7912	25.1494	25.1154	25.2768	24.9637	25.032	25.0952	25.2383	25.2931	25.3037	25.1369	25.3546	25.009	25.3516	25.2122	25.328	25.2891	25.5875	25.1292	25.1262	25.145	25.1016	25.2274	0.129789	0.0244837	0.0504976	0.369394	0		0		0.168546	0.065231
O60341;O60341-2	KDM1A	KDM1A;AOF2;BHC110;KDM1;KIAA0601;LSD1	28.3982	28.7373	28.6808	28.7327	28.6493	28.5264	28.6364	28.751	28.5614	28.5071	28.8618	28.5569	28.6827	28.646	28.7113	28.7627	28.6623	28.4788	28.6275	28.74	28.696	28.8023	28.7033	0		0		0		0		0
O60343;O60343-2;O60343-3	TBC1D4	TBC1D4;AS160;DKFZp779C0666;KIAA0603	25.5926	25.6252	25.5585	25.6631	25.5633	25.5518	25.6639	25.2725	25.6263	25.3564	25.3339	25.8275	25.2958	25.6012	25.5105	25.2925	25.0522	24.9744	25.6012	25.5181	25.3733	25.452	25.3765	-0.00643982		-0.131426	0.135848	0.023921		-0.154274	0.052908	-0.204223	0.101063
O60346;O60346-2	PHLPP1	PHLPP1;KIAA0606;PHLPP;PLEKHE1;PPM3A;SCOP	26.0265	26.4876	26.1751	26.2988	25.651	25.2402	25.8311	25.8569	25.8357	26.0531	26.7226	22.9143	24.5799	26.5707	23.5599	23.5874	26.6258	25.9487	26.3481	26.6321	26.6392	26.9877	27.0754	-1.07643	0.158808	1.11772	0.0960124	0.666914	0.325435	1.55266	0.0173649	-1.20577	0.0995006
O60353;O60353-2	FZD6	FZD6;Hfz6	23.2457	25.0249	24.0183	24.6325	24.6415	23.5206	24.953	22.6275	24.7385	23.8484	23.8452	25.0227	25.1185	24.1788	23.6602	23.8593	24.0138	24.3066	24.0657	25.3273	25.4212	24.527	25.0782	0		0.412649	0.0698032	0		-0.493242	0.110994	-0.677156	0.0304457
O60427;O60427-2	FADS1	FADS1;D5D;FADS6;FADSD5;LLCDL1;TU12	26.572	26.7598	26.419	26.7479	27.0504	27.0891	26.699	27.1804	26.8551	26.9109	27.0938	27.2797	27.3649	27.3144	27.2452	27.4489	27.3838	27.3553	27.307	27.5886	27.647	27.4614	27.5408	0.370598	0.000268069	0.600403	5.03616e-09	-0.304286	0.00259126	-0.262203	0.00338102	-0.240597	0.0184354
O60443;O60443-3	DFNA5	DFNA5;GSDME	25.6532	25.9294	25.6305	25.8617	25.8807	25.7192	25.7855	25.8591	26.0354	25.5641	26.1265	25.9777	26.1055	25.916	25.901	25.852	25.6782	25.8282	26.0721	25.936	25.8871	26.2517	25.8999	0		0		0		0		0
O60462;O60462-5;O60462-4;O60462-2;O60462-3;O60462-6	NRP2	NRP2;NELL2;VEGF165R2	25.8037	25.7388	25.8691	25.6905	25.842	25.6883	25.8837	25.9464	26.0553	25.9996	26.297	26.0507	26.0681	26.3159	26.1371	26.0558	26.093	25.7988	25.998	25.9317	26.0626	25.9556	26.0659	0.298457	1.82464e-05	0.152666	0.00441534	-0.0279121	0.798353	0		0
O60476	MAN1A2	MAN1A2;MAN1B	23.8983	23.2667	24.2727	24.3398	24.9329	25.2591	25.2603	22.6662	23.7599	23.3141	24.5739	24.6877	24.9284	25.0067	24.5917	23.7087	23.8729	23.9649	23.2991	24.9764	24.9948	23.3773	24.8538	-0.300908	0.495241	-0.550429	0.208399	-1.15757	0.0528952	-1.23812	0.00200756	-0.864321	0.0627169
O60488;O60488-2	ACSL4	ACSL4;ACS4;FACL4;LACS4;MRX63;MRX68	26.5861	26.5191	26.5564	26.5186	26.6055	26.5489	26.5448	26.8597	26.7763	27.04	26.982	27.0405	26.7576	26.7709	26.767	26.6524	26.8321	26.7253	26.6218	26.5542	26.4405	26.9834	26.7612	0.237229	0.015718	0.0848166	0.116912	-0.0363623	0.766213	0.0858746	0.273869	0
O60493;O60493-2;O60493-4;O60493-3	SNX3	SNX3;Grd19	29.0935	28.9286	28.8965	29.0526	29.2605	29.0495	29.1866	29.0666	29.0031	28.9414	29.0322	29.0612	29.109	29.1087	29.0184	28.7782	29.0036	29.0256	28.9464	29.0278	29.1111	28.9829	29.0344	-0.0919768	0.158603	-0.129608	0.0349495	-0.173082	0.00749597	-0.0701541	0.227481	-0.0898343	0.183021
O60499;O60499-2	STX10	STX10;hsyn10;SYN10	25.066	25.3499	25.1904	24.9874	25.5371	25.5191	25.337	24.9925	25.0291	25.1948	25.6508	23.3627	25.2996	25.1051	25.0377	24.8724	25.306	25.1777	24.9835	25.1023	25.0989	25.2973	25.2622	0		0		0		0		0
O60502;O60502-4;O60502-2;O60502-3	MGEA5	MGEA5;OGA	25.8559	25.8292	25.9327	25.7784	25.8741	25.932	25.7699	25.818	25.8404	25.8688	25.8157	25.8434	25.8668	25.8422	25.905	25.8662	25.6849	25.7699	25.9458	25.8514	26.0099	25.7912	25.8162	0		0		0		0		0
O60503	ADCY9	ADCY9;AC9	26.6672	26.7112	26.7839	26.6865	23.5308	26.5355	22.8866	26.7807	26.7148	26.3322	26.5457	23.6018	24.2005	26.5149	26.5613	26.7881	26.3912	26.819	26.6648	26.7244	26.4907	26.8185	26.6264	0		1.12193	0.000770113	1.07606	0.00448707	0.965029	0.00795538	0
O60504;O60504-2	SORBS3	SORBS3;SCAM-1;SH3D4;vinexin	27.2384	27.3107	27.3393	27.3741	27.2485	27.2425	27.1928	27.4162	27.4285	27.1414	27.1535	27.123	27.2392	27.218	27.0746	27.2237	27.2292	27.3575	27.1873	27.3344	27.3908	27.1782	26.954	0		0		0		0		0
O60506;O60506-2;O60506-3;O60506-4;O60506-5	SYNCRIP	SYNCRIP;dJ3J17.2;GRY-RBP;hnRNP-Q;HNRNPQ;HNRPQ1;NSAP1	30.0882	29.9441	29.9103	29.9822	29.91	29.9646	29.9764	29.9724	29.8385	29.9107	30.164	29.8924	29.9307	29.8662	30.0799	30.0108	30.0594	30.0664	30.002	29.9191	30.0575	29.9655	29.9434	0		0		0		0		0
O60508	CDC40	CDC40;EHB3;FLJ10564;PRP17;PRPF17	24.7487	25.0865	24.9283	25.2613	25.0655	25.1932	24.9849	25.277	25.0488	24.9712	25.419	25.0987	25.3319	25.1156	25.2135	25.1756	25.1767	25.5267	24.8883	25.1862	25.241	25.3654	25.1319	0		0		0		0		0
O60512;O60512-2	B4GALT3	B4GALT3;beta4Gal-T3	23.62	23.1338	24.663	23.5687	23.4435	23.7266	23.7529	23.6327	23.3892	24.0962	23.0733	23.5935	24.188	24.1261	23.4175	23.2865	24.2587	23.7872	24.2587	24.2938	24.3592	23.8488	24.2464	0		0.134152	0.0828105	0		0		0
O60513	B4GALT4	B4GALT4;beta4Gal-T4	27.9973	28.06	28.0348	28.0906	28.1343	28.0542	27.917	28.0673	28.0903	27.8354	27.9024	28.0845	27.9722	28.0266	28.0894	27.9276	27.7946	27.7788	27.7632	28.0745	27.868	28.0459	27.9993	0		-0.0336628	0.405679	0.00130285		-0.0487774	0.153549	-0.184721	0.00323093
O60518	RANBP6	RANBP6;	23.1081	26.0415	23.1432	24.7541	23.7175	24.1743	25.8995	24.0306	25.791	25.8482	26.3952	23.2127	25.8473	25.9131	25.8148	25.802	26.0081	26.1564	26.1044	26.1729	25.9007	26.3744	26.0712	0		0.589357	0.0587901	-0.114895	0.195118	0		0
O60524;O60524-4;O60524-5;O60524-3	NEMF	NEMF;FLJ10051;NY-CO-1;SDCCAG1	25.6674	25.3578	25.5732	25.8103	25.901	25.8128	25.6751	25.8311	25.8238	25.6906	25.6839	25.8211	25.9164	25.7455	25.6352	25.6809	25.7547	25.8785	25.8658	25.9245	25.873	25.7484	25.9276	0		0.0313633	0.364643	-0.14078	0.00958313	0		0
O60547;O60547-2	GMDS	GMDS;GMD;SDR3E1	25.5237	26.0927	25.897	25.7109	25.3349	25.6816	25.5454	25.7871	25.8578	25.5591	26.0842	25.7055	25.8295	25.6988	25.7765	26.1359	25.9379	25.4351	25.5859	25.5241	25.8572	25.7516	25.9813	0		0		0		0		0
O60551	NMT2	NMT2;	23.2713	24.7348	24.8804	23.2337	23.1229	23.2357	23.4325	24.6271	23.7238	24.6436	24.0863	23.544	23.4485	23.9617	24.2262	24.9486	24.9032	24.9341	24.7889	23.287	23.5225	23.1718	24.1736	0.530065	0.196001	0.253647	0.485183	0.761149	0.101705	0.515704	0.141829	1.48454	0.000276496
O60563	CCNT1	CCNT1;CCNT;CYCT1;HIVE1	26.2991	26.6098	26.4742	26.3237	26.3397	26.2287	26.0933	26.4244	26.3731	26.2764	26.5477	26.4908	26.3974	26.3639	26.4661	26.385	26.6402	26.8126	26.6178	26.5305	26.5057	26.3773	26.4979	0.176701	0.0145802	0.213601	0.00747554	0.172221	0.0227611	0		0.143436	0.1227
O60566;O60566-3;O60566-2	BUB1B	BUB1B;Bub1A;BUBR1;MAD3L;SSK1	24.7613	24.9937	25.0737	24.7042	24.9546	24.7727	24.8157	25.0153	25.1792	24.8623	24.8158	25.2755	24.9356	25.104	25.0601	24.7074	25.0434	24.3986	25.0249	25.1214	24.9484	24.7163	25.0848	0		0		0		0		0
O60568	PLOD3	PLOD3;LH3	26.3309	26.3152	26.4753	26.4691	26.4965	26.531	26.3898	26.4536	26.515	26.2801	26.454	26.4233	26.4738	26.6039	26.3894	26.3796	26.3193	25.9754	26.4168	26.5407	26.4501	26.4183	26.4522	0		0		0		0		-0.0753386	0.00249219
O60573;O60573-2	EIF4E2	EIF4E2;4EHP;EIF4EL3;IF4e	27.0511	27.3498	27.3497	27.4151	27.3477	27.5426	27.0408	27.0799	27.222	27.3678	27.486	27.6794	27.4003	27.7677	27.2555	27.3462	27.3081	27.378	27.4953	27.4381	27.4645	27.4999	27.1602	0		0		0		0		0
O60610;O60610-2;O60610-3	DIAPH1	DIAPH1;DFNA1;hDIA1;LFHL1	27.6891	27.7199	27.6486	27.632	27.7297	27.7796	27.7161	27.6496	27.6236	27.4775	27.7895	27.7553	27.7399	27.6867	27.6822	27.7275	27.7233	27.7706	27.5419	27.6035	27.5707	27.5698	27.6324	0		0		0		0		0
O60637;O60637-3;O60637-2	TSPAN3	TSPAN3;TM4-A;TM4SF8;TSPAN-3	27.8837	27.9474	27.975	27.7729	28.0261	28.0729	27.883	27.8291	27.7831	28.0278	27.6308	27.5493	27.8394	27.6443	27.8298	27.6267	28.3475	24.0144	28.5496	27.5911	27.8133	27.6521	23.2345	0		0		0		0		0
O60645	EXOC3	EXOC3;SEC6L1;Sec6p	25.5348	25.6842	25.4214	25.423	25.6556	25.6876	25.437	25.711	25.6749	25.3061	25.4741	25.5931	25.4799	25.6469	25.2159	25.5723	25.6382	24.9682	25.718	25.2661	25.4648	25.7964	25.6036	0		0		0		0		0
O60658;O60658-6;O60658-2	PDE8A	PDE8A;HsT19550	25.8486	25.9455	24.6151	25.802	24.2246	24.8638	23.3102	25.5377	25.7262	25.6451	25.8886	25.5019	25.8059	25.7217	23.7131	25.7253	25.7157	25.8927	25.5705	25.5424	25.654	25.8681	25.7489	1.11965	0.0134056	1.53055	0.307754	1.42766	0.00101779	0.56207	0.161948	-0.0683359	0.869592
O60664;O60664-4;O60664-3;O60664-2	PLIN3	PLIN3;M6PRBP1;PP17;TIP47	29.2452	29.2017	29.2045	29.171	29.4672	29.0619	29.2994	29.3762	29.3423	29.5446	29.5136	29.3963	29.456	29.4455	29.5898	29.4164	29.5881	29.7286	29.4789	29.5426	29.5868	29.3671	29.4899	0.156529	0.0243026	0.184536	0.0188892	-0.0818642	0.376757	0		0.0412762	0.504658
O60678;O60678-2	PRMT3	PRMT3;HRMT1L3	27.1766	27.2323	27.3944	27.2291	27.0301	27.2735	27.1892	27.0419	27.2024	27.0107	26.7576	27.103	27.1628	27.161	26.9052	27.1172	27.1572	27.1977	27.1554	27.0734	27.0676	27.0148	27.0108	-0.077015	0.336947	-0.109215	0.130454	0.091311	0.289099	-0.0940531	0.206681	0.122256	0.123502
O60684	KPNA6	KPNA6;FLJ11249;IPOA7;KPNA7;MGC17918	26.1555	25.9758	25.7546	25.7671	26.2535	25.9577	26.3077	25.8656	25.8081	26.0295	25.8603	25.6949	26.1218	25.8526	25.7084	25.9684	25.9573	25.9493	26.082	25.8365	25.7964	25.82	26.1173	-0.0521098	0.132655	0		0		0		0
O60701;O60701-3;O60701-2	UGDH	UGDH;	31.8265	31.8091	31.7689	31.843	31.5865	31.7807	31.6625	31.7724	31.7146	31.7318	31.8489	31.7309	31.8373	31.7739	31.8458	31.7774	31.8467	31.7526	31.7934	31.8063	31.7906	31.7874	31.808	0.0947038	0.00235604	0.0922095	0.000749667	0.111395	0.000676215	-0.0067132		0
O60716-3;O60716-5;O60716;O60716-2;O60716-7;O60716-8;O60716-11;O60716-13;O60716-4;O60716-6;O60716-9;O60716-10;O60716-19;O60716-21;O60716-17;O60716-16;O60716-18;O60716-15;O60716-14;O60716-12;O60716-23;O60716-24;O60716-20;O60716-22;O60716-29;O60716-27;O60716-25;O60716-26;O60716-32;O60716-31;O60716-30;O60716-28	CTNND1	CTNND1;CTNND;KIAA0384;p120;p120cas;p120ctn	28.604	28.7514	28.731	28.6857	28.7502	28.7692	28.5978	28.6785	28.6504	28.662	28.6654	28.6929	28.5832	28.6578	28.6515	28.7766	28.7582	28.7305	28.681	28.8283	28.7373	28.6168	28.659	-0.0273041	0.0373339	0.015507		0		0		0
O60725	ICMT	ICMT;HSTE14;PCCMT;PPMT	25.7556	25.7803	25.8172	26.135	23.208	24.1773	25.7622	25.6104	25.6801	25.3331	23.9946	25.3504	25.6417	25.3845	25.7027	25.9575	25.5894	23.1325	23.6399	25.6926	25.5093	25.6183	25.6586	0		0		0		0		0
O60749;O60749-2	SNX2	SNX2;	27.7646	27.763	27.563	27.5341	27.5942	27.7871	27.7615	27.4882	27.38	27.3025	27.2372	27.5316	27.6483	27.6666	27.5297	27.3672	27.3647	27.4371	27.4335	27.5512	27.5144	27.543	27.603	-0.0614651	0.140372	-0.109509	0.0200645	0		-0.236147	4.44332e-05	-0.127595	0.0330582
O60762	DPM1	DPM1;CDGIE;MPDS	26.7037	26.5773	26.5616	26.5823	26.6112	26.8042	26.8831	26.5988	26.6542	26.6925	26.7466	26.5828	26.4979	26.6172	26.7227	26.5835	26.6576	26.0819	26.7388	26.5423	26.5803	26.4159	26.3922	0		-0.112702	0.0191817	0		0		0
O60763;O60763-2	USO1	USO1;p115;TAP;VDP	27.8277	27.8198	27.8196	27.7955	27.9996	28.0615	27.9315	27.9266	27.8772	27.8851	27.8267	28.1227	28.06	28.0646	28.0816	27.9492	27.8458	27.9675	27.887	28.0668	28.1245	28.0247	28.2063	0.0759839	0.0511512	0.092127	0.0131114	-0.18618	5.67917e-06	-0.196369	1.7037e-07	-0.210051	7.06201e-07
O60783	MRPS14	MRPS14;HSMRPS14	26.2727	26.392	26.669	26.0871	26.4076	26.4072	26.3388	26.5461	26.5764	26.4608	26.5525	26.4589	26.452	26.4047	26.1857	26.4671	26.6165	26.6623	26.4522	26.5436	26.4525	26.4593	26.7747	0		0.122643	0.00569355	-0.0110513		0.0918269	0.0487813	0
O60784;O60784-4;O60784-2;O60784-3	TOM1	TOM1;	26.0955	26.0632	26.2539	26.2534	26.2503	26.1254	25.6983	26.4869	26.2579	26.5825	26.7163	26.4195	26.1563	26.1655	26.2135	26.5808	26.334	26.5892	26.6235	26.3827	26.1381	26.2736	26.4348	0.0912885	0.239381	0.167095	0.0593641	0		0.26591	0.012114	0.191797	0.0875325
O60825;O60825-2	PFKFB2	PFKFB2;	25.1343	25.0061	24.8759	25.0995	24.3292	24.8957	24.8889	24.8098	24.6542	24.741	24.8268	24.6361	24.6961	24.8296	24.7413	24.8196	24.6683	24.5465	24.4864	24.8672	24.6259	24.0263	24.7324	0		-0.0987974	0.172092	0.235402	0.014216	0		0
O60826	CCDC22	CCDC22;CXorf37;JM1	26.8171	26.9716	26.969	27.066	26.7192	26.8595	26.6315	27.0485	26.9886	26.8571	26.9344	26.9598	26.834	26.8778	27.0686	27.0262	26.9958	26.8765	26.8755	26.9567	26.9587	27.0128	26.8755	0.184433	0.000451666	0.180082	0.000377205	0.194867	0.000943346	0.0241628		-0.00622301
O60828;O60828-5;O60828-2;O60828-4	PQBP1	PQBP1;MRX2;MRX55;MRXS3;MRXS8;RENS1;SHS	27.0163	27.0708	27.0119	27.0151	27.0071	26.8961	26.7759	26.9355	26.8845	26.9277	26.6528	27.0155	26.8422	26.9871	26.9879	26.5355	26.8704	26.7021	27.1091	26.8772	26.9679	26.827	27.1062	0		0		0		0		0
O60830;O60830-2	TIMM17B	TIMM17B;DXS9822;JM3	26.0828	25.5837	25.597	25.6134	25.9134	25.6327	26.2789	25.3017	25.1668	25.9428	25.3086	25.2734	25.6701	25.541	25.5405	25.6954	25.6618	25.8481	25.5419	25.1437	25.6224	24.8168	25.6588	-0.238671	0.0160931	-0.263335	0.00389495	0		-0.00876602		0.182818	0.0448125
O60831	PRAF2	PRAF2;JM4;Yip6a	25.8257	25.8158	25.5893	25.403	25.8245	25.8954	26.015	25.5283	23.6794	25.5748	25.8524	23.5958	24.0959	22.781	25.5811	26.0401	23.6916	24.0754	25.9804	25.7402	25.7377	25.3479	25.9003	-2.01776	0.195145	-0.177671	0.763386	-0.248023	0.682805	1.14265	0.0499313	-0.890765	0.138757
O60832;O60832-2	DKC1	DKC1;Cbf5;DKC;dyskerin;NAP57;NOLA4;XAP101	28.9501	29.0082	28.899	28.8683	28.8789	28.8573	28.8094	28.823	28.9795	29.0307	29.0185	28.9497	28.8949	28.9649	28.9413	29.1274	28.9198	29.0182	28.839	28.9311	28.9576	29.0614	28.9908	0.0839903	0.138574	0.123554	0.0177791	0.0731132	0.167119	0.0293467	0.570697	-0.0134341
O60841	EIF5B	EIF5B;DKFZp434I036;FLJ10524;IF2;KIAA0741	28.7566	28.8829	28.978	29.0423	29.0175	28.9945	28.9048	29.0418	28.9339	28.916	29.0833	28.9374	28.9901	28.9538	29.0292	29.0092	29.1222	29.1305	29.0677	28.9892	29.0624	29.0106	28.9325	0		0.0197149		-0.0419959	0.119394	0		0.0666577	0.0209713
O60869;O60869-2;O60869-3	EDF1	EDF1;CFAP280;EDF-1	30.349	30.2262	30.2621	30.1267	30.1964	29.9862	29.8167	30.2619	30.2497	30.358	30.3836	30.1551	30.0965	30.0657	30.1521	30.0715	30.5547	30.7309	30.1591	29.9779	30.1326	29.7797	30.2257	0.0590118	0.352519	0		0.158013	0.0381944	0.184535	0.0830596	0.343488	0.00135947
O60870;O60870-2	KIN	KIN;KIN17;Rts2	24.8495	24.7648	24.638	24.7953	25.1111	22.3678	23.8045	24.9863	24.3973	25.0178	24.6687	23.5744	24.7519	24.7231	24.5253	24.838	24.6363	24.7388	24.7238	24.5418	24.264	24.4543	23.3735	0		0		0		0		0
O60879-2;O60879;O60879-3	DIAPH2	DIAPH2;DIA;DIA2;POF;POF2	28.5978	28.7039	28.4847	28.7653	28.5839	28.5264	28.6014	28.5302	28.4422	28.503	28.3678	28.499	28.8156	28.6335	28.9278	28.6038	28.4649	28.3476	28.5776	28.9395	28.4152	28.6097	28.6597	0.0184164		0		0		-0.151714	0.0204705	-0.105082	0.0577596
O60884	DNAJA2	DNAJA2;CPR3;DNAJ;DNJ3;HIRIP4	28.5221	28.6379	28.7005	28.4557	28.519	28.7318	28.3352	28.5572	28.5722	28.6082	28.5122	28.5075	28.4536	28.5262	28.4689	28.615	28.6668	28.5994	28.4858	28.4506	28.4647	28.5348	28.4712	0		0		0		0		0
O60885;O60885-2;O60885-3	BRD4	BRD4;CAP;HUNK1;HUNKI;MCAP	27.2256	27.4112	27.4245	27.4738	27.6475	27.4174	27.5009	27.507	27.4288	27.4057	27.506	27.6179	27.2788	27.4521	27.3844	27.5902	27.5147	27.72	27.4122	27.4741	27.5292	27.3772	27.6502	0		0.0411211	0.0896003	-0.0248834		0		0
O60888-3;O60888;O60888-2	CUTA	CUTA;ACHAP;C6orf82	28.2715	27.73	27.7946	28.0181	27.7943	27.6087	27.6453	27.4874	27.8336	27.945	28.0419	27.646	27.8542	27.9068	27.7717	27.5605	27.8483	27.9419	28.0465	27.8145	27.8522	27.7089	27.6839	0		0		0		0		0
O60906	SMPD2	SMPD2;ISC1;nSMase	24.7959	25.1383	25.2572	25.0012	24.5721	24.9208	24.4032	25.0062	25.0324	25.6805	25.4926	23.9885	25.0253	24.9851	24.6631	25.3248	24.9604	25.5736	23.4804	25.1411	23.4877	25.2012	25.294	0		0		0		0		0
O60907;O60907-2	TBL1X	TBL1X;EBI;TBL1	22.6351	23.7873	25.5934	25.7371	22.9886	23.1649	24.1198	25.795	25.7952	24.3161	26.0988	25.3147	24.1632	25.7426	23.5394	25.5689	25.4477	24.0773	23.673	23.462	23.7558	25.71	23.52	0.373151	0.383545	0		0		0.347335	0.286456	0
O60921;O60921-2	HUS1	HUS1;	24.5513	25.0011	22.916	25.0329	24.8917	25.0029	23.429	25.0693	25.205	24.767	24.8823	24.9863	24.5172	23.6214	24.4348	24.5221	24.5186	23.9632	24.8192	24.3119	23.5584	23.7674	25.0934	0		0		0		0		0
O60925	PFDN1	PFDN1;PFD1	27.8193	27.8902	28.2966	28.1654	28.2466	28.2454	28.2273	28.2218	28.0882	28.2484	27.938	28.1719	28.1779	28.1244	28.0416	27.6855	28.1145	28.1152	28.3255	28.106	28.3714	28.0275	28.1093	0		0		0		0		0
O60927	PPP1R11	PPP1R11;CFAP255;HCG-V;HCGV;TCTE5;Tctex5	25.0592	25.5083	25.4699	25.4605	25.7327	25.5088	25.3472	25.218	25.5943	25.7923	25.1356	25.3885	25.2662	25.4113	25.5037	25.1193	24.9019	25.5844	25.7194	25.7864	25.478	25.6332	25.7116	0		0		0		0		0
O60930	RNASEH1	RNASEH1;RNASEH1P1;	24.6131	24.888	24.9489	25.2006	24.6674	24.887	24.5493	24.9323	24.9188	23.4222	22.8367	25.0025	25.0078	25.1325	24.9017	25.0827	25.2647	24.9111	24.744	24.7824	24.8702	24.789	24.5745	0.220051	0.299088	0		0.117253	0.529268	-0.981736	0.00590055	0.216201	0.364158
O60934	NBN	NBN;ARTN;AT-V1;AT-V2;ATV;NBS;NBS1	25.4682	25.4791	25.4328	25.5151	25.4242	25.4516	25.4345	25.6356	25.5323	25.5213	25.5789	25.541	25.4941	25.4258	25.6085	25.5492	25.4948	25.5608	25.5836	25.4668	25.6591	25.4688	25.7458	0.0299813	0.261604	0.0656122	0.00995701	0		0.0348308	0.301775	0
O60936;O60936-3;O60936-1	NOL3	NOL3;ARC;CARD2;MYP;NOP30	26.4428	26.6406	26.7163	26.8398	26.6013	26.6638	26.7841	26.8848	26.6697	26.6618	26.684	26.9222	26.9675	26.6477	26.8768	26.5357	26.5576	26.8379	26.8042	26.951	26.9646	26.7468	26.8033	0		0		0		0		0
O60941;O60941-7;O60941-6;O60941-2;O60941-3;O60941-5;O60941-4	DTNB	DTNB;	24.5909	22.8817	24.4654	24.3799	23.2608	23.2528	24.2007	24.6857	24.4769	24.3256	24.3416	24.0961	24.3029	24.9977	24.0602	24.0842	23.919	24.3131	24.3944	24.6136	23.6423	24.7693	24.2005	0.118053	0.121609	0		0		0		0
O60942;O60942-2;O60942-3;O60942-4	RNGTT	RNGTT;hCAP;HCE;HCE1	24.9428	24.6754	25.0135	24.9142	25.2148	25.1616	24.8269	24.9308	24.9374	25.0511	24.7631	24.9382	24.8912	24.9974	24.8984	25.0224	24.9583	24.7706	25.0706	24.9306	24.9351	24.8928	24.7586	0		0		0		0		0
O75027;O75027-2;O75027-3	ABCB7	ABCB7;ABC7;ASAT;Atm1p;EST140535	25.5908	25.6285	25.9086	25.6286	25.0031	25.7418	25.2826	25.8707	25.6286	25.8956	25.6417	25.9574	25.3821	25.9673	25.8106	25.4634	25.5599	25.7514	25.7896	25.7481	25.6797	25.5383	25.6239	0.10407	0.0816369	0		0		0		0
O75044	SRGAP2	SRGAP2;SRGAP3;ARHGAP34;FNBP2;KIAA0456;SRGAP2A	25.061	25.2398	25.1344	25.2454	25.3525	25.2819	25.1737	25.6234	25.3911	25.1292	25.5706	25.269	25.1936	25.2567	25.165	25.3361	25.2898	25.5364	25.4452	25.2072	25.2029	25.2537	25.1905	0		-0.00228821		-0.0490162	0.42943	0.192417	0.00274385	0.181955	0.00954572
O75054;O75054-2	IGSF3	IGSF3;EWI-3;MGC117164;V8	24.8368	25.1343	24.6848	24.4533	24.5058	24.7244	24.5245	24.7917	24.5948	24.9005	25.1508	24.8217	24.5562	24.8475	24.8089	24.7068	25.0799	25.0099	24.8243	25.0207	24.6287	24.7765	24.6071	0		0		0		0		0
O75063	FAM20B	FAM20B;GXK1;KIAA0475	25.4948	25.3358	25.1905	25.2003	25.3049	25.9292	25.1697	25.6081	25.0229	25.1291	25.1568	25.3007	25.5702	25.3517	25.2979	25.4863	25.3908	25.8056	25.3356	25.6027	25.2921	25.3599	25.218	0		0		0		0		0
O75083;O75083-3	WDR1	WDR1;	30.1658	30.1097	29.8343	29.8409	29.6478	29.819	29.8662	29.769	30.0091	29.9287	30.0619	29.8743	29.9341	30.12	29.8796	30.0087	29.9925	29.8574	29.8727	29.8742	29.9614	29.9776	30.0457	0		0		0		0		0
O75110;O75110-2	ATP9A	ATP9A;ATPIIA;KIAA0611	24.8536	24.0555	24.3727	24.5294	24.5255	24.4371	24.6286	24.9357	24.787	24.505	24.6196	24.5709	24.2242	24.4396	24.4373	24.5742	24.6574	24.5419	24.2257	24.7806	24.4514	24.6343	24.7935	0		0		0		0		0
O75113	N4BP1	N4BP1;	23.7188	24.3537	22.7944	24.5436	24.356	24.5561	23.2595	23.4159	24.3782	24.7623	24.3294	23.8435	23.6228	24.8127	25.0457	23.8873	22.8768	24.7868	24.9786	23.5218	23.1464	25.1325	24.7326	0		0		0		0		0
O75116	ROCK2	ROCK2;	27.4262	27.3616	27.4987	27.4219	27.476	27.5237	27.4397	27.5579	27.4891	27.3563	27.4412	27.4336	27.4518	27.459	27.4592	27.5512	27.518	27.4477	27.5064	27.5052	27.5748	27.5328	27.5394	0		0.0477188	0.00211722	-0.0191455		0		0
O75122-3	CLASP2	CLASP2;KIAA0627	26.0254	26.0182	26.0766	26.0188	26.0829	26.2143	25.9925	26.1417	25.9713	25.9984	26.0288	26.1273	25.7733	25.9567	25.9515	26.0987	26.0003	26.0466	26.1217	26.0032	26.0504	25.9702	26.0781	0		0		0		0		0
O75127	PTCD1	PTCD1;KIAA0632	24.2907	24.699	24.672	24.8031	24.266	24.3073	24.9156	24.8597	25.0293	24.8213	25.0358	24.4596	24.3903	24.6506	24.3611	25.1353	24.836	24.9479	25.1852	24.7149	24.51	24.5755	24.6948	0		0.0643481	0.39615	0		0.291219	0.000688736	0.32682	0.00901517
O75131	CPNE3	CPNE3;	28.5972	28.6248	28.5669	28.7291	28.6672	28.9003	28.7937	28.6413	28.6754	28.63	28.679	28.5797	28.6695	28.6167	28.5503	28.6402	28.3969	28.5409	28.5682	28.5888	28.5677	28.3617	28.5122	-0.139676	0.0112431	-0.222883	3.41644e-05	-0.114987	0.0256048	0.0246973		0.0196595
O75143;O75143-3;O75143-2;O75143-5;O75143-4	ATG13	ATG13;KIAA0652	24.6341	25.2271	24.7283	24.8788	24.8865	24.7225	24.532	24.9497	24.8172	24.7391	25.0676	25.1279	24.893	24.666	24.4605	24.7668	25.2557	25.4666	25.197	24.9853	24.6123	24.892	24.7564	0		0		0		0		0.284136	0.00284696
O75146;O75146-2	HIP1R	HIP1R;FLJ14000;HIP12;HIP3;ILWEQ;KIAA0655	24.6717	24.8742	24.7965	25.0015	24.4825	24.7222	24.6366	25.005	25.0052	24.5339	24.839	24.5315	24.6819	24.823	24.6971	24.7371	25.0168	24.6396	25.0916	24.597	24.7403	24.8779	24.6902	0		0		0		0		0
O75150;O75150-4;O75150-3	RNF40	RNF40;BRE1B;KIAA0661;RBP95;STARING	26.6614	26.8208	26.9513	26.9457	27.0284	27.0432	26.741	26.9823	26.9654	26.8749	26.9486	26.8457	26.7471	26.661	26.7552	27.1623	26.9829	27.1588	26.9714	26.8143	26.8013	26.6749	26.9045	-0.0494304	0.141114	0		0		0.106124	0.0227404	0.204487	0.00165314
O75151	PHF2	PHF2;CENP-35;JHDM1E;KDM7C;KIAA0662	23.877	23.941	24.2852	24.2604	22.5088	23.953	24.0849	24.2212	23.71	24.1117	23.6352	23.5282	23.4035	23.6896	24.6515	24.3981	24.6014	23.0087	24.2623	24.0182	23.4373	24.3064	24.3461	0		0		0		0		0
O75152	ZC3H11A	ZC3H11A;KIAA0663;ZC3HDC11A	25.899	25.7995	25.6894	26.0204	25.7438	25.385	25.3875	25.98	26.0582	26.0492	26.0011	25.7418	25.6923	25.4537	25.6066	26.0212	26.0476	26.3809	26.2128	25.5167	25.5062	25.4973	25.6464	0.054672	0.261717	0		0.265672	0.000174144	0.389726	5.3597e-06	0.647056	1.74212e-09
O75153	CLUH	CLUH;CLU1;KIAA0664	28.1911	28.1901	28.2645	28.2291	28.1142	28.1519	28.0812	28.2219	28.2501	28.0973	28.2576	28.0723	28.1685	28.1343	28.0785	28.1436	28.097	28.096	27.9686	28.0049	28.0802	28.1135	28.0462	0		-0.0423326	0.133832	0.0862622	0.0026095	0.0761295	0.00715877	0
O75157;O75157-2	TSC22D2	TSC22D2;KIAA0669;TILZ4a;TILZ4b;TILZ4c	24.7747	24.7639	24.9616	24.8826	25.1677	25.0148	24.8185	25.0673	25.106	25.5068	25.1709	25.2019	24.9142	24.3481	24.8674	24.7678	25.267	25.2975	24.9267	25.1728	25.2911	24.8692	25.2651	-0.00988992		0.117374	0.115615	-0.0409337	0.680187	0.211586	0.0471605	0
O75165	DNAJC13	DNAJC13;KIAA0678;RME8	26.1733	26.1258	26.2119	26.2837	26.157	26.2646	26.1608	26.0791	26.1722	25.9849	26.394	26.2261	26.0814	26.1979	26.0966	26.2873	26.1288	26.2216	26.1847	26.2944	26.2752	26.3671	26.3814	0		0.0449984	0.0416805	0		0		0
O75170;O75170-2;O75170-6;O75170-4;O75170-3;O75170-5	PPP6R2	PPP6R2;dJ579N16.1;KIAA0685;SAP190;SAPS2	25.893	26.0465	26.186	26.3391	26.2851	25.9907	25.9667	26.422	26.1862	26.0067	26.5217	26.1359	26.3093	26.8261	26.3802	26.3261	26.1451	26.0496	26.0273	26.4196	26.4831	26.5855	26.243	0.266162	0.0261827	0.25953	0.00465183	0		-0.0425895	0.398733	-0.263739	0.0239281
O75175	CNOT3	CNOT3;KIAA0691;LENG2;NOT3;NOT3H	26.6657	26.715	26.7369	26.6657	26.9339	27.0285	26.7286	26.6767	26.6581	26.7733	26.7797	26.699	26.7998	26.8163	26.8073	26.835	26.9351	26.7923	26.7153	26.9185	26.949	26.8913	26.9602	-0.102737	0.067231	0.0305162	0.537021	-0.173598	0.00156336	-0.0528726	0.275876	-0.0925249	0.118602
O75179;O75179-7;O75179-2;O75179-6;O75179-4	ANKRD17	ANKRD17;FLJ22206;GTAR;KIAA0697;MASK2;NY-BR-16	24.7143	24.895	24.7667	24.4944	24.7852	24.4861	24.5997	24.9046	24.5553	24.6618	24.9367	24.975	24.8363	25.155	24.7736	24.5364	24.6718	24.6173	24.5694	25.3618	24.8723	25.0395	24.8489	0.341387	0.0399131	0.408316	0.0162608	0.10735	0.402681	-0.151293	0.207113	-0.504549	0.000306784
O75182;O75182-2;O75182-3	SIN3B	SIN3B;KIAA0700	24.6241	22.702	24.8478	24.6033	23.3758	24.5133	23.9941	23.0484	24.3741	24.5623	24.234	23.9593	24.7343	24.6601	24.5729	23.7407	24.1122	23.8985	23.7799	22.6406	24.7729	22.8355	24.0191	0		0		0		0		0
O75190;O75190-3;O75190-2;O75190-4	DNAJB6	DNAJB6;LGMD1D;MRJ	26.5037	26.6026	26.8009	26.8978	26.6828	26.4457	26.3145	26.8171	26.6938	26.7442	26.9553	26.2344	26.5422	26.6324	26.5014	26.7645	27.1069	27.0142	27.1877	26.5151	26.726	26.7445	26.5705	0		0.122297	0.115437	0.169116	0.0227545	0.276277	0.00090022	0.388183	0.00116897
O75191;O75191-2	XYLB	XYLB;FLJ10343;FLJ12539	27.1215	22.6984	23.2096	23.8592	23.3824	23.8933	27.8796	26.8184	26.6398	23.3656	26.1856	27.3077	27.6516	25.5236	23.8159	23.4675	22.9735	24.4254	26.071	27.5537	27.3869	27.4902	27.4799	0.383918	0.455217	1.45394	0.157083	-1.07224	0.418966	0		-2.83267	0.00827243
O75208	COQ9	COQ9;C16orf49;DKFZP434K046	27.8856	27.9299	27.8101	27.8617	28.0888	27.905	27.2859	27.8765	27.642	28.0375	27.8226	28.1126	28.0235	28.1028	27.4966	27.9461	28.0088	28.1594	27.7472	27.9829	27.8382	27.6005	27.9142	0		0		0		0		0
O75223	GGCT	GGCT;C7orf24;CRF21;GCTG;Ggc;MGC3077	27.1912	26.9421	27.0302	26.8548	26.9932	27.3915	27.3338	27.0139	26.8039	26.8225	27.03	27.0743	27.3093	26.7402	27.1476	27.0103	26.9892	27.0458	27.0595	26.9605	27.1553	26.9609	27.2494	0		0		0		0		0
O75251;O75251-2	NDUFS7	NDUFS7;CI-20;FLJ45860;FLJ46880;PSST	25.4661	25.8319	25.5143	25.7333	23.0189	24.2411	23.2913	25.6085	25.2761	25.426	25.5358	23.5641	23.0794	24.6262	25.4689	25.4096	25.743	25.9095	25.5382	25.2118	25.4237	24.117	25.5157	0.683516	0.142981	1.47834	0.00187095	2.09774	8.9703e-05	1.32009	0.00162984	0.563047	0.244823
O75306;O75306-2	NDUFS2	NDUFS2;CI-49	28.2777	28.3327	28.3488	28.3253	28.1965	28.1131	28.1964	28.3953	28.2209	28.0699	28.2439	28.205	28.136	28.3204	28.3186	28.3319	28.0861	27.777	28.2267	28.1716	28.2785	28.3004	28.3161	0		0		0		0		0
O75312	ZPR1	ZPR1;ZNF259	26.1785	26.1689	26.138	26.0274	26.1191	26.0284	26.0965	25.9715	26.1903	25.9672	26.0381	25.9882	25.9892	26.0181	26.0587	25.788	26.0109	25.9174	26.101	25.9514	25.8993	25.8642	26.1186	-0.0111044		-0.080932	0.0330861	0.0481021	0.121469	0		0
O75319;O75319-2	DUSP11	DUSP11;PIR1	24.9613	25.3637	24.9213	25.245	24.9223	25.126	25.0341	25.2862	25.2405	25.3411	25.2227	25.1262	25.2591	25.1825	25.1161	25.0354	25.2504	25.3071	25.1609	25.0226	24.9417	25.2905	25.0883	0.064163	0.27219	0		0		0.0779467	0.260714	0.0599649	0.169543
O75323;O75323-2	GBAS	GBAS;NIPSNAP2	27.6468	27.8987	27.7451	27.8556	27.6369	27.8133	27.783	27.956	27.7532	27.8517	27.275	27.925	28.0629	27.96	27.7423	28.1599	27.8943	27.6915	27.5909	27.8779	28.033	28.1431	28.1637	0		0		0		0		0
O75330;O75330-2;O75330-3;O75330-4	HMMR	HMMR;CD168;RHAMM	25.0062	24.9007	24.9505	25.1247	24.9264	25.1079	24.677	25.0229	25.3366	24.9214	25.0422	24.8919	25.0361	24.8552	24.5327	24.8321	24.999	24.9146	25.2356	24.6844	24.8748	24.852	24.5763	0		0		0		0.0572133	0.0741109	0
O75340;O75340-2	PDCD6	PDCD6;ALG-2;PEF1B	28.8943	29.0626	28.9743	28.8143	28.8979	28.9251	28.9595	28.9719	28.995	28.9488	29.2288	28.8968	29.1665	28.9499	28.9686	28.8427	29.0434	28.7943	28.9187	29.094	28.9951	29.0133	29.0963	0		0		0		0		0
O75347;O75347-2	TBCA	TBCA;	29.1366	29.2482	29.2711	29.0987	29.5362	29.4798	29.4384	29.0919	29.2292	29.2043	28.8132	29.4365	29.3614	29.1435	29.3059	29.1483	29.1439	29.2501	29.1432	29.3907	29.3155	29.1991	29.3776	-0.192324	0.0181548	-0.171485	0.0247941	-0.300347	0.000137662	-0.242264	0.00108177	-0.144135	0.0915926
O75348	ATP6V1G1	ATP6V1G1;ATP6G;ATP6G1;ATP6GL;ATP6J;DKFZp547P234;Vma10	26.8919	26.7744	26.8866	26.8469	27.1194	27.1775	27.2775	26.5441	26.7299	27.1564	26.6488	26.8201	27.0644	26.7304	26.9671	26.6019	26.7374	27.0477	26.7818	27.0702	27.1325	26.9801	27.0807	-0.328273	0.00872954	-0.144675	0.180525	-0.348121	0.00473481	-0.131945	0.218262	-0.265328	0.0351848
O75351	VPS4B	VPS4B;SKD1;SKD1B;VPS4-2	26.9291	27.2668	27.1425	27.4922	27.2542	27.2136	27.4109	27.2814	27.1638	27.2407	27.4625	27.25	27.4233	27.3067	27.1349	27.2379	27.4122	27.4777	27.3684	27.3569	27.282	27.1924	27.3518	0		0		0		0		0
O75352;O75352-2	MPDU1	MPDU1;CDGIf;Lec35;PQLC5;SL15;SLC66A5	25.8428	25.9262	25.8705	25.7844	25.6307	25.8024	25.6231	25.7393	25.7292	25.7241	26.3564	25.9736	25.7358	25.6471	25.6577	25.899	26.0675	26.0172	25.9989	25.7767	25.8269	25.9851	25.7282	0		0.0201693	0.147924	0		0		0.0133062
O75362	ZNF217	ZNF217;ZABC1	24.2461	24.4949	24.6317	24.4711	24.5666	24.4252	24.6889	24.1344	24.5729	24.7659	24.6318	24.3721	24.8697	24.7111	24.4976	23.9926	24.8893	24.548	24.5746	24.1924	24.7011	24.8132	24.7747	0		0		0		0		0
O75367;O75367-3	H2AFY	H2AFY;MACROH2A1	30.2052	30.1715	30.2625	30.2374	30.2679	30.2502	30.2061	30.3502	30.2769	30.2379	30.3747	30.3094	30.2793	30.3438	30.2071	30.3678	30.3266	30.1184	30.2429	30.3178	30.313	30.1545	30.3036	0		0		0		0		0
O75368	SH3BGRL	SH3BGRL;MGC117402	27.4579	27.2642	27.3671	27.4511	27.3617	27.2103	27.4532	27.4143	27.1674	27.5414	27.6209	27.3132	27.2415	27.3972	27.3936	27.3093	27.5665	27.7757	27.597	27.4731	27.4615	27.4062	27.3107	0		0		0		0		0
O75369-8	FLNB	FLNB;ABP-278;FH1;FLN1L;LRS1;TABP;TAP	31.1687	31.0759	31.195	31.1813	31.1958	31.1203	31.1267	31.1768	31.256	31.1592	31.1646	31.1327	31.2384	31.1457	31.2919	31.3305	31.3285	31.2442	31.2313	31.304	31.3437	31.2856	31.2433	0		0.0858063	1.60843e-06	0		0		0
O75376;O75376-2	NCOR1	NCOR1;hCIT529I10;hN-CoR;KIAA1047;MGC104216;N-CoR;PPP1R109;TRAC1	25.1092	24.9884	25.0074	25.1935	25.1371	25.3711	25.2777	25.47	25.1137	25.2202	25.3884	25.301	25.3275	25.302	25.389	25.2828	25.3444	25.4608	25.4376	25.2758	25.3266	25.0757	25.2168	0.0533102	0.1484	0		-0.154224	0.0136604	0		0.115222	0.0264111
O75380	NDUFS6	NDUFS6;CI-13kA	27.9606	27.9324	27.9653	28.2483	28.0878	28.3526	27.9627	28.4733	28.0344	28.3336	28.2501	28.1419	28.1768	27.9562	28.1071	28.3256	28.4283	28.3413	28.2564	28.3817	28.2052	28.2301	28.4174	0		0.162132	0.00246722	-0.0625519	0.342917	0.102538	0.0540441	0
O75381;O75381-2	PEX14	PEX14;	25.8084	25.4384	25.5995	25.9796	25.4839	25.7539	25.9887	25.7077	25.6766	25.8096	25.9072	25.6223	25.5844	25.7376	25.839	25.5118	25.6954	26.0393	25.7734	25.8323	25.9344	25.8688	25.8718	0		0		0		0		0
O75385	ULK1	ULK1;ATG1;ATG1A	23.973	23.571	23.4995	23.8515	23.136	23.903	23.4588	23.2978	24.2727	24.1898	23.2391	24.3604	24.4322	24.1159	24.4066	24.6297	23.7632	23.683	23.6547	24.408	23.6677	24.4663	23.387	0.491824	0.00990122	0.210544	0.132611	0		-0.364554	0.0581375	0
O75390	CS	CS;	30.3441	30.4533	30.3906	30.4823	30.4477	30.5	30.3382	30.4009	30.4231	30.3768	30.5275	30.3531	30.2772	30.359	30.3383	30.4824	30.5028	30.4248	30.3924	30.3138	30.4012	30.3743	30.3306	-0.0689855	0.0260832	-0.0406321	0.108141	0.0034987		0.0821188	0.0228273	0.0857843	0.0316769
O75391	SPAG7	SPAG7;ACRP;FSA-1;MGC20134	25.6516	26.1037	26.2272	26.0194	26.5799	26.4473	26.6238	26.1648	26.2573	26.357	26.4111	26.4526	26.2911	26.6542	26.8602	26.214	26.3851	26.484	25.9933	26.8207	26.5361	26.1002	26.4517	0		-0.0213997	0.584162	-0.434615	0.0087722	-0.14346	0.110711	-0.154657	0.238705
O75394	MRPL33	MRPL33;C2orf1;RPL33L	26.6613	26.5174	26.5231	26.5953	26.279	23.547	26.1934	24.319	26.499	23.8032	23.451	26.127	26.4489	26.9422	26.5569	24.4	24.0264	23.9513	24.5634	26.242	26.5549	26.4341	26.5197	0.618068	0.0668886	0.444153	0.100755	0.702541	0.0646517	-1.78426	0.000571794	-2.12162	0.000429555
O75396	SEC22B	SEC22B;ERS-24;SEC22L1	26.7689	26.8467	26.9231	26.9176	26.9218	26.9399	27.0744	26.8274	26.8427	26.7738	27.1839	26.8819	26.9372	26.9209	26.9124	26.8511	26.7651	26.8176	26.851	26.8989	26.9284	26.7312	26.8744	0		-0.0255556	0.0956856	0		0		0
O75400;O75400-3;O75400-2	PRPF40A	PRPF40A;FBP-11;FBP11;FLAF1;FLJ20585;FNBP3;HIP10;HYPA;NY-REN-6;Prp40	27.085	27.0482	27.287	27.1103	27.2969	27.2773	27.2456	27.2213	27.2006	27.2384	27.2482	27.0174	26.9303	27.0092	27.1047	27.2364	27.255	27.508	27.3755	27.2598	27.2037	27.164	27.2254	-0.27006	0.00047374	-0.0663095	0.234301	-0.142922	0.019435	0.201545	0.000184533	0.160846	0.012514
O75410;O75410-2;O75410-7;O75410-9;O75410-3;O75410-4;O75410-6;O75410-10	TACC1	TACC1;	26.4536	26.409	26.5812	26.4327	26.6315	26.5747	26.6316	26.5663	26.3867	26.4847	26.4521	26.5527	26.4693	26.4295	26.4222	26.3488	26.3316	26.4575	26.4753	26.4226	26.6102	26.3725	26.4918	-0.132297	0.00330991	-0.124055	0.00965587	-0.123062	0.00848979	0		-0.0562332	0.301468
O75414	NME6	NME6;IPIA-ALPHA;NM23-H6	22.9492	22.9858	24.3297	23.6015	23.1013	24.0297	24.1207	24.7155	24.1927	22.4765	24.5136	23.7339	24.1682	24.5963	24.8389	24.4422	24.654	24.2505	24.118	23.2593	22.7371	23.5419	24.0487	0.51281	0.0192179	0		-0.0046607		0		0.638792	0.0184146
O75419;O75419-2;O75419-3	CDC45	CDC45;CDC45L;CDC45L2	24.7264	24.8253	24.7171	24.9515	23.9408	24.3018	24.0512	24.5437	24.8142	24.6716	24.5054	24.0933	24.3304	24.6341	24.2488	24.8062	24.1751	24.5207	24.8019	24.3989	24.7017	24.5195	24.4736	0.189821	0.104511	0.369281	0.00156686	0.638188	3.33697e-05	0.290387	0.0254553	0
O75420	GIGYF1	GIGYF1;GYF1;PERQ1	25.1709	24.8119	25.2526	25.1941	25.1764	25.0587	25.3754	25.3961	25.2325	25.3635	24.904	22.9429	25.0751	23.0921	24.9278	24.9489	25.1284	25.2509	25.3231	25.1757	25.0533	23.4279	25.3621	-1.01892	0.00297456	-0.215531	0.283406	0		0.998884	0.00748587	0.261621	0.330665
O75431;O75431-2	MTX2	MTX2;	27.5846	27.7132	27.5407	27.4731	27.5165	27.5119	27.6968	27.5128	27.5149	27.525	27.5679	27.534	27.3782	27.3962	27.4117	27.437	27.5447	27.6247	27.5582	27.409	27.4813	27.6628	27.6409	-0.0493321	0.0398682	0		0		0		0
O75436;O75436-2	VPS26A	VPS26A;Hbeta58;PEP8A;VPS26	28.516	28.6916	28.4447	28.5219	28.64	28.6173	28.6791	28.3067	28.4952	28.3808	28.6485	28.7466	28.6692	28.7154	28.6315	28.3588	28.2705	28.4892	28.3656	28.5053	28.5851	28.6011	28.7313	0.057385	0.405353	-0.0349517	0.611448	-0.0884534	0.329786	-0.228151	0.0118853	-0.247752	0.0032232
O75438;O75438-2	NDUFB1	NDUFB1;CI-MNLL;MNLL	26.1036	25.9712	25.8675	25.793	26.4386	26.017	26.549	25.7266	25.894	26.0801	26.1523	26.1983	25.9944	26.014	25.9125	25.9637	25.7842	26.1261	25.8129	26.1123	25.9859	26.1252	26.2257	-0.308245	0.0185466	-0.211118	0.0825335	-0.387293	0.00214858	-0.0695745	0.544956	-0.180347	0.188686
O75439	PMPCB	PMPCB;MPPB;MPPP52	26.5896	26.552	26.6759	26.5627	26.5571	26.6454	26.6886	26.7479	26.6344	26.4719	26.7441	26.3492	26.3624	26.2353	26.4972	26.5386	26.6019	26.4831	26.6722	26.603	26.4244	26.5079	26.565	-0.215787	0.000203982	-0.0392901	0.23503	0		0.245347	1.71158e-05	0.00740999
O75446	SAP30	SAP30;	24.9486	25.0709	25.4476	25.1954	25.7463	25.357	25.1219	24.9723	24.9113	25.0526	24.9581	25.9376	25.4107	25.4361	24.9695	23.2246	25.0235	24.4408	23.6246	25.7181	24.0387	23.9728	25.4232	0		-0.443072	0.000805204	0		0		0
O75448;O75448-2	MED24	MED24;CRSP100;CRSP4;DRIP100;KIAA0130;MED5;THRAP4;TRAP100	23.5873	22.1699	23.4678	24.8173	24.1263	24.8087	23.7831	23.4007	23.5742	24.7661	22.9747	24.3674	24.5491	24.8326	24.8072	24.7551	24.1177	24.2553	22.4233	24.7048	24.8463	24.4169	24.1787	0		0		0		0		0
O75449	KATNA1	KATNA1;	24.2588	26.3442	26.6786	24.1441	26.5088	23.2694	23.8233	26.0689	23.214	26.5734	24.2914	26.4535	26.5023	23.4197	26.2389	26.6599	26.296	24.2503	21.4591	26.3963	26.6449	26.3556	23.9738	0		0		0		0		0
O75475;O75475-2;O75475-3	PSIP1	PSIP1;DFS70;LEDGF;p52;p75;PSIP2	29.7089	29.7851	29.7837	29.596	29.8447	29.7695	29.6667	29.7605	29.8467	29.6716	29.6599	29.7717	29.7455	29.7126	29.7966	29.8179	29.854	30.0689	30.003	29.8219	29.8574	29.7201	30.0299	0		0.0975996	0.000343781	0		0		0
O75477	ERLIN1	ERLIN1;C10orf69;Erlin-1;KE04;SPFH1;SPG62	26.6239	26.4472	26.6022	26.4561	26.4923	26.8546	26.7411	26.774	26.7647	27.0282	26.8879	26.6688	26.7379	26.6352	26.7584	26.8428	26.605	26.5846	26.3214	26.8287	26.7843	26.5943	26.7708	0		0		-0.148893	0.0188404	0.133996	0.061459	-0.0980499	0.105607
O75489	NDUFS3	NDUFS3;CI-30	28.533	28.4802	28.696	28.4403	28.4929	28.4067	28.4978	28.5824	28.72	28.5638	28.9524	28.5461	28.5613	28.4602	28.5343	28.8355	28.8101	28.903	28.7903	28.7767	28.7334	28.7122	28.7623	0		0.210921	2.71861e-05	0		0.143104	0.000352757	0.0370931	0.274653
O75494;O75494-3;O75494-4;O75494-5;O75494-6;O75494-2	SRSF10	SRSF10;FUSIP1;FUSIP2;PPP1R149;SFRS13;SFRS13A;SRp38;SRrp40;TASR1;TASR2	27.8826	27.858	27.7517	28.0142	27.9102	27.8307	27.8324	27.7713	27.9349	27.668	27.7186	27.7582	27.8053	27.6134	27.9172	27.7568	27.8196	27.7905	27.9376	27.9082	27.9389	27.9247	27.8862	-0.0673654	0.0150018	0		0		0		0
O75506	HSBP1	HSBP1;	28.1018	27.7761	27.9418	27.8827	28.2921	28.4094	28.2273	27.6602	27.9614	27.8538	28.0173	28.0585	28.0868	27.7023	27.9683	27.506	27.9413	28.2351	27.7915	28.0738	27.9269	28.1321	28.2382	-0.347482	0.00800873	-0.208663	0.0745072	-0.351735	0.0043665	-0.0808583	0.476837	-0.180733	0.201962
O75521;O75521-2	ECI2	ECI2;ACBD2;DRS1;HCA88;PECI	26.6984	26.9436	26.8437	26.9963	26.8984	26.951	26.6512	27.1793	27.1072	27.1338	26.8781	26.9066	26.851	26.9969	26.7641	27.3248	27.1708	27.0251	26.846	27.1082	27.1531	26.8321	27.1666	0		0.171634	0.0021694	0		0.156699	0.0211601	0
O75528;O75528-2	TADA3	TADA3;ADA3;FLJ20221;FLJ21329;hADA3;NGG1;TADA3L	24.1676	24.1615	24.1556	24.1956	23.5731	24.221	24.2551	24.0644	24.3834	23.9261	24.5454	24.6742	23.6033	24.434	24.2257	24.582	24.5072	24.4812	24.6351	23.3117	24.2046	24.2863	23.7888	0.0311641	0.177692	0		0		0		0.286426	0.0079539
O75530;O75530-2;O75530-3	EED	EED;HEED;WAIT-1	25.6697	25.797	25.7008	25.8083	25.9815	25.9447	26.0058	25.9285	26.0183	25.6972	25.828	26.1156	26.135	26.0286	25.8934	25.6426	25.7743	25.7397	25.8018	25.9666	25.8559	26.0854	25.8662	0.0762565	0.25261	-0.0264834	0.682113	-0.217257	0.131997	-0.171365	0.0120194	-0.216219	0.0062483
O75531	BANF1	BANF1;BAF	31.0588	31.1893	31.2036	31.2425	31.1219	31.0728	30.7024	31.2723	31.1418	31.2908	31.0231	31.1084	31.0579	31.0495	30.9989	31.2036	31.1372	31.2612	31.1435	31.1189	30.9408	31.0052	30.9813	0.0222065		0		0.127628	0.0176328	0.111122	0.0161348	0.152705	0.0108889
O75533	SF3B1	SF3B1;Hsh155;Prp10;PRPF10;SAP155;SF3b155	29.1405	29.1439	29.2344	29.1976	29.2833	29.2845	29.2465	29.2647	29.179	29.1276	29.2033	29.3092	29.218	29.2755	29.2597	29.2675	29.184	29.2051	29.1818	29.2534	29.2596	29.2498	29.3232	0		0		-0.0769268	0.000189636	-0.0629731	0.0018632	-0.0519398	0.0125575
O75534;O75534-4;O75534-2;O75534-3	CSDE1	CSDE1;D1S155E;UNR	28.6527	28.612	28.5025	28.4988	28.6755	28.622	28.608	28.4671	28.5733	28.3505	28.6033	28.62	28.4698	28.5142	28.4368	28.4847	28.4956	28.4891	28.446	28.4352	28.3758	28.541	28.5826	-0.0511631	0.0425989	-0.0711657	0.00810373	0		0		0
O75554;O75554-2	WBP4	WBP4;FBP21;MGC117310	22.9217	24.6937	24.305	23.6591	25.1936	24.3822	24.1686	24.0852	22.9426	23.4965	22.3235	23.4287	23.0114	23.2817	23.3635	23.2942	23.696	23.9895	24.8995	24.9609	24.6975	24.9044	22.4596	-0.689686	0.00500405	0		0		0		0
O75569;O75569-3;O75569-2	PRKRA	PRKRA;DYT16;HSD14;PACT;RAX	27.1841	27.3238	27.2716	27.1428	27.0762	27.5727	27.366	27.256	27.2046	27.0838	27.1987	27.4549	27.264	27.0974	27.0297	27.0425	26.9958	27.2197	27.0995	27.0902	27.1675	27.4721	27.1591	0		0		0		0		0
O75581	LRP6	LRP6;ADCAD2	26.2616	26.3246	26.3244	26.2832	26.4967	26.4488	26.6262	26.3094	26.0761	26.0571	26.4532	26.3021	26.5118	26.7791	26.581	25.8681	25.7228	26.3528	26.4508	26.6736	26.3619	26.4085	26.6252	0.013736		0		-0.169871	0.137106	-0.253229	0.0526392	-0.402301	0.00526791
O75586	MED6	MED6;NY-REN-28	23.9275	23.6184	23.9908	24.1178	23.0967	24.3311	23.6111	22.7059	24.3093	24.1129	23.5681	23.1659	22.8186	24.3834	22.7668	23.146	23.5101	23.4919	23.9437	23.0434	23.029	23.636	23.8109	0		0		0		0		0
O75607	NPM3	NPM3;	28.3986	28.5538	28.3997	28.4033	28.5518	28.3521	28.6277	28.4522	28.5745	28.5036	28.7526	28.5131	28.4101	28.4253	28.4449	28.478	28.5505	28.5759	28.4507	28.7679	28.6517	28.3364	28.4909	0		0		0		0		0
O75608;O75608-2	LYPLA1	LYPLA1;APT-1;LPL1	27.9121	27.9574	28.1983	28.4557	27.9776	28.2148	28.355	27.718	28.1644	28.3423	27.6073	28.1854	28.2922	28.3058	28.1143	28.2637	28.0617	27.935	27.6286	27.9777	27.9337	28.2546	28.4766	0		0		0		0		0
O75616;O75616-2	ERAL1	ERAL1;HERA-B	26.6047	26.7186	26.8422	27.0199	26.8029	26.8643	26.7331	26.8565	26.7121	26.8207	27.0054	26.7948	26.8345	26.9562	26.733	27.1269	27.0566	26.834	26.8369	26.6277	26.765	26.754	26.3899	0.0386329	0.540771	-0.078839	0.159095	0		0		0.246227	0.0103478
O75629	CREG1	CREG1;CREG	25.3046	25.5121	26.0387	25.8318	25.006	24.6859	24.5507	26.1048	26.0464	26.3582	26.3844	25.5878	25.4946	25.0468	25.6273	26.5744	26.492	26.959	26.6063	26.0621	26.199	25.7137	26.0741	0.670615	0.000616098	1.19378	1.62762e-10	0.890837	2.18072e-06	0.846171	1.34037e-06	0.64406	0.00149291
O75643	SNRNP200	SNRNP200;ASCC3L1;BRR2;HELIC2;KIAA0788;RP33;U5-200KD	28.7512	28.7343	28.7378	28.6968	28.805	28.7991	28.7739	28.6687	28.6695	28.6573	28.7853	28.7529	28.7148	28.753	28.7296	28.7401	28.6987	28.6741	28.6063	28.7034	28.7315	28.6925	28.7139	-0.0502013	0.124051	-0.0726168	0.0181064	-0.056597	0.0704662	-0.0430555	0.138536	-0.0306139	0.363033
O75648;O75648-3;O75648-4;O75648-2	TRMU	TRMU;FLJ10140;MTO2;TRMT	23.9781	24.2661	23.9774	23.546	22.9565	24.1698	23.6927	24.1891	24.0794	24.1256	23.5812	23.9908	24.4184	23.6183	23.8247	24.185	23.6648	23.0054	23.7047	23.3781	23.9853	24.0207	24.6902	0		0		0		0		0
O75663;O75663-2	TIPRL	TIPRL;dJ69E11.3;MGC3794;TIP41;TIPRL1	28.1915	28.2259	28.2461	28.2154	28.3054	28.4312	27.967	28.2161	28.2925	28.2145	27.9492	28.2584	27.954	28.0511	27.9939	28.1691	28.1873	28.1367	27.8558	28.0835	28.2699	28.0483	28.1625	0		0		0		0		0
O75665;O75665-3	OFD1	OFD1;71-7A;CXorf5;JBTS10;RP23	25.4823	23.0903	30.739	24.0677	24.0189	22.8683	22.9105	24.3503	27.165	30.4729	28.933	22.771	24.123	23.0642	29.2701	30.4762	23.7767	23.059	24.3869	29.285	29.3246	24.526	23.738	0		0		0		0.422791	0.141535	0
O75674;O75674-3	TOM1L1	TOM1L1;SRCASM	26.2865	26.3126	26.4358	26.1939	26.3632	26.4461	26.4664	26.1069	26.1825	26.2886	26.1899	26.2606	26.1481	26.0133	26.1184	25.9874	26.0138	26.2468	26.1359	26.1223	26.0755	26.2516	26.1305	-0.294594	0.0027023	-0.275721	3.68941e-05	-0.110418	0.0812156	0.0375945	0.487474	-0.0171755
O75676;O75676-2	RPS6KA4	RPS6KA4;MSK2;RSK-B	24.0626	24.4324	24.3917	24.2255	24.2208	23.6926	24.0976	24.2136	24.165	24.4147	24.6233	24.1139	24.0513	24.3395	24.2506	24.4657	24.4974	24.5434	24.402	24.3113	24.4699	24.2584	24.2657	0.205836	0.10529	0.32646	0.00642882	0.290856	0.017224	0.18672	0.0993389	0.146069	0.265692
O75683	SURF6	SURF6;FLJ30322;RRP14	26.1124	25.931	26.1067	26.4698	26.464	26.1847	26.661	26.4425	26.3669	26.1308	26.2494	26.3403	26.1926	26.2078	25.9684	26.3605	26.2398	26.8272	26.3929	26.1868	26.2921	25.8986	26.1746	0		0		0		0		0
O75688;O75688-2;O75688-4;O75688-5	PPM1B	PPM1B;PP2CB;PP2CBETA;PPC2BETAX	27.096	27.0285	26.9467	27.0876	26.4478	26.4923	26.8175	26.8458	26.8376	26.6721	27.1651	26.3367	26.8089	26.7665	26.8614	27.1782	27.2797	27.317	27.1215	26.9503	26.9285	27.1579	26.933	0		0.285668	0.000765752	0.296338	0.000127052	0.147309	0.018383	0.187837	0.074935
O75691	UTP20	UTP20;1A6/DRIM;DRIM	27.1019	27.2056	27.2569	27.3514	27.2513	27.2199	27.2645	27.1607	27.1525	27.1976	27.2528	27.2207	27.2075	27.2286	27.2972	27.2714	27.2344	27.2289	27.2003	27.2499	27.3473	27.2834	27.2133	0		0		0		0		0
O75694;O75694-2	NUP155	NUP155;KIAA0791;N155	27.4138	27.5063	27.3264	27.4603	27.3758	27.4384	27.3831	27.4336	27.402	27.2703	27.4754	27.393	27.3233	27.4192	27.3614	27.489	27.3738	27.4015	27.4405	27.3099	27.368	27.4432	27.41	0		0		0		0		0
O75695	RP2	RP2;NUDT19;STK19B;NM23-H10;NME10;TBCCD2	25.4178	25.7716	25.44	25.2861	25.1723	25.3505	25.4991	25.0964	25.3278	25.29	25.6909	25.3836	25.2626	25.2637	25.5956	25.2293	25.1364	25.3394	25.4312	25.2053	25.5818	25.5545	25.4561	0		0		0		0		0
O75717;O75717-2	WDHD1	WDHD1;AND-1;CHTF4;CTF4	27.5026	27.6733	27.6895	27.7356	27.6641	27.6596	27.6134	27.4556	27.6103	27.4668	27.6711	27.4027	27.6559	27.5438	27.4749	27.5392	27.5122	27.3253	27.5907	27.5158	27.6146	27.6351	27.5416	-0.0374497	0.186964	-0.0146481		0.0298809	0.417086	0		-0.0555737	0.0560205
O75718	CRTAP	CRTAP;CASP;LEPREL3;P3H5	26.8477	26.841	26.7279	26.936	26.5656	26.6346	26.6802	26.7943	26.7526	26.9485	26.9822	26.7041	26.9663	27.0539	26.8762	26.8035	26.8863	26.5374	26.6734	26.9018	26.8007	26.9696	26.7483	0.277118	0.000417421	0.222054	0.00451678	0.206916	0.0103145	-0.00446764		-0.162404	0.0596232
O75746;O75746-2	SLC25A12	SLC25A12;Aralar	26.0697	25.7602	25.9115	25.7658	26.0075	26.0564	26.3014	25.55	25.9022	26.0462	26.2374	26.1238	26.3386	26.2639	26.1887	25.7959	25.8963	26.0071	25.7028	26.4362	26.3856	25.8793	25.8695	0.0749603	0.475205	0		-0.229263	0.0537758	-0.229837	0.101619	-0.270205	0.0409938
O75787;O75787-2	ATP6AP2	ATP6AP2;APT6M8-9;ATP6IP2;ATP6M8-9;M8-9;PRR;RENR	25.7554	26.0041	25.7346	25.6763	25.6419	25.7676	25.5311	25.809	25.6116	25.6766	26.0352	25.7822	25.8042	25.8225	25.8357	25.778	25.5579	25.8886	25.8267	25.8613	25.9321	25.6598	25.5992	0		0		0		0		0
O75792	RNASEH2A	RNASEH2A;AGS4;RNASEHI;RNHIA;RNHL	26.5345	26.417	26.4065	26.3625	26.5051	26.4571	26.6729	26.3319	26.3345	26.5793	26.3042	26.4959	26.4881	26.5205	26.6363	26.3361	26.6546	26.9029	26.5046	26.5167	26.7251	26.5651	26.6874	0		0.0652639	0.350832	-0.0593777	0.167602	-0.101967	0.0602986	0
O75794	CDC123	CDC123;C10orf7;D123	26.0331	26.0964	26.1479	26.2216	26.3261	26.3038	26.5256	25.4393	26.1069	25.8489	26.013	26.1605	26.4507	26.0564	26.0756	25.9692	25.9778	25.8732	25.954	26.1395	26.2462	26.3598	26.3236	-0.198755	0.12906	-0.105879	0.384096	-0.248173	0.0734899	-0.345553	0.0032061	-0.353095	0.00938684
O75815;O75815-3	BCAR3	BCAR3;AND-34;NSP2;SH2D3B	23.148	24.7936	24.5732	23.6301	24.549	23.9627	24.4167	24.3487	24.5198	24.3776	24.1135	24.3466	24.26	24.5346	24.2931	24.471	23.9794	24.4232	24.1222	24.5329	24.3319	24.4256	24.5897	0		0		0		0		0
O75817	POP7	POP7;RPP2;RPP20	25.4136	25.2775	25.2324	25.2483	24.8626	25.2547	24.5283	24.7466	25.4233	25.0332	23.5654	25.1408	24.9372	25.0512	24.9626	24.972	24.886	24.9807	24.1819	25.3503	25.4753	24.754	25.5783	0		0		0		0		0
O75818;O75818-2	RPP40	RPP40;bA428J1.3;RNASEP1	25.7585	25.8085	25.9159	25.7479	25.6393	25.5748	25.7767	25.7779	25.8004	25.8479	26.0627	25.6825	25.7274	25.8842	25.5137	26.0574	25.7811	25.9385	25.4195	25.7169	25.5652	25.7685	25.638	0		0		0		0		0
O75821	EIF3G	EIF3G;eIF3-delta;eIF3-p44;EIF3S4	29.4093	29.4482	29.4595	29.4256	29.4671	29.5021	29.5214	29.538	29.5167	29.4349	29.434	29.5073	29.4797	29.4092	29.4442	29.5072	29.298	29.3841	29.4025	29.3347	29.4227	29.3135	29.3528	0		-0.0676282	0.000339933	-0.00180522		0		0
O75822;O75822-2;O75822-3	EIF3J	EIF3J;eIF3-alpha;eIF3-p35;EIF3S1	28.1184	28.1838	28.2044	28.0385	28.3982	28.0252	28.0186	28.3058	28.2847	28.3682	28.2518	28.1615	28.1202	28.1946	28.218	28.3026	28.184	28.3919	28.2309	28.239	28.3132	28.0288	28.2376	0		0		0		0		0
O75828	CBR3	CBR3;SDR21C2	28.3055	28.402	28.1982	28.3266	28.2897	28.1532	28.0029	28.361	28.2538	28.4182	28.293	28.0303	28.1597	28.1561	28.0877	28.1518	28.215	28.5278	28.1463	28.2025	28.2552	27.9464	28.3919	-0.0227221	0.453047	0.0034774		0.0898458	0.109214	0.133562	0.0556602	0.0452289	0.269443
O75832;O75832-2	PSMD10	PSMD10;p28	28.5502	28.7645	28.6305	28.622	28.4976	28.6534	28.5347	28.6329	28.7723	28.4769	28.879	28.683	28.5706	28.6511	28.6427	28.6166	28.8077	28.718	28.9393	28.653	28.7634	28.7706	28.7409	0		0.0507225	0.0222651	0		0		0
O75841	UPK1B	UPK1B;TSPAN20;UPK1	25.1093	24.9252	24.985	25.0276	24.8484	24.9807	24.9128	24.847	23.3764	24.829	24.5666	25.0245	24.7514	25.1573	24.884	24.9363	23.294	24.4208	24.7332	24.6226	24.6367	24.6862	24.7446	0		-0.0261628	0.144245	0		0		0
O75843	AP1G2	AP1G2;G2AD	25.065	25.26	25.2453	25.3726	25.2271	25.152	24.8547	25.3734	25.4494	25.3451	25.6624	25.0438	25.0144	24.9259	25.0449	25.3167	25.456	25.3862	25.1763	25.1856	25.0365	25.248	25.0878	-0.0535981	0.514322	0.063883	0.395999	0.155229	0.0962222	0.432794	0.000915973	0.200978	0.0339548
O75844	ZMPSTE24	ZMPSTE24;FACE-1;HGPS;PRO1;STE24;Ste24p	27.2311	27.3683	27.3472	27.3658	27.6814	27.7246	27.6411	27.3951	27.4626	27.3241	27.5382	27.4975	27.5517	27.4321	27.5228	27.2813	27.562	27.5311	27.4943	27.5878	27.6492	27.4056	27.4969	-0.171134	0.016118	-0.134959	0.0410505	-0.331964	8.21837e-06	-0.0759714	0.237313	-0.050316	0.491178
O75874	IDH1	IDH1;	30.4493	30.4	30.481	30.5363	30.4268	30.4687	30.4863	30.4728	30.4393	30.454	30.578	30.3204	30.5045	30.4283	30.4407	30.5242	30.5225	30.7238	30.6452	30.4616	30.5145	30.4971	30.4639	0		0.0185103		0		0		0.100727	7.54317e-05
O75879	GATB	GATB;PET112;PET112L	24.9619	24.8791	24.8415	24.5046	23.5235	24.9304	24.0231	23.616	23.3396	24.541	24.1676	23.9051	24.9043	25.1587	25.0534	24.8989	24.6604	23.2027	25.1055	23.1639	23.5339	25.0666	24.8439	0		0		0		0		0
O75880	SCO1	SCO1;SCOD1	28.2627	28.3795	28.413	28.1971	28.2961	28.2739	28.2844	28.4034	28.4045	28.2995	28.1266	28.1407	28.1665	28.0758	28.0436	28.153	28.2087	28.4287	28.2179	28.3428	28.2666	28.1916	28.115	-0.140555	0.0772031	-0.0230095	0.326898	0.0272331	0.708801	0.146368	0.00915401	0
O75882;O75882-3;O75882-2	ATRN	ATRN;DPPT-L;MGCA	25.9689	26.1628	26.0663	26.0835	26.1297	26.0664	26.1573	26.5706	26.1898	26.1413	25.7996	26.1089	26.2416	26.1112	26.0896	26.1532	25.9745	25.88	25.8541	26.2178	26.0623	25.9203	26.2293	0		0		0		0		0
O75884;O75884-2	RBBP9	RBBP9;Bog	28.1604	28.2742	27.8976	28.0724	27.7917	27.8497	27.6179	28.2156	28.0062	27.9175	28.3232	27.9925	27.973	28.0695	27.9768	28.1443	27.9487	27.8644	28.2926	28.0001	27.9964	28.1107	28.1324	0.223903	0.0135234	0.250007	0.000770319	0.299716	0.000746257	0.116786	0.184035	0
O75886;O75886-2	STAM2	STAM2;Hbp	25.9689	25.5759	25.9567	25.9252	26.1107	25.8951	25.9651	25.8746	25.7662	26.0868	25.8227	26.129	26.0044	25.8893	25.6457	25.7867	26.1908	25.7918	26.0674	25.7114	25.9158	25.6538	25.7306	0		0		0		0		0
O75907	DGAT1	DGAT1;ARGP1;DGAT	25.1939	24.9166	25.4794	25.1355	25.0568	25.239	24.7703	25.4567	25.164	25.2497	25.2574	25.0823	25.2904	24.9761	25.3278	25.6121	25.2443	25.3822	24.9795	25.0438	25.0092	25.1734	24.9164	0		0		0		0		0
O75909;O75909-4;O75909-1;O75909-2	CCNK	CCNK;CPR4	27.0448	26.9459	26.9672	27.0067	26.8768	27.2364	26.7839	27.074	26.9607	27.0292	27.0889	27.028	26.99	26.8637	27.0497	27.2207	27.0973	27.3152	26.9499	26.9466	27.0768	26.9929	27.1663	0		0.0428563	0.49532	0		0		0.0420031	0.223691
O75911	DHRS3	DHRS3;RDH17;retSDR1;Rsdr1;SDR1;SDR16C1	27.0497	26.9913	26.9847	27.239	26.6724	26.9634	26.7473	27.3849	27.0911	27.1053	27.2159	27.1523	27.0887	27.2177	27.035	27.1871	27.2328	27.1839	27.2861	26.9408	26.9766	27.1398	27.0137	0.345985	3.60191e-05	0.219601	0.00505276	0.272175	0.000672982	0.0923207	0.212336	0.208609	0.0154753
O75915	ARL6IP5	ARL6IP5;DERP11;GTRAP3-18;HSPC127;JWA;PRAF3;Yip6b	28.3304	28.3324	28.4451	28.4103	28.2666	28.2225	27.9283	28.5784	28.313	28.3794	28.4425	28.3801	28.2102	28.2659	28.3494	28.3106	28.2575	28.3402	28.2539	28.5168	28.3533	28.3085	28.1897	0.0719643	0.0587081	0.0727258	0.0182513	0.1282	0.00439272	0.114465	0.0683588	0
O75925;O75925-2;O75925-3	PIAS1	PIAS1;DDXBP1;GBP;GU/RH-II;ZMIZ3	24.7439	23.8034	24.8236	23.8212	23.6192	25.5014	25.2527	23.7991	22.8606	23.7192	23.5236	23.6345	24.9663	25.0915	24.9547	24.1579	22.948	23.5769	23.5787	25.1854	25.0503	25.1069	25.0998	-0.0320249	0.76146	0.27385	0.30787	-0.356219	0.498473	-1.13382	0.00395494	-1.51879	0.0118224
O75934	BCAS2	BCAS2;DAM1;Snt309;SPF27	27.1207	27.1957	27.2438	27.3962	26.874	26.8629	27.1586	27.2687	27.1762	27.1408	26.9977	27.2208	27.2008	27.3798	27.2372	27.179	27.0881	26.6752	27.3847	27.3704	27.0548	27.2458	27.2018	0		0		0		0		0
O75935;O75935-3;O75935-2	DCTN3	DCTN3;DCTN-22	27.7425	27.3536	27.3988	26.9655	27.0535	27.1572	27.4865	26.7502	27.2613	26.9163	27.1311	27.3854	26.9512	26.6613	27.005	27.1594	27.5093	27.0049	26.9809	27.0107	27.0078	27.434	27.0897	-0.131986	0.164779	0		0.0911493	0.260181	0		0
O75937	DNAJC8	DNAJC8;SPF31	27.5992	27.798	27.4739	27.75	27.6623	27.7837	27.7063	27.8045	27.7132	27.8497	27.9859	27.8033	27.6932	27.4946	27.8923	27.6015	28.0742	27.6538	28.0109	27.7841	27.8284	27.6199	27.8304	0		0		0		0		0
O75940	SMNDC1	SMNDC1;SMNR;SPF30;TDRD16C	26.9124	26.9354	27.2244	27.2145	27.1837	26.8664	27.0628	27.1484	27.2755	27.3108	27.1654	27.0152	26.8482	27.4023	27.2652	27.0558	27.607	27.8587	27.5642	27.2945	27.2855	27.2589	27.3438	0		0.143597	0.19283	0		0		0.133854	0.0999692
O75947;O75947-2	ATP5H	ATP5H;ATP5PD	28.4168	28.2713	28.2072	28.2409	28.3201	28.3033	28.2529	28.223	28.0441	28.3143	28.0895	28.3262	28.156	28.1267	28.4045	28.2537	28.1902	28.5159	28.1708	28.3044	28.261	28.1664	28.4004	0		0		0		0		0
O75955;O75955-2	FLOT1	FLOT1;	27.2707	27.1621	27.073	27.0354	27.1316	27.0898	27.1667	27.1532	27.1691	27.0948	27.1282	27.294	27.1506	27.2616	27.0826	27.2474	27.0134	27.1139	27.0146	27.2346	27.1604	27.3002	27.3524	0.0594404	0.198404	0.118051	0.0122972	0		-0.0508785	0.303112	-0.181908	0.00440192
O75962;O75962-2;O75962-4;O75962-5	TRIO	TRIO;ARHGEF23	26.2675	26.1958	26.1621	26.1886	26.348	26.1852	26.3167	26.3831	26.5078	26.1176	26.5036	26.9119	26.6512	26.5898	26.5057	26.4594	26.3899	26.4434	26.246	26.3455	26.5481	26.4652	26.3447	0.403254	0.000360363	0.143268	0.198099	-0.0749104	0.445186	-0.269621	0.00260327	-0.0533815	0.592183
O75964	ATP5L	ATP5L;ATP5MG	29.1193	28.9419	28.7638	28.7926	29.0154	28.9058	29.3631	28.5865	28.6158	28.9674	28.7673	29.0039	28.9012	28.8081	28.9047	28.7635	28.785	28.8353	28.746	28.6901	28.8404	28.7428	28.6555	-0.0341484	0.355543	-0.143434	0.00986925	0		-0.118283	0.126626	0
O75970;O75970-5;O75970-3;O75970-2	MPDZ	MPDZ;LNX1;MUPP1	24.9158	25.5276	25.2058	25.4209	25.3045	25.109	25.2371	25.2378	25.1729	25.1717	25.3891	25.4843	25.3939	25.231	25.4238	25.2721	25.3663	25.4334	25.3677	25.488	25.4203	25.3383	25.6818	0		0.0763344	0.0548964	0		0		0
O75976;O75976-2	CPD	CPD;HOMER2;GP180	26.9184	26.976	26.8977	26.9704	27.0576	27.1489	26.9442	27.0797	26.9313	27.0606	27.2395	27.1112	27.022	27.1158	27.1549	26.9974	27.1384	27.265	27.0345	27.0834	27.2136	27.0898	27.076	0		0.0135432		-0.0948919	0.00254788	0		0
O76003	GLRX3	GLRX3;bA500G10.4;GLRX4;GRX3;GRX4;PICOT;TXNL2	30.9012	30.8042	30.8102	30.8365	31.1095	30.9947	30.9777	30.7671	30.9843	30.827	30.8838	30.9872	30.9385	30.9033	31.0221	30.757	30.9086	30.8318	30.8195	30.9516	30.8767	30.8368	30.9452	-0.0690701	0.171982	-0.126062	0.0102793	-0.191775	0.00068647	-0.102777	0.0232898	-0.0678366	0.195867
O76021	RSL1D1	RSL1D1;CSIG;DKFZP564M182;L12;PBK1;UTP30	29.2523	29.0486	29.1554	29.1628	29.2822	29.2244	29.1801	29.1759	29.0904	29.0941	29.1134	29.037	29.0756	29.1025	29.1135	28.9752	29.1759	29.2222	29.228	29.1002	29.1144	29.1389	29.061	-0.155668	0.0585744	-0.131637	0.0242337	-0.0809452	0.168782	0.0279349	0.604483	0.0709814	0.259327
O76024	WFS1	WFS1;DFNA14;DFNA38;DFNA6;DIDMOAD;WFS	25.2886	25.1967	25.1963	25.4261	24.9046	25.6783	25.0942	25.4206	25.1823	25.2588	25.4623	25.7771	25.3027	25.5427	25.258	25.7083	25.4908	22.9964	25.2801	25.5154	25.7692	25.4857	25.2996	0		0		0		0		0
O76031	CLPX	CLPX;	27.2881	27.2299	27.3167	27.3552	27.4499	27.4479	27.4901	27.3847	27.3167	27.3876	27.4304	27.3572	27.2298	27.3083	27.2654	27.4315	27.4331	27.4761	27.3427	27.3388	27.2807	27.2829	27.3365	-0.175067	4.27031e-06	-0.14539	4.56714e-05	-0.160549	1.1207e-05	0.0842465	0.0123863	0.135692	0.000517228
O76071	CIAO1	CIAO1;CIA1;WDR39	27.488	27.3763	27.4511	27.6851	27.1953	27.0487	26.9355	27.3582	27.6527	27.3593	27.5875	27.1437	27.3524	27.377	27.2051	27.5841	27.4859	27.1061	27.545	27.3198	27.4573	27.4221	27.3788	0.17573	0.0366567	0.284288	0.000243959	0.378637	4.94592e-05	0.211439	0.0216108	0
O76075;O76075-2	DFFB	DFFB;CAD;CPAN;DFF-40;DFF40	23.3681	23.5381	23.7425	24.1494	24.0837	24.057	24.1296	23.7483	23.4457	23.8368	23.246	23.22	23.6004	23.5762	23.4551	23.3512	23.5211	23.4707	23.7078	23.4021	23.5673	23.6799	23.5203	-0.497189	6.91005e-05	-0.427906	9.62693e-05	-0.258148	0.0174767	0		0
O76080	ZFAND5	ZFAND5;ZA20D2;ZFAND5A;ZNF216	24.3594	22.7499	24.348	23.7295	24.7368	23.3548	24.5565	24.2742	23.8222	24.2169	23.6629	23.9389	24.5289	24.0512	24.4133	24.0943	23.7611	23.8669	24.2468	24.558	24.1465	24.3655	23.926	0		0		0		0		0
O76081-6;O76081;O76081-3;O76081-5;O76081-2;O76081-4	RGS20	RGS20;RGSZ1;ZGAP1	24.4378	24.3748	24.6229	24.5209	24.7467	24.8029	24.132	24.5337	24.2808	24.6752	24.6799	22.5834	24.9511	23.9311	24.4828	24.4702	23.2684	22.9783	23.9685	23.8695	23.9989	23.7943	24.2228	0		-0.34106	0.0222882	0		0		0
O76094;O76094-2	SRP72	SRP72;	28.1528	28.1063	27.9691	28.0085	28.036	28.14	28.0075	27.9677	28.0728	28.0511	28.304	28.2418	27.9815	28.2194	28.1551	28.0481	28.1488	28.1904	28.0945	28.0346	28.0808	28.0778	28.0966	0		0		0		0		0
O76095;O76095-2	JTB	JTB;hJT;PAR	25.0542	25.6826	23.9468	23.5907	22.3117	23.2019	23.8498	22.6723	26.0968	25.8108	25.6305	23.2098	22.9081	24.2482	23.2236	26.2621	24.2046	23.8609	24.2051	25.6905	25.771	26.6937	25.7082	0		2.37183	2.44563e-05	1.06972	0.0382622	1.57481	0.00447473	-1.45351	0.0286068
O94760;O94760-2	DDAH1	DDAH1;DDAH	25.2702	24.9781	25.1935	25.5447	25.3622	25.2331	25.4421	25.1637	25.2541	25.375	25.6573	25.1017	25.4461	25.4857	25.3794	25.1511	25.4006	25.6247	25.3517	25.3965	25.3675	25.1288	25.4427	0		0		0		0		0
O94761	RECQL4	RECQL4;RecQ4	24.0029	24.7161	24.5407	24.8645	23.306	23.6691	22.8036	24.2336	24.4644	24.0154	24.1647	24.0297	24.3964	23.5518	22.9596	24.445	23.5718	24.186	24.0538	23.2133	23.9145	23.3665	24.0477	0.37325	0.13617	0.260926	0.237802	1.13351	0.00122195	0.471817	0.0877733	0.405582	0.199176
O94762;O94762-4	RECQL5	RECQL5;FLJ90603;RecQ5	28.4741	28.3972	28.1695	28.6125	28.9317	29.0695	28.8442	28.1811	28.4352	28.3981	29.2435	28.4311	28.6667	28.7267	28.6122	28.6834	29.029	28.4471	28.004	28.7877	28.6719	28.6897	28.7522	0		0		0		0		0
O94763;O94763-3;O94763-2;O94763-4	URI1	URI1;C19orf2;FLJ10575;NNX3;PPP1R19;RMP;URI	26.4669	26.4017	26.5383	26.4424	26.4706	26.1952	26.1573	26.5383	26.4496	26.6461	26.4827	26.3883	26.3223	26.3781	26.1722	26.6005	26.6878	26.6617	26.6188	26.4516	26.3472	26.1914	26.2475	0		0		0.109324	0.00791985	0.17959	0.000142631	0.321099	9.89398e-09
O94766;O94766-2	B3GAT3	B3GAT3;GlcAT-I	27.286	27.475	27.5145	27.2511	27.163	27.2201	27.025	27.5373	27.289	27.3336	27.0943	27.3307	27.224	27.0049	27.3602	27.3492	27.4558	27.2879	27.2536	27.0635	27.0193	27.048	27.2029	0.0594445	0.445937	-0.0546079	0.508726	0.204416	0.0840319	0.0768785	0.358584	0.24016	0.0668543
O94776;O94776-2	MTA2	MTA2;MTA1-L1;MTA1L1	27.8117	27.8043	27.9415	27.7324	27.6615	27.7376	27.8179	27.8203	27.8745	27.6211	27.7915	27.8087	27.6407	27.7843	27.7023	27.8547	27.7631	27.7818	27.8201	27.9337	27.8826	27.7332	27.7916	0		0		0		0		0
O94804	STK10	STK10;LOK;PRO2729	25.5264	25.4388	25.3349	25.3184	25.5758	25.6621	25.619	25.5128	25.5615	25.7437	25.6736	25.7782	25.5114	25.643	25.6245	25.7813	25.8817	25.8931	25.7091	25.8331	25.5709	25.5997	25.5844	0		0.0212054	0.74843	-0.208313	7.04066e-05	0		0.167558	0.0120086
O94808	GFPT2	GFPT2;GFAT2	25.116	25.4267	25.5147	25.4155	25.3501	25.3637	25.3333	25.5675	25.7223	25.5671	25.6816	25.701	25.6676	25.7207	25.704	25.5559	24.7928	25.5616	25.5167	25.7204	25.7047	25.6117	25.6775	0.298257	0.005705	0.254221	0.0191453	0		-0.000305854		-0.31208	0.0315343
O94817	ATG12	ATG12;APG12;APG12L	25.0346	25.1357	24.9268	24.8999	25.3782	25.275	25.3154	25.1821	25.2432	24.907	24.9489	25.1377	24.7717	24.6754	25.1725	24.9257	25.2311	25.2975	24.7848	25.0948	25.1635	24.8497	25.3044	0		0		0		0		0
O94822;O94822-3	LTN1	LTN1;C21orf10;C21orf98;FLJ11053;KIAA0714;LISTERIN;RNF160;ZNF294	25.2064	25.5306	25.4078	25.5904	25.4454	25.6042	25.3951	25.5658	25.6245	25.5686	25.7368	25.6849	25.6347	25.7447	25.5612	25.4867	25.5522	25.6511	25.4854	25.4998	25.544	25.5478	25.3929	0.113591	0.000729361	0		-0.00936241		0		0
O94826	TOMM70A	TOMM70A;TOMM70	28.4828	28.628	28.6096	28.5484	28.6044	28.5669	28.5571	28.5578	28.5206	28.6202	28.7035	28.5369	28.5418	28.5433	28.537	28.5354	28.5439	28.7293	28.593	28.6616	28.6054	28.5045	28.72	0		0		0		0		0
O94829	IPO13	IPO13;IMP13;KIAA0724;RANBP13	23.9008	24.1317	22.5229	24.1448	24.7767	23.957	23.8023	24.1872	24.2884	23.8675	23.9274	24.0719	23.9221	23.9328	23.9854	24.1447	24.0379	23.8153	23.793	24.2302	24.267	24.3618	24.374	0		0		0		0		0
O94830	DDHD2	DDHD2;KIAA0725;SAMWD1;SPG54	24.8231	25.4234	25.3222	25.2624	25.011	24.9911	24.9085	25.2481	25.3356	25.1642	25.5522	25.0481	25.1752	25.5009	25.2642	25.3127	25.1917	25.0959	25.5238	25.1795	25.5439	25.3078	25.2903	0		0		0		0		0
O94842;O94842-3;O94842-2	TOX4	TOX4;C14orf92;KIAA0737;LCP1	25.2534	25.1017	25.0914	25.0762	25.2717	25.0242	25.3219	24.9796	25.2021	25.2617	25.083	25.022	25.0813	25.3557	25.2515	25.3692	25.3003	25.4849	25.538	25.398	25.7583	25.2905	25.6148	0		0.243354	1.55769e-06	0		0		0
O94851-6;O94851-4;O94851;O94851-5;O94851-3;O94851-2	MICAL2	MICAL2;KIAA0750	24.5648	24.5049	22.8034	24.5381	24.7116	24.4655	24.4428	24.6403	24.7373	24.1444	24.2424	24.2513	24.3826	24.0914	24.2341	24.4144	24.5384	24.1543	23.833	24.1713	24.7077	24.2938	24.6197	0		0		0		0		0
O94855;O94855-2	SEC24D	SEC24D;KIAA0755	26.0993	26.4188	25.8303	25.985	26.2615	26.3823	26.3803	25.9957	26.1734	25.8131	26.0677	26.4941	26.5745	26.5461	26.3292	26.0242	26.2092	26.09	26.2902	26.3763	26.2018	26.3737	26.496	0.138743	0.127001	0		-0.242163	0.00700769	-0.451346	6.99943e-05	-0.196341	0.0437536
O94864;O94864-2	SUPT7L	SUPT7L;KIAA0764;SPT7L;STAF65;STAF65gamma	24.5031	24.7538	24.7194	24.7597	24.4783	24.6069	24.392	25.0394	24.6402	24.6565	24.7266	24.5602	24.601	24.3012	24.5857	24.5584	24.5625	24.6927	24.492	24.7279	24.5637	24.6663	24.9223	0		0.165075	0.0150867	0.155463	0.0328804	0.23657	0.00244626	-0.122322	0.144803
O94874;O94874-2;O94874-3	UFL1	UFL1;KIAA0776;Maxer;NLBP;RCAD	26.4189	26.3431	26.2605	26.254	26.2189	26.2419	26.1803	26.3286	26.1515	26.1652	26.3657	26.3164	26.214	26.1997	26.2525	26.3369	26.2785	26.188	26.1231	26.2276	26.3126	26.3523	26.3564	0		0		0		0		0
O94880	PHF14	PHF14;KIAA0783	24.9308	24.7892	24.9536	24.2641	25.0772	25.18	24.9339	24.9864	24.5395	25.0054	24.3058	24.9114	24.8392	24.9468	24.8652	24.9939	24.8349	24.9783	24.2224	24.5837	24.855	25.2304	24.8069	0		0		0		0		0
O94887;O94887-3;O94887-2	FARP2	FARP2;FIR;FRG;KIAA0793;PLEKHC3	24.7335	25.089	24.602	24.3559	22.2339	24.687	22.4448	23.2543	23.0787	25.0784	25.2309	24.1622	24.211	24.7495	22.6205	25.0033	25.3883	25.0896	24.8096	24.6684	23.6933	24.5253	22.6065	0		0		0.388746	0.0978342	0		0.812625	0.017546
O94888	UBXN7	UBXN7;KIAA0794;UBXD7	24.7788	24.6599	24.6568	24.8865	24.3534	24.5489	24.4099	24.8689	24.4383	24.8279	24.9126	24.8953	24.6051	24.7839	24.6283	24.9794	25.1381	25.3027	25.2273	24.9145	24.9674	24.9558	25.1618	0.25988	0.0141096	0.505247	2.74008e-06	0.263197	0.0084306	0.0521108	0.563671	0.147918	0.197906
O94901-9;O94901;O94901-8;O94901-6;O94901-5	SUN1	SUN1;FLJ12407;KIAA0810;UNC84A	26.0856	26.0375	26.0134	26.0293	25.9819	26.078	25.7937	25.6965	25.8904	25.9047	25.8005	25.8052	25.7857	25.9663	25.9166	25.8709	25.8706	25.8446	25.8408	25.993	25.9935	25.8494	25.9216	-0.0603983	0.152047	0		0.0885767	0.0672443	-0.0309787	0.370535	-0.0541521	0.093534
O94903	PROSC	PROSC;PLPBP	26.9385	27.2195	27.168	27.5568	27.1965	27.1319	27.0552	27.2557	27.2168	27.2707	26.6576	27.1017	27.0551	27.1059	27.0947	27.1288	27.4062	27.1747	27.2975	27.1472	27.2348	27.145	27.4668	0		0		0		0		0
O94905	ERLIN2	ERLIN2;C8orf2;Erlin-2;NET32;SPFH2;SPG18	26.9416	26.6422	26.7277	26.7389	26.8324	26.9233	27.1345	26.3434	26.544	26.5409	26.5806	26.5214	26.4658	26.4027	26.4805	26.6875	26.6105	26.7992	26.5483	26.6951	26.4918	26.5596	26.7521	-0.391778	2.08962e-08	-0.198064	3.22487e-05	-0.0818596	0.0153633	0		0
O94906;O94906-2	PRPF6	PRPF6;ANT-1;bB152O15.1;C20orf14;hPrp6;Prp6;RP60;SNRNP102;TOM;U5-102K	27.346	27.3151	27.4679	27.3561	27.5384	27.5699	27.4758	27.376	27.3819	27.4651	27.2405	27.4092	27.3535	27.3727	27.366	27.5838	27.454	27.4216	27.3181	27.4218	27.3141	27.3309	27.442	-0.144416	0.00649157	-0.119684	0.0285805	-0.138024	0.0174155	-0.0146811		0.0616749	0.271568
O94907	DKK1	DKK1;DKK-1;SK	26.3085	26.4732	26.5268	26.3568	26.4681	26.6331	26.3346	26.4668	26.3469	26.8696	26.4123	26.5285	26.4817	26.6822	26.4879	26.5474	26.6604	27.0027	26.95	26.6584	26.3085	26.6171	26.6106	0		0.0284905	0.878064	-0.0495934	0.27303	0		0.210727	0.0325373
O94913	PCF11	PCF11;KIAA0824	25.2441	25.5863	25.7752	25.5189	25.706	25.6976	25.485	25.6315	25.6529	25.4497	24.5141	25.8326	25.8168	25.6396	25.6583	25.5106	25.6391	25.3595	25.6659	25.8422	25.8024	25.7234	25.543	0		0		0		-0.0316471	0.0261171	0
O94915	FRYL	FRYL;AF4p12;DKFZp686E205;KIAA0826;MOR2	24.2641	24.5233	24.0635	24.3846	24.3494	24.4486	24.6455	24.2417	24.3627	24.2389	24.3651	24.3481	24.3614	24.3705	24.6623	24.5966	24.1612	24.092	24.0997	24.4715	24.5435	24.4356	24.6528	-0.0106878		0.0578062	0.444944	-0.117837	0.241057	-0.121092	0.203797	-0.292302	0.0684804
O94916;O94916-2;O94916-5	NFAT5	NFAT5;KIAA0827;NF-AT5;NFATL1;NFATZ;OREBP;TONEBP	24.8248	25.1049	25.22	25.1979	25.0033	25.3307	25.2591	25.4879	25.5892	25.4121	25.3812	25.3883	25.6328	25.642	25.4548	25.5269	25.3935	25.2809	25.0614	25.3869	25.4991	25.3748	25.3473	0.241553	0.00464946	0.0839914	0.088337	-0.109346	0.410558	0		0
O94919	ENDOD1	ENDOD1;KIAA0830	25.7957	26.0851	25.8146	26.0931	25.946	26.099	25.8968	26.0612	25.7609	25.9975	25.9857	26.1312	26.0189	25.9183	26.2291	25.9379	25.8523	26.0163	26.07	25.932	25.8513	25.9953	25.6831	0		0		0		0		0
O94923	GLCE	GLCE;HSEPI;KIAA0836	23.2544	23.9118	22.9414	22.8465	24.5869	24.6964	24.5335	24.2466	23.8949	24.0281	23.1074	24.2096	23.1431	24.4686	23.4444	23.8521	23.2374	23.4155	22.9728	24.5184	24.3716	23.0752	24.4523	-0.290629	0.0489577	-0.0600723	0.255877	-0.786922	0.00582505	0		-0.655399	0.0728026
O94925	GLS	GLS;GLS2;GLS1;KIAA0838	24.9715	24.8606	24.6291	25.1091	24.4251	23.6635	24.3787	24.9743	24.9841	24.9484	24.8123	24.3093	24.8231	24.8578	24.7079	25.2232	24.7915	24.8863	24.7629	24.7287	24.755	24.771	24.4912	0.548062	0.0026979	0.531296	0.0019393	0.736511	2.66777e-05	0.274487	0.0903407	0.197301	0.292951
O94925-3	GLS	GLS;GLS2;GLS1;KIAA0838	28.8709	28.8037	28.955	28.9495	28.8882	28.8079	28.9444	28.8813	29.103	28.9208	29.2418	28.9658	28.9438	28.9851	28.9449	29.107	28.9767	28.9999	28.9026	28.9894	29.1153	29.0268	28.9528	0		0		0		0		0
O94927	HAUS5	HAUS5;dgt5;KIAA0841	24.8967	25.3018	25.3414	25.0473	25.0806	25.2575	24.8936	25.3605	25.465	25.0218	25.257	24.9782	25.1597	25.2252	25.1298	25.4306	25.558	25.2158	25.2762	25.5304	25.5818	25.1246	25.1732	0		0.1598	0.00367008	0		0.0451358	0.149426	0
O94952;O94952-1	FBXO21	FBXO21;FBX21;KIAA0875	25.6721	25.9118	25.9271	26.0562	25.6229	25.7137	25.9312	25.6184	25.7402	25.8068	26.1015	25.6167	25.6233	26.128	25.5372	25.7758	25.7957	25.7169	25.8144	25.341	25.8299	25.8324	25.6261	0		0		0		0		0
O94964-2;O94964;O94964-4	SOGA1	SOGA1;C20orf117;dJ132F21.1;FLJ44670;KIAA0889;SOGA	23.104	23.3158	23.0804	23.1925	22.5726	23.9937	23.1937	25.0291	23.2755	23.5431	23.5353	23.0675	23.4383	22.8498	23.4035	22.9745	23.2204	24.0351	24.1594	24.1887	24.271	23.2904	23.6463	0		0		0		0		0
O94966-7;O94966-6;O94966-5;O94966-3;O94966-4;O94966	USP19	USP19;KIAA0891;ZMYND9	25.4025	25.701	25.5816	25.6414	25.6736	25.5746	25.4643	25.7335	25.6738	25.4016	25.9261	25.8353	25.5855	25.5837	25.699	25.5811	25.5498	25.5669	25.759	25.6871	25.7785	25.7764	25.6338	0		0		0		0		0
O94967;O94967-2;O94967-3;O94967-4	WDR47	WDR47;KIAA0893	23.845	22.864	23.8633	23.0541	24.2964	23.524	24.67	24.2231	23.291	23.3334	23.8224	24.1759	23.2979	23.3258	23.6164	23.7927	22.6632	23.9687	23.343	24.5183	24.5533	23.0406	24.3918	0		0		0		0		0
O94973;O94973-2;O94973-3	AP2A2	AP2A2;ADTAB;CLAPA2;DKFZP564D1864;HIP9;HYPJ;KIAA0899	27.8781	28.0671	27.8657	27.959	28.054	28.2246	27.9788	27.9304	27.9725	27.8577	28.2228	28.0267	27.9564	28.0869	27.9716	27.8598	28.0097	27.8392	27.9539	28.0023	28.0544	28.0162	28.1688	0		0		0		0		0
O94979;O94979-9;O94979-3;O94979-2;O94979-8;O94979-6;O94979-10;O94979-4;O94979-7;O94979-5	SEC31A	SEC31A;ABP125;ABP130;KIAA0905;SEC31L1	28.6458	28.7218	28.5099	28.5412	28.6789	28.791	28.6848	28.6098	28.614	28.4795	28.5024	28.7428	28.7778	28.6762	28.7339	28.6746	28.5075	28.5018	28.3699	28.7997	28.756	28.6788	28.8416	0		0.0348471	0.379434	-0.109284	0.022767	-0.167733	0.000831018	-0.266719	0.00390736
O94992	HEXIM1	HEXIM1;CLP-1;EDG1;HIS1;MAQ1	28.5427	28.654	28.7437	28.6073	28.6077	28.4355	28.3957	28.5626	28.561	28.6498	28.6878	28.5219	28.4906	28.5327	28.6223	28.5009	28.5	28.6868	28.5793	28.7025	28.5867	28.4712	28.6254	0		0		0		0		0
O95049;O95049-4;O95049-3;O95049-5	TJP3	TJP3;ZO-3	22.9463	24.7669	24.3485	24.4054	25.0103	25.0404	24.7769	24.9879	23.9311	24.1051	24.878	25.0349	24.5824	25.1089	24.91	25.0271	24.4772	24.7732	25.0155	24.6794	24.7193	24.678	24.828	0		0		-0.56034	0.0116151	-0.218031	0.214983	0
O95067	CCNB2	CCNB2;HsT17299	24.8935	25.2317	25.2179	24.7485	24.895	24.784	24.9076	25.2937	24.6612	24.8579	24.8444	24.8159	24.9683	25.2855	24.8516	24.9716	24.597	24.9405	25.0342	24.6826	24.8065	24.6017	24.7321	0		-0.0529844	0.101297	0		0		0
O95070	YIF1A	YIF1A;54TM;FinGER7;YIF1;YIF1P	26.1707	26.1451	26.5633	26.3947	26.6316	26.4013	26.6532	26.8112	26.453	26.7421	26.3401	26.7505	26.5403	26.6427	26.3212	26.4384	27.3871	26.6983	26.8993	26.4839	26.6866	26.7824	26.2859	0		0.000507844		-0.185581	0.0605314	0		0.238509	0.0291914
O95071;O95071-2	UBR5	UBR5;DD5;EDD;EDD1;HYD;KIAA0896	26.0479	26.1648	26.1423	26.0769	26.2916	26.3602	26.266	26.1975	26.1425	25.9921	26.0929	26.3136	26.2693	26.2031	26.3986	26.1913	26.1014	26.2775	26.0143	26.4056	26.2962	26.3986	26.2376	0		0.0203767	0.520541	-0.175125	0.000394766	-0.18181	0.000298681	-0.174638	0.0513716
O95081;O95081-2	AGFG2	AGFG2;HRBL;RABR	25.7818	25.7701	25.9445	26.0116	25.7664	25.8964	25.8046	25.9901	25.8377	25.984	26.3544	25.9615	25.8309	25.8822	25.9747	25.98	25.8824	26.3359	26.0408	25.7745	25.8633	25.7033	26.0383	0		0		0		0.044274	0.0456447	0.0545119	0.0314207
O95084;O95084-2	PRSS23	PRSS23;SIG13;SPUVE	23.5204	23.8114	24.3157	24.0865	23.6673	24.2973	23.5651	22.8777	23.3972	23.1277	22.4293	23.9903	23.8281	23.5205	22.9468	22.8084	24.3537	24.5145	24.1504	23.7469	23.2891	24.2361	24.1938	-0.292044	0.212179	0		0		-0.517302	0.0479998	0
O95104;O95104-2;O95104-3	SCAF4	SCAF4;DKFZp434E098;KIAA1172;SFRS15;SRA4	25.8464	25.6599	25.7434	25.9898	25.9031	25.7305	25.8435	25.8658	25.6202	25.7851	25.9737	25.7449	25.8565	25.7475	25.5791	25.706	25.3531	25.7199	26.0442	25.7644	25.685	25.668	25.7772	0		0		0		0		0
O95139;O95139-2	NDUFB6	NDUFB6;B17;CI	25.7829	23.1729	22.8427	23.2983	23.1992	23.7514	26.6133	24.0108	24.2145	23.561	23.822	23.2095	26.2709	26.052	26.2747	24.0404	23.9359	23.7019	23.0531	22.4668	23.7837	22.416	24.1823	0		0		0		0		0
O95140	MFN2	MFN2;CMT2A2;CPRP1;KIAA0214;MARF	25.651	25.7287	25.5839	25.4789	25.5009	25.4263	25.6007	25.2863	25.4941	25.1676	25.6061	25.0888	25.3983	25.6296	25.4296	25.415	25.9274	24.9168	25.6193	25.4701	25.3438	25.4735	25.6451	0		0		0		0		0
O95149	SNUPN	SNUPN;RNUT1;SNURPORTIN-1;Snurportin1	24.6057	24.7975	24.8638	24.734	24.9115	25.0117	24.2207	25.0689	24.951	25.5462	25.2498	24.6769	24.6259	24.8441	24.8169	25.2213	25.1363	25.3432	25.1369	24.8254	24.8122	24.6103	24.7665	0		0		0		0.4224	1.55276e-05	0.46381	1.30594e-05
O95155;O95155-2;O95155-4;O95155-3	UBE4B	UBE4B;E4;KIAA0684;UBOX3;UFD2	26.1522	26.1014	26.1181	26.185	26.1718	26.214	26.2034	26.2042	26.1913	25.9032	26.3256	26.335	26.2408	26.1619	26.2423	26.1794	26.079	26.0348	26.0624	26.1378	26.2414	26.1874	26.2412	0		0		0		0		0
O95159	ZFPL1	ZFPL1;D11S750;MCG4	26.0142	26.7146	26.4022	26.3355	26.2773	26.4419	26.3322	26.1734	26.2828	26.1228	26.1538	26.2309	26.2009	26.1984	26.3641	26.3293	26.294	26.1652	26.0667	26.2166	26.1704	26.2379	25.8733	0		0		0		0		0
O95163	IKBKAP	IKBKAP;ELP1	26.731	26.7995	26.5024	26.6129	26.5265	26.5894	26.7763	26.6278	26.7172	26.2719	26.9771	26.6756	26.7424	26.628	26.532	26.615	26.7234	26.5886	26.6277	26.6139	26.6902	26.7981	26.7219	0		0		0		0		0
O95167	NDUFA3	NDUFA3;B9	26.8464	26.7572	26.9954	27.2831	26.9173	27.1732	27.253	27.1237	26.8021	27.1148	27.212	26.9527	27.0283	27.0401	26.7402	26.8651	27.0039	27.0533	26.9136	26.9847	27.0284	26.9911	26.9087	0		0		0		0		0
O95168;O95168-2	NDUFB4	NDUFB4;B15	26.3439	25.9641	26.1825	26.1073	23.8227	26.2233	26.4837	25.7258	25.5656	25.9198	26.1373	25.8017	26.0072	26.0662	25.9064	26.2285	26.2376	26.22	25.8726	26.1252	26.1947	26.2134	26.1663	0		0		0		0		0
O95169;O95169-3;O95169-2	NDUFB8	NDUFB8;ASHI;CI-ASHI	25.2781	25.4827	25.5484	25.647	25.3263	25.6062	25.5876	25.4273	25.2612	25.7514	25.6505	25.354	25.8346	25.8085	25.6158	25.3638	25.6844	25.724	23.6114	25.7372	25.8929	25.9615	25.7845	0		0		0		0		0
O95182	NDUFA7	NDUFA7;B14.5a	26.1747	25.8172	26.2473	26.0254	26.085	26.1539	26.0543	26.3687	26.1128	26.5946	26.1051	26.7301	26.4398	26.4483	26.4049	26.7859	26.6158	26.6968	26.5296	26.6094	26.52	26.2227	27.04	0.150248	0.048886	0.354247	0.00151885	-0.0835399	0.719188	0		0
O95197-3;O95197;O95197-5;O95197-6;O95197-4;O95197-7;O95197-2	RTN3	RTN3;ASYIP;HAP;NSPL2;NSPLII;RTN3-A1	29.3852	29.7031	29.6707	29.8733	29.4614	29.6837	29.4224	29.6691	29.6114	29.6603	29.7261	29.5151	29.6657	29.8426	29.7609	29.7341	29.5007	29.9973	29.9137	29.6817	29.4162	29.8515	29.1982	0		0		0		0		0
O95202	LETM1	LETM1;SLC55A1	28.238	28.0719	28.2611	28.2166	28.1551	28.0301	28.1594	28.3841	28.2198	28.2212	28.4397	28.2035	28.2094	28.0619	28.2142	28.2871	28.3391	28.2197	28.3083	28.15	28.2787	28.2166	28.139	0		0.022903	0.473985	0		0.119349	0.00206394	0.0633633	0.145247
O95208;O95208-2;O95208-3;O95208-5	EPN2	EPN2;EHB21;KIAA1065	24.5768	24.7438	24.7272	24.9717	24.9633	24.7565	24.7482	24.6315	24.8571	24.8881	24.6639	24.9235	25.0861	25.2391	25.0498	24.9608	24.8746	24.6935	24.538	25.0769	25.1251	25.0694	25.1918	0.258515	0.012101	0.284064	0.00358819	-0.0556148	0.60852	-0.298716	0.00136611	-0.400267	0.000215638
O95210	STBD1	STBD1;FLJ41801;GENX-3414	25.2753	25.1683	25.3523	25.7347	25.2756	24.8939	24.7881	25.903	25.4272	25.3572	24.9415	25.0083	24.8811	25.344	24.976	25.7623	25.039	25.037	25.7034	25.4244	25.1049	24.8954	25.0808	0		0		0		0		0
O95218;O95218-2	ZRANB2	ZRANB2;ZIS;ZIS1;ZIS2;ZNF265	26.2321	26.486	26.2437	26.2626	26.3468	26.4252	26.5615	26.2414	26.0841	26.2739	26.0791	26.3741	26.2889	26.1575	26.4207	25.9389	26.4028	26.5003	26.3907	26.2699	26.351	26.1272	26.4961	-0.00885053		0		0		-0.0721303	0.0640472	0
O95219;O95219-2	SNX4	SNX4;ATG24B	25.141	25.1945	25.1246	24.8656	25.0523	25.1202	24.9521	25.0738	24.955	25.0779	25.0316	25.0732	24.9682	24.865	25.1398	25.3073	24.9376	24.9648	24.9196	25.087	25.1139	25.0953	25.1001	0		0		0		0		0
O95229;O95229-2	ZWINT	ZWINT;KNTC2AP;SIP30;Zwint1	24.7833	23.2335	23.5055	25.6359	25.9087	25.8324	22.7075	25.6935	23.1256	24.0863	26.3103	25.7078	25.8158	25.7678	25.8021	23.9574	24.5367	25.9836	24.0593	25.593	23.2369	23.8766	25.9352	0		0		0		0		0
O95232	LUC7L3	LUC7L3;CRA;CREAP-1;CROP;FLJ11063;hLuc7A;LUC7A;OA48-18	27.2593	27.0742	26.8972	26.8797	27.1952	27.0888	27.0892	27.0175	27.0012	26.9203	26.7748	27.14	26.9668	26.9999	27.2135	27.0952	27.1751	27.1797	27.0412	27.2648	27.3385	26.8992	27.2401	0		0.0508162	0.221446	-0.00411545		-0.104643	0.0544656	0
O95235;O95235-2	KIF20A	KIF20A;RAB6KIFL	25.3757	25.3704	25.4031	25.3834	25.1867	25.0011	24.9723	25.341	25.4387	25.1747	25.4201	25.1388	24.9087	25.1017	25.0636	25.5457	25.4325	25.5855	25.3432	24.8725	24.8125	25.01	25.1021	0		-0.0834387	0.112311	0.309661	5.83945e-07	0.27536	1.04055e-05	0.550591	2.12049e-07
O95239;O95239-2	KIF4A	KIF4A;FLJ12530;FLJ12655;FLJ14204;FLJ20631;HSA271784;KIF4;KIF4-G1;MRX100	26.5169	26.5055	26.4647	26.406	26.5748	26.4574	26.4432	26.5537	26.4556	26.4246	26.6464	26.4278	26.3369	26.4051	26.3396	26.4996	26.5115	26.4057	26.4789	26.3487	26.4587	26.312	26.3097	-0.0871079	0.0228091	-0.0989783	0.00682577	0		0.128626	0.00322466	0.114361	0.0180891
O95248;O95248-4;O95248-5	SBF1	SBF1;DENND7A;MTMR5	23.921	24.3951	24.2375	24.6215	24.2582	24.4524	24.1204	24.5653	24.1969	24.1652	24.1139	24.2478	24.1841	24.3498	24.1768	24.0206	24.1766	24.3452	24.4611	24.2287	24.2093	24.2545	24.2773	0		0		0		0		0
O95249;O95249-2	GOSR1	GOSR1;GOLIM2;GOS-28;GOS28;GS28;P28	26.3073	26.672	26.6337	26.7807	26.6209	26.6806	26.5818	26.6	26.5233	26.3901	26.8734	26.3853	26.5061	26.5845	26.7461	26.6528	26.4789	26.3122	26.4954	26.7124	26.5995	26.683	26.7848	0		0		0		0		0
O95251;O95251-4;O95251-2;O95251-3;O95251-5	KAT7	KAT7;HBO1;HBOA;MYST2;ZC2HC7	25.0332	24.9426	24.7129	25.2151	25.0612	25.0217	25.0132	25.2218	24.6179	24.9115	25.2319	24.9932	24.8721	24.9664	25.0441	25.2564	25.3066	25.1022	24.9807	24.7361	24.9778	24.853	24.9449	0		0		0		0		0.112356	0.0471652
O95260-2;O95260	ATE1	ATE1;	30.0375	29.8833	29.8346	29.5905	29.7286	30.0405	29.8661	29.7927	29.8038	30.048	29.9164	29.7514	30.0817	30.0669	29.9154	30.1847	30.217	30.0396	29.7149	30.073	29.9138	30.048	30.2127	0		0.0923205	0.0234915	0		0		0
O95271;O95271-2	TNKS	TNKS;ARTD5;PARP-5a;PARP5A;pART5;TIN1;TINF1;TNKS1	22.5573	22.8992	23.9743	23.7918	26.5925	26.8597	22.7569	24.5625	23.4869	23.5971	23.7517	23.5532	23.985	24.2983	23.1959	24.1387	23.3179	23.6689	26.5221	23.4036	23.0945	26.4646	23.9205	0		0		0		0		0
O95292	VAPB	VAPB;ALS8;VAP-B;VAP-C	28.4067	28.2575	28.5345	28.5687	28.6952	28.45	28.4942	28.6697	28.4891	28.5136	28.5595	28.5352	28.6636	28.4766	28.8061	28.4241	28.5463	28.4431	28.4835	28.6956	28.7117	28.5184	28.5557	0.00111991		0		-0.0997202	0.0239414	0		-0.069765	0.0817956
O95295	SNAPIN	SNAPIN;BLOC1S7;BORCS3;SNAPAP	27.1693	27.3971	26.9516	27.2487	27.4458	27.7801	27.7351	27.1106	27.1948	27.1814	27.5405	27.531	27.3419	27.2319	27.4372	26.9609	26.9102	27.5193	27.184	27.4349	27.2657	27.5073	27.6749	-0.261982	0.15652	-0.176561	0.302269	-0.431897	0.0297383	-0.127189	0.448519	-0.314398	0.1124
O95297;O95297-2;O95297-4	MPZL1	MPZL1;FLJ21047;PZR	28.3552	28.4121	28.2135	28.2095	28.4687	28.2558	28.3779	28.1539	28.5538	28.3831	28.2589	28.3574	28.4653	28.362	28.2746	28.0521	28.4624	28.2596	28.1319	28.185	28.0376	28.111	28.2051	0		-0.115732	0.0039639	0		0		0
O95298;O95298-2;O95298-3;E9PQ53	NDUFC2;NDUFC2-KCTD14	NDUFC2;NDUFC2-KCTD14;B14.5b;HLC-1;	26.8937	27.3341	27.0953	27.0715	26.6767	27.8507	26.9164	27.3344	26.7814	27.3633	26.9115	27.6197	27.1243	27.3686	26.92	26.9687	27.2816	27.4702	27.2895	27.1437	26.7259	26.6858	27.1578	0		0		0		0		0
O95299;O95299-2	NDUFA10	NDUFA10;CI-42k	26.7354	26.7056	26.6158	26.6227	26.533	26.6364	26.8552	26.6204	26.5278	26.7163	26.5952	26.7331	26.6855	26.627	26.5783	26.4232	26.5016	26.6807	26.7248	26.6836	26.6688	26.6648	26.4908	0		0		0		0		0
O95302;O95302-3;O95302-2	FKBP9	FKBP9;FKBP1B;FKBP60;FKBP63	27.97	27.7749	27.8058	27.7831	27.9203	27.8911	27.8273	27.668	27.9213	27.9864	27.6905	27.9128	27.8748	27.9796	28.0661	27.8782	28.1176	27.824	27.7773	28.0761	28.0971	28.0811	28.0973	0.0664777	0.412075	0.191012	0.0555707	-0.061162	0.444847	-0.141927	0.0627093	-0.222968	0.0117591
O95336	PGLS	PGLS;6PGL	28.2928	28.3764	28.3276	28.3783	28.4638	28.5454	28.6423	28.285	28.3368	28.2514	28.5914	28.4889	28.5857	28.5465	28.475	28.416	28.3355	28.4002	28.2794	28.4739	28.6073	28.5704	28.539	0		0.00185911		-0.169	0.000298264	-0.144366	0.0019006	-0.17491	0.000747543
O95340;O95340-2	PAPSS2	PAPSS2;ATPSK2	27.3193	27.223	27.2345	27.4023	27.2593	27.3134	27.1581	27.695	27.3984	27.2526	27.4172	27.403	27.3719	27.469	27.3571	27.529	27.2374	27.3058	27.3775	27.4231	27.3235	27.3604	27.2904	0.120139	0.00542064	0.057811	0.110965	0		0.0260312		0
O95347;O95347-2	SMC2	SMC2;CAP-E;hCAP-E;SMC2L1	29.5424	29.4737	29.4411	29.4984	29.6829	29.7032	29.6295	29.4135	29.375	29.3359	29.4175	29.4835	29.4714	29.5399	29.3588	29.4366	29.4231	29.3161	29.4035	29.5096	29.5523	29.5656	29.5923	-0.205363	1.7083e-06	-0.10407	0.00879256	-0.174698	1.78935e-05	-0.0904582	0.0165872	-0.174297	7.12876e-05
O95352;O95352-3;O95352-2	ATG7	ATG7;APG7L;DKFZp434N0735;GSA7	25.2079	25.1848	25.1411	25.0995	25.3375	25.3467	25.4139	25.1859	25.2065	25.0877	25.6115	25.5179	25.3145	25.3768	25.6809	25.2492	25.2966	25.1061	25.2296	25.3554	25.4744	25.4475	25.5194	0.117784	0.259489	0.0909524	0.351213	-0.198057	0.0513151	-0.183612	0.0483279	-0.263791	0.0276268
O95359-3;O95359;O95359-2;O95359-6;O95359-1;O95359-5	TACC2	TACC2;AZU-1;ECTACC	27.3046	27.37	27.4673	27.4946	27.6305	27.58	27.4956	27.6647	27.327	27.4748	27.4992	27.4452	27.5525	27.4014	27.5736	27.4631	27.5342	27.6283	27.5119	27.5272	27.4966	27.3582	27.4822	0		0		-0.050449	0.0612677	0		0
O95361;O95361-2;Q309B1	TRIM16;TRIM16L	TRIM16;TRIM16L;EBBP;TRIM70	28.822	28.7489	28.8067	28.6025	28.6738	28.7724	28.8666	28.674	28.7158	28.6308	28.7611	28.6107	28.5683	28.6745	28.748	28.5918	28.4967	28.5455	28.6585	28.4172	28.4865	28.3923	28.4435	-0.0595731	0.0504461	-0.263457	3.47002e-09	0		0		0.117434	0.0075398
O95365	ZBTB7A	ZBTB7A;DKFZp547O146;FBI-1;LRF;pokemon;ZBTB7;ZNF857A	25.2732	25.0761	25.4394	25.5117	25.1536	24.78	24.7947	25.3829	25.0644	25.5531	25.1026	24.8339	25.0215	25.3316	25.5375	25.5467	25.1504	25.0947	25.5613	25.4063	25.4844	25.3262	25.3018	0		0		0		0		0
O95372	LYPLA2	LYPLA2;APT-2	27.5541	27.7248	27.7966	27.7324	27.6101	27.8287	27.4095	27.5904	27.7878	27.8585	27.6989	27.8022	27.7568	27.9317	27.876	27.9231	27.7971	27.7483	27.6734	27.7153	27.7177	27.7125	27.5557	0.0851383	0.0472287	0		0		-0.00765217		0.0583338	0.131884
O95373	IPO7	IPO7;Imp7;RANBP7	29.825	29.8065	29.698	29.7449	29.6579	29.6401	29.8129	29.4797	29.7421	29.6203	29.9669	29.8065	29.7852	29.8621	29.6541	29.6877	29.573	29.687	29.6057	29.641	29.7037	29.7268	29.7653	0		0		0		0		0
O95376	ARIH2	ARIH2;TRIAD1	24.1057	24.8441	24.8568	24.9814	24.8311	24.5836	24.7852	25.0439	24.6396	24.7591	24.7877	25.3575	24.5355	24.8504	24.7431	24.6829	24.5284	24.7164	24.7282	24.5554	24.7251	24.6365	25.1985	0		0		0		0		0
O95379;O95379-3;O95379-2;O95379-4	TNFAIP8	TNFAIP8;GG2-1;MDC-3.13;SCC-S2	25.4715	25.3168	25.1637	25.2694	25.853	24.3308	26.142	24.9716	25.4383	25.2589	25.2286	23.7857	25.142	25.8442	25.2133	26.0296	25.6803	25.5912	25.4721	25.3792	25.2005	25.064	25.4556	0		0		0		0		0
O95391	SLU7	SLU7;9G8	24.9904	25.1022	24.6613	24.9752	25.1677	25.1229	24.9251	24.8042	24.7189	24.9465	24.7763	25.1116	25.0061	25.2097	24.8835	25.0272	24.789	24.8267	24.8233	24.9825	24.3392	24.3881	24.6201	0		-0.388881	0.000222615	-0.0730757	0.297907	-0.198802	0.0346159	0.269595	0.0239704
O95394;O95394-3;O95394-4	PGM3	PGM3;AGM1;DKFZP434B187;PAGM	27.5151	27.5984	27.3804	27.4648	27.6159	27.6103	27.6836	27.3558	27.4861	27.4017	27.4555	27.8518	27.5954	27.6637	27.4015	27.4082	27.2941	27.4655	27.158	27.5483	27.7061	27.6631	27.5775	0		0		-0.104119	0.0420596	-0.172606	0.00245351	-0.287963	1.12692e-05
O95395	GCNT3	GCNT3;C2/4GnT;C2GnT-M;C2GnT2	24.6309	24.9877	24.4844	24.7373	25.221	25.2862	24.8891	25.0389	24.8374	24.4786	24.3036	25.1847	25.0119	25.1837	25.0353	24.5908	24.7091	24.9338	24.802	25.0408	24.6072	25.0184	25.1534	0		-0.138204	0.203704	-0.33977	0.00368974	-0.408941	0.000782483	-0.154759	0.298663
O95396	MOCS3	MOCS3;dJ914P20.3;UBA4	23.5877	23.9583	24.1825	23.8054	24.1053	23.6557	23.8516	23.8433	23.772	24.0266	24.0179	24.0772	23.6314	22.7219	23.8194	23.48	24.0854	23.0929	25.2755	23.0824	23.9518	24.0196	23.8732	0		0		0		0		0
O95400	CD2BP2	CD2BP2;LIN1;PPP1R59;Snu40;U5-52K	27.9922	28.134	28.155	28.1139	28.0927	27.3611	27.9748	28.1389	28.0325	28.2717	27.8608	28.0469	28.0187	27.9837	27.9602	27.9772	28.1223	28.3526	28.0332	28.0645	28.086	27.907	28.2414	0		0		0		0		0
O95425-2;O95425-4;O95425;O95425-3	SVIL	SVIL;	26.546	26.9226	26.6988	26.5248	26.8234	27.0161	26.8851	26.8334	26.9163	26.4427	26.7091	26.7811	26.9222	26.9294	26.974	26.8572	26.3509	26.9833	27.0315	26.9576	26.9902	26.8709	27.01	0		0		-0.105973	0.0563584	-0.0608275	0.133663	0
O95429;O95429-2	BAG4	BAG4;SODD	25.0375	25.0903	25.0431	25.2915	24.8729	24.9302	24.9878	25.0147	25.0639	25.0896	24.7643	25.3294	24.8798	24.9006	24.9494	24.9361	25.3644	25.4428	25.4637	24.6247	25.1603	24.8682	24.9949	0		0		0.0676348	0.125103	0		0.278957	0.000673224
O95433;O95433-2	AHSA1	AHSA1;Aha1;C14orf3;hAha1;p38	30.5612	30.4526	30.3933	30.4204	30.3038	30.3031	30.3183	30.3354	30.3793	30.543	30.5019	30.2716	30.2526	30.381	30.3161	30.4315	30.3218	30.362	30.1816	30.2996	30.3823	30.243	30.4095	0		0		0.107155	0.00168905	0.0956803	0.00444613	0
O95453;O95453-2;O95453-3;O95453-4	PARN	PARN;DAN	27.2353	27.2058	27.2266	27.1244	27.3239	27.6285	27.4833	27.2972	27.3322	27.2788	27.1748	27.3277	27.1605	27.3944	27.1253	27.3975	27.2357	27.3523	27.2642	27.5011	27.3222	27.43	27.3603	-0.125608	0.000640606	0		-0.170961	0.000108027	0		-0.0591631	0.0476339
O95456;O95456-2	PSMG1	PSMG1;c21-LRP;DSCR2;LRPC21;PAC1	26.1708	26.3699	25.7815	26.3811	26.4883	26.5559	26.5209	25.883	26.1556	26.1222	26.5028	26.6071	26.6393	26.761	26.6651	26.144	26.1674	26.2733	25.7683	26.4216	26.436	26.5483	26.4414	0.180091	0.158829	-0.035529	0.802572	-0.309722	0.387936	-0.488545	0.00121777	-0.399897	0.0111949
O95466-2;O95466;O95466-3	FMNL1	FMNL1;C17orf1;C17orf1B;FMNL	26.3655	26.3701	26.2782	26.4827	26.4146	26.518	26.3725	26.1576	26.3212	26.2273	26.4162	26.4479	26.4203	26.5752	26.4916	26.4234	26.2407	26.4123	26.3867	26.433	26.5655	26.532	26.4967	0.0628877	0.339797	0.0781498	0.21478	-0.0494542	0.44962	-0.201514	0.00366213	-0.160402	0.0233772
O95470	SGPL1	SGPL1;SPL	26.5061	26.5239	26.5635	26.3313	26.7079	26.6824	26.8441	26.3802	26.3917	26.4309	26.4091	26.6006	26.5776	26.7146	26.6929	26.6779	26.4153	26.4492	26.3132	26.5048	26.6602	26.5627	26.5735	-0.0922359	0.21698	-0.151519	0.0321845	-0.254718	0.00245616	-0.251052	0.000191184	-0.120214	0.12256
O95478	NSA2	NSA2;FLJ94393;HCLG1;HUSSY-29;TINP1	27.507	27.295	27.7127	27.4988	27.6907	27.5759	27.8152	27.35	27.4659	27.4355	27.5795	27.2068	27.4726	27.1061	27.3355	27.5542	27.3459	27.4757	27.2989	27.3355	27.2911	27.4058	27.5633	-0.390458	0.00012488	-0.245728	0.00228415	-0.159727	0.0613713	0.144945	0.0845765	0.0133769
O95479	H6PD	H6PD;GDH;H6PDH	24.0309	24.3707	24.341	24.4349	24.1084	24.3173	23.9819	24.412	23.9688	23.8591	24.2399	24.3975	24.5198	24.6191	24.5709	24.4288	24.3123	23.4962	24.6562	24.4	24.5314	24.7136	24.4544	0.176506	0.0587565	0.174587	0.0467211	0		-0.264454	0.0319674	-0.230714	0.0583595
O95486	SEC24A	SEC24A;	26.3651	26.3982	26.3183	26.4557	26.4146	26.1978	26.1745	26.4427	26.3985	26.3991	26.6169	26.5308	26.3496	26.5206	26.5192	26.2859	26.3839	26.3307	26.4535	26.5819	26.5701	26.504	26.5424	0.20264	0.000227207	0.24711	1.50085e-05	0.0977817	0.0435218	0		-0.201461	0.000825574
O95487;O95487-3;O95487-2	SEC24B	SEC24B;	26.6933	26.7685	26.6759	26.8916	26.8045	26.8703	26.7327	26.9256	26.9538	26.5911	26.8465	26.7849	26.8915	26.8836	26.895	26.9937	26.7792	26.597	26.8634	26.9358	26.9537	26.9476	26.899	0		0		0		0		0
O95551;O95551-2;O95551-3	TDP2	TDP2;TTRAP	25.7534	25.6366	25.9255	26.0039	25.5241	25.1825	25.0729	25.3634	25.7046	25.5437	26.0095	25.6222	25.6133	25.4436	25.5192	25.6467	25.7348	25.8493	26.1597	25.5178	25.6908	25.7033	25.7471	0.238926	0.0587496	0.335363	0.00864045	0.496514	0.000257474	0.115583	0.342651	0.165945	0.255865
O95571	ETHE1	ETHE1;HSCO;YF13H12	27.6961	28.0639	28.2936	28.1337	27.9918	28.0007	28.0552	28.2238	28.0861	28.2493	28.2837	28.0818	28.1101	28.121	28.0579	28.3383	28.4927	28.5486	28.5085	28.2208	28.3227	28.1692	28.2371	0.0257244	0.466418	0.169069	0.0183208	0		0.100231	0.137892	0.217689	0.0110034
O95573	ACSL3	ACSL3;ACS3;FACL3;PRO2194	28.5046	28.5354	28.4438	28.416	28.4733	28.6416	28.6473	28.4851	28.4535	28.499	28.7224	28.6414	28.6864	28.6781	28.6701	28.4929	28.4334	28.5868	28.5181	28.5791	28.6385	28.5733	28.6313	0.0669057	0.121367	0		-0.105262	0.0144833	-0.0969763	0.0261029	-0.0778706	0.0837285
O95602	POLR1A	POLR1A;A190;DKFZP586M0122;FLJ21915;RPA1;RPO1-4	26.8076	26.816	26.9464	26.9339	26.8611	26.9109	26.7723	26.8622	26.8783	26.946	26.8795	26.8092	26.6682	26.8374	26.6885	26.8542	26.5485	26.5908	26.5562	26.6974	26.6227	26.7231	26.7001	-0.0917745	0.162358	-0.144824	0.0256629	0.0348223	0.604749	0.135292	0.0277258	-0.0535185	0.451748
O95613;O95613-2	PCNT	PCNT;KEN;KIAA0402;PCN;PCNT2;PCNTB;SCKL4	24.8013	24.8798	25.0495	24.4392	25.3456	25.0211	24.4756	24.6475	24.8531	23.9699	23.1797	24.3149	24.819	24.8061	24.6352	24.0295	24.0501	23.4945	24.3001	24.7603	24.8003	24.5799	24.3754	-0.129763	0.431846	-0.158202	0.387199	0		-0.486171	0.0525117	-0.656919	0.0236456
O95619	YEATS4	YEATS4;GAS41;NuBI-1;YAF9	25.5295	25.4399	25.5509	25.2183	25.4537	25.1591	25.3492	25.3016	25.1683	25.2344	25.4025	25.8134	25.8422	25.8211	25.4471	24.854	25.4702	25.3671	25.0293	25.7169	25.1173	25.2597	25.5711	0.316715	0.0458153	0		0.0267825	0.648094	-0.369014	0.00337363	-0.182929	0.172457
O95625	ZBTB11	ZBTB11;ZNF-U69274;ZNF913	23.9183	23.8041	23.7036	23.4295	23.7602	22.4742	24.2815	23.3448	25.7309	25.5794	25.7884	23.2514	23.3638	24.002	23.526	23.5635	24.114	24.1648	26.447	24.1527	22.8403	23.7493	23.5703	0		0		0		1.34605	0.00101173	0.845992	0.0363937
O95628-4;O95628-8;O95628-9;O95628-10;O95628-6;O95628;O95628-2;O95628-3;O95628-7	CNOT4	CNOT4;CLONE243;NOT4;NOT4H	24.3598	24.8809	25.0608	24.6926	24.5374	25.0933	24.8538	24.377	24.7587	23.8934	24.6881	24.5639	24.7895	24.7183	24.6654	23.1811	24.5876	24.5766	24.8212	24.4762	23.0739	23.228	23.1956	-0.0301273	0.771118	-1.14823	0.0395198	0		-0.232734	0.273131	0.873269	0.00664628
O95630;O95630-2	STAMBP	STAMBP;AMSH	27.0674	27.1173	27.1334	27.3047	27.1018	27.2565	27.2809	27.2036	27.2013	27.1155	27.2724	27.2564	27.2219	27.2476	27.2518	27.2096	27.1502	27.1129	27.2115	27.3295	27.2654	27.1833	27.2858	0		0		0		0		0
O95639;O95639-2;O95639-3	CPSF4	CPSF4;CPSF30;NAR	25.7528	25.681	25.5878	25.57	25.9333	25.5249	25.7544	25.48	25.3479	25.2234	25.2214	25.9347	25.6763	25.7348	25.3173	25.4941	25.4381	25.2928	25.0574	25.807	25.6849	25.7122	25.6502	0		0		0		-0.317979	6.89759e-05	-0.339816	8.26968e-05
O95671;O95671-2;O95671-3	ASMTL	ASMTL;	24.9787	25.4708	25.4282	25.9585	23.0903	23.1627	25.0251	26.165	25.9114	25.7805	25.8342	24.6689	24.3207	24.9223	25.0349	25.8456	26.0921	25.9885	25.9084	23.3713	25.2553	23.3966	25.7736	0.989718	0.0724434	0.626545	0.22289	1.67103	0.00519649	1.23754	0.0119504	1.64459	0.00399576
O95674	CDS2	CDS2;	27.9783	27.9052	27.9039	27.9001	28.1263	28.102	27.8171	28.0061	27.8755	27.925	28.1579	28.0356	27.9323	27.958	27.8127	28.0882	28.0241	28.3224	28.0763	28.1142	28.1201	27.9753	28.0533	0		0.0816008	0.00503449	0		0		0
O95684;O95684-2	FGFR1OP	FGFR1OP;CEP43	24.7003	24.0197	24.6998	24.7396	25.5016	24.745	25.1893	24.9966	24.9882	22.7552	24.9195	25.3284	25.4326	25.0465	25.3268	25.2095	24.9412	25.1519	25.0777	24.8329	24.9721	24.8781	24.5569	0		0		0		0		0
O95707	POP4	POP4;NLRP2B;RPP29	25.4414	25.544	25.747	25.761	25.1762	25.7858	25.1329	25.517	25.493	25.5767	25.2558	25.6147	25.4376	25.557	25.4283	25.7884	25.4299	25.271	25.2901	25.3928	25.4773	25.3373	25.5577	0		0		0		0		0
O95714	HERC2	HERC2;D15F37S1;jdf2;p528	26.7069	26.7772	26.7075	26.7153	26.7593	26.6983	26.4726	26.7281	26.7803	26.5074	26.7525	26.9397	26.8121	26.899	26.6693	26.5862	26.5412	26.8818	26.5255	26.6558	26.569	26.4171	26.5709	0.0512615	0.207247	-0.064311	0.15944	0		0		0
O95716	RAB3D	RAB3D;D2-2;GOV;RAB16;RAD3D	24.1919	23.981	24.0683	24.2552	24.3073	24.3952	25.5393	24.2067	24.7338	24.9692	25.2822	24.3306	24.0068	23.7142	22.8027	24.7952	23.3526	23.3493	23.2882	22.8257	24.1345	24.2079	24.0835	-0.590792	0.042636	-0.583379	0.0530189	-0.230078	0.235555	0.856633	0.0190542	-0.0339861	0.817095
O95721	SNAP29	SNAP29;CEDNIK;SNAP-29	27.702	27.7189	27.7456	27.676	27.7055	27.4267	27.4264	28.1496	27.8542	27.7442	27.8999	27.7032	27.2962	27.373	27.663	27.4979	27.7735	27.9804	27.8309	27.7884	27.7228	27.3858	27.884	-0.00524229		0.119676	0.149217	0.121335	0.098525	0.332185	0.000667155	0.0620622	0.521962
O95747	OXSR1	OXSR1;KIAA1101;OSR1	26.8394	26.8383	26.7864	26.826	26.8826	26.9001	26.8757	26.6744	26.8837	26.9289	26.8025	26.8526	26.816	26.7369	26.8251	26.738	26.8838	27.0353	26.833	26.7517	26.8528	26.7159	26.8844	0		0		0		0		0
O95749;O95749-2	GGPS1	GGPS1;GGPPS1	25.0272	24.9498	25.2943	25.4003	24.6415	25.0434	24.9526	25.1679	25.1851	25.1844	24.9914	24.7806	25.0951	25.1953	24.7282	25.134	25.5219	24.8862	25.4436	24.9892	25.1439	25.3747	25.1523	0		0.0482065	0.099062	0		0		0
O95757	HSPA4L	HSPA4L;APG-1;HSPH3;Osp94	26.7136	26.997	26.8769	26.9909	27.0212	26.9498	26.9931	26.9256	26.7474	26.8203	26.9795	27.0864	26.889	27.0023	26.9329	26.7526	26.7217	26.9487	26.9699	26.8961	26.8696	26.9319	26.9096	0		0		0		0		0
O95758;O95758-2;O95758-4;O95758-1;O95758-6;O95758-5;O95758-7	PTBP3	PTBP3;DKFZp781I1117;ROD1	27.5191	27.42	27.4473	27.4921	27.4062	27.6638	27.3438	27.7842	27.8015	27.7664	27.8502	27.9307	27.7117	27.7376	27.8016	27.911	28.0447	27.7828	27.7022	27.5846	27.7248	27.9227	27.7946	0.312165	1.61933e-07	0.263847	0.000128351	-0.00960417		0.00990638		0.0695617	0.363777
O95759;O95759-2	TBC1D8	TBC1D8;AD3;GRAMD8;HBLP1;VRP	25.0493	24.976	23.0081	24.5787	24.4214	24.6327	23.2515	25.0678	24.8328	24.4959	25.0309	24.6242	24.6015	24.7966	24.6534	22.7603	24.9174	23.2062	24.7118	24.4742	23.2776	25.0059	24.1783	0.243571	0.196607	-0.0539919	0.559511	0		0		0
O95772;O95772-2	STARD3NL	STARD3NL;MENTHO;MGC3251	25.4469	25.2201	25.6761	25.6286	25.4495	25.9477	25.4956	25.5173	25.4148	25.549	25.3055	25.6245	25.5053	25.3742	25.2806	25.6258	25.6043	25.8339	25.6483	25.4287	25.452	25.344	25.6847	-0.0484659	0.299266	0		0		0		0.0828167	0.119686
O95777	LSM8	LSM8;YJR022W	28.2123	28.1486	28.0719	27.9364	28.2241	28.2992	28.271	28.2214	28.0971	28.283	28.2107	28.2893	28.2976	28.2762	28.3898	28.1683	28.0739	28.3535	27.9224	28.1224	28.23	28.0395	28.3667	0		0		0		0		0
O95782;O95782-2	AP2A1	AP2A1;ADTAA;CLAPA1	27.6897	27.7071	27.7174	27.6533	27.9036	27.7992	27.8238	27.7461	27.7931	27.7535	28.0542	27.8519	27.8784	27.7979	27.8489	27.8646	27.7749	27.8399	27.8944	27.6983	27.8419	27.8532	27.8479	0		0		-0.0864347	0.000504593	0		0
O95785-3;O95785-4	WIZ	WIZ;ZNF803	25.1113	25.0593	25.0009	24.9901	24.8984	24.9565	24.827	25.3332	25.0103	25.1626	25.2733	24.9968	24.9288	24.9878	24.8708	24.9485	25.0404	25.3108	25.236	24.9689	25.1629	24.8287	24.913	0		0.011539		0.0722903	0.141493	0.235209	0.000145428	0.175539	0.00341975
O95793;O95793-2;O95793-3	STAU1	STAU1;PPP1R150;STAU	27.4536	27.5107	27.5936	27.5527	27.6202	27.537	27.4782	27.5654	27.5278	27.5863	27.6357	27.5917	27.6641	27.6034	27.6904	27.4992	27.5051	27.6241	27.6826	27.697	27.6694	27.5412	27.5393	0		0		0		0		0
O95801	TTC4	TTC4;CNS1;FLJ41930;MGC5097	25.5804	25.8703	26.0078	25.8482	25.8136	25.7597	25.4796	25.6765	25.8246	25.8863	25.6759	25.9922	25.9126	25.6568	25.7901	25.5482	25.9027	25.458	25.8933	25.5287	25.6226	25.6929	25.7641	0		0		0		0		0
O95807	TMEM50A	TMEM50A;SMP1	23.1518	23.3367	23.6917	23.7251	23.9928	24.3494	24.3207	23.1565	23.8675	22.9583	22.7897	24.2664	24.3582	24.171	23.7437	23.8487	24.1637	23.7717	23.6033	24.3385	24.3178	23.9468	24.2719	-0.00701033		0		-0.640573	2.00333e-05	-0.954893	1.01187e-09	-0.303243	0.0389557
O95810	SDPR	SDPR;CAVIN2	27.6523	27.5103	27.6067	27.5784	27.2565	27.1218	27.1092	27.7334	27.585	27.7648	27.4936	27.0989	27.1802	27.0437	27.2606	27.5482	27.7287	27.8967	27.7987	27.511	27.298	27.1338	27.4988	-0.0443269	0.662511	0.160972	0.0822148	0.395353	0.000219419	0.499962	0.00474965	0.426884	5.72669e-05
O95816;O95816-2	BAG2	BAG2;	28.0124	28.1142	28.0155	28.1801	28.1051	28.098	28.1172	28.2065	28.2131	28.2306	28.2384	28.1331	28.0967	28.0253	28.1909	27.974	28.0969	28.2106	28.0255	28.2488	28.2649	28.2329	28.0746	0		0.0708284	0.0227469	-0.0220622		0.104471	0.00532666	-0.111753	0.0238495
O95817	BAG3	BAG3;	28.8625	28.9636	29.0771	29.0614	29.0874	28.7992	28.7248	29.1459	29.0989	29.1217	29.035	28.9076	28.9324	28.9279	28.947	28.9619	28.9537	29.1963	29.0157	29.0019	28.8958	28.9403	28.9562	0		0		0.00859702		0.115065	0.00668835	0.0534484	0.0998443
O95819-3	MAP4K4	MAP4K4;FLH21957;HGK;NIK	25.8883	26.0852	26.0707	26.0212	25.9866	26.0344	26.2202	26.2378	26.2574	26.0177	26.2528	26.2184	26.0197	26.1184	26.0746	25.9955	26.1179	26.0555	25.991	26.0023	26.0957	26.1649	26.0486	0.0467815	0.245665	0		-0.00804717		0.0497598	0.190628	0
O95825;O95825-2	CRYZL1	CRYZL1;4P11;QOH-1	25.757	23.4086	24.0408	23.7587	25.4591	25.5188	25.5288	23.6362	23.4036	23.135	23.502	25.6933	24.3191	25.5825	25.5712	22.8789	23.4638	24.1074	23.4637	25.8163	25.7206	24.2091	25.6379	0		0		-0.92244	0.00232388	-1.72427	3.78153e-07	-1.79074	1.07349e-06
O95831;O95831-3;O95831-2;O95831-5	AIFM1	AIFM1;AIF;AUNX1;CMTX4;DFNX5;NAMSD;PDCD8	28.8755	28.7773	28.6489	28.6481	28.5863	28.8201	28.797	28.6844	28.7155	28.7209	28.8789	28.7932	28.733	28.83	28.8239	28.7406	28.8162	28.7901	28.6774	28.7285	28.797	28.8187	28.8185	0		0		0		0		0
O95832	CLDN1	CLDN1;ILVASC;SEMP1	25.5065	25.4142	24.9991	24.964	25.8064	25.8255	25.7483	25.2219	25.7935	25.7516	26.0878	25.4677	25.2788	25.7534	25.652	25.2949	25.8156	25.7612	25.33	25.2502	26.0184	25.2137	25.4468	0		0		-0.185524	0.0179371	0		0
O95834-3;O95834;O95834-2	EML2	EML2;ELP70;EMAP-2;EMAP2	25.5907	25.2609	25.2083	25.3124	25.0611	25.4205	25.3616	25.3319	25.4227	25.5529	25.3012	25.3729	25.237	25.4879	25.1158	25.1465	25.4518	25.4098	25.5537	25.2225	25.5972	25.1651	25.5087	0		0		0		0		0
O95857	TSPAN13	TSPAN13;NET-6;TM4SF13	24.1232	25.7463	25.9548	25.6579	23.2499	26.0882	25.5148	25.7511	22.782	25.39	23.3447	25.8666	25.5281	25.2951	25.5716	23.1136	25.4134	25.5918	25.2176	24.5188	25.3542	24.3255	25.6045	0		0		0		0		0
O95858	TSPAN15	TSPAN15;NET-7;TM4SF15	25.7461	25.8087	25.7325	25.8781	25.813	25.7832	25.6895	25.7824	25.7327	25.5483	25.9619	25.323	25.6972	25.4224	25.5873	25.9817	25.7152	25.515	25.6736	25.3381	25.6626	25.5816	25.2386	-0.217929	0.0654411	-0.242137	0.0331597	0.0561189	0.675448	0.226711	0.040823	0.267005	0.035973
O95861;O95861-4;O95861-2;O95861-3	BPNT1	BPNT1;	27.2084	27.1667	27.1107	27.1855	27.1569	27.2936	27.4399	27.1658	27.2149	27.0769	27.0974	27.0125	27.139	27.2088	27.2176	27.2889	26.8663	27.1258	27.0927	27.1865	26.9978	27.12	27.429	0		0		0		0		0
O95864;O95864-3;O95864-4;O95864-2	FADS2	FADS2;D6D;DES6;FADSD6;LLCDL2;SLL0262;TU13	27.7236	27.9013	27.644	27.9569	28.0944	28.3644	27.9716	28.0639	27.8689	27.7246	28.0859	28.2923	28.537	28.2017	28.1822	28.3304	27.9397	28.1054	28.0842	28.4177	28.5035	28.4741	28.4204	0.182296	0.13979	0.321555	0.00668685	-0.313641	0.0093111	-0.356207	0.0012338	-0.404647	0.00152853
O95865	DDAH2	DDAH2;G6A	26.6606	26.8038	26.6757	26.5956	27.0216	26.9389	26.8217	26.702	26.8797	26.8679	26.9385	26.8586	27.0212	26.8159	27.0222	26.7608	27.0279	26.7296	27.1021	27.0081	26.9957	27.0919	27.0884	0		0.0433756	0.191866	-0.158808	0.00154911	0		0
O95870;O95870-2	ABHD16A	ABHD16A;BAT5;D6S82E;hBAT5;NG26;PP199	25.0463	25.1495	25.0295	25.1487	25.2321	25.2982	25.1787	24.9423	25.0077	25.0454	25.0397	25.3405	25.3911	25.2136	25.0552	25.1391	24.8032	25.1335	25.1608	25.0138	25.0368	25.1235	24.8703	0.0082658		-0.159728	0.000876867	-0.0981546	0.0524359	-0.194393	0.00189675	0.00710146
O95881	TXNDC12	TXNDC12;AGR1;ERP18;ERP19;hAG-1;PDIA16;TLP19	28.1708	28.1024	28.3275	28.3865	28.3169	28.1516	28.2065	28.3611	28.3148	28.3005	28.5565	28.2813	28.2717	28.4099	28.2402	28.2109	28.4011	28.5857	28.3385	28.4335	28.3325	28.2588	28.3261	0		0		0		0		0
O95900;O95900-2	TRUB2	TRUB2;CLONE24922	25.4651	25.8312	25.872	25.578	25.7868	25.8602	25.3768	26.0271	25.8947	25.5557	25.4776	25.4425	25.9507	25.4016	25.6047	25.6409	25.8664	25.1589	25.7584	25.1056	25.2172	24.9891	25.3832	0		-0.363416	0.00160429	0		0.0308843	0.61903	0.320048	0.0183382
O95905;O95905-3;O95905-2	ECD	ECD;SEM1;GCR2;hSGT1	25.9235	26.2665	25.8618	25.8899	26.0768	26.3567	26.255	25.8267	25.8419	25.7983	25.7959	26.1144	26.1016	26.4136	26.1583	25.7026	25.8682	25.9376	25.7267	26.023	26.0717	26.1828	26.039	0		-0.110221	0.0993077	-0.176132	0.00808152	-0.356146	2.14743e-06	-0.256761	0.00899239
O95926;O95926-2	SYF2	SYF2;CBPIN;DKFZp564O2082;fSAP29;NTC31;p29	26.3931	26.1826	25.8678	26.0915	26.2253	23.3843	25.8736	26.2225	26.0534	26.0973	25.9893	25.9165	26.2614	26.2326	26.2582	25.9738	25.7734	25.9066	25.9682	26.5699	26.2902	26.2322	26.129	0		0		0		0		0
O95983;O95983-2	MBD3	MBD3;	25.1293	25.3629	25.331	25.344	25.4226	25.4446	25.0201	24.3843	22.7858	22.7942	25.6557	25.6678	23.2387	25.7984	25.6888	25.9157	25.6026	23.1437	25.2795	25.4924	25.6887	25.2961	25.6617	0		0		0		0		0
O95994	AGR2	AGR2;AG2;HAG-2;PDIA17;XAG-2	29.8736	29.8629	29.8777	29.917	29.9609	30.0611	30.2484	30.0572	29.8255	29.7869	29.8353	30.1341	30.125	29.8408	30.0276	29.7359	29.765	29.7824	29.8098	30.1031	29.9775	29.916	30.2229	0		0		-0.120836	0.00933241	-0.129583	0.0067979	-0.252697	2.09159e-05
O95999	BCL10	BCL10;c-E10;CARMEN;CIPER;CLAP;mE10	24.2812	24.1514	24.2947	24.4558	24.3665	24.2478	24.3416	24.5612	24.2674	24.4473	24.5653	24.2432	24.18	24.4446	24.1982	23.9054	24.4259	24.9206	24.6873	24.2728	24.1733	24.4029	24.0198	0		0		0		0		0
O96000;O96000-2	NDUFB10	NDUFB10;PDSW	28.4881	28.2739	28.4603	28.4006	28.5258	28.6972	28.6291	28.3813	28.4474	28.5544	28.2309	28.6807	28.5454	28.4814	28.4858	28.4682	28.5963	28.7176	28.5591	28.632	28.2818	28.3149	28.5381	-0.0924163	0.308743	-0.19238	0.0379061	-0.229968	0.021559	-0.152018	0.0614417	0.184086	0.0497725
O96005;O96005-4;O96005-3	CLPTM1	CLPTM1;	29.5197	29.3984	29.4552	29.6146	29.505	29.5434	29.3845	29.4236	29.4995	29.6582	29.4648	29.5272	29.3923	29.5396	29.4368	29.6094	29.4729	29.4804	29.5366	29.4363	29.3984	29.3094	29.3394	0		-0.0775839	0.0131051	0.00061945		0.0146974		0.122234	0.0102221
O96007	MOCS2	MOCS2;MOCO1;MOCS2A;MOCS2B	25.4085	25.2365	25.1191	23.5298	25.2583	25.2208	25.4405	25.1982	23.4098	25.1443	25.5036	25.3477	25.4785	25.5218	25.3961	25.4593	25.3772	25.5402	25.4631	25.4864	25.714	25.6201	25.4239	0		0		0		0		0
O96008;O96008-2	TOMM40	TOMM40;C19orf1;D19S1177E;PER-EC1;PEREC1;TOM40	28.9733	29.0476	29.0741	29.1408	28.5225	28.4606	28.5704	28.9638	29.1242	28.9808	29.3847	28.6757	28.7828	28.7955	28.7676	29.2204	29.1683	29.055	29.2747	28.8612	28.9017	28.7617	28.893	0.245801	0.00072315	0.329689	2.16259e-06	0.533457	7.16298e-13	0.374822	2.81239e-08	0.321997	3.7463e-05
O96011;O96011-2	PEX11B	PEX11B;	26.1761	26.2102	25.9083	26.1095	26.0701	25.9293	26.0526	25.9653	25.9618	25.8223	26.1182	26.0957	26.0792	26.1471	25.9442	26.1639	25.7325	25.8555	26.0877	25.8863	26.0895	26.2812	26.212	0		0		0		0		0
O96013;O96013-4;O96013-2;O96013-3	PAK4	PAK4;	27.5379	27.6855	27.585	27.853	27.8649	27.8453	27.7504	27.9141	27.6666	27.7317	27.7028	27.8292	27.8382	27.837	27.7645	27.6516	27.6531	28.0978	27.7849	27.8894	27.8039	27.7805	27.9378	0		0		0		0		0
O96019;O96019-2	ACTL6A	ACTL6A;Actl6;Arp4;BAF53A;INO80K	27.6682	27.7489	27.7037	27.7318	27.7048	27.9032	27.9107	27.548	27.6065	27.6231	27.7812	27.7661	27.7872	27.8874	27.7039	27.6741	27.7678	27.6747	27.6249	27.8781	27.9572	27.9468	27.881	-0.0405037	0.517778	0.0848536	0.145497	-0.111733	0.136016	-0.147819	0.00854639	-0.259102	0.000303273
O96028;O96028-5;O96028-3	WHSC1	WHSC1;NSD2	25.2971	25.2046	25.3038	25.0655	25.2706	25.4101	25.3178	25.1257	25.0616	24.9511	25.1096	25.2505	25.1367	25.2891	25.1833	25.3363	25.0845	25.088	25.1411	25.3955	25.0191	25.1202	25.2444	-0.00621121		-0.0307674	0.220839	0		-0.127645	0.00756956	0
P00156	MT-CYB	MT-CYB;COB;CYTB;MTCYB;UQCR3	25.8447	25.53	25.7736	26.0114	25.5757	25.2317	25.4452	22.5974	23.1239	23.4942	23.6173	25.2472	25.7013	23.963	22.7042	23.2057	25.7679	25.7303	25.5731	23.5837	23.8349	25.8416	25.9814	-0.736614	0.160633	-0.0697183	0.34503	0.421682	0.616437	-0.983043	0.0736114	0
P00167;P00167-2;P00167-3	CYB5A	CYB5A;CYB5	29.1294	29.3826	29.1415	29.5069	29.2763	29.0919	29.1641	29.6139	29.3949	29.258	29.1777	29.6553	29.5481	29.6104	29.5478	29.6063	29.4339	29.6596	29.5392	29.8299	29.6158	29.7324	29.6749	0.418995	0.000864182	0.508444	8.51312e-05	0.108666	0.230546	-0.211369	0.0194092	-0.19471	0.0582825
P00338;P00338-3;P00338-2;P00338-5;P00338-4	LDHA	LDHA;	33.5136	33.5405	33.4243	33.5134	33.5137	33.6479	33.4214	33.6187	33.6042	33.5882	33.7279	33.5754	33.607	33.5983	33.6386	33.5796	33.6019	33.6355	33.454	33.5443	33.5655	33.6334	33.4833	0.0517183	0.00700055	0		-0.0206488		0.00391678		0
P00352	ALDH1A1	ALDH1A1;ALDH1;PUMB1;RALDH1	33.7398	33.7409	33.7345	33.7607	33.607	33.7302	33.6854	33.7629	33.6307	33.6366	33.9018	33.6369	33.7909	33.6559	33.7025	33.7273	33.7682	33.8785	33.8126	33.764	33.7908	33.8038	33.7377	0		0.0427254	0.0251628	0		0		0
P00367;P00367-3;P00367-2	GLUD1	GLUD1;GDH;GLUD	28.9321	29.1802	29.022	29.0644	29.0002	29.0212	29.0588	29.0279	29.0923	28.9952	29.216	28.9288	29.1579	29.0929	29.0844	29.1191	28.9721	29.079	29.0023	29.1063	29.1001	29.0362	29.0781	0		0		0		0		0
P00374;P00374-2	DHFR	DHFR;	27.0863	26.6962	26.7627	26.5167	26.8545	26.7779	26.7824	26.8292	26.7484	26.8241	26.7706	26.7898	26.62	26.4707	26.6164	26.814	26.9311	27.1606	26.6653	26.7849	26.7024	26.6906	26.7213	0		0		0		0		0
P00387;P00387-2;P00387-3	CYB5R3	CYB5R3;DIA1	28.5038	28.5541	28.6503	28.6511	28.6552	28.6382	28.5754	28.6492	28.6141	28.5504	28.9752	28.7033	28.7905	28.8265	28.6375	28.7239	28.5303	28.4799	28.5648	28.5916	28.7091	28.7239	28.706	0.0438761	0.0185503	0		0		0		0
P00390;P00390-2;P00390-3;P00390-4;P00390-5	GSR	GSR;	31.2838	31.3661	31.0897	31.1989	31.0943	31.2293	31.2744	31.0574	31.1592	31.1371	31.3748	31.328	31.104	31.3762	31.1604	31.1456	31.1554	31.2508	31.1112	31.1247	31.1633	31.3591	31.3031	0		0		0		0		0
P00395	MT-CO1	MT-CO1;COI;COX1;MTCO1	28.4457	28.5122	28.2326	28.6088	28.0243	28.0934	27.8644	28.0885	28.1042	28.2679	27.9494	28.2644	27.8445	28.1145	27.6091	27.2612	28.082	28.2124	27.884	28.4546	28.0472	28.2734	28.3831	0		0		0.234914	0.0203107	0		-0.0661067	0.18138
P00403	MT-CO2	MT-CO2;CO2;COX2;MTCO2	28.8714	28.6278	28.7583	28.7455	28.5588	28.5647	28.5749	28.7827	28.665	28.8078	29.046	28.6512	28.6399	28.6131	28.5273	29.0254	29.0013	28.9519	28.8562	28.8503	28.9564	28.7941	28.7376	0.0437295	0.541736	0.266854	0.0225527	0.181513	0.0771107	0.231295	0.000499743	0.113463	0.139762
P00414	MT-CO3	MT-CO3;CO3;COIII;COX3;MTCO3	27.4161	27.5825	27.7755	27.8359	27.0174	27.5722	27.4803	27.6678	27.3533	28.1468	28.1786	27.365	27.4865	27.8127	27.683	28.11	28.5213	28.0587	27.7955	27.4675	27.8565	27.906	27.9558	0.244332	0.282953	0.440032	0.0465648	0.308581	0.157781	0.285139	0.161226	0.327468	0.165541
P00441	SOD1	SOD1;ALS;ALS1;IPOA	31.3929	31.5627	31.4928	31.617	31.4972	31.7075	31.2299	31.6047	31.4724	31.5569	31.7532	31.7597	31.5665	31.6404	31.6717	31.4931	31.7345	31.8613	31.5507	31.7004	31.6148	31.6731	31.7105	0.0861274	0.0522691	0.111303	0.0136109	0		0		0
P00450	CP	CP;	23.9052	23.721	24.2062	24.8579	23.1633	23.8127	23.5488	25.5153	25.1313	25.1538	24.8618	25.028	24.9656	24.9354	24.7581	24.8345	24.7563	24.8181	24.8361	24.4286	24.5978	22.9757	24.3387	1.43867	0.000126682	0.533001	0.0940572	0.633549	0.0511878	0.307499	0.308843	0.763793	0.0300513
P00491	PNP	PNP;PPY;NP;PUNP	29.5271	29.559	29.4314	29.4743	29.2402	29.3315	29.3268	29.4319	29.5836	29.366	29.7447	29.4457	29.3402	29.4861	29.3721	29.6236	29.5129	29.4686	29.5064	29.3036	29.3067	29.4103	29.3354	0.119552	0.0799798	0.0430949	0.391441	0.193701	0.0161352	0.12469	0.0366067	0.19317	0.00572782
P00492	HPRT1	HPRT1;HGPRT;HPRT	29.2647	29.3956	29.3481	29.3464	29.3532	29.3737	29.3487	29.3682	29.4372	29.3174	29.525	29.4514	29.4371	29.4711	29.4232	29.3601	29.3747	29.3966	29.2592	29.4792	29.2985	29.5004	29.375	0.0439556	0.0230464	0		0		0		0
P00505;P00505-2	GOT2	GOT2;KAT4;KATIV;KYAT4;mitAAT	29.9582	30.088	30.0206	30.0933	29.7931	30.0007	29.8728	29.8614	29.9361	29.9364	30.1905	29.9126	30.0204	30.0417	29.9613	30.0177	29.9709	29.9273	29.8834	30.0061	30.0329	30.0214	29.9735	0		0		0		0		0
P00519-2;P00519	ABL1	ABL1;ABL;c-ABL;JTK7;p150	23.802	23.0558	24.4125	22.6228	24.5381	24.7102	24.5591	23.2085	23.8018	23.6071	24.3355	24.4082	24.3803	24.385	24.3195	24.1272	23.2761	24.2318	23.6767	24.0869	24.2238	23.4492	23.8339	-0.135314	0.515043	-0.596261	0.0975793	-1.02756	0.0298943	-0.613551	0.0419406	0
P00533;P00533-4;P00533-3	EGFR	EGFR;ERBB;ERBB1	28.4695	28.4854	28.5952	28.452	28.6186	28.5237	28.5611	28.4607	28.6522	28.4878	28.5796	28.5588	28.6235	28.6503	28.7005	28.564	28.6308	28.6705	28.5383	28.5796	28.6946	28.5575	28.6095	0		0		0		0		0
P00558;P00558-2	PGK1	PGK1;	32.4658	32.4428	32.3517	32.3881	32.3552	32.3254	32.4182	32.5374	32.4813	32.4599	32.5565	32.5288	32.5541	32.5038	32.5093	32.419	32.4273	32.4249	32.3532	32.3928	32.4383	32.4337	32.4418	0.101239	2.35479e-10	0		0		0		0
P00568	AK1	AK1;	28.0554	27.9281	27.9771	28.0808	28.1479	28.016	27.9287	28.0786	27.9246	28.0615	28.1831	28.0169	28.1274	27.9753	28.1173	28.1403	28.0895	28.2506	28.1414	28.0463	28.155	28.0599	27.9822	0		0.0131787		-0.0113819		0		0.0627691	0.0185062
P00749;P00749-2	PLAU	PLAU;UPA;URK	24.6432	24.5862	24.6208	24.2169	24.2529	24.5042	24.2838	24.9089	25.1405	24.6287	25.253	25.2282	25.0732	25.3617	25.4223	24.8125	25.0592	24.9106	24.8201	24.9233	25.1542	25.1099	25.0847	0.96622	7.00378e-07	0.696253	2.70905e-05	0.163341	0.193468	-0.244333	0.0389589	-0.226023	0.0969946
P00813	ADA	ADA;	26.9911	26.892	26.9793	26.8778	27.0374	27.0292	26.877	27.0862	27.1098	27.0834	26.9896	27.0317	26.7929	26.9615	27.0003	27.3467	27.1318	27.313	27.2458	27.1418	27.186	27.0013	27.1616	0		0.150118	0.000633334	-0.0234647		0.0762621	0.025713	0.115911	0.0459584
P00846	MT-ATP6	MT-ATP6;ATP6;ATPase-6;MTATP6;RP;Su6m	23.8127	25.3171	23.0783	25.4089	23.1502	23.7492	25.7089	24.2336	23.4156	25.4208	25.6458	24.4216	25.5886	23.0507	23.9697	24.6423	25.5249	24.2537	25.4185	23.2308	23.263	22.5874	25.4308	0		0		0		0		0
P00918	CA2	CA2;CA-II;CAII;Car2	25.4834	25.2164	25.426	25.1227	25.42	25.4811	25.4064	25.408	25.3072	25.7949	24.9308	25.8537	25.6848	25.5692	25.4612	25.4323	25.762	23.1505	25.5966	25.6218	25.5032	25.5232	25.6207	0		0		0		0		0
P00966	ASS1	ASS1;ASS;CTLN1	23.16	23.7919	23.0812	22.8822	22.6197	23.1634	24.1033	24.1582	24.4363	23.3466	22.8889	22.593	24.6452	24.6116	24.7782	23.7071	23.3437	23.9082	24.0639	24.3132	24.8056	24.3016	24.4034	0.742033	0.0317768	0.940854	0.0101534	-0.0810992	0.899995	-0.320866	0.309238	-0.644229	0.114373
P00973;P00973-2;P00973-4;P00973-3	OAS1	OAS1;IFI-4;OIAS;OIASI	25.2348	25.8029	25.6846	26.051	25.9447	26.0369	25.8195	26.4457	25.9196	25.833	26.5249	25.4814	25.1477	25.7564	24.8223	25.87	26.8925	27.2027	27.3493	25.8807	25.2931	25.719	25.8167	-0.326197	0.0786543	0		0		0.702883	0.00251407	1.15756	3.63183e-06
P01034	CST3	CST3;	25.8257	25.8391	23.4418	26.0139	26.0291	25.5143	25.7369	25.9215	26.1051	25.9426	25.5414	25.1226	26.1539	26.0507	26.0668	25.5617	23.7872	24.3197	24.8549	26.3755	25.9924	25.4434	26.3799	0		0		-0.267959	0.109964	0		-1.02738	0.000593655
P01112;P01112-2	HRAS	HRAS;HRAS1	27.0822	27.0979	27.0686	26.9434	26.892	26.8596	26.8377	26.9101	27.0418	27.1814	27.1238	26.8457	26.8124	27.0441	26.9874	27.2422	27.069	27.101	26.9187	27.0731	27.2241	27.1192	27.0026	0		0.147093	0.00016261	0.0967815	0.0184519	0.117096	0.00802264	0
P01116;P01116-2	KRAS	KRAS;KRAS1;KRAS2	26.0193	25.9533	25.5589	26.0665	23.5641	23.0115	25.8722	25.8765	25.9073	26.0266	26.0466	26.3286	26.1492	25.9214	26.1471	26.0218	25.8053	26.1624	25.8227	25.9089	26.051	26.039	26.0798	2.01487	0.185486	1.77948	0.0363802	1.70747	7.1281e-05	-0.0568842	0.875642	-0.186164	0.674219
P01130;P01130-3;P01130-4;P01130-5;P01130-6;P01130-2	LDLR	LDLR;LDLCQ2	26.9087	26.8968	27.0412	27.1944	27.3621	27.2356	27.1766	27.2082	27.2046	27.0635	27.0878	27.4066	27.3894	27.3833	27.2419	26.6773	26.6002	26.9517	26.8546	27.036	27.0207	26.8873	26.9775	0.103128	0.24731	-0.277423	0.000953432	-0.243015	0.00443124	-0.213691	0.00636617	-0.196902	0.0313744
P02462	COL4A1	COL4A1;	24.0944	24.376	24.1258	24.4153	23.9483	24.2848	23.9477	24.386	24.3941	24.6381	22.6445	24.0752	24.1582	24.5038	24.2449	24.3944	24.4463	24.2375	24.3548	24.0102	23.0109	24.5049	24.2892	0		0		0		0		0
P02545;P02545-6;P02545-3;P02545-5;P02545-4	LMNA	LMNA;CMD1A;HGPS;LGMD1B;LMN1;LMNL1;MADA;PRO1	31.3653	31.1834	31.3608	31.2566	31.5555	31.3536	31.4346	31.2927	31.2935	31.312	30.9744	31.3015	31.3488	31.2583	31.4034	31.18	31.2445	31.4006	31.2285	31.3869	31.3657	31.2771	31.4393	0		0		0		-0.0213889		0
P02671;P02671-2	FGA	FGA;	23.5309	24.2742	23.0662	23.8525	22.9151	23.0144	23.8998	23.7492	23.5738	23.649	22.2697	24.3267	24.4599	24.4092	24.5506	24.2845	24.3284	24.6192	24.4807	24.399	24.3026	24.1246	24.3756	1.06673	0.00391466	0.897138	0.00697086	0.303332	0.246199	-1.06461	0.000252814	0.0679983	0.803751
P02675	FGB	FGB;	24.1777	22.3554	23.8128	23.1942	23.4965	23.163	23.2251	24.6039	23.8335	24.3527	23.4745	24.2699	23.8122	24.2078	23.9784	24.2577	24.0067	23.06	24.0059	23.8832	22.7856	24.5727	23.3563	0.226594	0.0503113	0		0		0		0
P02679;P02679-2	FGG	FGG;	23.159	24.4243	23.7346	23.483	24.0128	23.2749	23.4781	23.8808	22.9963	24.7139	24.2875	24.5123	24.3885	24.5706	24.7301	24.8137	24.8941	25.3723	24.4552	23.9532	24.5806	24.7159	24.5242	0.729148	0.00381459	0.70586	0.00917718	0		-0.341255	0.134393	0.389403	0.226373
P02686;P02686-2	MBP	MBP;PRG2;	25.6572	25.9257	25.7411	25.7861	25.6433	25.7416	25.7193	25.8596	25.6086	25.8869	25.502	25.5029	26.1327	25.8007	25.8898	25.8763	25.7631	26.2249	26.0879	25.778	26.0694	25.8914	25.9418	0		0.103145	0.0117835	0		0		0
P02751;P02751-14;P02751-3;P02751-8;P02751-7;P02751-15;P02751-10;P02751-17;P02751-11;P02751-9;P02751-6;P02751-5;P02751-13;P02751-12;P02751-4	FN1	FN1;CIG;FINC;GFND2;LETS;MSF	27.4618	27.4313	27.5961	27.484	26.766	27.4134	27.5507	28.294	27.6286	27.6391	28.1119	27.4708	27.6792	27.3403	27.3935	28.2342	28.0524	28.2518	27.6895	27.7723	27.7437	27.3899	27.4151	0.0898053	0.246125	0.20473	0.0859831	0.0727627	0.206291	0.430295	0.0115569	0.458802	0.0206005
P02786	TFRC	TFRC;CD71;p90;TFR1	29.1819	29.1978	29.1752	29.1562	28.9621	29.0423	29.1679	28.9999	29.1511	29.061	29.1678	29.1385	29.1177	29.1245	29.1138	28.9612	28.9988	29.0196	28.9526	28.9598	29.022	29.0354	28.9738	0		-0.0837308	8.05396e-05	0.0456964	0.0141328	0		0
P02792	FTL	FTL;MGC71996;NBIA3	28.8087	29.1362	28.9337	29.0729	29.0519	29.0972	29.031	29.0511	29.1633	28.9127	29.3832	29.2226	29.2149	29.2822	29.1849	28.9846	29.2636	29.27	29.2061	29.3486	29.225	29.0446	29.2498	0.0878415	0.103339	0.0922541	0.0778654	-0.0576665	0.646178	0		0
P02794	FTH1	FTH1;FHC;FTH;FTHL6;PIG15;PLIF	28.5192	28.7531	28.8974	28.8026	28.7368	28.6393	28.4508	29.02	28.8824	28.8593	29.022	28.9248	28.8061	28.8322	28.6272	28.9967	28.9156	29.1014	28.9916	28.9206	28.8771	28.7857	28.7832	0.203654	0.0215651	0.231132	0.00554449	0.142672	0.0905715	0.160943	0.0415668	0.163494	0.0742265
P02795;P80297;P13640;P13640-2	MT2A;MT1X;MT1G	MT2A;MT1X;MT1G;MT1;MT1K;MT-1l;MT2	28.1103	28.0811	28.0843	28.1417	28.5148	28.4102	28.1944	28.6776	28.2013	28.8497	28.2823	28.3018	28.3111	28.6511	28.602	28.4717	28.3379	28.6628	28.9859	28.7477	28.3839	28.4171	28.4512	0		0.0517632	0.308072	-0.240442	0.00564024	0		0
P03886	MT-ND1	MT-ND1;MTND1;NAD1;ND1	24.5886	24.7352	24.894	24.9251	24.4259	24.5224	24.206	24.3194	24.6329	24.8899	25.2149	24.6595	24.7208	24.8203	24.8334	25.403	24.9482	24.9043	24.9173	25.3751	25.071	24.8608	24.9085	0.297717	0.00986	0.541415	2.40985e-05	0.296241	0.0156831	0.0135911		0
P03905	MT-ND4	MT-ND4;LHON;MTND4;NAD4;ND4	25.7739	25.788	25.7887	25.5633	25.8329	26.0033	25.6877	25.242	25.9072	25.9594	26.0334	25.7235	25.9251	26.1036	24.8128	26.4667	26.2704	26.4106	26.0868	26.2931	25.8774	25.7603	25.926	0		0.21678	0.199392	0		0		0.210458	0.155428
P03915	MT-ND5	MT-ND5;MTND5;NAD5;ND5	26.3781	26.124	26.3326	26.2565	26.5209	26.8219	26.3155	26.2966	26.3969	26.1317	26.5639	26.5679	26.8321	26.5706	26.2561	26.3261	26.5263	26.3806	26.4918	26.5985	26.7866	26.4917	26.6305	0		0		-0.176779	0.00784841	-0.0938701	0.0667814	-0.00845976
P03928	MT-ATP8	MT-ATP8;A6L;ATP8;MTATP8	26.8374	26.8305	26.9347	27.2814	26.7553	26.3555	26.9862	27.3427	27.0448	26.6016	23.9073	27.1131	24.219	26.6607	26.6512	25.3224	26.8831	25.1375	26.3283	26.7457	26.9297	26.6948	27.0243	0		0		0		0		0
P04040	CAT	CAT;	27.318	27.3553	27.2826	27.3756	27.2802	27.4576	27.2825	27.6076	27.3984	27.4934	27.4738	27.2875	27.3637	27.4614	27.3679	27.563	27.4815	27.604	27.6801	27.6371	27.5308	27.4776	27.6086	0.0214447		0.205418	1.22148e-09	-0.00750635		0.116275	0.00171476	0
P04049;P04049-2	RAF1	RAF1;RNASE3;c-Raf;CRAF;Raf-1	26.6956	26.8515	27.0201	26.8573	26.4922	26.5988	26.7129	27.0364	26.7468	26.409	27.1373	26.4919	26.7049	26.4193	25.4652	27.0785	27.1004	26.7488	26.7897	26.3959	26.5167	26.6079	26.981	-0.261716	0.107637	0.0117994		0.181191	0.210791	0.408324	0.014336	0.255223	0.113336
P04062;P04062-4;P04062-2;P04062-5;P04062-3	GBA	GBA;GBA1;GLUC	26.9869	26.969	26.879	26.9366	27.106	27.1358	26.979	27.1067	27.0672	26.9988	27.0623	27.1856	27.1277	27.2903	27.2767	27.2164	27.1495	27.1238	27.2394	27.1356	27.2977	27.0228	27.1987	0.131977	0.00698617	0.0841419	0.0402518	-0.12934	0.0227026	-0.13585	0.00224731	0
P04075;P04075-2	ALDOA	ALDOA;	32.9233	32.9701	32.9082	32.8982	32.7877	32.8977	32.8759	32.9504	32.9862	32.8706	33.1091	32.9959	33.0709	33.0947	33.0296	32.9675	33.0119	32.9906	32.9472	32.8689	32.956	32.9343	32.9109	0.191743	6.298e-06	0.0570065	0.0752954	0.0624826	0.046958	-0.0492599	0.108636	0.0604655	0.127338
P04080	CSTB	CSTB;CST6;EPM1;PME;STFB	30.8057	30.6962	30.5403	30.6995	30.7941	30.8186	30.9885	30.8102	30.8458	30.5769	30.7326	30.8105	30.9086	30.8673	30.863	30.6998	30.7133	30.3297	30.6163	30.7839	30.7498	30.5643	30.8692	0.00198989		-0.105965	0.134559	-0.168945	0.0191395	-0.117177	0.105337	-0.171734	0.0760343
P04083	ANXA1	ANXA1;ANX1;LPC1	33.5149	33.4659	33.3663	33.5122	33.5447	33.422	33.5495	33.4465	33.3956	33.4004	33.4633	33.4623	33.5351	33.397	33.4349	33.4616	33.4986	33.4768	33.5033	33.4824	33.5002	33.5202	33.4688	-0.0211479		0		0		-0.00591737		0
P04114	APOB	APOB;	27.9555	27.6582	27.7758	27.594	27.9277	27.6133	28.3063	27.2547	27.8323	27.1633	27.4889	27.6846	27.6324	27.47	27.7677	27.1105	26.9231	26.9079	26.9469	27.0457	27.2193	27.4059	27.2941	-0.127786	0.182556	-0.522597	4.75377e-05	0		-0.170193	0.152637	-0.189837	0.146245
P04150;P04150-2;P04150-3;P04150-8;P04150-10;P04150-6;P04150-9;P04150-12;P04150-11;P04150-5;P04150-13;P04150-7	NR3C1	NR3C1;GR;GRL	26.7914	26.7487	26.847	26.7403	26.6655	26.8317	26.6905	26.696	26.6851	26.8879	26.6451	26.6185	26.6101	26.6691	26.6039	26.6919	26.7071	26.7178	26.7052	26.6583	26.6962	26.4808	26.576	-0.111168	0.046506	-0.124307	0.0183752	0.0457497	0.420189	0.0949272	0.0555867	0.118414	0.0388562
P04156	PRNP	PRNP;AltPrP;CD230;CJD;GSS;PRIP;PRP	28.1417	28.2874	28.4138	28.4712	28.4973	28.5509	28.3366	28.3018	28.2947	28.5812	28.3098	28.155	28.2539	28.1491	28.2305	28.2232	28.3741	28.8007	28.5011	28.3389	28.1644	28.1601	28.2059	-0.285804	0.0135961	-0.2566	0.0166421	-0.134849	0.202935	0.16634	0.0908394	0.328909	0.00399117
P04179;P04179-4;P04179-2;P04179-3	SOD2	SOD2;GClnc1	28.8453	28.86	29.071	29.0485	28.609	28.5545	28.5015	30.0841	29.8885	29.9709	30.0299	29.7694	29.8197	29.7536	29.719	29.4563	29.6209	29.6928	29.4141	29.2171	29.4694	29.4574	29.2478	1.23913	0	0.752438	7.69088e-20	0.381904	3.14963e-06	0.293619	0.000132604	0.172813	0.0511281
P04181;P04181-2	OAT	OAT;HOGA	27.8816	27.8727	27.6421	27.8275	27.7085	27.7191	27.6846	27.7351	27.7882	27.7987	27.9106	27.7194	27.8484	27.8295	27.6982	27.7858	27.8218	27.8864	27.683	27.8014	27.8113	27.902	27.8125	0		0		0		0		0
P04183	TK1	TK1;	29.1347	29.01	29.0816	28.9439	28.8069	28.8278	28.6859	28.6253	28.8528	28.9633	28.8779	28.5816	28.5587	28.6562	28.5628	28.927	28.7206	28.7112	28.4992	28.4315	28.3662	28.2914	28.5218	-0.179478	0.0529934	-0.34403	0.000183673	0.267154	0.00484346	0.22596	0.00692142	0.351321	0.000315877
P04350	TUBB4A	TUBB4A;beta-5;DYT4;TUBB4	29.0388	29.22	29.3606	29.2628	29.3597	29.3055	29.2567	29.1214	28.9636	29.0316	29.0877	29.1497	29.0544	29.0229	29.0559	28.9621	29.1735	29.1231	29.3624	29.123	28.8495	29.0786	29.0144	-0.24375	0.0205826	-0.282342	0.00830088	-0.0793869	0.344645	-0.0276773	0.722722	0.177763	0.0507691
P04406	GAPDH	GAPDH;GAPD	34.5168	34.5782	34.4913	34.5337	34.3694	34.3869	34.2626	34.6364	34.6255	34.3053	34.6917	34.3354	34.4925	34.5226	34.4416	34.4724	34.4312	34.5258	34.4644	34.3886	34.3662	34.397	34.3224	0.106514	0.0532915	0.0166065		0.171563	0.00088346	0.112306	0.0505937	0.107369	0.0224137
P04424;P04424-2;P04424-3	ASL	ASL;ASAL	24.8633	25.0868	24.6437	24.915	24.8051	25.0771	24.904	25.2078	24.8147	24.6382	25.1021	25.1415	25.3673	24.8964	25.1596	25.0981	25.0759	24.7869	25.3158	25.1495	25.0604	25.1171	24.876	0		0		0		0		0
P04626;P04626-5;P04626-4;P04626-3;P04626-2;P04626-6	ERBB2	ERBB2;CD340;HER-2;HER2;NEU;NGL	24.3268	24.3378	24.1438	24.5986	23.2693	23.3958	23.8928	24.6234	24.5678	23.1887	24.536	23.4477	22.8437	24.2073	24.2269	23.3366	24.2034	23.5003	23.2853	24.3188	24.6936	24.1238	24.4192	0		0.505261	0.0117773	0.564216	0.0150089	0.448494	0.0424643	-0.686337	0.0176432
P04632	CAPNS1	CAPNS1;30K;CANP;CANPS;CAPN4;CDPS	30.3838	30.4084	30.3457	30.4797	30.1838	29.9578	30.1257	30.3156	30.2517	30.4958	30.4845	30.1846	30.2897	30.2258	30.3348	30.4424	30.6533	30.4263	30.3824	30.3454	30.3516	30.492	30.4971	0.152564	0.0295726	0.307173	1.88855e-05	0.293012	3.9397e-05	0.141918	0.0336049	0.0320298	0.644769
P04792	HSPB1	HSPB1;CMT2F;Hs.76067;Hsp25;HSP27;HSP28	31.8209	31.8052	31.8078	31.9049	31.9516	31.9119	31.8198	31.917	31.7923	32.0689	32.0917	31.891	32.054	31.9077	32.0092	31.9517	32.1463	32.3218	32.1051	32.1955	32.201	32.0564	32.1148	0.00817977		0.168249	9.64629e-05	-0.0740412	0.0632579	0		0
P04818;P04818-2;P04818-3	TYMS	TYMS;HsT422;TMS;TS;Tsase	27.827	27.8689	27.9317	27.6913	27.4406	27.3629	27.414	27.5507	27.6209	27.2197	27.4554	27.2106	27.2239	27.2669	27.0354	27.5402	27.2359	27.3217	27.206	26.9957	27.0899	27.0093	27.0603	-0.192844	0.041871	-0.324087	0.000418788	0.434454	1.15607e-05	0.245891	0.00432825	0.315323	0.00156137
P04843	RPN1	RPN1;OST1	29.8702	29.8735	29.6938	29.8139	29.7069	29.8153	29.6619	29.7271	29.716	29.732	29.9824	29.9255	29.9021	29.9061	29.8531	29.7151	29.7559	29.803	29.7099	29.774	29.7931	29.856	29.7235	0		0		0		0		0
P04844;P04844-2	RPN2	RPN2;RIBIIR;RPN-II;RPNII;SWP1	29.8124	29.6859	29.6026	29.5986	29.7533	29.7457	29.7617	29.4953	29.587	29.5845	29.7601	29.6525	29.5984	29.6831	29.6055	29.5833	29.6019	29.7252	29.5377	29.6326	29.625	29.7219	29.6989	0		0		0		0		0
P04899;P04899-4;P04899-6;P04899-3;P04899-5;P04899-2	GNAI2	GNAI2;GIP;GNAI2B	28.1113	28.3635	27.9773	28.2535	28.0297	28.1586	28.3592	27.953	28.0744	27.9331	28.1745	28.3323	28.0943	28.2699	27.8863	28.2371	28.1329	27.8606	28.1566	28.0901	27.8924	28.197	28.1979	0		0		0		0		0
P04920;P04920-2;P04920-3	SLC4A2	SLC4A2;AE2;BND3L;EPB3L1;HKB3;NBND3	27.8351	27.921	28.1203	28.0177	27.9492	27.9218	27.9442	28.0221	28.0743	27.9994	27.8694	28.0212	27.8732	27.7265	27.9599	27.6022	27.5745	27.6612	27.5583	27.8184	27.7552	27.5823	27.575	0		-0.242896	1.01559e-11	0		0		0
P05023;P05023-4;P05023-3;P05023-2	ATP1A1	ATP1A1;	29.0006	28.9312	28.9852	28.9017	28.962	28.9435	28.9567	28.9234	28.9938	29.0278	28.9773	28.8883	28.8471	28.9085	28.8961	29.0808	29.0481	28.961	28.9701	28.8633	28.9556	28.8973	29.0033	-0.0468263	0.0294672	0		0		0.0686655	0.00567232	0.0635021	0.0176616
P05026;P05026-2	ATP1B1	ATP1B1;ATP1B	28.3633	27.8495	28.1649	28.0002	28.403	28.4424	28.5309	28.1595	27.9445	28.3029	28.0698	28.0635	28.337	28.0222	28.373	27.9226	28.0805	28.1551	28.0612	28.0571	28.2613	28.1094	28.0189	-0.271058	0.00935148	-0.338215	5.46178e-05	-0.35774	0.000404552	-0.0775884	0.403749	-0.0176604
P05067;P05067-8;P05067-7;P05067-11;P05067-9;P05067-4;P05067-3;P05067-5;P05067-6;P05067-10	APP	APP;AD1	27.9878	28.0844	28.2577	28.0365	28.5549	28.3693	28.3203	28.0859	28.1997	28.1781	27.8011	28.4656	28.1925	28.409	28.2855	27.9704	27.8449	27.8841	27.7935	28.2703	28.0643	27.9317	28.161	-0.0218817		-0.249821	0.00157672	-0.253456	0.000827752	-0.272011	0.000174812	-0.221347	0.0261172
P05091;P05091-2	ALDH2	ALDH2;	28.7906	28.5907	28.6116	28.6101	28.6346	28.7615	28.7165	28.6999	28.565	28.7612	28.9102	28.5975	28.6891	28.6148	28.7432	28.7634	28.7552	28.9308	28.7356	28.7436	28.7155	28.659	28.8619	0		0.0295119	0.0534746	0		0		0
P05114	HMGN1	HMGN1;FLJ27265;FLJ31471;HMG14;MGC104230;MGC117425	27.945	27.5945	27.5706	27.4066	28.1487	27.9426	28.1904	27.7447	27.4036	28.2684	27.2773	27.7382	27.7439	27.5131	27.66	27.5979	28.0518	28.0751	28.0099	27.539	27.4977	27.254	27.8124	-0.417582	0.00276878	-0.492879	0.000559372	-0.416551	0.00447659	0		0.440996	0.00727984
P05121;P05121-2	SERPINE1	SERPINE1;PAI;PAI1;PLANH1	26.9858	27.2444	27.3101	27.2899	27.3002	27.2627	26.9623	27.1043	27.6072	27.3371	27.5882	27.2927	27.4292	27.4167	27.5981	27.7894	27.6518	27.8171	27.5025	27.7996	27.709	27.6521	27.536	0.168013	0.00321139	0.396821	9.35223e-10	0		0		0
P05141	SLC25A5	SLC25A5;2F1;ANT2;T2;T3	30.5611	30.6705	30.7874	30.8651	30.386	30.3725	30.5257	30.7494	30.6679	30.7782	30.8948	30.3952	30.5134	30.6434	30.6524	31.0014	31.0783	30.8058	30.8031	30.5841	30.7041	30.7587	30.6092	0.139377	0.108453	0.24634	0.003149	0.304165	0.000684471	0.234012	0.00267036	0.257308	0.00441171
P05161	ISG15	ISG15;G1P2;IFI15;UCRP	25.1468	24.5295	22.9698	23.3672	23.0697	23.0872	25.2766	23.7665	23.1214	25.4463	24.8044	25.3859	25.4233	24.2161	25.3211	23.3987	25.592	23.3199	25.3507	25.4696	25.2233	25.4207	25.5403	0		0		0		0		0
P05165;P05165-2;P05165-3	PCCA	PCCA;	25.1434	25.3208	25.2779	24.9115	25.2799	25.2723	25.4809	25.5969	25.3007	25.1069	25.1283	24.2316	25.1281	25.3221	25.1953	25.199	24.8695	25.0338	24.0468	25.5411	25.0794	25.1128	25.1265	0		0		0		0		-0.106582	0.0520662
P05166;P05166-2	PCCB	PCCB;	27.4258	27.9313	27.5705	27.1892	26.2106	27.347	27.8038	27.4539	28.0009	27.2459	27.7394	27.5029	27.8693	27.7771	26.5115	27.5697	27.516	27.5945	27.2315	26.7138	27.646	27.2676	27.0062	0		0		0		0		0
P05198	EIF2S1	EIF2S1;EIF-2alpha;EIF2;EIF2A	29.5345	29.5044	29.4956	29.4713	29.597	29.5943	29.6347	29.4775	29.5206	29.4201	29.3109	29.5071	29.5141	29.4974	29.3854	29.5401	29.4638	29.4944	29.4287	29.4417	29.398	29.33	29.4773	-0.136302	0.00305546	-0.191298	2.00409e-05	-0.10795	0.0141336	-0.0572479	0.160407	0.0897001	0.0565985
P05204	HMGN2	HMGN2;HMG17	31.8783	31.7066	31.8212	31.6948	31.8469	31.414	31.6287	32.2783	31.9936	32.2485	32.0436	31.4949	31.2994	31.8546	31.8448	31.744	32.5019	32.4912	32.6213	31.8678	32.1793	31.9272	31.7901	-0.00430007		0.248446	0.0633978	0.0761086	0.384472	0.454247	0.00300303	0.421373	0.025119
P05386	RPLP1	RPLP1;LP1	31.1192	31.0151	31.2662	31.1322	31.5818	31.1699	31.6919	30.9704	30.9833	31.2964	31.4133	31.0768	31.4447	31.2498	31.236	30.9844	31.16	31.3232	31.3024	31.1587	31.217	31.3183	31.2837	0		0		0		0		0
P05387	RPLP2	RPLP2;D11S2243E;LP2;MGC71408;P2;RPP2	32.5865	32.2141	32.3977	32.2529	32.5757	32.3013	32.6234	32.4288	32.3993	32.4031	32.3837	32.3305	32.4094	32.3427	32.4924	31.9732	32.4205	32.4084	32.4713	32.4241	32.5664	32.4753	32.559	0		0		0		0		0
P05388;Q8NHW5	RPLP0;RPLP0P6	RPLP0;RPLP0P6;;L10E;LP0;P0;PRLP0;RPP0	30.7818	30.6898	30.6156	30.5893	30.6683	30.6026	30.8376	30.5361	30.7142	30.6081	30.7637	30.6939	30.7341	30.6271	30.7212	30.5182	30.6642	30.7324	30.5359	30.7271	30.6577	30.6507	30.7706	0		0		0		0		0
P05423	POLR3D	POLR3D;BN51T;C53;RPC4;TSBN51	25.3916	25.8734	26.0459	25.6889	25.8654	25.75	25.8788	25.9027	25.9728	25.4965	26.2378	26.1084	25.8911	25.5493	25.7671	25.8193	25.5678	25.7851	26.1805	26.029	25.808	26.0438	26.1902	0		0		0		0		0
P05455	SSB	SSB;La;La/SSB;LARP3	29.6953	29.6352	29.7591	29.6715	29.6519	29.5186	29.674	29.7951	29.7259	29.5879	29.5659	29.6624	29.6671	29.4333	29.6077	29.6865	29.7349	29.8523	29.6928	29.6358	29.6731	29.5831	29.6822	-0.00447751		0		0		0		0.0464902	0.0387288
P05556;P05556-2;P05556-5;P05556-4;P05556-3	ITGB1	ITGB1;CD29;FNRB;GPIIA;MDF2;MSK12	30.4761	30.5416	30.6177	30.5926	30.716	30.5979	30.5643	30.6735	30.6694	30.7283	30.4071	30.7178	30.6606	30.7224	30.7531	30.6152	30.7398	30.8731	30.674	30.7297	30.7187	30.6223	30.7612	0		0.0368763	0.178896	-0.0493601	0.085146	0		0
P05783	KRT18	KRT18;	34.32	34.3706	34.3973	34.36	34.2341	34.2178	34.1237	34.4896	34.3368	34.3424	34.3035	34.1909	34.3068	34.1624	34.3	34.3318	34.4022	34.4985	34.4291	34.3079	34.3217	34.3726	34.3251	0.0297166	0.402567	0.115483	0.0333041	0.148949	0.0130392	0.128095	0.00329601	0.087132	0.0805364
P06132	UROD	UROD;	27.4013	27.6912	27.5683	27.9358	27.3878	27.3997	27.2191	27.698	27.5254	27.4599	27.9558	27.3735	27.5696	27.5466	27.4316	27.6651	27.6696	27.7666	27.669	27.7303	27.8519	27.5933	27.4455	0.142355	0.145457	0.302283	0.00238031	0.299778	0.00510648	0.185508	0.0746697	0.00876058
P06280	GLA	GLA;NAT8;GALA	25.6086	25.7212	25.6565	25.9304	25.9301	25.874	25.8865	26.0452	25.7927	25.8875	26.0473	25.8967	25.8662	25.9782	25.9835	25.6221	25.7209	25.6425	25.7758	26.0641	26.1069	26.0365	26.1445	0.0402092	0.440663	0.181909	0.0538309	-0.156162	0.0334069	0.0157773		-0.441771	1.49826e-08
P06396-2;P06396;P06396-4;P06396-3	GSN	GSN;DKFZp313L0718	27.3693	27.4022	27.4619	27.3988	27.6216	27.6598	27.6366	27.4129	27.452	27.3793	27.3967	27.5859	27.519	27.6382	27.5341	27.5646	27.5928	27.5544	27.4907	27.7389	27.6521	27.517	27.6543	-0.0566407	0.0583058	0.00171997		-0.212009	2.63756e-10	-0.16195	1.57902e-05	-0.079323	0.0127145
P06400	RB1	RB1;OSRC;PPP1R130;RB	25.4384	25.7064	25.8555	25.7228	26.0473	26.2665	26.0196	25.6139	25.8145	25.9859	26.1083	25.9665	25.9642	25.912	25.907	26.1746	25.858	25.9908	25.6872	25.6821	25.801	25.5553	25.8637	-0.134233	0.210603	-0.309179	0.0118685	-0.369186	0.00647969	-0.0459827	0.656237	0.213941	0.0861653
P06454;P06454-2	PTMA	PTMA;TMSA	29.7531	29.7403	30.236	30.2621	31.031	30.7971	30.5133	29.2008	28.6299	30.3757	29.9313	30.2343	29.8602	30.1394	30.6196	30.4093	30.2068	30.9799	30.8738	30.3593	30.5727	30.4414	30.2424	-0.59927	0.0792493	-0.349085	0.249686	-0.753073	0.0277296	-0.659918	0.0340291	0.265049	0.429553
P06493;P06493-2	CDK1	CDK1;CDC2;CDC28A	28.7905	28.7959	28.6909	28.7611	28.6423	28.7676	28.8516	28.6492	28.6716	28.5368	28.7646	28.7508	28.6289	28.6746	28.6405	28.7305	28.7501	28.5553	28.4582	28.6139	28.6019	28.6874	28.7038	0		0		0		0		0
P06576	ATP5B	ATP5B;ATP5F1B	31.6448	31.5281	31.3543	31.3599	31.4489	31.4604	31.5288	31.3567	31.3874	31.2587	31.6903	31.4408	31.5278	31.3766	31.4801	31.4133	31.4348	31.3953	31.3653	31.4309	31.4303	31.5175	31.45	0		0		0		0		0
P06703	S100A6	S100A6;2A9;CABP;CACY;PRA	32.7848	32.5371	31.9781	32.9261	32.5929	32.6602	32.6616	32.8768	32.6898	33.065	32.8132	32.7859	32.5606	32.8116	32.8558	32.6299	33.0194	32.9378	32.7218	32.612	32.8615	32.5862	32.6496	0		0		0		0		0
P06730;P06730-3;P06730-2	EIF4E	EIF4E;EIF4E1;EIF4EL1;EIF4F	28.9467	28.8691	28.8299	28.9057	29.0319	28.8425	28.8282	28.9866	28.9198	28.9308	28.7332	28.8539	28.941	28.9868	29.02	28.9387	29.1407	29.0487	29.0053	28.977	29.0949	29.0711	29.0617	0		0.090974	0.000206344	0		0		0
P06731;P06731-2	CEACAM5	CEACAM5;CD66e;CEA	22.9214	23.9187	23.9597	23.8863	24.3427	22.8696	24.4972	23.4037	23.415	24.9418	23.0781	23.2283	23.8251	23.8578	23.4201	23.6997	23.3679	23.5375	22.952	23.4298	23.6978	23.04	23.1168	0		-0.182702	0.149421	0		0		0
P06733;P06733-2	ENO1	ENO1;ENO1L1;MBP-1;MPB1;PPH	33.6235	33.533	33.4826	33.5301	33.5186	33.4551	33.4805	33.6038	33.5251	33.6103	33.6736	33.469	33.5777	33.4399	33.5332	33.551	33.6263	33.6803	33.6169	33.4621	33.4523	33.5391	33.4088	0.0124033		-0.0213772	0.348878	0.0479462	0.194498	0.103091	0.00149228	0.167529	0.00470066
P06737;P06737-2	PYGL	PYGL;GSD6	29.0223	29.0412	28.9719	29.0439	28.9618	29.1272	29.078	29.0352	29.0354	28.946	29.1623	29.1717	29.2374	29.1947	29.1338	29.0484	29.1262	29.0931	29.0566	29.123	29.1482	29.1903	29.1909	0.136247	0.00207496	0.103458	0.0115332	-0.0296295	0.510971	-0.128382	0.00110545	-0.0899129	0.0421874
P06744;P06744-2	GPI	GPI;GNPDA1;AMF;NLK	32.4669	32.4703	32.4015	32.5014	32.3563	32.3757	32.3397	32.533	32.5274	32.4623	32.6959	32.4205	32.5453	32.468	32.4436	32.4473	32.4799	32.463	32.4418	32.4217	32.3782	32.4563	32.3824	0.118759	0.00285031	0.0524973	0.125862	0.102454	0.00514204	0.0934835	0.00758533	0.0477894	0.230781
P06748;P06748-2;P06748-3	NPM1	NPM1;B23;NPM	33.3671	33.127	33.1572	33.1654	33.171	32.9812	33.1027	33.2405	33.1474	33.4215	33.3029	33.1227	33.3326	33.0707	33.3667	33.1244	33.3178	33.519	33.4252	33.2756	33.2331	33.2528	33.2296	0		0		0		0		0
P06753-2;P06753-3	TPM3	TPM3;NEM1;TRK	31.481	31.5211	31.5833	31.4892	31.7394	31.3222	31.4821	31.5836	31.6731	31.6145	31.4713	31.5856	31.6466	31.5455	31.7113	31.6324	31.7559	31.6669	31.6651	31.6366	31.714	31.5919	31.5819	0		0.0377134	0.036332	0		0		0
P06756;P06756-3;P06756-2	ITGAV	ITGAV;CD51;MSK8;VNRA;VTNR	27.315	27.4406	27.3908	27.4693	27.5011	27.5973	27.4815	27.5848	27.4969	27.5248	27.5716	27.5392	27.5264	27.5356	27.6101	27.5659	27.6342	27.747	27.7131	27.6438	27.6567	27.5667	27.6044	0		0.0748741	0.000380873	-0.110476	0.000123264	0		0.0194768
P06865	HEXA	HEXA;	28.5812	28.5321	28.6848	28.5239	29.1174	28.6536	28.7667	28.6174	28.512	28.3741	28.7644	28.7535	28.6681	28.1743	28.3927	28.3456	28.6129	28.7502	28.8097	28.5782	28.6879	28.7806	28.447	-0.0579707	0.152329	0		0		0		0
P07093;P07093-2;P07093-3	SERPINE2	SERPINE2;GDN;nexin;PI7;PN1;PNI	23.2078	23.3391	23.5687	23.665	23.1751	23.5228	23.6658	23.6083	23.6269	24.0939	23.8215	23.3344	23.8668	23.4453	23.9434	23.768	24.1215	24.878	23.685	23.7017	23.8883	23.112	23.8903	0		0.0155306		0		0		0.263808	0.00517328
P07099	EPHX1	EPHX1;EPHX	30.4015	30.5329	30.4448	30.5089	30.3779	30.5209	30.2312	30.4316	30.2268	30.3182	30.4578	30.3856	30.4308	30.4875	30.4666	30.4974	30.4405	30.4413	30.3064	30.4685	30.4391	30.3637	30.4017	0		0		0		0		0
P07108;P07108-5;P07108-3;P07108-2;P07108-4	DBI	DBI;TSPO;ACBD1;ACBP	31.4897	31.7911	31.5529	31.6815	31.7026	31.6849	31.692	31.6749	31.5128	31.262	31.4944	31.8052	31.9529	31.7953	31.8599	31.4531	31.6846	31.0072	31.5909	31.8417	31.7386	31.5939	31.6759	0.182307	0.298431	0.0414005	0.587733	-0.0447938	0.587039	-0.364174	0.00151736	-0.332831	0.176221
P07195	LDHB	LDHB;	32.374	32.2852	32.2932	32.2537	32.3144	32.3841	32.3604	32.2943	32.2224	32.0978	32.3327	32.3117	32.3697	32.2776	32.4315	32.3398	32.4024	32.3183	32.2034	32.2122	32.2494	32.3039	32.2385	0		0		0		0		0
P07199	CENPB	CENPB;	26.0358	25.7463	25.8889	26.2143	25.855	25.7715	25.9969	25.9393	25.9141	25.8991	25.83	25.8232	25.8004	25.7061	25.8639	26.0053	25.9637	25.9421	25.9424	25.6121	25.8354	25.6774	25.7249	-0.0868459	0.322742	-0.161339	0.06379	0.0878091	0.305394	0.0929227	0.236816	0.285432	0.00186039
P07237	P4HB	P4HB;DSI;ERBA2L;GIT;P4Hbeta;PDI;PDIA1;PO4DB;PO4HB;PROHB	31.5749	31.5779	31.6254	31.601	31.8218	31.6063	31.6611	31.7047	31.6613	31.7024	31.5696	31.6894	31.7117	31.7564	31.8196	31.4786	31.6949	31.7471	31.6254	31.6903	31.7597	31.6419	31.7064	0.00163575		0		-0.038511	0.0458846	0		0
P07305;P07305-2	H1F0	H1F0;H1-0	28.8896	28.6136	28.7235	28.7408	28.8194	28.5519	28.5159	28.8454	28.7111	29.1088	28.8881	28.6759	28.8271	28.7262	28.6211	29.0562	29.3392	29.5793	29.3133	28.7843	28.8529	28.8767	28.8584	0		0.113511	0.109131	0		0.145872	0.0195541	0.507807	1.11748e-06
P07311	ACYP1	ACYP1;	25.6913	25.728	25.373	25.9323	23.0051	23.6863	25.645	25.7825	26.0119	25.7302	25.641	25.7841	25.6838	25.7086	25.6373	26.0514	26.018	26.3753	26.0285	25.7918	25.9052	25.6812	25.8998	1.62376	5.92837e-05	1.6256	1.84092e-05	1.5328	7.58361e-05	0.157069	0.656962	0.226207	0.583106
P07339	CTSD	CTSD;CLN10;CPSD	28.8874	28.6677	28.6437	28.65	28.896	28.9601	29.0979	28.7404	28.5533	28.7871	28.9308	28.6983	28.7897	28.59	28.7114	28.8451	28.9353	29.0018	28.9222	28.6858	28.7393	28.8539	28.7281	-0.266842	0.00431421	-0.194288	0.00278482	-0.245686	0.000471791	0.0367728	0.463987	0.191648	0.0103695
P07355;P07355-2;A6NMY6	ANXA2;ANXA2P2	ANXA2;ANXA2P2;ANX2;ANX2L4;CAL1H;LIP2;LPC2D;ANX2L2;ANX2P2;LPC2B	33.7035	33.6071	33.5658	33.6839	33.7303	33.8121	33.766	33.4573	33.545	33.4814	33.6654	33.5656	33.7413	33.6336	33.7175	33.4112	33.4418	33.507	33.3227	33.4982	33.5053	33.5883	33.5901	-0.101928	0.0881891	-0.215194	0.000342632	-0.122822	0.0322285	-0.130491	0.0149045	-0.115737	0.0624258
P07384	CAPN1	CAPN1;CANP;CANPL1;muCANP;muCL	29.3752	29.3282	29.2844	29.3582	29.1878	29.4409	29.3162	29.2115	29.1852	29.2114	29.4691	29.3314	29.3484	29.4432	29.2734	29.3352	29.3552	29.2539	29.4239	29.314	29.3779	29.4233	29.3231	0		0		0		0		0
P07437	TUBB	TUBB;TUBB2A;M40;MGC16435;OK/SW-cl.56;Tubb5	33.0199	32.6685	32.8043	32.942	32.6279	32.6206	32.6938	32.6728	32.6368	32.8884	32.8623	32.4015	32.5287	32.3801	32.6626	32.6024	32.7526	32.8187	33.1043	32.8679	32.6778	32.6096	32.5651	-0.172527	0.0472692	0.00462923		0.16978	0.0453511	0.245929	0.00719075	0.144848	0.101994
P07602;P07602-2;P07602-3	PSAP	PSAP;MTCH1;GLBA;SAP1;SAP2	28.5395	28.4739	28.3897	28.3471	28.909	28.8036	29.005	28.4746	28.2947	28.4336	28.343	28.7043	28.7121	28.7324	28.6429	28.3188	28.5776	28.7549	28.5179	28.775	28.6488	28.5748	28.7718	-0.213838	0.0106309	-0.217623	0.00581441	-0.463495	5.77696e-08	-0.323087	2.29191e-05	-0.125933	0.15004
P07686	HEXB	HEXB;	26.8539	27.0352	26.7323	27.0692	26.8007	27.086	26.9446	26.919	26.6857	26.7136	27.1037	26.9865	27.0012	27.0923	27.0452	26.968	26.8566	26.9287	26.807	27.2073	26.9432	27.1737	27.1165	0.0893523	0.20017	0.158809	0.0268779	0		-0.145371	0.0777456	-0.231138	0.0176524
P07711	CTSL	CTSL;CTSL1;FLJ31037	26.9931	26.881	27.097	27.0329	27.0506	27.0907	26.8622	27.3976	26.8473	27.2002	27.3386	27.7253	27.4561	27.5342	27.56	27.5207	27.6401	27.8062	27.8338	27.4592	27.2661	27.499	27.6735	0.542473	1.20854e-07	0.434984	1.20876e-05	-0.012651		-0.307009	0.00453411	0.217972	0.0911244
P07737	PFN1	PFN1;	32.52	32.5491	32.4061	32.4124	32.4225	32.4815	32.5088	32.3202	32.4321	32.3089	32.4787	32.3282	32.417	32.3918	32.4488	32.3874	32.417	32.4199	32.3412	32.3126	32.3316	32.4369	32.4486	0		0		0		0		0
P07738	BPGM	BPGM;	25.5454	25.5089	25.2417	25.3619	22.636	25.0166	25.1565	25.2011	24.7386	24.2207	24.7486	25.0317	25.2978	25.3751	25.2172	25.1691	24.0559	24.7075	23.7606	25.2492	25.2169	25.338	25.1807	0.393541	0.0420008	0.366442	0.0393697	0.65001	0.0169715	-0.187215	0.298288	-0.576781	0.0561305
P07741;P07741-2	APRT	APRT;	28.7876	28.734	28.7187	28.7443	28.907	28.7741	28.9561	28.5788	28.6603	28.7755	29.1617	28.7317	28.8654	28.8202	28.8108	28.769	28.8135	28.8041	28.7731	28.6669	28.8105	28.8056	28.8934	0		0		0		0		0
P07814	EPRS	EPRS;EPRS1	29.0882	29.1535	29.1872	29.1977	29.1617	29.1955	29.1858	29.1118	29.1252	29.1126	29.0983	29.1484	29.1502	29.2011	29.2028	29.1869	29.1205	29.15	29.1235	29.1925	29.1509	29.0861	29.1363	0		-0.014082		0		-0.0425313	0.010771	0
P07858	CTSB	CTSB;	27.9072	28.0791	28.2286	28.2509	27.8412	28.1775	27.8347	28.5338	28.1679	28.3456	28.0266	28.3815	28.323	28.3582	28.1753	28.6371	28.6704	28.6202	28.4293	28.5417	28.3908	28.5797	28.5658	0.154018	0.00334086	0.393885	8.85306e-10	0		0		0
P07900;P07900-2	HSP90AA1	HSP90AA1;FLJ31884;Hsp89;Hsp90;HSP90N;HSPC1;HSPCA	33.0935	33.1375	33.0225	33.132	33.1794	33.2604	33.2262	33.0307	33.0855	33.04	33.2012	33.2108	33.2771	33.16	33.2463	32.9732	33.1034	33.0712	33.0185	33.1536	33.1407	33.2232	33.158	0.00266179		-0.0478055	0.15141	-0.113896	0.00119416	-0.123576	0.000723775	-0.128852	0.00694015
P07902	GALT	GALT;	24.5638	25.3281	24.9152	25.3867	25.2742	25.1383	25.0552	25.1306	25.1214	24.8238	25.065	25.2814	25.1585	25.2501	25.1758	25.3529	25.0286	25.2336	25.2904	25.1852	24.8471	24.9009	25.1295	0		0		0		0		0
P07910-2;P07910-4	HNRNPC	HNRNPC;HNRPC	26.5925	26.0814	26.5515	26.1677	24.9168	24.7464	24.5913	26.2271	26.3427	27.1506	26.2648	24.8422	25.0245	25.0107	23.3858	27.5264	27.6679	27.5506	27.8635	25.3993	25.3991	26.1582	25.4564	-0.189064	0.552212	0.770265	0.0199794	1.46251	1.84729e-05	1.81651	0.000521253	2.14627	8.62201e-09
P07910;P07910-3	HNRNPC	HNRNPC;HNRPC	30.853	30.772	30.7355	30.6971	30.5834	30.5663	30.7426	30.7712	30.7344	30.9417	30.9721	30.7164	30.6702	30.6174	30.6241	30.7923	30.9364	30.9541	30.7905	30.647	30.7165	30.7106	30.811	0		0.0569702	0.171363	0.0937614	0.0241891	0.193139	5.07936e-05	0.155242	0.0126077
P07919;A0A096LP55	UQCRH;UQCRHL	UQCRH;UQCRHL;;QCR6;UQCR8	28.9363	29.1473	28.918	29.0123	29.2901	28.9743	29.1609	29.347	29.0514	29.3664	28.8507	29.2012	28.9126	28.9773	29.0329	29.125	29.3752	29.5337	29.0052	29.0639	29.3795	29.0751	29.2646	0		0.0601615	0.0650441	0		0		0
P07942	LAMB1	LAMB1;CLM	27.3014	27.4023	27.4389	27.4013	27.5242	27.4927	27.4339	27.2395	27.2996	27.3592	27.2135	27.4087	27.3471	27.4242	27.369	27.3277	27.4396	27.3388	27.3242	27.434	27.3654	27.3359	27.3322	-0.0825218	0.0176174	-0.0965939	0.000750006	-0.0747536	0.0185646	-0.112491	0.00153596	0
P07947	YES1	YES1;c-yes;HsT441;Yes	26.6824	26.7943	26.9436	27.2619	26.9554	27.1229	26.9183	26.9658	26.9203	27.0017	27.2649	26.8596	26.8561	27.3033	26.8527	26.7	26.6826	26.8001	26.8358	26.8869	27.0021	26.7914	26.9558	0.0154305		-0.0624394	0.427603	0		0.00602021		-0.0594339	0.243136
P07948	LYN	LYN;JTK8	25.7202	25.9939	25.9407	25.96	25.9019	25.8495	25.6779	25.6006	25.832	25.5242	25.5589	25.6521	25.6704	25.8044	25.615	25.4954	25.7286	25.1564	25.7493	25.6341	25.3819	25.5704	25.6096	-0.0538787	0.371363	-0.178527	0.0527051	0.122506	0.353041	-0.0354854	0.503428	0
P07951	TPM2	TPM2;AMCD1;DA1;NEM4	25.7783	25.6724	26.1313	26.134	27.3439	27.8538	27.273	25.0273	23.5265	23.1953	23.3857	27.148	26.1041	27.1979	27.3184	27.489	27.9322	28.1276	25.5952	27.2199	25.0125	26.1033	26.1351	-0.485728	0.418696	-1.2686	0.0625003	-1.48295	0.0431582	-3.2363	4.02658e-09	1.40822	0.0256864
P07954-2;P07954	FH	FH;	28.5171	28.3949	28.5206	28.4585	28.3859	28.4033	28.4809	28.5968	28.535	28.58	28.7294	28.5589	28.514	28.4741	28.6821	28.5608	28.7033	28.8091	28.7817	28.5787	28.7017	28.5911	28.5522	0.0893988	0.0510778	0.131846	0.00463894	0		0.0527301	0.259008	0.1015	0.0764209
P07996;P07996-2	THBS1	THBS1;THBS;THBS-1;TSP;TSP-1;TSP1	24.2711	24.4641	24.456	22.0879	24.4707	24.5664	24.4303	24.1486	23.4177	22.1738	23.7671	23.5275	23.5452	23.0265	24.1111	23.2292	23.1282	23.8294	23.0815	24.2706	23.8813	23.7797	24.3968	-0.36503	0.0617266	0		0		-0.00929393		-0.421586	0.0653688
P08047;P08047-3;P08047-2	SP1	SP1;	25.7664	25.9793	26.0192	26.0813	26.0484	25.9123	26.2527	26.3209	25.8658	26.163	26.1145	25.8801	25.6971	25.7785	25.8606	26.0407	26.599	26.5502	26.5017	25.9688	25.8217	25.8798	25.7929	-0.277383	0.0569378	-0.206025	0.0991929	-0.101482	0.392635	0.30732	0.0062384	0.649804	5.63257e-06
P08069	IGF1R	IGF1R;CD221;IGFIR;IGFR;JTK13;MGC18216	25.5407	25.7852	25.7826	25.6583	25.6826	25.6488	25.6236	25.8714	25.9339	25.8373	25.8993	25.8713	25.9366	25.9958	25.9508	25.9894	26.142	26.0453	26.1022	26.1601	26.0915	25.9811	25.9847	0.220092	1.86917e-10	0.335897	6.56673e-25	0		0		0
P08133;P08133-2	ANXA6	ANXA6;ANX6	28.1263	28.2033	27.9434	27.9587	28.119	28.1834	28.1292	28.0188	27.9744	27.9043	28.1927	28.1893	28.1799	28.2635	28.1065	28.1014	27.9959	28.113	28.0744	28.1991	28.2093	28.1004	28.3033	0.0554582	0.445291	0.0648487	0.344517	-0.0749192	0.284331	-0.158696	0.0295004	-0.147351	0.0582914
P08174;P08174-2;P08174-4;P08174-3;P08174-5;P08174-6;P08174-7	CD55	CD55;CR;CROM;DAF;TC	25.7408	25.4927	25.8057	25.7939	25.878	25.7784	25.8331	25.5689	25.9618	26.0277	25.7405	26.1183	26.0277	26.1624	26.0426	25.6503	25.8994	26.0267	26.3098	26.0646	26.1066	26.1	26.0999	0.242785	0.103585	0.22309	0.110414	-0.145499	0.315359	-0.255197	0.053894	-0.132824	0.38137
P08195;P08195-2;P08195-4	SLC3A2	SLC3A2;4F2;4F2HC;4T2HC;CD98;CD98HC;MDU1;NACAE	31.7945	31.8151	31.8773	31.8489	31.9204	31.8841	31.908	31.7041	31.7274	31.7022	31.6722	31.7507	31.952	31.8312	31.8445	31.5785	31.6721	31.6603	31.6882	31.8005	31.8528	31.8635	31.7975	-0.0606517	0.105781	-0.0754351	0.0331293	-0.0684774	0.0566247	-0.14907	1.06687e-05	-0.188526	1.59079e-06
P08237;P08237-3;P08237-2	PFKM	PFKM;PFK-1;PFKX;PPP1R122	32.2069	32.3958	32.3041	32.3997	32.2276	32.2828	32.2712	32.301	32.2542	32.2371	32.2563	32.385	32.3279	32.3287	32.2324	32.2975	32.3114	32.1475	32.2848	32.2787	32.3832	32.3147	32.3893	0		0		0		0		0
P08238	HSP90AB1	HSP90AB1;HSPC2;HSPCB	33.1493	33.0767	32.9737	32.9983	33.071	33.1562	33.1796	32.9981	33.0099	32.9536	33.0933	33.099	33.2128	33.1284	33.2349	32.9841	33.0103	32.9599	32.9239	33.0627	33.0856	33.0973	33.0957	0.036281	0.425905	-0.0464904	0.27126	-0.0843453	0.0554253	-0.151934	0.00296412	-0.124758	0.0083988
P08240;P08240-2	SRPR	SRPR;SRPRA	24.8719	25.5047	25.142	25.5226	25.5341	25.7018	25.0791	25.5092	25.366	25.594	25.4829	25.3678	25.7131	25.4089	25.7024	25.546	25.581	25.9688	25.1148	25.6268	25.481	25.4306	25.6185	0		0		0		0		0
P08243;P08243-2;P08243-3	ASNS	ASNS;	28.0268	28.085	28.2554	28.2679	28.1723	28.3102	28.2855	28.1688	28.2791	28.1351	28.2311	28.2296	28.1887	28.1835	28.1439	28.2116	28.1221	28.2511	28.1654	28.2013	28.2083	28.1688	28.0548	0		0		0		0		0
P08397;P08397-2;P08397-4;P08397-3	HMBS	HMBS;PBGD;PORC;UPS	26.7962	27.0815	26.9996	26.9849	26.973	26.9163	26.8346	27.0434	26.9607	26.857	26.6906	26.9388	26.8312	26.948	26.7732	27.1041	27.1316	26.9514	27.027	26.8848	26.7877	26.8738	26.9435	-0.0117643		0		0.0290557	0.146509	0		0.117898	0.00469345
P08559;P08559-4;P08559-3;P08559-2	PDHA1	PDHA1;PDHA	28.3836	28.3619	28.2716	28.2602	28.1899	28.404	28.316	28.2364	28.2609	28.2859	28.3618	28.4574	28.3074	28.4219	28.3313	28.3044	28.3275	28.2348	28.2312	28.3281	28.4635	28.3096	28.4686	0		0		0		0		0
P08574	CYC1	CYC1;UQCR4	29.1265	29.3928	29.1598	29.4546	28.7833	28.9599	28.9777	29.3425	29.2775	29.2347	29.5467	29.1362	29.2266	29.1769	29.2227	29.2525	29.3846	29.3871	29.4332	29.2827	29.3426	29.2803	29.2886	0.300291	9.64511e-05	0.383282	1.30263e-07	0.384487	2.00578e-07	0.18065	0.00858961	0.0485722	0.533203
P08579	SNRPB2	SNRPB2;Msl1;U2B''	28.3819	28.4201	28.1994	28.376	28.3948	28.4133	28.2481	28.58	28.4758	28.4389	28.6584	28.5139	28.5225	28.5026	28.6352	28.2938	28.6971	28.4694	28.6329	28.6047	28.609	28.4574	28.5101	0.157205	0.00054614	0.130933	0.00105412	-0.0143856		0		0
P08581;P08581-2	MET	MET;DFNB97;HGFR;RCCP2	26.3712	26.2637	26.3521	26.5686	26.4348	26.1529	26.5848	26.4118	26.5135	26.0875	26.2103	26.7052	26.5969	26.6278	26.5197	26.0113	26.1119	25.7684	26.0155	26.2453	26.4656	26.2839	26.4062	0.184749	0.0106314	-0.0401451	0.697148	0		-0.235509	0.00205789	-0.384192	0.000276214
P08582	MFI2	MFI2;MELTF	24.971	25.4045	25.255	25.4631	25.6364	25.4718	25.4834	25.4126	25.3563	25.308	25.2449	25.5396	25.7238	25.9145	25.5879	25.3732	25.7772	25.5278	25.4248	25.9068	25.815	25.7361	25.7163	0.189075	0.122105	0.266599	0.0206239	-0.230888	0.0525989	-0.362989	0.000868612	-0.306302	0.0150229
P08621;P08621-2;P08621-3	SNRNP70	SNRNP70;RNPU1Z;RPU1;Snp1;SNRP70;U1-70K	29.1061	29.1895	29.1806	29.2105	29.1318	29.0665	29.0379	29.2755	29.0535	29.176	28.9387	29.0714	29.219	29.182	29.2286	29.298	29.2073	29.2782	29.2257	29.2291	29.1962	28.9071	29.2422	0		0		0		0		0
P08648	ITGA5	ITGA5;CD49e;FNRA	25.7626	26.2103	26.2401	26.2695	25.689	25.7665	25.9495	26.0182	26.3562	26.3637	26.2799	25.8761	26.0132	26.1065	25.7143	26.6176	26.3291	26.721	26.4598	26.0354	26.11	26.0102	26.0621	0.143055	0.262834	0.253164	0.0408044	0.332908	0.0153397	0.332637	0.00402024	0.514682	0.000126133
P08651;P08651-2;P08651-4;P08651-5;P08651-3;P08651-6	NFIC	NFIC;CTF;CTF5;NF-I;NFI	26.1559	26.3266	26.0379	26.146	26.1044	26.0091	25.9951	26.2979	26.3543	26.1353	26.5599	26.1157	25.8631	25.8089	25.893	26.129	26.3935	26.2577	26.0089	25.9395	26.0011	26.0354	26.3243	-0.104946	0.251175	0.0297044	0.711315	0.117709	0.397176	0.391677	0.00063918	0.128594	0.18755
P08670	VIM	VIM;	32.6133	32.5089	32.6227	32.6414	32.7925	32.6371	32.6688	32.6062	32.6326	32.6522	32.5253	32.544	32.7017	32.5591	32.7318	32.5428	32.6176	32.7555	32.6351	32.7064	32.6908	32.7173	32.6133	0		0		0		0		0
P08708	RPS17	RPS17;MGC72007;RPS17L;RPS17L1;RPS17L2;S17	30.7684	30.7622	30.7395	30.7395	30.7408	30.6812	30.6418	30.9124	30.8797	30.6853	31.0657	30.7709	30.814	30.8377	30.7058	31.037	30.8945	30.7355	30.8019	30.7683	30.7645	30.7998	30.7509	0.10775	0.159643	0.0945217	0.187507	0.0662837	0.327639	0.107666	0.138461	0.0816021	0.327817
P08754	GNAI3	GNAI3;87U6	27.222	26.7167	26.8062	26.6313	26.6388	26.7677	27.0122	26.5034	26.5665	26.8702	26.8723	26.9188	26.8838	26.9185	26.9349	26.6599	26.8612	26.6196	26.6407	26.7924	26.7866	26.8668	26.7466	0		0		0		0		0
P08758	ANXA5	ANXA5;ANX5;ENX2	30.8042	30.6281	30.8348	30.8323	30.8607	30.7638	30.7766	30.7071	30.8923	30.8591	31.072	30.7585	30.8768	30.7079	30.7856	30.8145	30.9587	31.0909	30.938	30.8389	30.8997	30.8903	30.7631	0		0.0264227	0.0663039	0		0		0
P08833	IGFBP1	IGFBP1;AFBP;hIGFBP-1;IBP1;IGF-BP25;PP12	24.1186	23.6404	23.4922	23.9848	24.8039	23.3185	24.9157	25.9869	25.8542	23.2025	25.7136	25.8296	22.4382	25.8622	23.0576	23.6654	22.8037	22.9965	23.5296	24.0632	24.0925	23.6162	23.6153	0.237667	0.803687	-0.28404	0.350453	-0.229878	0.312734	0.750219	0.148795	-0.52932	0.377597
P08865	RPSA	RPSA;37LRP;LAMR1;LRP;p40;SA	31.6783	31.7051	31.6616	31.7149	31.5915	31.4678	31.6277	31.5619	31.623	31.5514	32.0049	31.6868	31.7656	31.74	31.5559	31.5671	31.7243	31.7187	31.5919	31.5676	31.6541	31.861	31.55	0		0		0		0		0
P08962;P08962-3;P08962-2	CD63	CD63;ME491;MLA1;TSPAN30	30.1765	30.0217	29.9928	29.9557	30.1899	30.1437	30.3223	30.0036	29.9051	30.0411	29.829	30.0259	29.9923	30.0447	30.3303	29.8952	30.0054	30.4415	29.8544	30.2253	29.9881	30.0651	30.0761	0		0		0		0		0
P09001	MRPL3	MRPL3;MRL3;RPML3	27.0133	26.9662	26.904	27.2089	26.7369	27.18	26.9157	27.1444	26.8069	27.0021	27.0173	27.1136	27.107	27.1259	27.1902	26.9708	27.0889	26.8808	27.0603	26.9353	27.0978	27.0895	26.8217	0		0		0		0		0
P09012	SNRPA	SNRPA;Mud1;U1-A;U1A	29.6271	29.5114	29.5696	29.4292	29.6727	29.6405	29.697	29.4689	29.5166	29.635	29.5856	29.5183	29.4792	29.3687	29.4838	29.4885	29.673	29.8199	29.759	29.4439	29.5669	29.5206	29.4262	-0.228874	0.000365593	-0.191593	0.00139461	-0.146763	0.0166085	0.0835375	0.139303	0.243696	0.000214387
P09038;P09038-3;P09038-1;P09038-2	FGF2	FGF2;FGF13;FGFB	22.2379	23.9326	23.173	23.2639	23.7074	23.2629	24.1513	24.2981	24.008	24.0918	23.6952	23.901	24.0471	23.5207	23.9671	24.2594	24.0247	23.5469	23.528	24.5833	22.2267	22.4892	23.5864	0		0		0		0		0
P09104;P09104-2	ENO2	ENO2;	28.8523	28.9242	28.8603	28.8436	28.9199	28.8228	28.9558	28.9463	28.9914	29.1451	28.8623	28.955	29.1052	29.0181	29.0668	28.6772	28.9248	29.029	28.9774	28.9715	28.927	28.8309	29.0051	0.0776427	0.0121159	0		-0.00575024		0		0
P09110;P09110-2	ACAA1	ACAA1;	27.2719	27.1635	27.1105	27.2376	27.2374	27.2638	27.23	27.0679	27.2614	27.2217	27.3841	27.2222	27.1897	27.2701	27.1453	27.3336	27.2337	27.3399	27.1167	27.2764	27.3233	27.1365	27.2445	0		0		0		0		0
P09132	SRP19	SRP19;	27.0528	27.0158	27.0106	27.0746	26.9828	26.887	26.922	26.921	26.6016	27.0235	26.7235	26.6339	27.0761	26.8024	26.7539	27.0506	27.0231	27.0534	27.1254	26.832	26.9197	26.7089	26.9139	-0.0762616	0.290983	0		0.0908777	0.0542775	0		0.123238	0.0256807
P09211	GSTP1	GSTP1;FAEES3;GST3;GSTP	32.4236	32.214	32.274	32.2336	32.1968	32.2261	32.3281	32.1513	32.1073	32.2869	32.4208	31.9653	32.1906	32.128	32.1178	32.2393	32.335	32.3921	32.3285	32.1834	32.2441	32.0953	32.2874	-0.152288	0.0832935	-0.0461801	0.38303	0.0315558	0.643881	0.137804	0.0372507	0.139207	0.101524
P09234	SNRPC	SNRPC;U1-C;Yhc1	29.0201	28.9144	29.1272	29.2438	29.254	29.1598	29.3225	29.2233	28.9877	29.2409	29.1739	29.2076	29.1867	29.0386	29.5225	28.9133	29.2505	28.8796	29.2342	29.0982	29.2653	29.214	29.396	0		0		0		0		0
P09327	VIL1	VIL1;D2S1471;VIL	24.0396	23.8962	23.9534	25.0535	24.1208	24.5127	23.9542	23.1628	23.9477	23.9316	23.876	24.1227	24.0155	24.4474	24.2601	24.1839	23.1	24.2589	24.222	24.3198	24.458	24.1362	24.7654	0		0		0		-0.14791	0.0458023	0
P09382	LGALS1	LGALS1;GBP	31.7526	31.6298	31.6889	31.8045	31.8369	31.8574	31.7594	31.9504	31.8432	31.8977	31.8411	31.9503	31.9321	32.016	31.965	31.7227	31.7089	32.0031	32.0326	31.9228	31.977	31.8166	31.872	0.0464572	0.179193	0		-0.114391	0.0109761	0		0
P09417;P09417-2	QDPR	QDPR;DHPR;PKU2;SDR33C1	27.394	27.778	27.6144	27.4204	27.5252	27.6883	27.378	27.7123	27.6595	27.5131	26.903	27.5837	27.6596	27.5908	27.2118	27.4725	27.3809	27.0217	27.1441	27.7471	27.9175	27.3862	27.9185	0		0		0		0		-0.165264	0.0317847
P09429;B2RPK0	HMGB1;HMGB1P1	HMGB1;HMGB1P1;DKFZp686A04236;HMG1;HMG3;SBP-1;HMG1L1;HMG1L7;HMGB1L1	31.3923	31.6888	31.627	31.8015	31.7146	31.4975	31.5586	31.8989	31.8328	31.5546	31.4189	31.789	31.7555	31.6864	31.5596	31.654	31.6575	31.8925	31.6249	31.8396	31.5914	31.6388	31.8039	0		0		0		0		0
P09493-2	P09493-2	P09493-2	23.882	27.3042	27.4271	24.6794	27.3541	26.9584	24.5519	27.1374	27.5932	27.3117	26.8446	27.188	27.2607	26.9631	23.7736	27.2074	27.5975	27.5647	27.3997	23.3593	27.1188	27.1113	27.5067	0		0		0		0		0
P09493-3;P09493-10;P09493-8	P09493-3;P09493-10;P09493-8	P09493-3;P09493-10;P09493-8	29.9333	29.6665	29.884	29.6295	30.245	29.7895	30.0209	29.6902	29.9668	29.9056	29.6807	30.0125	29.8992	29.7763	30.0337	29.837	30.1284	29.9977	29.847	30.0333	29.8573	29.8238	29.9858	-0.0140595		0		-0.138236	0.0396414	-0.0935997	0.0923056	0
P09493-5	P09493-5	P09493-5	27.7691	27.7178	27.9335	27.5674	28.6817	28.2355	24.3331	27.8622	27.841	27.891	27.8857	28.0629	27.8329	27.7791	27.8841	27.7733	27.8828	23.6512	28.0971	27.9205	27.7291	27.91	27.8087	0		0		0		0		0
P09496-2;P09496;P09496-4;P09496-3;P09496-5	CLTA	CLTA;Lca	29.6971	29.6048	29.7262	29.7324	29.7745	29.5621	29.5873	29.7188	29.6638	29.879	29.8438	29.6512	29.6999	29.7449	29.7187	29.7348	29.837	30.0054	29.7359	29.812	29.8665	29.7818	29.9982	0		0.117232	0.000300722	0		0.0422755	0.0872432	0
P09497-2;P09497	CLTB	CLTB;Lcb	27.3229	27.0302	27.3862	27.4764	27.8364	27.7145	27.5871	27.3724	27.4672	27.4233	27.4095	27.6569	27.5617	27.6174	27.4306	27.7791	27.4747	27.9192	27.304	27.6201	27.5486	27.4714	27.6661	-0.0238099	0.525013	0		-0.246721	0.0020394	-0.110085	0.162086	0
P09525	ANXA4	ANXA4;ANX4	30.7102	30.6399	30.4284	30.624	30.5782	30.7561	30.7217	30.5939	30.5505	30.5	30.6135	30.716	30.6535	30.6603	30.5496	30.6094	30.5129	30.7163	30.5643	30.5688	30.5762	30.6414	30.6444	0		0		0		0		0
P09543;P09543-2	CNP	CNP;NPPC;	28.1979	28.3193	28.2886	28.3488	28.0583	28.1157	27.9781	28.2497	28.2628	28.3091	28.3105	28.1041	27.9155	28.072	27.9533	28.4308	28.3395	28.3211	28.3858	27.9581	28.0448	27.9858	28.0548	0		0		0.235122	1.36535e-12	0.231456	5.30666e-12	0.344451	9.14998e-20
P09601	HMOX1	HMOX1;bK286B10;HO-1	30.0422	29.939	29.9389	29.8843	30.2731	30.1746	30.2104	29.8571	29.9299	29.8752	30.0474	30.0312	29.9832	29.9137	30.0402	29.958	29.9012	29.9185	29.9492	30.0691	30.1589	30.0322	30.1544	-0.22981	4.40245e-06	-0.106202	0.017699	-0.260464	1.65519e-07	-0.0708361	0.102508	-0.181062	0.000391366
P09622;P09622-2;P09622-3	DLD	DLD;DLDH;E3;GCSL;LAD;OGDC-E3	29.4621	29.4114	29.2783	29.2715	29.2966	29.3618	29.2232	29.433	29.3589	29.2602	29.4921	29.2604	29.3108	29.2309	29.2848	29.5443	29.5564	29.3983	29.2265	29.2084	29.2691	29.2815	29.2685	0		-0.00107865		0.0596874	0.191554	0.0956041	0.0625735	0.150942	0.0114998
P09651-2	HNRNPA1	HNRNPA1;ALS20;hnRNP-A1;HNRPA1	33.6833	33.7341	33.7882	33.7749	33.4692	33.3784	33.3127	33.7979	33.8405	33.8061	33.9632	33.4713	33.6477	33.5781	33.617	33.9007	34.0026	34.0044	34.0732	33.6519	33.6811	33.8286	33.6069	0.195769	0.000522669	0.293109	4.49605e-08	0.35237	1.58483e-10	0.2872	1.94586e-08	0.314651	1.12942e-07
P09661	SNRPA1	SNRPA1;Lea1;U2A'	28.2627	28.1809	28.2802	28.2315	28.3321	28.4486	28.3625	28.4191	28.3095	28.2015	28.3033	28.4837	28.4193	28.391	28.521	28.2273	28.4275	28.5222	28.2557	28.4415	28.518	28.3977	28.4627	0		0		-0.133102	0.000265867	-0.0630412	0.0294396	-0.00419923
P09669	COX6C	COX6C;	29.0831	28.8259	28.9424	28.9957	29.1443	29.013	29.2202	28.9267	28.8376	28.7855	28.261	29.2188	28.7892	28.7472	28.6428	29.1499	28.9721	29.0502	28.9829	28.8443	28.9008	28.8174	29.0602	-0.299829	0.0296181	-0.217615	0.0814968	-0.174519	0.170841	-0.171908	0.166907	0.151251	0.269804
P09874	PARP1	PARP1;ADPRT;ARTD1;PARP;PPOL	29.1043	29.1855	29.2406	29.2757	29.1786	29.1819	29.1607	29.1555	29.1469	29.1663	29.1947	29.1122	29.152	29.1502	29.1997	29.2683	29.2399	29.1504	29.1515	29.2243	29.2481	29.132	29.1939	-0.00926446		0		0		0		0
P09884	POLA1	POLA1;NSX;p180;POLA	26.141	26.0002	26.0389	26.1052	25.907	25.9967	25.9204	26.1446	25.9012	25.9208	26.3536	25.9115	26.0933	25.9054	26.0911	25.8728	25.8765	25.9831	26.0873	26.0112	26.0741	26.0438	25.9471	0		0		0		0		0
P09936	UCHL1	UCHL1;PARK5;PGP9.5;Uch-L1	32.7796	32.8644	32.8842	32.9908	33.0583	33.0401	32.8509	33.0124	32.8732	32.8977	32.925	32.898	32.9851	32.9129	33.106	32.7746	32.9017	32.8973	32.9925	33.0398	33.0478	32.918	33.0892	0		0		0		0		0
P09960;P09960-4;P09960-2;P09960-3	LTA4H	LTA4H;	29.3696	29.2565	29.1984	29.2804	29.2631	29.3837	29.3605	29.152	29.2919	29.4228	29.3827	29.3766	29.3608	29.3738	29.3134	29.4713	29.2754	29.3118	29.4644	29.3474	29.4608	29.3331	29.3771	0		0.0337054	0.239438	-0.0464227	0.213715	-0.00672804		0
P09972	ALDOC	ALDOC;	30.4015	30.3023	30.2794	30.1274	30.1487	30.542	30.6299	30.3605	30.4083	30.3525	30.7217	30.5614	30.4181	30.4971	30.55	30.2899	30.0932	30.3306	30.1884	30.0612	29.6186	30.155	30.049	0.0766547	0.609119	-0.38099	0.00240277	-0.109938	0.190779	0		0.23876	0.0216931
P0C0L5;P0C0L4;P0C0L4-2	C4B;C4A	C4B;C4A;C4;C4A2;C4A3;C4A4;C4A6;C4S;CO4;CPAMD2;RG;C4B1;C4B3;C4F;CH;CPAMD3	23.7301	23.5833	22.9528	23.542	23.6934	24.123	24.1766	22.9351	25.4868	26.6606	26.1313	23.5273	23.6681	23.6121	23.5715	23.0391	26.4066	26.286	26.0537	23.429	23.5136	23.5252	24.1761	-0.435252	0.514022	-0.398788	0.520604	-0.547319	0.418739	1.71351	0.0354671	2.10616	0.0488846
P0CG12	CHTF8	CHTF8;CTF8;FLJ20400	26.5294	26.4421	26.7349	26.6299	24.2028	24.0739	23.6608	26.892	26.7145	26.4908	26.7491	24.329	23.6038	23.7264	24.1847	26.8305	26.6672	26.5388	26.3938	24.5835	24.058	24.6153	24.4806	-0.0147864		0.424581	0.0058221	2.53083	0	2.7166	0	2.32514	6.33865e-26
P0DI83	RAB34	RAB34;NARR;RAB39;RAH	26.6444	26.1945	26.6732	26.308	26.6326	26.6931	26.4578	26.237	26.598	26.2069	26.3063	26.7492	26.3735	26.4226	26.526	24.3622	26.14	26.1248	22.6581	23.3813	26.2895	26.2032	26.3109	0		-0.976093	0.12324	0		-0.0800626	0.746376	-0.523994	0.437086
P0DJ93	SMIM13	SMIM13;C6orf228	25.3001	25.3519	25.7218	25.3203	25.5824	22.973	25.1693	25.7957	25.3785	25.7665	25.699	25.5577	25.3096	25.3811	25.458	25.3562	25.1827	26.0456	25.6329	25.3672	25.7294	25.2172	25.2664	0		0		0		0		0
P0DMM9;P0DMN0;P0DMM9-3;P0DMM9-2	SULT1A3;SULT1A4	SULT1A3;SULT1A4;STM;TL-PST;	27.9824	28.1298	28.0433	28.0397	27.7744	27.9194	27.7784	28.1841	28.0035	28.009	28.2049	27.9705	27.8858	27.9053	27.7861	28.152	28.1911	28.1019	28.0903	28.0882	27.9432	28.0651	28.0242	0.0734559	0.187682	0.209765	0.00076849	0.232524	0.000371552	0.222338	1.01813e-05	0.096088	0.0989966
P0DMV8;P0DMV9;P0DMV8-2	HSPA1A;HSPA1B	HSPA1A;HSPA1B;HEL-S-103;HSP70-1;HSP70-1A;HSP70-2;HSP70.1;HSP70.2;HSP70I;HSP72;HSPA1;HSP70-1B;HSX70	32.0479	32.1032	32.0482	32.115	32.4176	32.465	32.3935	32.0886	31.9387	32.1272	32.1069	32.2427	32.2784	32.2411	32.3311	32.0388	32.1258	32.0623	32.1759	32.3866	32.3262	32.3071	32.2888	-0.15622	0.00109806	-0.0918667	0.039305	-0.338667	1.08935e-09	-0.211647	7.61028e-07	-0.243136	9.72211e-07
P0DP25;P0DP24;P0DP23	P0DP25;P0DP24;P0DP23	P0DP25;P0DP24;P0DP23	31.3874	31.3562	31.2503	31.5404	31.6655	31.2776	31.3781	31.4542	31.2492	31.4536	31.2885	31.2243	31.4179	31.3453	31.5455	31.2538	31.46	31.5865	31.3206	31.635	31.5994	31.3981	31.4527	0		0		0		0		0
P0DPB6	P0DPB6	P0DPB6	26.7411	26.9058	26.9646	26.9691	26.9576	26.6943	26.7447	26.9557	27.1387	26.8802	26.8924	26.7017	26.8062	26.8381	26.7732	27.0073	26.7493	26.8978	26.8975	26.7565	26.8595	26.7748	26.6756	0		0		0.0833162	0.0523678	0.149595	0.00255445	0.0778095	0.0813251
P0DPD7;P0DPD8	P0DPD7;P0DPD8	P0DPD7;P0DPD8	25.3137	25.4408	25.3756	25.5058	25.2704	24.9598	22.9485	25.4272	25.332	23.7104	25.7551	22.9926	25.4927	24.0717	23.956	25.4085	25.2122	25.1648	25.3445	23.3707	23.2246	22.8771	23.845	0		-0.639583	0.064811	0.940209	0.0154536	0.607386	0.0862947	1.65374	0.000646793
P0DPI2;A0A0B4J2D5;P0DPI2-2;A0A0B4J2D5-2	P0DPI2;A0A0B4J2D5;P0DPI2-2;A0A0B4J2D5-2	P0DPI2;A0A0B4J2D5;P0DPI2-2;A0A0B4J2D5-2	27.5908	27.7331	27.7151	27.7882	27.6788	27.7178	27.6652	27.7383	27.5774	27.734	27.9634	27.9969	27.8748	27.992	27.7535	27.5699	27.864	27.859	27.6881	28.0261	27.9384	27.8185	27.8267	0.221553	0.00628001	0.198915	0.0088097	0.0211023		-0.126838	0.1151	-0.16696	0.0762029
P10070;P10070-1;P10070-2	GLI2	GLI2;HPE9;THP1;THP2	23.9444	23.3842	24.2862	23.6983	23.959	23.831	24.2226	24.2978	24.3333	24.3357	24.0793	23.9159	24.1159	24.1141	23.4512	24.2149	24.175	24.2868	24.2207	24.5675	24.349	24.1266	24.0571	0		0.226825	0.0203101	-0.112275	0.374923	0.219672	0.0512398	0
P10109	FDX1	FDX1;ADX;FDX	26.1709	25.7449	25.8504	26.0406	26.1066	25.9748	26.1233	23.4005	26.265	26.0889	26.0875	26.4208	26.1777	26.0477	26.3934	26.0649	25.7994	26.366	26.0254	26.646	26.5018	26.3772	26.6782	0		0		0		0		0
P10124	SRGN	SRGN;PPG;PRG;PRG1	23.6733	23.1045	24.3553	23.5853	24.0336	24.1438	23.9718	22.5781	23.6363	22.8389	22.6682	24.4216	24.307	24.5077	24.318	23.491	22.8624	24.0841	23.4065	24.0123	22.8901	22.7009	24.0902	0.274326	0.367844	-0.461108	0.0616119	-0.214524	0.266233	-1.23327	0.000437713	0
P10155;P10155-5;P10155-3;P10155-4;P10155-2	TROVE2	TROVE2;RO60	27.2435	27.3639	27.301	27.4067	26.9796	27.4078	27.3007	27.551	27.4159	27.1804	27.6141	27.3495	27.315	27.5017	27.3449	27.3577	27.5061	27.4378	27.4351	27.4246	27.3759	27.4769	27.3303	0		0		0		0		0
P10253	GAA	GAA;	26.7862	26.9166	26.7073	26.7091	26.8989	27.17	26.7992	26.869	26.5992	26.8419	26.8058	26.9229	27.0264	27.1029	26.9716	27.059	27.0805	27.1678	27.0892	27.2035	27.1591	27.1372	27.131	0		0.141375	0.0112699	-0.135531	0.00364516	-0.136347	0.00377126	0
P10301	RRAS	RRAS;R-Ras	27.0251	27.1621	27.0877	27.0519	27.2696	27.2107	27.0423	27.1808	27.1307	27.1683	27.4651	27.0803	27.2137	27.345	27.1359	27.2975	27.3477	27.5125	27.1561	27.1797	27.093	27.2619	27.2744	0		0.00583559		-0.0651164	0.0878799	0		0.0744624	0.0560244
P10398	ARAF	ARAF;ARAF1	25.9976	26.4329	26.1235	26.0348	26.0887	26.1753	25.9129	26.1192	26.3119	25.8863	26.097	26.0933	25.8497	26.098	25.9107	26.1617	26.2647	25.6414	25.7153	26.0945	26.0853	25.9864	26.0043	0		0		0		0		0
P10412	HIST1H1E	HIST1H1E;H1-4	30.654	26.3693	24.0593	26.3277	25.827	26.2515	31.2149	26.2902	24.4711	24.0566	23.9323	29.4733	23.5051	22.5045	23.162	25.0774	22.5759	24.4212	22.6504	22.8568	23.6897	22.8069	26.795	-1.95926	0.0232435	-2.50962	0.00312841	0		0		0
P10451-5;P10451;P10451-4;P10451-2;P10451-3	SPP1	SPP1;CXXC1;BNSP;BSPI;ETA-1;OPN	24.3651	24.9746	24.8781	24.9262	24.9441	24.529	24.3145	24.6327	24.4103	24.6941	24.2176	24.726	24.092	24.3469	24.2502	23.7117	24.143	24.6127	24.5052	24.4252	24.3262	23.752	24.4911	0		-0.155646	0.109617	0.180477	0.0709697	0		0
P10515	DLAT	DLAT;DLTA;E2;PDC-E2	27.3667	27.1298	27.0594	27.1673	27.4471	27.337	27.4979	26.9074	27.1618	27.0678	27.4008	27.2279	27.2539	27.1458	27.0799	27.0425	27.1182	27.2317	27.07	27.1646	27.1672	27.3295	27.1643	0		0		0		0		0
P10586;P10586-2	PTPRF	PTPRF;LAR	29.4824	29.5426	29.5849	29.5086	29.4168	29.4398	29.4092	29.574	29.7545	29.6598	29.7505	29.5927	29.6294	29.6051	29.7073	29.7189	29.6773	29.5373	29.6655	29.7029	29.5952	29.5377	29.7348	0.19894	9.56747e-05	0.19078	1.64434e-05	0.0829396	0.0417165	0.0573937	0.195072	0
P10599;P10599-2	TXN	TXN;TRX	33.7191	33.6246	33.6391	33.7544	33.7144	33.6425	33.7997	33.756	33.6701	33.6364	33.5818	33.5465	33.8511	33.6672	33.7168	33.5597	33.7653	33.7785	33.8193	33.6601	33.6868	33.731	33.6259	0		0		0		0		0
P10606	COX5B	COX5B;	28.7779	28.5433	28.7147	28.5111	28.9507	28.8564	29.0388	28.5101	28.5577	28.6867	28.6056	28.6349	28.6255	28.4467	28.7202	28.6724	28.5456	28.8021	28.7444	28.6973	28.7051	28.635	28.8112	-0.34196	1.0138e-08	-0.213716	4.1672e-05	-0.289636	4.65115e-06	-0.0193834		0
P10619;P10619-2	CTSA	CTSA;GSL;PPGB	25.7895	26.1431	25.9465	25.9134	25.7354	25.8323	25.4932	25.8171	25.8725	25.7877	26.1476	25.8873	25.6718	25.9203	25.5715	26.1263	26.0865	25.752	25.8265	25.6379	25.9649	25.9649	25.9668	0		0		0		0		0
P10620;P10620-2	MGST1	MGST1;GST12;MGST-I	30.3062	30.3872	30.0513	30.2093	29.9328	30.0652	30.3711	29.8473	30.0263	30.0119	30.5118	30.1906	30.1121	30.4876	30.1667	30.2488	30.2192	30.0552	30.1645	30.1185	30.3065	30.2732	30.1321	0		0		0		0		0
P10636-2;P10636-5;P10636-6;P10636-8;P10636;P10636-3;P10636-9	MAPT	MAPT;DDPAC;FLJ31424;FTDP-17;MAPTL;MGC138549;MSTD;MTBT1;MTBT2;PPND;PPP1R103;tau	24.5581	24.6783	24.6331	24.7076	24.6348	24.1185	24.6182	24.6395	24.8291	24.5075	24.2124	24.6324	24.9185	24.7568	24.8139	24.9521	24.8343	24.6808	24.9371	24.6083	25.0127	24.5857	25.1433	0		0.111505	0.0208273	0		0		0
P10644;P10644-2	PRKAR1A	PRKAR1A;CNC1;PRKAR1;TSE1	27.6525	27.6978	27.6583	27.7279	27.9843	27.9059	27.9583	27.7717	27.6604	27.593	27.4705	27.8917	27.7546	27.869	27.7345	27.5373	27.6672	27.6203	27.6477	27.7867	27.7106	27.8709	27.7015	-0.136567	0.0257939	-0.176273	0.00225025	-0.25962	1.72989e-05	-0.204161	0.000193677	-0.149043	0.0188362
P10646;P10646-2	TFPI	TFPI;EPI;LACI;TFI;TFPI1	24.5744	24.951	24.7105	24.801	24.5975	22.7974	24.8561	25.0268	24.7784	25.2654	25.5721	24.8899	25.2965	25.1281	24.9777	24.9327	24.873	25.1483	25.1214	25.0338	25.086	25.3087	25.1942	0.646111	0.00561376	0.567951	0.00184772	0.236034	0.0571439	0.0564505	0.630665	0
P10746	UROS	UROS;	22.7795	24.0698	23.4607	23.7768	22.7632	25.4141	25.2182	25.5622	25.2688	25.4599	23.314	25.5756	25.1156	25.1722	24.9761	23.6314	23.4776	24.0951	26.1228	23.3775	24.1595	25.3779	25.4744	0.320185	0.220653	0		-0.467606	0.108544	0		0
P10768	ESD	ESD;	29.0256	29.2267	29.1688	29.1395	28.9144	29.108	28.9374	29.0307	29.0094	28.9919	28.9233	29.0703	28.93	29.17	28.9094	29.1277	28.9722	29.1696	28.968	28.9914	29.0162	29.1626	29.1158	0		0.0426919	0.116082	0.114623	0.0067448	-0.011165		0
P10809	HSPD1	HSPD1;GroEL;HSP60;SPG13	32.6118	32.5242	32.5111	32.6378	32.4977	32.4789	32.5833	32.5839	32.53	32.6695	32.7444	32.4152	32.512	32.4582	32.5792	32.5144	32.7681	32.9121	32.678	32.5655	32.5987	32.5667	32.4648	-0.0347299	0.448841	0.0168645		0.0471345	0.51222	0.146358	0.0618187	0.203286	0.00749358
P10909;P10909-4;P10909-6;P10909-5;P10909-2;P10909-3	CLU	CLU;APOJ;CLI;CLU1;CLU2;KUB1;SGP-2;SP-40;TRPM-2	27.6196	27.6022	27.798	27.6255	28.2952	28.0701	28.3685	27.4908	27.5376	27.4013	27.2437	27.7323	27.5852	27.7101	27.6663	27.1734	27.4379	27.4186	27.198	27.4238	27.4908	27.537	27.5513	-0.586827	3.14734e-12	-0.728958	3.17333e-20	-0.577165	8.04082e-13	-0.294958	7.85628e-05	-0.146609	0.0890518
P11021	HSPA5	HSPA5;BiP;GRP78	31.427	31.3406	31.3986	31.4084	31.5816	31.4713	31.4532	31.497	31.4754	31.5447	31.5643	31.5114	31.6247	31.4785	31.6645	31.4697	31.5911	31.5335	31.5597	31.6608	31.6399	31.5932	31.5656	0		0.0276773	0.148343	-0.116676	5.12775e-05	0		0
P11047	LAMC1	LAMC1;LAMB2	26.5187	26.5246	26.8123	26.6709	26.895	26.8636	26.7443	26.7343	26.7062	26.7997	26.5241	26.6994	26.8028	26.6861	26.7244	26.68	26.7201	26.8167	26.645	26.7227	26.7182	26.5953	26.6782	0		0		0		0		0
P11117	ACP2	ACP2;LAP	25.2547	25.5039	25.3519	25.5896	25.2071	25.2928	25.1102	25.3281	25.3544	25.2104	25.764	25.3956	25.7997	23.9494	25.1269	25.2118	25.4848	25.6043	25.5997	24.4234	25.562	25.341	25.7745	0		0		0		0		0
P11142;P11142-2	HSPA8	HSPA8;HSC70;HSC71;HSP73;HSPA10	32.9146	32.7563	32.8111	32.8937	33.0739	33.0103	32.9985	32.803	32.8582	32.8224	32.8269	32.8616	32.9941	32.8913	33.0376	32.7577	32.8324	32.921	32.9449	32.9075	32.9378	32.8958	32.9733	-0.090603	0.0660584	-0.106369	0.0217757	-0.189569	0.000147157	-0.123863	0.00488785	-0.0556062	0.274398
P11166	SLC2A1	SLC2A1;CSE;DYT18;DYT9;GLUT;GLUT1;HTLVR	28.9292	28.8831	28.9681	28.8434	28.95	28.8206	28.8393	29.0115	29.1501	28.9248	29.2171	28.9238	28.8661	29.0078	28.9268	28.9161	28.8844	28.9418	28.8821	28.8356	28.9494	28.8644	28.8819	0.0344522	0.247717	0		0		0.114912	0.00245652	0
P11169;Q8TDB8;Q8TDB8-2;Q8TDB8-4;Q8TDB8-5	SLC2A3;SLC2A14	SLC2A3;SLC2A14;GLUT3;GLUT14;SLC2A3P3	27.6322	27.55	27.6736	27.5584	27.7546	27.7436	27.8066	27.7799	27.6818	27.7759	27.6	27.6263	27.6742	27.7255	27.7966	27.5171	27.4963	27.7462	27.6183	27.5282	27.6329	27.3965	27.7011	0		-0.105992	0.00045438	-0.0731644	0.019328	0		0
P11171;P11171-4;P11171-2;P11171-5;P11171-6;P11171-3;P11171-7	EPB41	EPB41;4.1R;EL1	24.4769	24.6576	24.9307	24.7781	24.771	24.4305	25.047	24.6732	24.7842	24.8706	24.7186	25.0594	24.8943	24.8967	25.0096	25.0665	24.9242	25.145	24.7798	24.7826	24.3039	24.7401	24.9068	0.125864	0.0315432	0		0		-0.0562502	0.171165	0.203578	0.0192059
P11172;P11172-3;P11172-2;P11172-4	UMPS	UMPS;	28.3973	28.259	28.2971	28.3002	28.0355	28.0509	27.9508	28.177	28.2166	28.3178	28.5025	28.046	28.0247	28.1864	28.065	28.3472	28.2093	28.3843	28.2147	28.0233	28.0918	28.1714	28.062	0.072922	0.263988	0.0741602	0.229449	0.297767	0.000535591	0.233659	0.000123356	0.218684	0.00193391
P11177;P11177-2;P11177-3	PDHB	PDHB;PDHE1B	28.4013	28.2353	28.1459	28.2308	28.2394	28.1935	28.3547	28.162	28.2193	28.2152	28.3399	28.1819	28.2078	28.2056	28.2657	28.3157	28.1654	28.233	28.2072	28.2365	28.2943	28.1972	28.2661	0		0		0		0		0
P11182	DBT	DBT;	25.9646	26.5114	26.5384	26.142	26.1368	26.0553	26.0565	26.3137	26.5702	26.217	26.3266	26.0737	25.9552	26.1861	25.7794	26.391	26.2747	26.5738	26.3791	25.8906	26.1044	26.1542	26.3348	-0.0514601	0.475037	0.0227446	0.681567	0.181066	0.358299	0.289807	0.0671792	0.296855	0.0250847
P11216	PYGB	PYGB;	29.3865	29.5564	29.4248	29.5507	29.5509	29.4983	29.5288	29.4324	29.4849	29.2271	29.6222	29.4663	29.5324	29.4915	29.5468	29.4431	29.3926	29.2154	29.3262	29.4675	29.4717	29.4715	29.4545	0		-0.0116999		0		0		-0.0577965	0.00738723
P11233	RALA	RALA;RAL	26.7723	26.7475	26.6559	26.6417	27.0065	26.8744	26.7453	26.7876	26.761	26.6213	26.9025	27.0675	26.8416	27.0006	26.8995	26.6245	26.6845	27.0013	26.628	26.9666	26.8445	26.7685	26.8954	0.077901	0.233497	-0.000209344		-0.140278	0.0365299	-0.145388	0.0343563	-0.111633	0.112907
P11234;P11234-3;P11234-2	RALB	RALB;	25.4634	25.5517	25.781	25.5243	26.1962	26.1145	25.8188	25.8011	25.395	25.9168	25.9923	26.0236	26.2654	26.0043	26.235	26.0365	26.0026	26.1062	26.4413	25.951	26.1305	25.7704	25.8164	0		0		-0.357544	0.000243795	-0.15329	0.0499728	0.0759495	0.328005
P11274;P11274-2	BCR	BCR;ALL;BCR1;CML;D22S11;D22S662;PHL	24.5715	24.8577	24.425	24.8695	24.7179	24.7879	24.8577	25.2674	24.6711	24.7749	24.3146	24.7309	24.8297	24.7931	24.9668	24.5114	24.7569	25.0337	24.7417	24.9609	22.6515	24.4881	24.7238	0		0		0		0		0
P11279;P11279-2	LAMP1	LAMP1;CD107a	28.3471	28.1987	27.8842	27.9396	28.6657	28.1051	28.2639	28.1448	28.102	28.1721	28.0736	28.1702	27.8686	27.8705	27.9759	28.0056	28.3002	28.3032	28.1822	28.0252	27.7917	27.8998	28.0098	-0.40132	0.0032777	-0.4182	0.000816772	-0.263866	0.0385644	0.135453	0.249062	0.337358	0.0136338
P11310;P11310-2	ACADM	ACADM;ACAD1;MCAD;MCADH	25.7366	25.6121	25.4334	25.5283	25.2748	25.5759	25.4954	25.4838	25.5935	25.6087	25.4953	25.6384	25.5306	25.6614	25.5582	25.715	25.7824	25.8363	25.871	25.5572	25.7034	25.6418	25.7347	0		0.102255	0.059789	0		0		0.0982108	0.0571644
P11362;P11362-20;P11362-2;P11362-7;P11362-21;P11362-5;P11362-19;P11362-3;P11362-6;P11362-4;P11362-14;P11362-9;P11362-8	FGFR1	FGFR1;BFGFR;CD331;CEK;FLG;FLT2;H2;H3;H4;H5;KAL2;N-SAM	26.1401	26.2845	26.6244	26.1021	26.2685	26.2727	26.5695	26.0452	26.2389	26.2104	25.9257	26.1567	26.5294	26.3531	25.9143	26.0212	25.7276	26.0293	25.9265	26.0307	26.1785	26.1041	26.1206	-0.028481	0.527409	-0.170704	0.0922159	0		-0.104017	0.280962	-0.121838	0.271104
P11387	TOP1	TOP1;	28.2055	28.0706	28.2363	28.325	28.396	28.3317	28.3719	28.281	28.2382	28.2609	28.1455	28.2535	28.2828	28.2089	28.3384	28.4545	28.3679	28.2135	28.2575	28.3036	28.2799	28.2185	28.3444	-0.0414106	0.0710673	0		-0.0845571	0.0244765	-0.0262763		0
P11388;P11388-2;P11388-3;P11388-4	TOP2A	TOP2A;TOP2	28.8921	28.8111	28.8664	28.8521	28.8024	28.7783	28.7845	28.8537	28.8002	28.9103	28.9437	28.7194	28.6524	28.6754	28.6291	28.8307	28.8117	28.8747	28.7674	28.6503	28.5736	28.6737	28.6094	-0.12282	0.000235031	-0.155167	7.72963e-07	0.0666144	0.0403781	0.207176	3.08727e-12	0.226828	4.31513e-11
P11413;P11413-2;P11413-3	G6PD	G6PD;G6PD1	33.1095	33.2082	33.0744	33.1852	33.0846	33.1869	33.0555	33.1578	33.1099	33.1001	33.2545	33.1237	33.1583	33.172	33.0981	33.1377	33.16	33.1711	33.1293	33.1389	33.1512	33.1844	33.128	0		0		0		0		0
P11441	UBL4A	UBL4A;DXS254E;GDX;GET5;MDY2;TMA24;UBL4	26.3072	26.1635	26.2084	25.8072	26.4622	26.4473	26.3858	26.0076	26.1226	26.2985	25.9556	26.0908	26.3443	25.9486	26.1619	25.9882	26.387	26.3629	26.3543	26.3512	26.3518	26.0912	26.3412	-0.289863	0.00671713	-0.120488	0.0896601	-0.280122	0.00537208	-0.0407053	0.623008	0
P11498	PC	PC;PODXL;PCB	27.3298	27.2828	27.212	27.2543	27.2066	27.302	27.2237	27.2424	27.167	27.3318	27.3966	27.2486	27.1994	27.2497	27.1149	27.1999	27.1804	27.2969	27.1806	27.1331	27.1711	27.0679	27.1569	-0.0406051	0.371588	-0.108483	0.0551344	0.0271835	0.559377	0.0852792	0.0574368	0.103414	0.0467709
P11532;P11532-11;P11532-4;P11532-2;P11532-3;P11532-12;P11532-17;P11532-14;P11532-15	DMD	DMD;BMD;DXS142;DXS164;DXS206;DXS230;DXS239;DXS268;DXS269;DXS270;DXS272;MRX85	27.0898	27.451	27.2251	27.4991	26.3833	26.3138	26.0494	26.9816	27.5749	27.4215	27.1925	26.5025	26.5048	26.6975	26.8346	27.243	27.068	26.8204	26.9286	26.8667	26.6906	26.4561	26.7339	0.398594	0.0113203	0.434488	0.00333142	1.06501	2.35598e-10	0.67579	1.62317e-06	0.309967	0.0570968
P11586	MTHFD1	MTHFD1;MTHFC;MTHFD	29.6374	29.5167	29.554	29.5744	29.6303	29.7194	29.7076	29.532	29.4771	29.5259	29.6005	29.5391	29.6052	29.5657	29.6556	29.6129	29.5576	29.6263	29.5549	29.6099	29.6797	29.5827	29.5841	-0.0960283	0.0118844	-0.0672401	0.0115589	-0.11299	0.00205881	-0.0589621	0.0865177	-0.0224859
P11717	IGF2R	IGF2R;CD222;CI-M6PR;CI-MPR;CIMPR;M6P-R;MPR1;MPR300;MPRI	28.1604	28.2152	28.2333	28.1836	28.4214	28.3852	28.2602	28.2303	28.1354	28.2774	28.2742	28.2133	28.2311	28.3071	28.2344	28.1629	28.1746	28.2639	28.2432	28.1653	28.2254	28.1068	28.2546	-0.0901916	0.00573589	-0.134773	0.000173264	-0.129209	0.000873095	-0.0144758		0.0233826
P11766	ADH5	ADH5;ADH-3;ADHX;FDH;GSNOR	29.4897	29.3176	29.3415	29.1926	29.2188	29.4018	29.2696	29.2448	29.3085	29.2559	29.4247	29.3962	29.2893	29.3186	29.3114	29.2995	29.2234	29.2438	29.114	29.2925	29.299	29.3249	29.4403	0		0		0		0		-0.0645683	0.0268937
P11802	CDK4	CDK4;PSK-J3	26.1624	26.124	25.9785	25.9696	25.8374	25.8755	25.8302	26.0484	26.0652	25.9369	26.2192	25.6684	25.7193	25.674	25.7627	25.8756	25.6943	25.3514	25.8652	25.773	25.9163	25.7123	25.8267	-0.121695	0.136555	-0.0154543		0.21728	0.00472123	0.347416	0.000277834	-0.139755	0.0794492
P11908;P11908-2	PRPS2	PRPS2;	28.4839	28.2284	28.0688	28.0245	27.9802	28.1015	27.9031	28.2668	28.3124	28.1171	28.4058	27.6199	28.1851	27.8757	28.1706	28.5865	28.4913	28.067	28.0894	27.9808	27.9929	28.2397	28.2799	-0.00691935		0.119739	0.258129	0.154333	0.125436	0.246167	0.0349414	0.140798	0.350836
P11940;P11940-2;Q9H361	PABPC1;PABPC3	PABPC1;PABPC3;PAB1;PABP1;PABPC2;PABPL1;PABP3;PABPL3;tPABP	30.9261	30.8577	30.788	30.9062	30.8954	30.8614	30.8059	30.782	30.9396	30.6739	30.9532	30.8521	30.8799	30.8824	30.8553	30.9161	30.7986	30.7788	30.6712	30.8514	30.8772	30.8364	30.9046	0		0		0		0		0
P12004	PCNA	PCNA;	31.1171	30.8458	30.8782	30.8862	30.979	30.9381	30.8521	31.0608	30.9658	30.9813	30.9906	30.8052	31.0118	30.8491	30.9818	31.0107	31.1011	31.3003	31.187	30.9722	30.9281	30.9461	30.8528	0		0		0		0.0487412	0.108673	0.22279	1.51345e-06
P12074	COX6A1	COX6A1;COX6A	29.7648	29.9683	29.4971	29.8526	29.308	29.6938	29.4105	29.9901	29.9564	30.0032	30.0439	29.7334	30.2002	30.0558	29.7527	30.0854	30.3989	30.1426	30.5916	29.997	30.1022	30.2204	30.3095	0.434111	0.0014205	0.620598	1.04608e-05	0.241509	0.0383832	0.0713182	0.525755	0.100592	0.460724
P12081;P12081-4;P12081-3;P12081-2	HARS	HARS;HARS1	28.2683	28.3317	28.2277	28.2378	28.2689	28.2565	28.3781	28.1347	28.2575	28.0341	28.4286	28.2121	28.1018	28.161	28.0651	28.1564	28.1488	28.3386	28.1444	28.0551	28.1767	28.1539	28.1911	0		0		0		0		0
P12235	SLC25A4	SLC25A4;ANT1;PEO2;PEO3;T1	26.1465	25.9838	26.0962	26.189	25.9669	26.2882	26.1808	26.1137	26.284	25.9619	26.1662	25.4853	26.0545	25.9596	25.9769	26.0715	26.4522	26.0505	26.1554	26.0488	26.0661	26.0277	25.9268	0		0		0		0		0
P12236	SLC25A6	SLC25A6;ANT3;ANT3Y;MGC17525	32.1267	32.094	32.162	32.2497	32.1884	32.1653	32.2356	32.0888	32.1505	32.1875	32.0705	32.089	32.0794	32.1246	32.1215	32.1642	32.264	32.2471	32.2487	32.0855	32.0839	32.0726	32.0702	-0.0980278	0.0115011	-0.11811	0.00194204	-0.039256	0.22374	0.0140751		0.180539	3.9067e-07
P12268	IMPDH2	IMPDH2;	29.3615	29.3982	29.3803	29.4678	29.6468	29.6597	29.5852	29.4019	29.3543	29.2706	29.672	29.7171	29.8106	29.7543	29.773	29.4911	29.4862	29.5684	29.4577	29.7747	29.7965	29.7585	29.7404	0.151222	0.0321842	0.141699	0.0321858	-0.213402	0.00192573	-0.327582	2.16425e-07	-0.298823	4.10416e-05
P12270	TPR	TPR;	28.1424	28.1455	28.184	28.2094	28.3287	28.1541	28.1715	28.3323	28.2742	28.2658	28.2075	28.209	28.1755	28.1713	28.23	28.2642	28.3319	28.4184	28.2883	28.2867	28.2526	28.1795	28.284	0		0.0333431	0.280883	-0.028757	0.317968	0.0364165	0.0967001	0.0647164	0.0625036
P12429	ANXA3	ANXA3;ANX3	28.5321	28.2364	28.5057	28.5067	28.6705	28.4601	28.7146	28.3339	28.6554	28.4219	28.6061	28.4023	28.5829	28.4931	28.5575	28.4783	28.5231	28.4792	28.429	28.5764	28.7568	28.635	28.608	0		0		0		0		0
P12532-2;P12532	CKMT1A	CKMT1A;CKMT1	25.152	25.3683	25.2002	25.4132	25.3208	25.0073	24.9284	25.3522	25.2667	24.9983	25.3671	25.288	25.1925	25.1308	25.0958	25.3818	25.1611	25.5985	25.4053	25.3627	25.3072	25.4154	25.2199	0		0.0870566	0.0233975	0		0		0
P12694;P12694-2	BCKDHA	BCKDHA;MSU;OVD1A	26.229	26.3726	26.0899	26.463	26.0451	26.3766	26.3038	26.4501	26.2379	26.0683	26.1126	26.1773	26.562	26.5729	25.7663	26.0968	26.0565	26.2087	26.2939	26.158	26.191	26.2424	26.2917	0		0		0		0		0
P12814;P12814-3;P12814-2;P12814-4	ACTN1	ACTN1;	30.7593	30.7774	30.8277	30.8381	30.7923	30.6878	30.8415	30.8794	30.8749	30.8157	30.9606	30.8389	30.9457	30.9582	30.9487	31.0024	30.9387	30.9793	30.9651	30.9273	30.9443	30.867	30.8593	0.108869	8.95194e-06	0.101816	0.00042056	0		-0.00220561		0.0549573	0.0961842
P12830;P12830-2	CDH1	CDH1;FZR1;CD324;UVO;uvomorulin	27.1534	26.9517	27.0544	27.1429	27.2398	27.3109	26.9922	27.0876	26.8952	27.1146	27.0529	27.1694	26.9668	26.9051	26.8474	27.3119	27.4972	27.594	27.4279	27.0241	27.1769	27.1947	27.0457	-0.104827	0.0369386	0		-0.010257		0		0.332162	4.85841e-07
P12931;P12931-2	SRC	SRC;ASV;c-src;SRC1	28.044	28.0334	27.8841	27.996	28.0772	28.1739	28.304	27.9395	27.9224	27.9387	28.1051	28.2655	28.2891	28.1953	28.1733	27.954	27.9473	28.0586	28.0797	28.0858	28.1207	28.2325	28.2111	0.0402177	0.260421	-0.0132664		-0.169583	0.00082956	-0.218591	0.000797977	-0.147457	0.00329698
P12955;P12955-3;P12955-2	PEPD	PEPD;	28.4997	28.6356	28.5157	28.5319	28.3791	28.8311	28.4719	28.5163	28.4496	28.5016	28.6525	28.5854	28.6189	28.7345	28.6492	28.6165	28.5956	28.5616	28.616	28.6412	28.7408	28.7958	28.5509	0		0		0		0		0
P12956;P12956-2	XRCC6	XRCC6;D22S671;D22S731;G22P1;KU70;ML8	30.711	30.6671	30.6263	30.7257	30.7364	30.738	30.7017	30.7957	30.6864	30.6043	30.8311	30.705	30.7336	30.6608	30.7173	30.6568	30.674	30.6915	30.71	30.8132	30.7623	30.733	30.7455	0		0.0130053		-0.02328		0		-0.0388348	0.234701
P13010	XRCC5	XRCC5;KARP-1;KU80;Ku86;KUB2	30.7968	30.8376	30.7062	30.7934	30.7726	30.7782	30.7975	30.7155	30.6751	30.5627	30.9585	30.7627	30.8343	30.8471	30.8038	30.7192	30.7277	30.5316	30.6403	30.7584	30.8254	30.8938	30.772	0		0		0		0		-0.0359055	0.0161579
P13051;P13051-2	UNG	UNG;DGU;HIGM4;UDG;UNG1;UNG2	26.1501	26.5231	26.4443	26.6613	25.8331	26.1943	26.2819	26.3307	26.5542	26.0876	26.0864	26.2626	26.1515	26.0076	26.0836	26.2826	26.2116	26.189	26.2244	26.3121	26.3954	26.0044	26.2883	0		0		0.170885	0.00868929	0		0
P13073	COX4I1	COX4I1;COX4;COX4-1	30.9116	30.8726	30.8896	30.8592	30.9512	30.7867	30.9507	30.8539	30.7608	30.8015	30.6342	30.889	30.8217	30.8935	30.8285	30.872	30.983	30.7327	30.6331	30.8775	30.8439	30.7594	30.9883	0		0		0		-0.0091297		0
P13196	ALAS1	ALAS1;ALAS;ALAS3	24.3527	23.3376	25.9721	24.4808	24.6594	25.0536	24.7432	23.1123	24.6776	24.0736	23.7169	24.4371	24.5406	24.4397	24.5869	24.2912	24.5027	24.294	24.1066	24.6382	24.8452	24.7487	24.6765	0		0		0		-0.297016	0.0238444	0
P13473;P13473-2;P13473-3	LAMP2	LAMP2;CD107b	28.2315	28.3417	28.3957	28.3957	28.358	28.3327	28.3354	28.5368	28.4792	28.6404	28.6961	28.0435	28.184	28.2008	28.3204	28.4817	28.6743	29.0219	28.874	28.2004	28.3919	28.3543	28.3064	-0.150791	0.0543377	-0.0290238	0.560267	0.000702431		0.392254	2.32466e-06	0.510175	0.00642004
P13489	RNH1	RNH1;RNASEH1P1;RAI;RNH	29.329	29.3075	29.2749	29.3474	29.3562	29.2425	29.3249	29.2132	29.4232	29.3831	29.5544	29.2816	29.276	29.3962	29.3554	29.446	29.3986	29.4821	29.4917	29.39	29.3689	29.4299	29.3758	0		0.0348979	0.0151454	0		0		0
P13498	CYBA	CYBA;p22-PHOX	27.6869	28.0057	27.7495	27.9379	28.1843	28.218	27.8368	28.1301	27.7733	27.6238	28.0319	28.3774	28.2516	28.1454	28.1087	27.7111	28.0204	28.052	27.6921	27.9497	27.8997	28.0109	28.0619	0.162305	0.236631	-0.0913274	0.46473	-0.21178	0.160111	-0.320847	0.0099211	-0.0975935	0.474741
P13611;P13611-5;P13611-2;P13611-3;P13611-4	VCAN	VCAN;CSPG2;PG-M	26.289	26.4134	26.2299	26.3736	26.1967	26.4168	26.3077	26.5072	26.1275	26.3501	26.3467	26.3393	26.3101	26.2335	26.2099	26.8784	26.7749	26.7189	26.4443	27.0074	27.0764	27.0584	27.1631	-0.0038398		0.69282	1.43728e-25	0		0		-0.382478	1.42104e-06
P13639	EEF2	EEF2;EEF-2;EF2	32.4487	32.4365	32.4453	32.4452	32.4803	32.4504	32.4056	32.3358	32.4715	32.3724	32.5206	32.49	32.5014	32.4654	32.5088	32.3537	32.3111	32.2177	32.2867	32.4186	32.3832	32.3888	32.3695	0.0269426	0.0994348	-0.0505302	0.0990276	0		-0.0294537	0.0587903	-0.0944243	0.00384436
P13667	PDIA4	PDIA4;ERP70;ERP72	29.8897	29.8719	29.847	29.8574	29.9273	29.9856	29.9705	30.038	29.8594	30.0145	29.8709	30.0364	30.0346	29.9662	29.9973	30.02	29.8734	29.9588	29.8468	29.9024	30.0097	29.909	29.9283	0.0153885		0		-0.0364296	0.0104467	0		0
P13674-2;P13674-3;P13674	P4HA1	P4HA1;C-P4Halpha(I);P4HA	26.8274	27.0047	27.0038	27.0872	27.2405	27.0777	27.2882	27.2644	27.3672	27.2523	27.2536	27.4585	27.424	27.461	27.4991	27.0777	27.0829	27.3201	27.0615	27.3573	27.1311	27.1506	27.2068	0.247077	2.9613e-05	0		-0.192548	0.000986347	-0.122192	0.0153163	-0.039397	0.318397
P13693;P13693-2	TPT1	TPT1;fortilin;TCTP	31.0182	30.9668	30.9614	30.7676	31.014	30.8122	30.9194	31.1581	30.9357	30.8465	30.917	30.8574	30.8755	30.8838	30.9527	30.7452	31.1414	30.9937	30.9718	30.8753	30.9153	30.8547	31.1965	0		0		0		0		0
P13716;P13716-2	ALAD	ALAD;ALADH;PBGS	25.0623	25.171	25.3801	25.2927	24.1793	25.3403	24.0679	25.3972	25.332	25.6372	25.9511	25.4583	25.1577	25.4627	24.6879	25.9202	25.8137	25.8501	25.3919	23.672	23.2909	24.0684	23.6763	0.709842	0.0129996	-0.793866	0.00318337	0.711956	0.00907289	0.435113	0.0848048	2.32749	8.15134e-14
P13797;P13797-2;P13797-3	PLS3	PLS3;T-plastin	30.0499	29.9791	30.0506	30.0354	30.1309	30.154	30.1463	30.0683	29.9727	29.9959	30.0541	30.0669	30.066	30.093	30.096	30.0454	30.1446	30.1595	30.0989	30.0955	30.1606	30.1283	30.1006	-0.037954	0.0481829	0		-0.0821498	9.94105e-06	-0.0517363	0.0224251	0
P13798	APEH	APEH;D3F15S2;D3S48E;DNF15S2	27.262	27.1015	27.015	27.1636	26.9668	27.1181	27.0171	26.9991	26.9805	27.1751	27.2615	26.9171	27.0354	27.1127	27.1789	27.0193	26.9666	27.046	27.0015	27.1116	27.0617	27.1364	26.9992	0		0		0		0		0
P13804;P13804-2	ETFA	ETFA;EMA;GA2;MADD	31.6659	31.5597	31.5608	31.5077	31.5465	31.697	31.7883	31.498	31.4366	31.5681	31.6289	31.7001	31.5797	31.6084	31.5189	31.5098	31.6078	31.5945	31.5472	31.455	31.5228	31.5565	31.558	0		0		0		0		0
P13807;P13807-2	GYS1	GYS1;GSY;GYS	25.6985	25.9766	25.7127	25.7296	25.6565	25.5403	25.6315	25.5506	26.0367	25.8803	25.8111	25.8325	25.6865	25.8095	25.6434	25.5792	25.37	25.4582	25.558	25.4683	25.4269	25.6541	25.6577	0.0206161		-0.145895	9.3462e-05	0		0		0
P13861;P13861-2	PRKAR2A	PRKAR2A;PRKAR2	26.8716	26.9205	26.7133	26.7646	26.8494	26.6901	26.7236	26.7514	26.8087	26.5575	26.7446	26.8614	26.6292	26.4984	26.5065	26.6659	26.6655	26.8056	26.5445	26.4859	26.6486	26.7519	26.6373	0		-0.0166684		0.0734004	0.0347406	0		0
P13929;P13929-3;P13929-2	ENO3	ENO3;	25.7408	25.5645	25.6945	25.9933	25.7791	23.5498	25.4329	26.0567	25.7991	26.1716	25.9497	25.5806	23.5913	22.7959	25.7433	26.0118	26.4465	25.9378	25.9524	23.769	25.4802	25.4037	25.5161	-0.426972	0.219354	0		0.446181	0.166105	1.09603	0.00904185	0.850329	0.0417541
P13984	GTF2F2	GTF2F2;BTF4;RAP30;TFIIF	26.7532	26.9149	26.9191	26.9052	26.7382	26.5881	26.5158	26.9783	26.793	26.9954	26.7349	26.7391	26.8394	26.7935	26.8016	26.8376	26.968	27.3487	27.5564	26.7993	26.7781	26.6824	26.8905	0.13106	0.214015	0.108765	0.268317	0.202388	0.0577784	0.0813683	0.441617	0.433543	0.00119652
P13987;P13987-2	CD59	CD59;16.3A5;EJ16;EJ30;EL32;G344;MIC11;MIN1;MIN2;MIN3;MSK21;p18-20	29.7082	29.6102	29.9306	29.8192	29.7487	29.5182	29.5285	29.8326	29.9661	29.8343	29.493	29.748	29.5572	29.592	29.8507	29.8062	29.8913	29.8555	29.7374	30.2371	29.8379	29.6208	30.0057	0		0.0888567	0.0450034	0		0		0
P13995;P13995-2	MTHFD2	MTHFD2;	28.1876	28.2583	28.2724	28.1154	28.5724	28.538	28.417	28.2458	28.4064	28.2043	28.5751	28.3533	28.5514	28.4215	28.586	28.1778	28.3663	27.9059	28.387	28.467	28.483	28.4538	28.3016	0		-0.00393781		-0.187857	0.00130757	-0.0340423	0.198335	-0.206815	0.00100664
P14174	MIF	MIF;S100A9;GIF;GLIF	31.664	31.6164	31.455	31.6135	31.7151	31.7999	31.5745	31.5034	31.5321	31.4217	31.7118	31.6084	31.6432	31.5197	31.6914	31.4567	31.754	31.6276	31.6982	31.5382	31.4834	31.7828	31.5037	0		0		0		0		0
P14209;P14209-3;P14209-2	CD99	CD99;MIC2	28.6955	28.9316	28.974	28.9931	29.1504	28.9896	29.0357	29.1487	28.9305	28.9678	28.9466	29.1429	29.0696	29.179	29.019	28.6446	29.032	29.2269	29.2323	29.0655	29.1117	28.9507	28.9706	0		0		-0.0337014	0.0889632	0		0
P14314-2;P14314	PRKCSH	PRKCSH;G19P1;GIIB;PCLD;PLD1;VASAP-60	29.7239	29.6356	29.7	29.5535	29.7838	29.6278	29.538	29.7288	29.6543	29.754	29.4545	29.6528	29.4801	29.5299	29.6817	29.6005	29.6254	29.9354	29.7109	29.7268	29.6054	29.559	29.8189	0		0		0		0		0
P14324;P14324-2	FDPS	FDPS;	29.6405	29.6215	29.604	29.7591	29.8885	29.7962	29.8077	29.6414	29.8566	29.6306	29.6532	29.8223	29.9598	29.9724	29.825	29.5673	29.6272	29.4027	29.6793	29.6284	29.7696	29.6671	29.6456	0.0763164	0.267226	-0.140096	0.0302052	-0.166782	0.0113394	-0.204461	0.00160973	-0.118053	0.0939702
P14373;P14373-2	TRIM27	TRIM27;RFP;RNF76	24.0803	24.0542	24.4053	24.2954	24.1932	24.5294	23.6816	24.3135	24.4955	24.3647	24.437	24.4328	24.1115	24.1048	24.3723	24.1739	24.2628	24.2107	24.033	24.3195	24.4098	24.2128	24.4953	0		0		0		0.0646672	0.119404	0
P14406	COX7A2	COX7A2;COX7AL;COXVIIa-L	27.3241	27.2158	27.1469	27.1444	27.0305	27.1294	27.234	26.7058	26.9688	27.1927	27.4352	27.0027	26.9361	26.9695	27.0077	27.018	27.251	27.0853	23.8611	27.0226	27.3074	27.4455	27.4051	0		0		0		0		0
P14550	AKR1A1	AKR1A1;ALR;DD3	31.213	31.1458	31.1977	31.1353	30.9999	31.203	31.2881	31.2284	31.0202	31.0385	31.233	31.0089	31.0896	31.1473	30.9312	31.0949	31.1855	31.1904	31.098	30.9227	30.9843	31.1915	31.1125	0		0		0		0		0
P14618-2	PKM	PKM;OIP3;PK3;PKM2;THBP1	26.6276	26.6305	26.9877	26.5533	26.3315	26.6139	26.2906	27.0067	26.6046	26.6845	26.5395	26.8215	26.4526	26.6223	26.5956	26.7925	26.8602	26.4517	26.4725	26.579	26.7301	26.2346	27.163	0		0		0		0		0
P14618;P14618-3	PKM	PKM;OIP3;PK3;PKM2;THBP1	34.017	34.0132	33.9297	33.9522	33.7782	33.7882	33.9427	33.9606	33.9807	33.951	34.2704	33.9097	33.9775	33.9495	33.958	33.9895	34.0536	34.0767	34.0005	33.8452	33.9012	33.9602	33.8644	0.116266	0.0495401	0.0530784	0.293774	0.138002	0.0237522	0.103072	0.0523742	0.148925	0.0163109
P14625	HSP90B1	HSP90B1;GP96;GRP94;TRA1	31.2714	31.1992	31.2152	31.2264	31.2574	31.2357	31.3279	31.2615	31.2793	31.2785	31.2505	31.4143	31.4047	31.3345	31.4055	31.3079	31.2314	31.408	31.3188	31.3574	31.3613	31.3106	31.3372	0.0892078	0.0050897	0.0346711	0.129774	-0.054506	0.137955	-0.0973749	0.000381396	-0.000321955
P14635;P14635-2	CCNB1	CCNB1;CCNB	26.7064	26.6611	26.6535	26.7598	26.424	26.3339	26.4708	26.5176	26.6744	26.3957	26.536	26.2317	26.0973	26.3507	26.1945	26.403	26.4833	26.0081	26.5085	26.1241	25.8891	25.9322	26.0519	-0.158631	0.113671	-0.357541	0.000901141	0.296221	0.00740958	0.279581	0.00320946	0.370265	0.000755578
P14678;P14678-2;P14678-3;P63162;P63162-2	SNRPB;SNRPN	SNRPB;SNRPN;COD;Sm-B/B';SmB/SmB';snRNP-B;SNRPB1;HCERN3;PWCR;RT-LI;SM-D;SMN;SNRNP-N;SNURF-SNRPN	28.8081	28.7208	28.4834	28.5271	28.5488	28.5826	28.8274	28.3356	28.52	28.3419	28.6061	28.8264	28.5901	28.7516	28.5918	28.3576	28.4842	28.302	28.3991	28.533	28.4879	28.6325	28.6554	0.00264344		-0.0664397	0.265045	0		-0.165414	0.00507083	-0.172643	0.039638
P14735;P14735-2	IDE	IDE;	28.4029	28.34	28.3667	28.482	28.4821	28.4491	28.5183	28.4555	28.3335	28.2978	28.5995	28.4137	28.5306	28.3413	28.3991	28.4124	28.3568	28.2741	28.1798	28.4489	28.6236	28.5786	28.4558	-0.0217597		0.0439626	0.125154	-0.0392649	0.516323	0		-0.198465	0.00430213
P14854	COX6B1	COX6B1;COX6B;COXG	28.9239	28.8169	29.2114	29.0598	28.7963	28.8958	28.7623	28.712	28.6742	29.0816	29.3193	29.0564	29.0987	29.1022	29.2006	29.2367	29.2535	29.6357	29.491	29.276	29.2429	29.2922	29.0726	0.296977	0.0610682	0.382481	0.0166693	0.179529	0.235818	-0.132824	0.343301	0.190593	0.245468
P14859;P14859-5;P14859-4;P14859-3;P14859-2;P14859-6;P09086;P09086-4;P09086-3;P09086-2;P09086-5	POU2F1;POU2F2	POU2F1;POU2F2;OCT1;OTF1;OCT2;OTF2	25.0428	24.8285	24.8947	25.2447	25.0395	25.1847	25.4358	25.0604	24.8751	25.1092	25.0721	24.9955	24.7428	24.9546	24.8969	24.9291	24.8531	25.4817	25.0473	24.8587	25.2794	25.1401	25.0189	0		0		0		0		0
P14866;P14866-2	HNRNPL	HNRNPL;HNRPL	31.0563	31.0204	31.0544	31.162	30.9765	31.0458	30.991	31.0627	31.0137	31.0267	31.1203	31.0953	31.0842	31.1403	31.1609	31.1437	31.1058	31.0382	31.082	31.0563	31.1306	31.1133	31.0632	0.107754	0.000398775	0.0752252	0.00223453	0.0594394	0.0310527	-0.04926	0.0678785	0
P14868;P14868-2	DARS	DARS;DARS1	29.7936	29.805	29.574	29.706	29.7442	29.678	29.8327	29.603	29.7025	29.5962	29.791	29.8624	29.721	29.8623	29.7194	29.7255	29.7078	29.7173	29.5404	29.7213	29.75	29.8102	29.8366	0		0		0		0		0
P14923	JUP	JUP;CTNNG;DP3;DPIII;PDGB;PKGB	28.5048	28.5792	28.4898	28.5256	28.6535	28.6621	28.5531	28.5879	28.4247	28.4454	28.6762	28.6555	28.6787	28.5779	28.6083	28.6984	28.6474	28.6981	28.5252	28.6457	28.6665	28.654	28.661	0		0.0268806	0.452354	-0.0800949	0.0276489	-0.0685414	0.0553481	0
P14927;P14927-2	UQCRB	UQCRB;QCR7;QP-C;UQBP;UQCR6	27.792	27.6767	27.6342	27.582	27.9183	27.6931	28.0002	27.7859	27.5324	27.7534	27.2869	27.5589	27.5654	27.5458	27.5987	27.5772	27.7565	27.9052	27.4521	27.7892	27.7182	27.8423	27.8306	-0.10511	0.00797016	0		0		0		0
P15056	BRAF	BRAF;BRAF1	23.7265	24.9374	24.8948	25.0976	23.3704	24.267	23.5454	25.2137	25.3451	24.909	23.5052	22.3025	24.4348	23.343	23.3641	25.2274	25.1498	24.1811	23.2882	24.5265	22.446	23.4565	23.2836	-0.0535476	0.712096	0		0.942658	0.0292537	1.02318	0.198242	0.777964	0.0816545
P15121	AKR1B1	AKR1B1;ALDR1;AR	32.5887	32.6172	32.2885	32.3996	32.2228	32.2764	32.321	32.2769	32.543	32.3011	32.6044	32.4491	32.4739	32.6116	32.4412	32.3514	32.3304	32.2977	32.1597	32.2797	32.2698	32.4965	32.5238	0.106352	0.039177	0		0.0912831	0.0765003	0		-0.0372912	0.516276
P15151;P15151-3;P15151-2;P15151-4	PVR	PVR;CD155;HVED;Necl-5;NECL5;PVS;Tage4	27.3173	27.4998	27.6277	27.6847	27.5352	27.4072	27.4599	27.7292	27.6784	27.6089	27.1838	27.4105	27.3428	27.5314	27.3487	27.4824	27.5264	27.7694	27.6428	27.3679	27.4386	27.3451	27.3562	0		0		0		0		0
P15170-2;P15170-3;P15170	GSPT1	GSPT1;eRF3a;ETF3A;GST1	30.5912	30.731	30.4737	30.5963	30.4657	30.5672	30.5829	30.5447	30.6163	30.3342	30.4793	30.7287	30.5779	30.7914	30.6004	30.4885	30.4321	30.4901	30.4267	30.637	30.6359	30.6295	30.7101	0.155298	0.0295356	0.116974	0.0607134	0.0687381	0.27871	-0.183411	0.00199785	-0.220593	0.00133622
P15260	IFNGR1	IFNGR1;CD119;IFNGR	26.6255	26.5772	26.637	26.7135	26.5757	26.2102	26.024	27.1034	27.0586	27.0797	27.1608	26.9362	26.8108	26.872	26.9285	26.3552	26.366	26.3666	26.7233	26.4202	26.6089	26.448	26.4411	0.480365	1.83675e-05	0.025237	0.0796629	0.181401	0.00317273	0.209706	0.019984	0
P15291;P15291-2	B4GALT1	B4GALT1;beta4Gal-T1;GGTB2	25.789	25.7783	25.9033	26.0423	25.9069	26.0539	25.9854	26.0866	26.1259	26.2891	26.538	26.1877	26.1163	26.0103	26.0098	26.3477	26.467	26.4272	26.3473	26.1383	26.2978	25.6282	25.9569	0.0737148	0.425665	0.00493737		-0.102598	0.285317	0.177965	0.0899516	0.405764	0.00119001
P15311	EZR	EZR;VIL2	29.9467	29.8557	29.9471	29.8584	30.0041	30.0414	29.9171	29.8945	29.9621	29.9913	29.9136	29.7948	29.9822	29.9225	30.0157	30.1017	29.9278	29.8995	29.8184	29.9173	30.0141	29.9144	29.9893	0		0		0		0		0
P15336;P15336-5;P15336-3;P15336-7;P15336-4	ATF2	ATF2;GDNF;CRE-BP1;CREB2;HB16;TREB7	24.9939	25.0977	25.125	25.5275	25.2158	25.414	25.1727	25.8208	23.5614	25.0438	22.8997	25.0442	25.2748	25.0124	25.3914	25.2356	24.9789	25.1345	25.3365	25.2933	25.0239	23.2655	25.333	0		0		0		0		0
P15374	UCHL3	UCHL3;	27.6312	27.7279	27.4918	27.6469	28.0861	27.9586	27.6658	27.9971	27.7863	27.8402	27.5795	27.8138	27.7693	27.674	27.741	27.7724	27.7588	27.9175	27.7647	27.8314	27.7443	27.6328	27.8648	0		0		-0.104303	0.0164105	0		0
P15408;P15408-3;P15408-2	FOSL2	FOSL2;FLJ23306;FRA2	24.7833	23.3998	24.1867	21.9337	24.1643	23.717	24.2065	25.0731	24.237	23.845	24.5962	25.189	24.7819	25.3379	25.2183	24.6103	24.74	23.2882	23.478	25.1643	24.7366	25.1969	24.9385	1.0951	0.0281927	0.926083	0.0461117	-0.504351	0.320605	-0.606384	0.160163	-1.15631	0.0235749
P15428;P15428-5;P15428-2;P15428-4	HPGD	HPGD;SDR36C1	27.6211	27.5268	27.4972	27.2179	27.6018	27.6041	27.6632	27.0946	27.1207	26.9017	27.1974	27.4262	27.3738	27.2838	27.2791	27.0196	27.2854	27.0904	27.1619	27.2499	27.3578	27.4521	27.2928	-0.285218	0.0024254	-0.274118	0.00200725	-0.153972	0.0840085	-0.278123	0.000901531	-0.196602	0.0427404
P15514	AREG	AREG;AREGB;SDGF	24.9664	24.5896	25.0867	25.1292	22.984	22.5749	24.0823	24.6495	24.2826	25.0677	23.3894	23.6676	23.4203	24.863	22.8417	22.573	24.2662	24.1351	23.6904	24.757	22.7871	24.0128	23.0825	0		0		0.931699	0.00182726	0.31954	0.0924812	0
P15529-4;P15529-2;P15529-7;P15529-6;P15529-3;P15529-5;P15529-16	CD46	CD46;MCP;MGC26544;MIC10;TLX;TRA2.10	26.7348	26.8197	26.6359	26.5244	26.8149	26.6966	26.5534	26.5381	26.6529	26.9687	26.671	26.8624	26.714	26.7849	26.9166	26.6838	27.0485	26.4058	26.4512	26.7248	26.6659	26.3959	26.8341	0		0		0		0		0
P15529;P15529-15;P15529-12;P15529-14;P15529-11;P15529-13;P15529-10;P15529-9;P15529-8	CD46	CD46;MCP;MGC26544;MIC10;TLX;TRA2.10	24.1794	25.1003	26.2867	26.1991	26.4751	26.6826	26.3796	26.4505	26.4847	26.2568	26.3852	27.1721	26.6433	26.6291	26.7907	26.9927	23.0578	26.3936	23.7831	23.2948	23.9782	26.2833	24.1426	0.368904	0.671405	-1.93693	0.0305431	-0.973322	0.201885	-0.386577	0.611406	0.812574	0.363217
P15559;P15559-2;P15559-3	NQO1	NQO1;DHQU;DIA4;DTD;NMOR1;QR1	32.793	32.7164	32.5992	32.7311	32.5022	32.6484	32.5808	32.5874	32.4462	32.6478	32.6101	32.6505	32.6332	32.6303	32.4957	32.6402	32.5971	32.7593	32.6663	32.5919	32.5112	32.6875	32.6369	0		0.0087862		0.0995223	0.00683532	-0.0097685		0.0528376	0.0783944
P15586;P15586-2	GNS	GNS;	25.9986	26.2722	25.9985	26.0576	26.5198	26.3855	26.7379	26.0972	25.9541	26.2027	26.3245	26.5604	26.1819	26.2746	26.2836	26.1797	25.9991	26.39	26.1748	26.4228	26.4491	26.1951	26.5975	-0.227757	0.101687	-0.127819	0.324267	-0.450429	0.00750372	-0.180539	0.145237	-0.231127	0.10773
P15735;P15735-2	PHKG2	PHKG2;	25.1358	24.9369	25.02	25.3066	24.6266	24.8627	24.8381	25.2282	25.1868	24.9971	25.3516	24.9007	25.1032	23.601	24.9372	25.0665	24.9049	25.0924	25.2908	25.1574	24.0723	24.8991	23.1418	0		-0.18799	0.279802	0.256003	0.207325	0.355825	0.119114	0.487569	0.0508139
P15880	RPS2	RPS2;LLREP3;S2	31.6665	31.5538	31.5845	31.598	31.5831	31.6643	31.6137	31.5097	31.5903	31.5371	31.5737	31.5868	31.6416	31.5776	31.5903	31.5873	31.5905	31.5516	31.538	31.5458	31.5937	31.6071	31.5267	0		-0.0145417		0		-0.0209884		0
P15924;P15924-3;P15924-2	DSP	DSP;DPI;DPII;KPPS2;PPKS2	27.6024	27.7056	27.5751	27.6148	27.6411	27.7759	27.6773	27.6248	27.5009	27.644	27.6304	27.7634	27.6242	27.5833	27.5869	27.6751	27.5759	27.7	27.5805	27.5954	27.5368	27.6208	27.6528	0		0		0		0		0
P15927;P15927-2;P15927-3	RPA2	RPA2;POLR1B;	28.0283	28.397	28.4235	28.271	28.3865	28.331	28.4064	28.1547	27.9896	28.096	28.2725	28.2355	28.5174	28.3868	28.3263	27.9748	28.0317	28.1178	27.7406	28.2487	28.6519	28.3683	28.1538	0		0		-0.000406374		-0.153216	0.0206591	-0.345056	3.16352e-05
P15954	COX7C	COX7C;	28.3122	28.7962	28.9691	29.1515	23.8888	22.9	27.8697	28.8609	28.9208	28.8166	27.2236	28.1757	28.2527	28.3409	28.1469	27.8558	27.5424	27.6272	27.3142	28.087	28.3234	28.8789	28.5802	3.21204	4.43116e-05	3.15381	0.000108595	3.62145	1.50799e-06	0.30435	0.63056	-1.05082	0.150877
P16070-8;P16070-14;P16070-13;P16070-12;P16070-17;P16070-5;P16070-7;P16070-3;P16070-6;P16070-4;P16070;P16070-16;P16070-10;P16070-11;P16070-18;P16070-15	CD44	CD44;CD44R;CSPG8;HCELL;IN;MC56;MDU2;MDU3;MIC4;Pgp1	31.1745	31.0041	31.0708	31.0922	31.4075	31.0826	31.191	31.2527	31.3964	31.164	30.973	31.0971	31.0094	30.9957	31.1931	30.8757	30.9215	31.1423	31.0109	31.12	30.9772	30.9614	31.0559	0		-0.0667617	0.0184265	0		0		0
P16083	NQO2	NQO2;DHQV;DIA6;NMOR2;QR2	26.9422	26.8375	27.037	27.1556	26.6449	26.8501	26.9093	26.9985	26.9579	26.8826	27.2904	26.877	26.8061	26.869	26.7912	26.7871	27.0808	26.9601	27.1202	27.0162	27.0095	26.9235	26.897	0		0		0		0		0
P16104;Q96QV6	H2AFX;HIST1H2AA	H2AFX;HIST1H2AA;H2AC1;H2AX	34.0521	33.9055	33.8633	34.0627	33.9609	33.9423	34.1682	33.7819	33.7796	33.8493	33.8499	33.8192	33.8607	33.81	33.7959	33.6251	33.9029	33.8053	33.8686	33.8273	33.8774	33.8245	33.8495	-0.153899	4.78731e-05	-0.133773	5.86794e-05	0		0		-0.00375009
P16144-2;P16144-4;P16144;P16144-3	ITGB4	ITGB4;CD104	26.3664	26.5256	26.6647	26.4452	26.6626	26.5973	26.4865	26.7388	26.7799	26.8013	26.7407	26.8412	26.8	26.737	26.8531	27.1149	26.9077	26.9805	26.8012	26.996	27.0001	26.8311	26.888	0.186183	0.00101268	0.313486	3.15778e-08	-0.0838806	0.260093	0		0
P16152	CBR1	CBR1;CBR;SDR21C1	30.4295	30.3271	30.3777	30.4267	30.4536	30.497	30.3963	30.4232	30.4267	30.3585	30.5224	30.212	30.3416	30.3388	30.4515	30.3442	30.4561	30.5233	30.4185	30.3672	30.4268	30.4401	30.4352	0		0		0		0		0
P16188;P04439;P30455;P30443;P30447	HLA-A	HLA-A;HLAA;	27.0973	27.2186	27.3175	27.2117	27.1657	27.1865	27.1243	27.2474	27.3446	27.3501	27.0697	27.153	27.1191	27.3679	27.0557	27.1497	27.0999	27.1164	27.2921	27.1427	27.1834	26.9503	26.9995	0		0		0		0		0
P16219	ACADS	ACADS;ACAD3;SCAD	24.546	24.6026	24.8695	24.5052	24.7201	24.6886	24.6657	24.8643	24.751	24.3983	24.4664	24.3314	24.4882	24.3776	24.22	24.2937	25.1773	24.3545	24.846	24.4923	24.604	24.8615	24.9606	-0.11817	0.0633757	0		0		0		0
P16220;P16220-3;P16220-2	CREB1	CREB1;	26.0266	25.6571	25.7047	25.7567	26.2533	26.0182	26.1245	25.9967	25.6876	26.4339	25.9344	26.1487	25.9785	25.7895	26.1588	25.8279	26.3511	26.5614	26.3453	25.986	25.8848	25.7987	26.1394	0		0		-0.169007	0.0601275	0		0.198249	0.0403975
P16278;P16278-3;P16278-2	GLB1	GLB1;EBP;ELNR1	25.1956	25.2071	25.1212	25.2899	25.1446	25.4214	25.2863	25.0757	25.1655	25.1917	25.5721	25.34	25.3196	25.5684	25.017	25.6145	25.3289	25.4905	25.4722	25.5117	25.5778	25.5249	25.6009	0		0.188141	0.000186033	-0.00475762		0		0
P16333;P16333-2	NCK1	NCK1;NCK;NCKalpha	25.4671	25.7347	25.7616	25.9472	25.7712	25.5225	25.193	25.8853	25.9297	25.903	25.7713	25.71	25.7106	25.524	25.7954	25.8604	26.0109	25.9199	26.0662	25.8878	25.5487	25.5631	25.7404	0		0.00499677		0		0.120719	0.0418008	0.22563	0.00296496
P16383;P16383-2;P16383-3;P16383-4	GCFC2	GCFC2;C2orf3;DNABF;GCF;TCF9	24.6194	24.3414	24.6397	23.034	24.3631	24.6487	24.5072	24.6504	24.3756	24.5857	24.9166	24.4484	24.3402	24.2576	24.4934	24.6645	24.9346	24.7137	24.442	24.6388	24.4595	24.3804	24.7168	0		0		0		0		0
P16401	HIST1H1B	HIST1H1B;H1-5	29.6768	29.1572	29.3321	28.903	29.6499	29.1853	29.6567	29.2757	28.9462	29.3714	28.8582	29.0657	29.2456	28.9154	29.2728	29.0712	29.2124	29.2799	29.0751	29.1376	29.1873	28.9831	29.216	0		0		0		0		0
P16402	HIST1H1D	HIST1H1D;H1-3	30.9753	30.3776	30.4918	23.6614	31.0307	30.9436	30.9227	30.658	23.9777	30.72	23.9446	30.5841	30.4608	30.6139	30.465	30.3399	30.5118	30.934	31.1198	30.3873	30.4283	30.7178	30.8102	0		0		0		0		0
P16403	HIST1H1C	HIST1H1C;H1-2	32.9629	32.766	32.918	32.7616	33.2175	32.9818	33.1518	32.7935	32.6875	32.7983	32.6149	32.7948	33.0701	32.8078	32.9266	32.3919	32.9307	33.1425	33.0845	32.8781	32.8227	32.897	32.8074	-0.248134	0.0981825	-0.294687	0.100176	-0.286102	0.0467633	-0.189621	0.154751	0.0926453	0.542986
P16422	EPCAM	EPCAM;17-1A;323/A3;CD326;CO-17A;EGP-2;EGP34;EGP40;Ep-CAM;ESA;GA733-2;HEA125;KS1/4;KSA;Ly74;M4S1;MH99;MIC18;MK-1;MOC31;TACST-1;TACSTD1;TROP1	25.1344	24.9911	25.2243	25.4041	25.2725	25.0665	23.7738	25.1421	24.8611	23.7546	23.9662	24.8647	24.8999	25.1859	25.371	23.5866	23.3375	23.9972	23.4314	25.0506	25.0738	25.0034	24.9993	0.0237726	0.450552	0		0.188091	0.283523	-0.455627	0.0685057	-1.37209	5.48862e-06
P16435	POR	POR;CYPOR;FLJ26468	29.3146	29.4534	29.2433	29.3596	29.0498	29.1871	28.9503	29.3419	29.2226	29.218	29.4181	29.244	29.1688	29.1891	29.2467	29.4624	29.3537	29.3216	29.3336	29.1928	29.1844	29.2714	29.3575	0.160553	0.0116585	0.192338	0.001312	0.286487	3.5876e-06	0.101046	0.0742735	0.108828	0.097443
P16455	MGMT	MGMT;	24.5168	24.6721	24.371	24.7147	24.8532	24.9165	25.0717	24.8848	24.4641	25.0053	24.6953	24.9322	25.1003	24.8918	24.9908	24.7735	24.6595	24.6031	24.2384	24.845	24.9834	25.0458	25.5056	0		0.0802966	0.309092	-0.338301	0.00273608	-0.149317	0.130696	-0.474642	0.00639672
P16615;P16615-5;P16615-2;P16615-3;P16615-4	ATP2A2	ATP2A2;ATP2B;DAR;SERCA2	29.3692	29.4056	29.3807	29.3637	29.483	29.4625	29.3797	29.4143	29.3687	29.4558	29.3912	29.3618	29.3086	29.3492	29.4054	29.5648	29.539	29.5457	29.373	29.3662	29.3995	29.341	29.4142	-0.0884804	0.0432638	-0.0574936	0.159037	-0.0596189	0.154734	0.0486368	0.209963	0.142961	0.00234317
P16885	PLCG2	PLCG2;	24.8471	25.1523	24.9111	24.8678	25.0065	24.9717	24.6493	25.2064	24.9269	24.9732	25.4003	25.2868	25.0454	25.3684	24.8912	24.9964	25.4312	25.3098	25.2685	25.0306	24.8864	25.2015	24.9461	0.205531	0.0178455	0.0754674	0.36915	0		0		0.229008	0.0674325
P16930;P16930-2	FAH	FAH;FANCA;	26.1835	26.4667	26.2575	26.3663	26.4064	26.2808	26.3647	26.4062	26.2197	26.384	26.5285	26.1976	26.3565	26.3505	26.1973	26.3777	26.3977	26.4416	26.2738	26.4192	26.3557	26.3227	26.3461	0		0		0		0		0
P16949;P16949-2	STMN1	STMN1;C1orf215;FLJ32206;Lag;LAP18;OP18;PP17;PP19;PR22;SMN	29.338	29.5006	29.3997	29.5586	29.7414	29.613	29.5272	29.2583	29.4804	29.5292	29.5464	29.3998	29.4992	29.5587	29.7329	29.4242	29.5465	29.6369	29.8548	29.7752	29.9706	29.8275	29.9624	-0.0834989	0.450463	0.241165	0.0216545	-0.172465	0.13766	-0.095335	0.32997	-0.301891	0.00824083
P16989;P16989-3	YBX3	YBX3;CSDA;CSDA1;dbpA;ZONAB	30.98	30.9403	30.9826	31.0527	31.3263	30.9843	31.279	31.1935	31.0668	31.0035	31.0373	31.1899	31.2424	31.0718	31.1499	31.0568	31.0307	31.2833	31.1014	31.2485	31.0587	31.0185	31.2324	0		0		-0.111752	0.0143816	-0.0263977		0
P17028	ZNF24	ZNF24;KOX17;Zfp191;ZNF191;ZSCAN3	24.859	25.5168	25.1484	25.2665	24.944	24.9836	25.0889	25.4483	25.2353	25.2979	24.8376	25.1239	25.1191	25.0867	24.6743	25.2957	24.8977	25.0089	25.2226	25.266	25.11	24.6263	24.9061	0		0		0		0		0
P17096;P17096-3	HMGA1	HMGA1;HMGIY	30.7657	30.5197	30.7287	30.6096	31.1404	30.7923	30.7418	30.624	30.5909	30.5719	30.4174	30.8038	30.5824	30.5535	30.7771	30.5824	30.6892	30.7769	30.4327	30.9131	30.9075	30.5321	30.9942	-0.140955	0.0641628	0		-0.13473	0.0365612	-0.111746	0.213676	-0.175756	0.018654
P17152	TMEM11	TMEM11;C17orf35;PM1;PMI	27.588	27.5464	27.4223	27.7651	27.4243	27.3262	27.2592	27.6251	27.5991	27.1686	27.889	27.0971	27.6355	27.4488	27.5418	27.7871	26.8866	27.8155	27.4049	27.5976	27.7292	27.5808	27.5151	0		0		0		0		0
P17174;P17174-2	GOT1	GOT1;GOLT1B;GOLT1A;AST1	28.5687	28.5124	28.507	28.638	28.3474	28.4873	28.5657	28.4693	28.4127	28.508	28.6449	28.4905	28.5004	28.4867	28.5223	28.5023	28.4812	28.3117	28.3533	28.6118	28.5923	28.498	28.5671	0		0.0315814	0.115232	0.0353657	0.204221	0		-0.125069	0.00843826
P17252	PRKCA	PRKCA;PKCA;PKCÎ±	26.5582	26.6641	26.7623	26.8056	26.682	26.8832	26.872	26.8085	26.7159	26.7	26.8627	26.7401	26.6362	26.8589	26.7538	26.7698	26.6877	26.5812	26.9927	26.7924	26.5082	26.7256	26.5702	0		0		0		0		0
P17301	ITGA2	ITGA2;CD49B	26.0577	26.3349	26.2141	26.1806	26.1814	26.0951	26.2235	26.377	26.4803	26.3398	26.5886	26.4822	26.4847	26.5105	26.5331	26.464	26.4085	26.4721	26.3607	26.3945	26.599	26.4981	26.4713	0.2799	2.94415e-12	0.237302	7.68777e-11	0		0		-0.0164779
P17302	GJA1	GJA1;CX43;GJAL;ODD;ODDD;ODOD;SDTY3	26.3154	26.4881	26.6509	26.5209	26.4054	26.0894	26.1248	26.9301	26.873	26.7859	26.6125	26.7788	26.8236	26.8236	26.7274	26.6007	26.6277	26.3383	26.4876	26.6525	26.5351	26.4332	26.5412	0.551363	3.33373e-09	0.255714	0.000469975	0.22429	0.00535648	0.0197761		-0.0176629
P17342;P17342-2	NPR3	NPR3;NPRL3;ANPRC;C5orf23;FLJ14054;GUCY2B;NPRC	23.8157	23.9998	24.1324	24.1749	23.7824	23.9544	24.4015	24.1888	24.4003	23.3646	23.8799	24.1896	23.7626	23.7163	23.5199	23.4193	22.4461	22.6125	23.2196	22.9363	23.3337	23.622	23.6925	0		-0.520335	0.0060252	0.011303		0		-0.37461	0.0686525
P17480	UBTF	UBTF;NOR-90;UBF;UBF1;UBF2	27.9403	28.0817	27.9779	27.9528	27.9047	27.8211	27.7809	27.8404	27.8522	27.7539	27.774	27.7371	27.85	27.7923	27.8677	27.7791	27.7037	27.8424	27.7917	27.8746	27.8783	27.6584	27.8707	0		-0.00201161		0.138927	2.46405e-06	0		0
P17535	JUND	JUND;AP-1	25.346	25.2398	25.1179	25.5591	25.9331	25.5444	25.4427	25.1041	25.2907	25.2744	25.1933	25.3237	25.3755	25.4975	25.7174	24.9374	25.426	25.1371	25.3392	25.7093	25.3012	25.4782	25.6746	-0.0693945	0.417881	-0.017855		-0.204969	0.0358263	-0.247794	0.0510031	-0.320599	0.00684931
P17568	NDUFB7	NDUFB7;B18;CI-B18;MGC2480	26.4852	26.8496	26.8191	26.8357	26.6994	26.691	26.5455	26.8246	26.682	27.4212	26.893	26.6063	26.74	26.8962	26.6672	27.0641	27.4671	27.5637	27.3173	26.8387	26.6944	26.6628	26.8624	0		0.0113184		0		0.148607	0.0283172	0.591572	1.67025e-09
P17612;P17612-2	PRKACA	PRKACA;PKACa	27.4572	27.6308	27.635	27.6227	27.3935	27.4183	27.5312	27.7341	27.7839	27.4962	27.4248	27.3877	27.5402	27.6997	27.592	27.7219	27.4443	27.2327	27.4252	27.557	27.7311	27.5307	27.7825	0		0		0		0		0
P17655;P17655-2	CAPN2	CAPN2;CANPL2;CANPml;mCANP	29.8152	29.7273	29.7769	29.8278	29.7734	29.7717	29.8997	29.7049	29.7729	29.8329	29.8354	29.7693	29.7769	29.8112	29.8559	29.9449	29.7638	29.8636	29.7945	29.811	29.8599	29.7742	29.7965	0		0		0		0		0
P17676;P17676-2	CEBPB	CEBPB;C/EBP-beta;CRP2;IL6DBP;LAP;NFIL6;TCF5	26.4593	26.5769	26.3436	26.6687	26.6055	26.3297	26.3916	27.5836	27.3706	27.6052	27.2918	27.1927	27.0789	27.048	27.1792	27.3388	27.3669	27.6802	27.199	27.2405	27.0395	27.1388	27.2719	0.633924	2.62616e-10	0.642347	1.26361e-11	0		0.361078	0.000692409	0.196802	0.0903266
P17706;P17706-2;P17706-3;P17706-4	PTPN2	PTPN2;PTPT;TC-PTP;TCELLPTP;TCPTP	25.7413	25.7909	25.4494	25.6147	25.9859	25.8704	25.8436	26.0427	25.8537	26.2938	25.5462	25.8549	25.7846	26.111	25.67	25.7796	25.7365	26.0377	25.8147	26.0082	25.8945	25.7863	26.0401	0		0		-0.0587133	0.0167648	0		0
P17707	AMD1	AMD1;SAMDC	24.1832	24.1057	24.3973	24.1987	24.0905	24.1077	23.9994	24.2481	22.6758	23.8749	24.0403	23.4339	23.4232	23.9181	23.8931	23.0633	24.2231	23.3444	24.0582	23.0814	22.8413	23.4345	24.7487	-0.0839819	0.22783	-0.1805	0.143684	0.203378	0.689859	0		0
P17812;P17812-2	CTPS1	CTPS1;CTPS;GATD5	29.6764	29.655	29.6232	29.6477	29.5546	29.5316	29.5252	29.4377	29.6702	29.4852	29.8422	29.7102	29.6119	29.6633	29.6456	29.6857	29.5145	29.628	29.4724	29.6453	29.71	29.6856	29.7318	0		0		0		0		0
P17844;P17844-2	DDX5	DDX5;G17P1;HLR1;p68	30.9784	30.9588	30.9844	31.0307	30.941	30.9479	30.8917	30.8846	30.9904	30.8825	31.0321	30.942	30.9677	30.933	31.0172	30.9811	31.0026	30.878	31.0095	30.9913	31.0236	30.9235	30.914	0		0		0		0		0
P17858;P17858-2	PFKL	PFKL;	27.2469	27.5363	27.4744	27.5913	27.3944	27.6385	27.4447	27.6268	27.5233	27.4587	27.7644	27.7623	27.7506	27.7476	27.6613	27.576	27.458	27.3721	27.2934	27.4985	27.5997	27.5353	27.5388	0.227775	0.000984739	0.0324585	0.299462	-0.00946101		-0.087751	0.143664	-0.0985558	0.134351
P17900	GM2A	GM2A;SAP-3	23.9311	23.2483	23.6212	24.4579	23.3744	23.1385	23.8934	23.1304	23.7672	24.9958	23.415	24.2267	24.1036	24.0636	25.1537	25.0998	22.8709	25.0951	24.8543	25.1502	23.4615	25.0239	25.1757	0		0.452202	0.0410577	0		0		0
P17931	LGALS3	LGALS3;GALIG;LGALS2;MAC-2	29.0383	29.1864	29.0467	29.4167	29.3551	29.164	29.2246	29.4563	29.3576	29.2376	29.1858	29.2383	29.1764	29.2339	29.149	29.3302	29.3464	29.0609	29.1812	29.3463	29.2747	29.0877	29.2597	0		0		0		0		0
P17936;P17936-2	IGFBP3	IGFBP3;BP-53;IBP3	33.2064	33.381	33.4323	33.3905	33.2345	32.5974	32.7609	33.7488	33.8387	33.8238	33.7825	33.208	33.2623	33.1422	33.2527	33.2504	33.3594	33.4124	33.3336	33.6091	33.0566	33.0321	32.8958	0.3561	0.020954	0.269641	0.0617275	0.480422	0.00118416	0.60648	1.08847e-05	0.193043	0.225081
P17980	PSMC3	PSMC3;TBP-1;TBP1	29.1799	28.9624	29.0225	29.132	29.4197	29.2301	29.408	29.1289	29.1362	29.0734	29.0961	29.2122	29.2502	29.2155	29.2652	28.9755	29.1427	29.2468	29.0901	29.1352	29.1224	29.1766	29.1685	-0.110599	0.0351765	-0.195257	3.48949e-05	-0.266868	3.24746e-06	-0.131947	0.0100585	-0.00819412
P17987	TCP1	TCP1;CCT1;Ccta;D6S230E	31.408	31.2324	31.1272	31.1657	31.3694	31.421	31.4905	30.9793	31.2	31.1447	31.3195	31.3384	31.2514	31.2809	31.1889	31.195	31.1213	31.2158	31.0784	31.1429	31.1701	31.3162	31.3182	-0.163244	0.0427655	-0.18248	0.0159021	-0.191064	0.0134079	-0.109805	0.125203	-0.0765347	0.355922
P18031	PTPN1	PTPN1;PTP1B	27.0146	27.1558	27.0663	26.9301	26.9905	27.0846	26.8419	27.0268	27.0103	26.8293	26.9878	27.1164	26.8714	27.073	26.9752	27.0848	27.0078	26.6486	26.7879	27.0419	27.0141	26.9983	27.0299	0		0		0		0		0
P18065	IGFBP2	IGFBP2;IBP2	28.1342	28.2033	22.2761	28.3637	22.8335	23.8433	24.1459	23.8872	28.046	28.1867	28.1819	22.4568	22.7367	28.5957	23.6331	28.273	28.3008	27.9879	28.2254	27.8139	27.8102	27.8778	23.79	0		2.23919	0.0355961	1.72439	0.0441821	2.06851	0.0247365	0.733875	0.479764
P18074;P18074-2	ERCC2	ERCC2;EM9;MAG;MGC102762;MGC126218;MGC126219;XPD	25.2728	25.1283	25.2092	25.0961	24.9371	25.0326	24.7429	25.1111	24.6786	22.8534	25.1232	24.7882	24.8287	23.9731	23.2798	25.1613	23.6178	25.1535	25.0196	24.5558	23.0881	25.082	24.0862	-0.050129	0.521287	0		0.275605	0.180936	0		0
P18077	RPL35A	RPL35A;eL33;GIG33;L35A	29.4153	29.3444	29.4657	29.2281	29.6346	29.5099	29.7187	29.3722	29.4001	29.3437	29.4212	29.553	29.3537	29.4114	29.4065	29.4113	29.5965	29.717	29.5685	29.3159	29.4889	29.358	29.5012	-0.201371	0.00558541	-0.211249	0.00188504	-0.262801	0.000164458	-0.0562241	0.381706	0.203843	0.00625111
P18084	ITGB5	ITGB5;	27.5822	27.7914	27.7427	27.9107	27.9389	27.9369	27.7066	27.9757	27.714	27.7892	27.7739	27.7463	27.8132	27.9032	27.83	27.8335	27.7388	27.7698	27.925	28.0179	27.8022	27.7998	27.8001	0		0		0		0		0
P18085	ARF4	ARF4;ARF2	29.434	29.3977	29.3444	29.3285	29.1842	29.1785	29.3207	29.2438	29.3041	29.323	29.559	29.1468	29.2623	29.2462	29.2692	29.4892	29.4881	29.5184	29.4955	29.2778	29.3451	29.4798	29.1542	0		0.0713035	0.117095	0.118792	0.00905662	0.108517	0.0163927	0.181113	0.00766837
P18124	RPL7	RPL7;humL7-1;L7	32.1603	31.9774	32.1491	32.1034	32.3077	32.2044	32.1566	32.142	32.1838	32.0576	32.033	32.0372	32.1081	32.088	32.1732	31.9688	32.1201	32.1747	31.9874	32.1362	32.093	32.1741	31.9563	0		0		0		0		0
P18206;P18206-2	VCL	VCL;	30.5869	30.3752	30.5039	30.4891	30.7348	30.5369	30.7197	30.4624	30.5233	30.5641	30.4866	30.5383	30.5497	30.4676	30.5987	30.5272	30.5246	30.6184	30.5371	30.6101	30.64	30.4817	30.5648	-0.129794	0.00875656	-0.0876662	0.0170743	-0.172242	0.000328372	-0.0318273	0.464794	-0.00973888
P18283	GPX2	GPX2;GSHPX-GI	24.6857	23.8432	24.724	24.4978	23.1972	23.6143	23.4383	24.9604	24.5889	24.8766	25.0889	23.3611	22.4807	24.3028	23.2464	24.8507	24.678	24.5961	25.0081	24.4774	24.4838	24.3546	24.4634	0		0.95171	1.94684e-05	0.869863	3.27329e-05	1.35202	1.90022e-09	0.199394	0.382069
P18433;P18433-6	PTPRA	PTPRA;HLPR;HPTPA;LRP;PTPA;PTPRL2;RPTPA	24.2577	24.5926	24.695	25.4047	24.2871	24.4976	24.2893	24.7435	24.9639	22.8027	24.4839	24.9704	24.668	24.3562	24.5904	25.055	24.98	24.5997	24.8455	24.6902	24.3572	24.3458	24.5182	0		0		0		0		0
P18440	NAT1	NAT1;EIF4G2;SLC6A2;AAC1	24.1707	24.248	24.1574	24.4207	24.0204	24.2046	23.7538	24.5803	24.0498	23.8676	24.4411	24.0413	24.127	24.0236	23.9666	24.3132	24.327	24.409	23.888	23.4099	22.4641	23.3002	24.1709	0.0506095	0.804024	-0.62181	0.0126718	0.244507	0.562229	0.191516	0.300874	1.00888	0.000298955
P18564;P18564-2	ITGB6	ITGB6;	29.583	29.5652	29.3605	29.6097	29.579	29.5433	29.3584	29.6034	29.6554	29.5064	29.6036	29.4634	29.5597	29.4831	29.521	29.6077	29.7661	29.2283	29.64	29.7227	29.7229	29.8119	29.6866	0		0.129911	0.00154635	0		0.0191892		-0.0968026	0.0186037
P18583;P18583-5;P18583-7;P18583-9;P18583-2;P18583-10;P18583-4;P18583-3;P18583-6	SON	SON;BASS1;C21orf50;DBP-5;FLJ21099;FLJ33914;KIAA1019;NREBP	27.3653	27.3549	27.5167	27.236	27.4914	27.4481	27.3501	27.4673	27.4187	27.4718	27.3216	27.3945	27.4214	27.4045	27.3962	27.3667	27.5128	27.5469	27.5008	27.4735	27.345	27.3146	27.3444	0		0		0		0		0
P18615;P18615-3;P18615-4	NELFE	NELFE;D6S45;NELF-E;RD;RDBP;RDP	25.2403	25.1093	25.1838	25.2092	25.4002	25.2908	25.5084	25.4498	25.2631	25.3941	24.8851	25.7286	25.3364	25.4069	25.4178	25.1281	25.2713	25.3711	25.2945	25.4505	25.2442	25.1637	25.5128	0		0		0		0		0
P18621;P18621-3;P18621-2	RPL17	RPL17;L17;rpL23	31.5041	31.5123	31.4041	31.6474	31.4901	31.5648	31.4273	31.6948	31.6322	31.3935	31.6933	31.6166	31.7418	31.609	31.5837	31.7136	31.5503	31.469	31.4378	31.665	31.7039	31.6352	31.703	0.109024	0.0153101	0.139385	0.00299574	0		0		-0.128608	0.0294253
P18669	PGAM1	PGAM1;PGAM4;PGAM-B;PGAMA	31.7054	31.8133	31.7002	31.7016	31.4075	31.5699	31.3741	31.7894	31.8203	31.6222	31.7316	31.736	31.7338	31.7296	31.6738	31.7644	31.7032	31.6886	31.5693	31.7183	31.8267	31.6927	31.7583	0.283665	2.72433e-07	0.29365	6.46947e-07	0.281642	9.94944e-08	0.0319859	0.509234	-0.0972017	0.083139
P18754;P18754-2	RCC1	RCC1;CHC1	28.6501	28.7554	28.8973	28.7805	28.441	28.5031	28.4392	28.8812	28.6805	28.7885	28.9429	28.4448	28.4569	28.5375	28.5186	29.0045	28.8919	28.8847	28.9622	28.6095	28.6521	28.6772	28.6277	0.0347728	0.50017	0.18484	0.0208631	0.314023	0.00147098	0.343601	3.40134e-12	0.304812	1.00223e-07
P18827	SDC1	SDC1;CD138;SDC;SYND1;syndecan	27.6124	27.6146	27.6023	27.7347	28.07	27.904	27.7772	27.6527	27.4798	27.5713	27.5267	27.4595	27.5661	27.5531	27.5069	27.6008	27.5868	27.5799	27.4105	27.6554	27.6429	27.4939	27.8345	-0.367449	9.4359e-08	-0.227924	0.00101779	-0.238309	0.000562541	0		-0.0957781	0.21598
P18858;P18858-3;P18858-2	LIG1	LIG1;LRIG1;	27.5423	27.4229	27.3999	27.4908	27.4492	27.5076	27.4929	27.4292	27.1433	27.1818	27.216	27.1366	27.1555	27.2179	27.0877	27.483	27.2401	27.2046	27.1811	27.1575	27.2169	27.1229	27.0429	-0.318526	0.000275504	-0.306261	5.78367e-06	0		0.0685115	0.28933	0.156576	0.0453405
P18859;P18859-2	ATP5J	ATP5J;ATP5PF	27.6033	27.582	27.504	27.8111	28.2287	27.9697	28.1562	27.4994	27.473	27.5973	27.3643	27.7542	27.8289	27.8182	27.7356	27.1024	27.1852	27.4747	27.6503	27.7704	27.6573	27.41	27.6486	-0.345982	0.00327967	-0.493575	9.21108e-06	-0.485789	1.79002e-05	-0.321819	0.00232575	-0.242377	0.0474216
P18887	XRCC1	XRCC1;RCC	26.4869	26.5505	26.486	26.6709	26.5527	26.6096	26.4654	26.6006	26.4666	26.5691	26.644	26.5846	26.4755	26.3963	26.4107	26.7244	26.5592	26.6752	26.8046	26.6013	26.5399	26.5628	26.5782	-0.0652983	0.0967496	0.0277617	0.597596	0		0.0787188	0.0547615	0.114154	0.0421981
P19174;P19174-2	PLCG1	PLCG1;NCKAP3;PLC-II;PLC1;PLC148;PLCgamma1	24.8883	25.3651	25.4585	25.1371	25.1518	25.1483	25.0088	25.4435	25.1132	25.0767	25.2467	25.4101	25.2159	25.4815	25.3086	25.3422	25.3114	25.2342	25.3845	25.1653	25.2721	25.1543	25.3834	0		0		0		0		0
P19224;P19224-3	UGT1A6	UGT1A6;GNT1;HLUGP;UGT1F	25.7651	26.1261	25.8119	25.823	25.3745	25.6404	25.538	26.0293	25.8652	26.0105	25.9013	25.6473	25.447	25.6406	25.7827	25.8002	25.774	25.5438	25.9595	25.605	25.6823	25.7435	25.4678	0.115187	0.293688	0.113753	0.269421	0.368138	0.0050994	0.333061	0.000752087	0.13503	0.236615
P19256;P19256-3;P19256-2	CD58	CD58;LFA3	24.9723	24.9183	24.9442	24.2932	24.4694	23.871	23.3327	23.4147	23.6911	23.5684	22.8323	25.1966	22.8377	23.8417	25.0553	23.1833	24.9315	25.2921	24.957	25.3077	23.1591	23.1024	24.989	0		0		0.438704	0.173072	-0.649672	0.129912	0.296256	0.295954
P19338	NCL	NCL;C23;Nsr1	31.2409	31.0983	31.1788	31.1806	31.2609	30.9882	31.2217	31.2015	31.1458	31.3555	31.1764	30.9609	31.1378	30.918	31.0506	30.9896	31.2401	31.3908	31.2344	31.111	31.1671	31.0681	31.0616	-0.146999	0.0238812	-0.0587955	0.261886	0.00326103		0.18688	0.0105237	0.127073	0.107578
P19367-4;P19367;P19367-2;P19367-3	HK1	HK1;KCNA4;HOOK1;	26.2849	26.136	26.2722	26.18	26.0139	26.0158	26.0136	26.2077	26.2128	26.2178	26.1202	26.0086	25.9747	25.8773	25.9275	26.2498	26.2716	26.2242	26.0012	26.0671	26.0791	26.0174	26.0236	-0.0783511	0.156964	0.0259114	0.631281	0.1923	0.0635178	0.239631	2.54944e-05	0.152016	0.0110553
P19387	POLR2C	POLR2C;RPB3	26.4876	26.6978	26.4483	26.5402	26.6077	26.6301	26.8316	26.426	26.5838	26.673	26.2548	26.5269	26.3534	26.5321	26.6315	26.6684	26.7609	26.7469	26.4667	26.5445	26.4928	26.4922	26.5431	-0.0191231		0		0		0		0
P19388	POLR2E	POLR2E;hRPB25;hsRPB5;RPABC1;RPB5;XAP4	27.5613	27.3929	27.6318	27.411	27.2241	27.3796	27.1541	27.5776	27.3614	27.4797	27.4632	27.5826	27.2222	27.359	27.3116	27.5477	27.2122	27.2654	27.1157	27.0661	27.1322	27.3021	27.4024	0.0911132	0.199572	-0.0133946		0.201728	0.00540817	0.0964148	0.275368	0.00258353
P19404	NDUFV2	NDUFV2;CI-24k	25.8646	25.701	25.8821	26.0876	26.3122	26.3308	26.3691	26.0751	25.8723	26.2082	26.2377	26.183	26.1724	26.0135	26.0471	25.7325	26.3509	26.414	26.1437	26.3337	26.3015	26.227	26.1807	-0.0833634	0.0771774	0		-0.271081	0.000384648	0		0
P19438;P19438-2;P19438-3	TNFRSF1A	TNFRSF1A;CD120a;TNF-R;TNF-R-I;TNF-R55;TNFAR;TNFR1;TNFR60	26.2864	26.5955	26.5107	26.5353	26.491	26.5255	26.3913	26.7421	26.4994	26.7093	26.6523	26.5773	26.5549	26.7451	26.5457	26.2751	26.2689	26.4373	26.4034	26.5107	26.3888	26.4025	26.4542	0.129838	0.00412064	-0.0495415	0.494987	0		0.0261938		-0.0501206	0.251254
P19440;P19440-2;A6NGU5	GGT1;GGT3P	GGT1;GGT3P;CD224;D22S672;D22S732;GGT;GGT3	26.8925	26.9025	26.8088	26.7436	27.1195	26.9848	27.0464	26.9218	26.7077	26.9356	26.9398	26.9287	26.8826	26.9589	27.0337	27.0883	27.1213	27.2614	27.2989	27.0037	26.8347	27.0593	27.0892	-0.0645066	0.241244	0		-0.161917	0.0023472	-0.0602775	0.277549	0.188119	0.00312616
P19447	ERCC3	ERCC3;BTF2;RAD25;XPB	24.6705	24.93	24.2752	24.969	24.6111	24.6316	24.613	24.2661	24.8643	23.5347	23.4157	24.8132	24.545	24.822	24.7151	23.8254	25.2223	25.2376	25.0136	24.8491	24.753	24.8726	24.7026	0		0.0662467	0.601466	0		-0.649707	0.00283377	0
P19474;P19474-2	TRIM21	TRIM21;RNF81;RO52;SSA1	25.1517	25.1549	25.2446	25.2858	25.33	25.2123	24.9637	25.444	25.3061	24.9206	25.5224	25.6	25.2091	25.1656	25.4629	25.5019	25.3374	25.5249	25.4336	25.4817	25.4	25.4623	25.1978	0.0614518	0.0909496	0.139532	0.00680337	0		0		0
P19525;P19525-2	EIF2AK2	EIF2AK2;EIF2AK1;PKR;PPP1R83;PRKR	27.8142	28.0318	27.9421	27.9082	27.8404	28.0854	27.9685	27.9308	27.8717	27.7507	27.9536	27.9218	27.9449	27.958	28.0116	27.9866	28.0048	27.8336	27.8335	27.979	27.9807	28.1202	28.064	0		0		0		0		0
P19532	TFE3	TFE3;bHLHe33;TFEA	25.2859	25.5261	25.571	25.6241	24.0343	23.6444	24.2735	25.9271	25.7148	25.9381	25.4553	25.6087	25.6133	25.9587	25.9776	25.8597	25.8639	25.9455	25.9618	25.5639	25.9288	25.4932	25.7334	1.7291	6.49871e-30	1.51966	1.46823e-21	1.34847	1.19159e-17	0.0189582		0.103951	0.458831
P19623	SRM	SRM;SRMS;SPS1;SRML1	27.9801	28.0124	27.7507	27.9677	27.7202	27.7338	27.885	27.6035	27.7213	27.7322	28.3155	27.8456	28.0153	27.8686	27.7445	27.8455	27.8514	27.9203	27.7796	27.7312	27.7206	27.8092	27.6165	0		0		0		0		0
P19634	SLC9A1	SLC9A1;APNH;NHE1;PPP1R143	24.3975	23.154	24.2507	24.3494	24.4546	24.4102	23.8912	24.5016	24.3934	24.0003	24.467	24.7043	23.8226	24.2011	23.3885	24.3858	24.2355	24.3051	24.0036	24.377	24.4428	23.88	22.8591	0		0		0		0		0
P19784	CSNK2A2	CSNK2A2;CK2alpha';CSNK2A1	27.0417	27.1023	26.9533	27.0483	27.1081	27.1772	27.1201	27.0069	26.9637	26.9426	27.0778	27.0461	27.0551	26.9887	27.0334	27.2016	26.9926	26.9581	27.1048	27.1294	27.1548	27.0289	27.0164	-0.0302604	0.0651252	0		0		0		0
P19793;P19793-2	RXRA	RXRA;NR2B1	24.7348	24.9896	24.6341	24.8458	24.9939	24.6246	24.5533	24.4719	24.3769	24.4201	24.9531	24.5483	24.5502	24.7211	24.6136	24.3279	24.5619	24.6598	24.5106	25.0554	24.619	24.7906	24.4373	0		0		0		0		0
P19838;P19838-2	NFKB1	NFKB1;KBF1;NF-kappaB;NF-kB1;NFkappaB;NFKB-p50;p105;p50	26.1375	26.3421	26.1183	26.2872	26.2434	26.3202	25.9822	26.2061	26.3155	26.1248	26.3195	26.5139	26.4782	26.4982	26.4518	26.364	26.3212	26.1839	26.2773	26.3145	26.4481	26.2394	26.4235	0.263607	1.3325e-05	0.120616	0.0282565	0.00124235		-0.203977	0.00139658	-0.0558236	0.263347
P19971;P19971-2	TYMP	TYMP;ECGF1;MNGIE	25.0189	25.0836	24.9407	25.2156	23.5076	25.3197	25.4403	25.4757	25.3336	25.6323	25.5565	25.3617	25.4365	25.123	25.2181	25.4737	25.4651	25.5984	23.573	25.184	25.7127	25.1235	25.6607	0		0		0		0		0
P20020;P20020-6;P20020-4;P20020-1;P20020-5;P20020-2	ATP2B1	ATP2B1;PMCA1	27.9438	27.9259	27.9239	27.9863	27.9523	28.072	28.0493	28.04	27.9568	27.904	27.8921	28.0173	27.946	27.9618	27.8656	27.9524	27.9086	27.9285	27.7954	27.9444	27.9628	27.9542	28.0308	0		0		0		0		-0.0279521
P20042	EIF2S2	EIF2S2;EIF2;EIF2beta;PPP1R67	28.8129	28.6543	28.7631	28.6779	28.9349	28.8501	28.9124	28.641	28.5234	28.6748	28.6369	28.7944	28.9001	28.8048	28.8815	28.6422	28.6372	28.4792	28.7184	28.7724	28.837	28.7086	28.6687	-0.0575895	0.288942	-0.143211	0.0171512	-0.17217	0.00774676	-0.226286	8.74586e-06	-0.13861	0.0184831
P20073;P20073-2	ANXA7	ANXA7;ANX7	28.3631	28.2959	28.2576	28.2187	28.2377	28.4064	28.3625	28.3104	28.2348	28.3426	28.2606	28.4111	28.315	28.3917	28.3055	28.3028	28.2954	28.3637	28.3203	28.3613	28.2572	28.3345	28.4139	0		0		-0.0314038	0.151963	-0.0267118		0
P20248	CCNA2	CCNA2;CCN1;CCNA	24.7062	24.9852	24.0016	22.7657	24.4607	24.8047	24.5991	24.2397	24.7793	23.8158	22.9099	23.4189	22.9926	24.1906	24.2413	23.3774	24.6301	23.9946	24.2305	24.4996	23.4622	23.3993	24.0632	0		0		0		0		0
P20290;P20290-2	BTF3	BTF3;BTN3A3;BTF3a;BTF3b;NACB	30.3899	30.3885	30.5715	30.2614	30.7597	30.3292	30.3998	30.5522	30.365	30.4556	30.5076	30.3994	30.4098	30.3577	30.4784	30.5551	30.6506	30.7904	30.6733	30.5657	30.3715	30.2715	30.3494	0		0		0		0		0.201316	0.000391013
P20338	RAB4A	RAB4A;HRES-1/RAB4;RAB4	30.072	30.0992	30.1223	30.3213	29.8791	30.0814	30.232	29.9037	29.8611	29.7236	29.5608	29.339	30.1365	30.1252	30.1183	29.9211	29.6635	29.6222	30.1727	30.2388	29.9747	30.4315	29.9173	-0.133323	0.231902	0		0.0299854	0.761772	-0.13971	0.261842	-0.192069	0.0712824
P20339;P20339-2	RAB5A	RAB5A;RAB5	26.0666	25.6156	25.9812	25.9572	26.0442	26.139	26.164	25.9466	25.8217	25.8909	26.5688	25.7696	25.8907	25.7095	26.0541	25.8837	26.621	26.8234	26.0917	25.5099	26.0681	26.0601	25.7745	0		0		0		0		0.318414	0.0056088
P20340-2;P20340;P20340-4	RAB6A	RAB6A;RAB6	29.7978	29.6846	29.5741	29.4285	29.7048	29.7412	29.817	29.5364	29.6662	29.6318	29.5971	29.6604	29.7182	29.6232	29.6635	29.649	29.4018	29.586	29.4992	29.3922	29.5556	29.6472	29.8781	0		-0.037058	0.140331	0		0		-0.00144301
P20585	MSH3	MSH3;DUP;MRP1	25.4292	25.5209	25.4688	25.8399	25.466	25.6272	25.2483	25.7184	25.6218	25.5378	25.7701	25.3894	25.7627	25.7744	25.6825	25.6036	25.6948	25.6786	25.5124	25.5774	25.7934	25.6857	25.5963	0		0		0		0		0
P20618	PSMB1	PSMB1;HC5;PMSB1	29.4941	29.4512	29.3395	29.3643	29.3894	29.3924	29.5137	29.4936	29.4728	29.1666	29.4685	29.5335	29.5317	29.5419	29.6105	29.6287	29.3427	29.1372	29.3664	29.4665	29.5254	29.4702	29.7217	0.136027	0.0964397	0.124749	0.102719	-0.0123623		-0.148581	0.110993	-0.220859	0.0406261
P20645	M6PR	M6PR;CD-M6PR;CD-MPR	29.002	28.8018	28.8764	28.9127	29.1567	29.1719	28.9542	28.9641	28.9596	28.834	28.9795	29.1191	29.2361	29.0313	29.2032	28.9152	29.0043	28.8912	28.809	29.1179	28.8431	28.8338	28.9258	0.0412936	0.496662	-0.142189	0.0075683	-0.16443	0.00781643	-0.164728	0.0149663	0
P20674	COX5A	COX5A;	29.5746	29.4044	29.4982	29.5946	29.4572	29.5235	29.5224	29.3624	29.3878	29.4533	29.6296	29.4956	29.5489	29.6163	29.4664	29.412	29.4347	29.6081	29.5089	29.6367	29.5934	29.5925	29.5006	0		0		0		0		0
P20700	LMNB1	LMNB1;	28.8135	28.7168	28.7413	28.747	28.8491	28.8076	28.8258	28.729	28.6801	28.8444	28.5872	28.7456	28.7296	28.6185	28.7829	28.8695	28.8198	28.8525	28.7827	28.745	28.8145	28.7539	28.7446	-0.117343	0.00337152	-0.0552691	0.113948	-0.0714443	0.0642779	-0.0103496		0.0683662	0.104776
P20749	BCL3	BCL3;BCL4;D19S37	24.7597	25.1086	25.0434	25.0085	23.5101	22.7333	24.6845	26.0024	25.1103	25.4705	25.4813	23.6169	25.6474	26.0791	25.7641	25.1132	25.0494	25.1401	25.0335	25.8963	25.6296	25.6563	25.4334	1.58457	0.00033695	1.7591	7.79158e-05	1.17426	0.00354955	0.268899	0.470021	-0.625814	0.121215
P20810-6;P20810-10;P20810-7;P20810-9;P20810;P20810-5;P20810-8;P20810-4;P20810-2;P20810-3	CAST	CAST;ERC2;POLR1G;	29.4401	29.3605	29.3772	29.4085	29.6865	29.5596	29.5341	29.5029	29.4039	29.5323	29.535	29.5695	29.5776	29.505	29.6373	29.4573	29.6072	29.9198	29.6747	29.6537	29.6553	29.5094	29.6139	-0.00163256		0.0272863	0.813218	-0.157175	0.00234737	-0.0563819	0.125937	0.0555671	0.168946
P20823;P20823-5;P20823-6;P20823-3;P20823-2;P20823-7;P20823-4	HNF1A	HNF1A;HNF1;LFB1;MODY3;TCF1	24.0152	24.276	24.3193	24.2703	24.1172	22.8328	23.1509	23.4022	24.1671	24.4241	24.3341	23.8387	23.9586	23.2635	23.1942	24.2505	24.1406	23.9562	24.1536	22.8918	24.7531	23.8692	23.9834	0		0.250894	0.175835	0.482893	0.0154347	0.35003	0.0485684	0.10555	0.549843
P20839;P20839-6;P20839-7;P20839-3;P20839-5;P20839-2;P20839-4	IMPDH1	IMPDH1;LCA11;RP10;sWSS2608	26.8979	27.1077	27.0812	26.969	27.1925	27.08	27.0182	26.9754	26.9232	26.9556	27.1073	27.2301	27.0133	27.1467	26.9411	26.9903	27.0265	27.2198	27.0666	26.9046	27.0008	27.0116	26.9664	0		0		0		0		0
P20933	AGA	AGA;ASRG	23.1869	23.3342	23.6871	24.4422	23.8055	23.6739	23.8611	23.1873	22.9334	23.8646	23.4415	23.8358	23.7021	24.2442	23.8086	23.3465	24.1872	23.9431	24.1522	23.9815	23.9688	22.5457	23.4571	0		0		0		-0.142834	0.137594	0
P20936;P20936-2;P20936-4	RASA1	RASA1;CM-AVM;GAP;p120;p120GAP;p120RASGAP;RASA	25.0434	24.9647	24.6314	24.645	25.0323	24.8899	24.5368	24.744	24.725	24.8542	25.1284	25.198	25.0429	25.4309	25.1606	24.7005	25.0794	24.9781	24.6137	24.9486	24.8462	24.9105	24.7431	0.295272	0.000318267	0		0		-0.204989	0.0126282	0
P20962	PTMS	PTMS;ParaT	28.8173	29.0605	29.1321	29.1368	29.654	29.1586	29.4993	28.8227	28.7177	29.1109	29.3205	29.2845	28.9512	29.2516	29.2761	29.0113	29.281	30.184	29.9369	29.369	29.4593	29.258	29.5131	-0.206579	0.309953	0		-0.321288	0.0940225	-0.17181	0.411918	0.232571	0.297633
P21127;P21127-2;P21127-8;P21127-3;P21127-9;P21127-6;P21127-12;P21127-4;P21127-5;P21127-10;Q9UQ88-9	CDK11B;CDK11A	CDK11B;CDK11A;CDC2L2;CDC2L3;CDK11-p110;CDK11-p46;CDK11-p58;p58GTA;PITSLRE;CDC2L1	26.9224	27.0081	27.0459	27.181	26.929	26.8491	26.9797	27.005	27.0112	27.1242	26.9999	27.0321	26.9902	26.9666	26.9272	27.0932	27.1505	27.0931	27.0249	26.9604	26.8796	26.7839	26.8153	0.0600394	0.293483	-0.0554987	0.302762	0.122078	0.038232	0.0608613	0.232785	0.257233	0.000760115
P21281	ATP6V1B2	ATP6V1B2;ATP6B2;HO57;VATB;Vma2;VPP3	29.1178	29.0489	29.0157	29.0473	29.0422	29.1024	29.1579	29.1538	29.1097	29.0566	29.3608	29.1421	29.178	29.0038	29.2714	29.2167	29.1182	29.1921	28.9833	29.0416	29.1016	29.167	29.2624	0		0		0		0		0
P21283	ATP6V1C1	ATP6V1C1;ATP6C;ATP6D;VATC;Vma5	26.6529	26.4979	26.7332	26.6207	26.7437	26.9103	26.7317	26.7132	26.5525	26.5871	26.4928	26.7175	26.6732	26.6369	26.7086	26.619	26.6374	26.6927	26.6721	26.7525	26.8227	26.5952	26.7121	-0.119089	0.0484546	-0.0773416	0.164555	-0.171965	0.00523993	-0.10413	0.0583113	-0.0611087	0.332701
P21291	CSRP1	CSRP1;CSRP;CYRP;D1S181E	30.2148	30.038	30.1864	30.2744	30.2116	30.3096	30.3287	30.0901	30.3985	29.9902	30.1536	30.1181	30.3332	30.2666	30.3885	30.1831	30.0566	29.983	30.2555	30.3217	30.2395	30.3074	30.3545	0		0		0		0		0
P21333;P21333-2	FLNA	FLNA;ABP-280;FLN;FLN1;OPD1;OPD2	31.7731	31.7308	31.8404	31.8493	31.862	31.8107	31.7771	31.8151	31.8552	31.7705	31.8212	31.707	31.7628	31.7284	31.8271	31.8883	31.9015	31.9201	31.8664	31.8338	31.8887	31.7767	31.7867	-0.0452154	0.0460067	0.0122026		-0.00688029		0.042793	0.0864099	0.0742641	0.00218577
P21359;P21359-2;P21359-6;P21359-4	NF1	NF1;	24.7205	25.1891	24.9871	24.8696	24.9715	25.0594	24.7044	25.0728	25.0527	24.9771	24.9372	24.9525	24.9713	25.1931	25.112	25.2999	25.1265	25.0599	24.9671	25.0874	25.1533	25.28	25.0677	0		0.0791001	0.0159941	0		0		0
P21399	ACO1	ACO1;IREB1;IREBP;IRP1	27.8759	28.0677	27.9402	27.9352	27.8533	28.0239	27.9645	28.1587	28.1842	28.0413	28.4145	28.2	28.3285	28.2971	28.1484	28.0739	28.071	28.1528	28.0123	27.9957	28.1408	28.0276	28.1285	0.256943	1.62589e-09	0.0856059	0.00472576	0		0		0
P21675;P21675-2;P21675-3;P21675-10;P21675-11;P21675-8;P21675-6;P21675-7;P21675-5;P21675-9;P21675-12;P21675-4	TAF1	TAF1;BA2R;CCG1;CCGS;DYT3;DYT3/TAF1;KAT4;NSCL2;TAF2A;TAFII250	23.7742	23.9106	23.6548	24.0532	23.8034	23.983	23.8303	24.4848	23.9719	23.7763	23.6305	24.4868	24.291	23.9069	24.8317	23.6687	24.1108	22.7172	23.2041	23.9101	23.0894	23.9735	25.0014	0		0		0		0		0
P21796	VDAC1	VDAC1;MGC111064;PORIN	30.2909	30.2355	30.2128	30.1882	29.5557	29.7259	29.6846	30.1565	30.2315	30.1992	30.4977	29.8997	29.9527	30.007	29.8778	30.4898	30.4567	30.4582	30.3428	30.0237	30.1368	30.1734	30.1522	0.288684	2.89568e-06	0.453078	1.11918e-14	0.567629	1.24644e-20	0.357353	1.59771e-10	0.312293	1.39463e-06
P21912	SDHB	SDHB;SDH;SDH1	26.6846	26.6819	26.7887	27.0007	27.1347	26.9552	27.014	26.9242	26.8409	26.9355	26.8606	26.9149	26.9144	27.0091	26.9607	27.2065	27.2445	27.2867	27.1971	27.3484	27.2418	27.1885	27.2579	-0.053361	0.217848	0.220575	0.000282482	-0.191531	0.00201703	-0.0444839	0.292159	0
P21926	CD9	CD9;BA2;MIC3;MRP-1;P24;TSPAN29	27.0541	27.0904	27.2732	27.199	27.2678	27.2687	27.4787	27.3399	27.3216	27.2568	26.9902	27.2577	27.4648	27.3315	27.1527	27.2891	27.4935	27.0023	27.3335	27.2413	27.5925	26.9535	27.2729	0		0		0		0		0
P21964;P21964-2	COMT	COMT;	28.3804	28.3431	28.5726	28.5431	28.2695	28.3313	28.389	28.3823	28.4752	28.2966	28.7693	28.4924	28.5286	28.6678	28.5357	28.5081	28.468	28.5122	28.5288	28.5322	28.7078	28.7419	28.474	0.0547092	0.0776451	0.0813016	0.0267987	0		0		0
P21980;P21980-2	TGM2	TGM2;TGC	28.3159	28.2991	28.3328	28.3346	28.4917	28.4829	28.5175	28.7949	28.8518	28.8604	28.9014	28.969	29.1594	29.0708	29.1255	29.0696	29.0455	29.1576	29.0244	29.1721	29.2249	29.1366	29.1231	0.598424	0	0.640331	0	-0.179528	3.12611e-05	-0.196327	4.38709e-07	-0.136609	0.00203384
P22033	MUT	MUT;MMUT	25.6189	25.2684	25.4131	25.416	25.7542	25.5301	25.3084	25.4546	25.4037	25.4338	25.6505	25.4401	25.8036	25.5539	25.5349	25.7587	25.5542	25.793	25.7939	25.5393	25.8183	25.8424	25.5376	0		0.131754	0.0196919	-0.0414207	0.231437	0		0
P22059	OSBP	OSBP;OSBP1	27.2907	27.3306	27.2508	27.218	27.2301	27.2712	27.1799	27.4038	27.4253	27.2347	27.495	27.4626	27.3319	27.4058	27.4451	27.3354	27.3223	27.4131	27.4188	27.3186	27.358	27.4032	27.3643	0.1338	2.21401e-06	0.0847091	0.000337005	0		0		0
P22061;P22061-2	PCMT1	PCMT1;	28.2465	28.1936	28.2062	28.1449	28.4466	28.2639	28.134	28.3069	28.227	28.1138	28.3279	28.3417	28.2333	28.2592	28.3227	28.316	28.2985	28.3309	28.1554	28.4319	28.2667	28.2094	28.358	0		0.00875416		-0.0405749	0.0917841	0		0
P22087	FBL	FBL;FIB;FLRN;Nop1;RNU3IP1	29.6205	29.6817	29.88	29.8479	29.727	29.6259	29.7444	29.764	29.7361	29.7022	29.6605	29.759	29.6901	29.7601	29.6893	29.8192	29.8353	29.6776	29.706	29.5748	29.5893	29.7085	29.715	0		0		0		0		0
P22102	GART	GART;GARS-AIRS-GART;PGFT;PRGS	28.9519	28.8555	28.7931	28.8385	28.845	28.8385	28.8259	28.6895	28.8409	28.685	29.0016	28.7846	28.8248	28.8159	28.8355	28.8562	28.8139	28.8467	28.7151	28.7281	28.8317	28.7909	28.7458	0		0		0		0		0
P22234;P22234-2	PAICS	PAICS;ADE2H1;AIRC;PAIS	29.3601	29.224	29.164	29.2014	29.2423	29.365	29.5362	28.9803	29.1345	29.1268	29.1609	29.2211	29.2876	29.1139	29.3009	29.165	29.0267	29.1392	29.2692	29.129	29.2145	29.2615	29.0963	-0.141414	0.0565951	-0.183992	0.00277968	-0.123389	0.0696124	-0.129563	0.0738511	-0.00969744
P22307;P22307-7;P22307-8;P22307-4;P22307-6;P22307-2	SCP2	SCP2;SYCP2;CTDSP2;	27.7301	27.887	27.7821	27.7961	27.7018	27.8267	27.5891	27.8726	27.7752	27.8565	27.9238	27.8309	27.6992	27.8036	27.7557	27.9182	27.8224	27.9923	27.9076	27.9429	27.8763	28.0222	27.9388	0		0.12675	4.93419e-06	0		0.0544699	0.0333102	0
P22314;P22314-2	UBA1	UBA1;A1S9T;CFAP124;GXP1;POC20;UBE1;UBE1X	29.7367	29.6644	29.5746	29.7097	29.6477	29.7501	29.7548	29.6456	29.581	29.6736	29.8365	29.7019	29.6994	29.6713	29.7204	29.6329	29.636	29.7197	29.6723	29.7484	29.801	29.7281	29.7025	0		0		0		0		0
P22392-2;P22392	NME2	NME2;NDPKB;NM23-H2	32.8223	32.9328	32.796	32.9311	32.8499	32.9501	32.8103	32.8916	32.9583	32.7161	33.0886	32.9213	32.9	32.8919	32.9579	32.8284	32.807	32.8049	32.6872	32.8919	32.8056	32.9549	33.0078	0.00461307		0		0		0		-0.0380943	0.0165829
P22413	ENPP1	ENPP1;M6S1;NPPS;PC-1;PCA1;PDNP1	24.199	24.0683	24.1608	24.1818	23.9685	24.2049	23.8411	24.3188	23.7372	23.3602	24.1545	23.7973	24.0572	24.6177	24.2491	23.3972	24.435	24.0755	24.0339	24.4519	24.1886	24.3744	24.2827	0		0		0		0		0
P22455;P22455-2;P22455-3	FGFR4	FGFR4;CD334;JTK2	25.2975	25.6692	25.7623	25.5149	25.46	25.4033	25.7483	24.1925	25.1846	25.0699	24.0921	23.0563	23.5911	25.3932	25.0656	24.968	23.3209	24.6574	25.0971	23.6372	25.3177	25.1284	23.3819	-0.768535	0.0160887	-0.700651	0.0154044	0.118324	0.915897	0		0
P22570;P22570-7;P22570-5;P22570-2;P22570-3;P22570-4	FDXR	FDXR;ADR;ADXR	28.2498	28.2341	28.2894	28.3628	28.2462	28.3373	28.3452	28.308	28.3224	28.1602	28.1866	28.3643	28.3016	28.2496	28.1921	28.4492	28.3659	28.2065	28.3353	28.3008	28.2193	28.1779	28.312	0		0		0		0		0
P22626;P22626-2	HNRNPA2B1	HNRNPA2B1;HNRPA2B1	32.4164	32.4441	32.4218	32.4923	32.6285	32.445	32.3349	32.547	32.4957	32.4411	32.4293	32.4948	32.5889	32.5226	32.6103	32.5578	32.6849	32.7312	32.8016	32.7107	32.6231	32.7422	32.679	0		0.157145	6.45988e-08	-0.0152436		0		0
P22670	RFX1	RFX1;EF-C	24.6986	25.0524	25.047	25.3408	25.3263	25.2465	25.3858	25.2979	25.1174	25.0758	25.4688	25.4079	25.4252	25.3368	25.2736	25.211	25.1508	25.1611	25.1654	25.4999	24.9674	25.3516	25.1359	0.0428875	0.390143	0		-0.122586	0.094308	0		0
P22681	CBL	CBL;c-Cbl;CBL2;RNF55	24.8723	25.0313	24.9752	25.1236	24.8249	25.2116	25.2729	24.5782	24.7497	24.6152	25.0844	24.8792	25.0904	25.1151	25.2112	25.0782	24.7308	24.9218	25.1377	25.042	25.1502	24.991	24.8349	0		0		0		0		0
P22692;P22692-2	IGFBP4	IGFBP4;BP-4;HT29-IGFBP;IBP4;IGFBP-4	27.7062	28.0124	28.0065	28.0811	28.4112	28.0708	28.162	28.6589	28.5721	28.6495	28.5966	28.8799	28.7706	28.8327	28.7563	28.5175	28.6034	28.6456	28.5353	28.7687	28.5549	28.7119	28.7746	0.602893	1.7714e-09	0.457211	2.58835e-06	-0.256436	0.00542188	-0.147933	0.0564361	-0.150208	0.0865059
P22694;P22694-2;P22694-4;P22694-3;P22694-5;P22694-7;P22694-6;P22694-9;P22694-10;P22694-8	PRKACB	PRKACB;PKACb	25.6355	25.6167	25.6414	25.6958	25.2453	25.0882	25.6923	25.6773	25.5177	25.7597	25.7887	25.0391	25.4943	25.7028	25.6585	25.61	25.3409	25.2348	25.716	25.4193	24.497	25.4077	25.7422	0		0		0		0		0
P22695	UQCRC2	UQCRC2;QCR2;UQCR2	30.0144	30.0339	30.0172	30.0329	30.1266	30.0634	29.9739	30.0276	30.0137	30.0084	30.3161	30.1252	30.0501	30.0813	30.0563	30.0111	30.2023	29.9691	30.1137	30.0356	30.1237	30.1094	30.1814	0		0		0		0		0
P22830;P22830-2	FECH	FECH;	26.5536	26.6962	26.4756	26.6127	26.5797	26.7251	26.6262	26.6931	26.6174	26.5519	26.837	26.7412	26.4392	26.6607	26.6943	26.8388	26.7367	26.5522	27.0346	27.0656	26.8629	26.9293	26.9379	0		0.270313	0.000141342	-0.0397825	0.407491	0.0198845		-0.151837	0.043225
P23141;P23141-3;P23141-2	CES1	CES1;CEH;CES1A1;CES1A2;CES2;HMSE;HMSE1;SES1	25.1701	25.1477	25.3225	25.251	24.9192	24.918	25.0016	25.4653	25.2102	25.3183	25.6319	25.4252	25.0184	24.9757	25.1132	25.6403	25.4472	25.5549	25.4151	25.1351	25.3243	25.239	25.133	0.188462	0.0685571	0.258941	0.00798181	0.274577	0.00580911	0.299372	0.00124688	0.315587	0.00334559
P23193;P23193-2	TCEA1	TCEA1;TCEA1P2;GTF2S;SII;TCEA;TF2S;TFIIS	28.1842	28.0527	28.1005	28.0297	28.1779	27.9285	28.0966	28.0494	28.0672	28.1453	27.9671	28.0187	27.9713	27.8734	28.0213	27.8661	27.9799	28.2574	27.9766	27.9512	27.9375	27.8167	27.9646	0		-0.0336837	0.118857	0.00345109		0		0
P23229-2;P23229-4;P23229-9;P23229-6;P23229;P23229-5;P23229-3;P23229-7	ITGA6	ITGA6;CD49f	28.9513	28.9515	29.0342	28.9717	29.127	28.9733	29.1845	28.9379	28.9672	29.0474	29.0219	28.8654	29.0717	28.9983	28.9889	28.8578	28.9215	28.8968	28.8188	28.947	28.9271	28.8601	29.0124	0		-0.0686108	0.000506101	0		0		-0.0100156
P23246;P23246-2	SFPQ	SFPQ;PPP1R140;PSF	31.0217	30.9337	31.0343	30.9055	30.9385	30.9035	30.8351	30.9956	31.0011	30.9573	30.8919	31	30.9436	30.8847	30.9698	31.193	31.0827	31.1967	30.9945	30.9676	30.9691	30.9489	30.9695	0		0.015633		0		0		0.136013	1.6339e-06
P23258;Q9NRH3	TUBG1;TUBG2	TUBG1;TUBG2;TUBG;TUBGCP1;	27.4507	27.4297	27.442	27.4999	27.264	27.4315	27.2584	27.4608	27.4128	27.2879	27.573	27.2725	27.3178	27.391	27.3593	27.556	27.3899	27.4088	27.4247	27.4252	27.4241	27.3608	27.3939	0		0.0572054	0.0102191	0.0912797	0.00539326	0.0740636	0.016692	0.0161345
P23284	PPIB	PPIB;B;CYP-S1;CYPB;OI9;PPIase;SCYLP	30.7367	30.7426	30.683	30.6276	30.665	30.747	30.8273	30.6961	30.7248	30.6828	30.602	30.7372	30.6845	30.6487	30.7133	30.7289	30.6827	30.6061	30.4834	30.664	30.5951	30.6985	30.7118	0		0		0		0		0
P23368;P23368-2	ME2	ME2;CELSR1;PCDHB11;	27.5541	27.3953	27.5601	27.4625	27.3301	27.5463	27.5122	27.4053	27.3394	27.2773	27.1651	27.342	27.4541	27.5858	27.3777	27.4173	27.4605	27.2617	27.3046	27.3923	27.2989	27.3834	27.2138	0		-0.0762999	0.0355707	0.0273884	0.528867	-0.119024	0.0107537	0
P23378	GLDC	GLDC;GCSP;NKH	26.3222	26.537	26.357	26.5539	26.4191	26.5281	26.3222	26.4428	26.4787	26.3313	26.8341	26.4125	26.5816	26.5328	26.456	26.5692	26.7539	26.6007	26.5873	26.6978	26.6123	26.5295	26.4592	0		0.0640821	0.0196012	0		0		0
P23381;P23381-2	WARS	WARS;WARS1	29.5655	29.7256	29.6508	29.7352	29.7046	29.7282	29.7124	29.7696	29.7859	29.6005	29.9348	29.7638	29.7947	29.8722	29.7741	29.7417	29.7853	29.794	29.7139	29.8041	29.7756	29.8219	29.7253	0		0		0		0		0
P23396;P23396-2	RPS3	RPS3;FLJ26283;FLJ27450;MGC87870;S3	31.4325	31.1915	31.1878	31.0943	31.3066	31.2926	31.4146	31.0001	31.2872	31.1772	31.3679	31.2666	31.3648	31.3253	31.2642	31.1842	31.147	31.1479	30.995	31.2066	31.1566	31.3253	31.2293	0		-0.0309591	0.074004	0		0		-0.0240734
P23434	GCSH	GCSH;	25.5977	24.784	24.9297	24.7787	25.4759	25.4296	25.6678	24.8957	24.3924	25.0438	23.1158	24.9257	25.3142	24.5938	25.459	23.6239	23.4576	23.7365	22.9503	24.9467	25.2306	22.8547	25.0884	-0.497651	0.270837	-0.995259	0.0368865	-0.5047	0.233934	-0.738997	0.0999172	-1.08379	0.039109
P23443;P23443-2;P23443-3;P23443-5;P23443-4	RPS6KB1	RPS6KB1;p70(S6K)-alpha;PS6K;S6K;S6K1;STK14A	26.7117	26.5371	26.7593	26.8054	26.6695	26.6369	26.6384	26.9867	26.7443	26.1475	26.6539	26.6382	26.5371	26.7473	26.5891	26.7096	26.579	26.7108	26.4873	26.8334	26.5718	26.8238	26.5166	0		0		0		0		0
P23458	JAK1	JAK1;JAK1A;JAK1B;JTK3	26.5868	26.6302	26.679	26.4943	26.7035	26.6344	26.5661	26.7061	26.8404	26.6406	26.4847	26.862	26.7561	26.7529	26.7294	26.5185	26.4961	26.4168	26.3309	26.5106	26.5233	26.3846	26.562	0.0784696	0.0409144	-0.119195	0.00410592	0		0		0
P23497;P23497-4;P23497-2;P23497-5;P23497-3;P23497-7;P23497-6	SP100	SP100;	30.6295	30.6905	30.7094	30.7097	30.9135	30.5335	30.5823	31.0309	30.7661	31.1282	30.972	30.8498	31.1017	30.9567	31.0669	30.9431	30.9558	31.2286	31.0349	31.0135	30.9545	31.0292	30.8206	0.26114	1.06748e-05	0.22787	0.00125688	-0.00486997		0		0.0460885	0.409117
P23511;P23511-2	NFYA	NFYA;CBF-B;HAP2;NF-YA	25.52	25.2046	24.858	25.1699	25.4975	25.467	25.2411	25.249	23.5821	22.4463	22.7574	25.3188	25.4962	25.4986	25.293	25.3707	23.1244	25.1617	23.698	25.3264	23.7511	23.7436	25.327	0		-0.590812	0.0156447	0		-1.47191	6.92083e-05	0
P23526;P23526-2	AHCY	AHCY;SAHH	31.4928	31.5503	31.3824	31.4414	31.4242	31.3064	31.392	31.2845	31.3783	31.3055	31.3695	31.3874	31.4277	31.4946	31.2979	31.3246	31.2586	31.2114	31.2629	31.3398	31.3094	31.4276	31.3782	0		-0.0164031		0.0699965	0.0166126	-0.0268097	0.211017	-0.087743	0.00114908
P23528	CFL1	CFL1;CFL	32.0989	31.9132	31.9577	32.0509	31.9817	31.7037	31.9102	32.0234	32.0492	32.1023	32.112	31.8806	31.9835	31.8931	32.015	31.9248	32.1309	32.2217	32.2454	31.9499	32.0643	32.13	31.9838	0.0244387	0.428821	0.107474	0.103357	0.0752552	0.139032	0.124776	0.0681689	0.0984159	0.203154
P23588;P23588-2	EIF4B	EIF4B;	29.2682	29.3002	29.3696	29.3683	29.4534	29.1276	29.2893	29.4937	29.3778	29.6167	29.3609	29.3169	29.2115	29.2957	29.4677	29.2246	29.5853	29.8621	29.5397	29.4745	29.5042	29.388	29.4831	0		0.0972979	0.124416	0		0.0458541	0.0905906	0.0404521	0.299487
P23610	F8A1	F8A1;DXS522E;F8A	24.9451	24.8181	24.8295	24.4674	24.1707	23.3159	24.7566	24.8497	24.9162	24.7905	24.8296	24.9846	25.1304	24.9268	24.7382	24.9634	24.8145	24.656	22.6826	25.057	24.8362	25.0481	24.7998	0		0		0		0		0
P23786	CPT2	CPT2;CPT1;CPTASE	25.4664	25.521	25.7151	25.7806	25.7955	25.7638	25.5534	25.5709	25.563	25.2448	25.399	25.859	25.8103	25.835	25.6355	25.3498	25.643	25.65	25.7552	25.7802	25.8815	25.6096	25.9477	0		0		-0.0810284	0.115846	-0.265214	0.000386118	-0.108664	0.073282
P23919;P23919-2	DTYMK	DTYMK;CDC8;TMPK;TYMK	29.3057	29.2899	29.308	29.2771	29.2335	29.1502	29.1592	29.327	29.3018	29.2998	29.1208	29.2677	29.0878	29.0811	29.0753	29.3877	29.4288	29.3296	29.1928	29.2101	29.1885	29.0836	29.0681	-0.0600608	0.364143	-0.042644	0.488838	0.108798	0.089607	0.129132	0.029672	0.217293	0.0228392
P23921	RRM1	RRM1;	28.952	28.8542	28.6458	28.5949	28.5942	28.5714	28.6227	28.4203	28.5676	28.65	28.6787	28.7309	28.5712	28.6307	28.5394	28.5848	28.674	28.5957	28.528	28.5396	28.523	28.5638	28.6485	0		-0.0021429		0.127827	0.00206035	0		0
P24386	CHM	CHM;DXS540;REP-1;TCD	25.6319	25.3874	25.3474	25.6574	25.3464	25.1309	25.4586	25.5432	25.2879	25.546	25.2332	25.7277	25.5627	25.7246	25.5294	25.4349	25.3873	25.5232	25.776	25.7835	25.4299	25.5258	25.4569	0		0		0		0		0
P24390	KDELR1	KDELR1;ERD2;ERD2.1;HDEL	26.5069	27.0491	27.375	27.6604	27.7579	27.6927	27.7258	27.021	27.3694	27.7958	27.2254	27.518	26.91	27.9995	26.9542	27.891	27.8619	28.0529	28.8337	27.565	27.4126	27.7425	27.5205	-0.212295	0.177827	0		-0.357047	0.0581339	0		0.550147	0.0279994
P24468;P24468-3;P24468-2	NR2F2	NR2F2;ARP1;COUP-TFII;COUPTF2;COUPTFB;NF-E3;SVP40;TFCOUP2	24.0415	24.6827	24.2893	24.6366	24.6242	24.9429	24.2608	24.3464	24.2127	24.2513	24.3218	24.1369	24.5731	24.3309	24.7611	24.4469	24.4814	23.6195	24.274	24.4544	24.2471	24.3968	25.0701	0		0		0		0		0
P24534	EEF1B2	EEF1B2;	30.3	30.2671	30.3758	30.4132	30.5134	30.4189	30.454	30.1639	30.3283	30.5186	30.4006	30.4329	30.5306	30.3933	30.4598	30.1753	30.3401	30.5439	30.392	30.4517	30.4651	30.3543	30.4302	0		0		0		0		0
P24539	ATP5F1	ATP5F1;ATP5PB	29.6688	29.8049	29.6757	29.6639	29.581	29.5715	29.6264	29.5847	29.5649	29.755	29.7574	29.8118	29.6876	29.9167	29.4995	29.8316	29.6352	29.5675	29.5023	29.7131	29.5337	29.7429	29.7474	0		0		0		0		0
P24666;P24666-4;P24666-3	ACP1	ACP1;NDUFAB1;HAAP;LMW-PTP;LMWPTP	29.0303	28.9357	29.0601	28.9131	28.9774	28.8307	29.1994	28.8576	29.0145	29.0252	28.94	28.945	28.9201	28.9905	29.217	28.9155	29.0272	28.9067	29.0282	29.0815	29.0282	29.0303	28.9489	0		0		0		0		0
P24752	ACAT1	ACAT1;ACAT;THIL	27.965	27.8918	27.9376	27.9218	28.0845	28.1183	28.2446	27.932	27.8851	28.0395	27.8493	28.0213	28.0228	27.8904	27.9909	27.9829	27.9078	28.075	27.9885	27.9094	28.031	28.002	28.0024	-0.164624	0.000100695	-0.137967	3.40252e-05	-0.201767	7.53436e-07	-0.0555509	0.147352	0
P24928	POLR2A	POLR2A;POLR2;POLRA;RPB1	28.4705	28.5069	28.4568	28.3403	28.65	28.7143	28.6167	28.4843	28.4155	28.3054	28.4267	28.6747	28.5544	28.6582	28.6541	28.4196	28.3091	28.5112	28.1786	28.6305	28.6246	28.6159	28.6213	0		-0.0150339		-0.1836	8.79007e-05	-0.221685	3.67064e-06	-0.279805	1.55224e-08
P24941;P24941-2	CDK2	CDK2;	26.3238	26.4672	26.5764	26.5167	26.1212	26.224	26.1423	26.3581	26.4834	26.1367	26.518	26.2173	26.2944	26.3338	26.412	26.3616	26.4044	26.0876	26.5743	26.2603	26.3311	26.1328	26.0804	0.102582	0.111489	0		0.232953	0.000809536	0.0432065	0.510072	0.120048	0.055287
P25054;P25054-3;P25054-2	APC	APC;DP2;DP2.5;DP3;PPP1R46	29.0371	29.7276	29.1471	29.4542	29.5663	29.7418	29.1991	29.4725	29.2595	29.3544	28.96	29.3889	29.3184	29.105	29.2357	29.0411	29.2661	29.3181	29.3748	23.1708	29.408	29.4717	29.5194	0		0		0		0		0
P25098	ADRBK1	ADRBK1;GRK2	24.4269	24.7313	24.4942	24.7573	24.7962	24.7973	24.7915	25.1325	24.7571	24.3985	24.6394	24.9173	24.7886	24.3941	24.431	25.0842	24.3472	24.7445	24.4944	23.8028	24.4284	24.6419	24.6498	0		0		0		0		0
P25205	MCM3	MCM3;	28.7745	28.6057	28.5971	28.6581	28.6509	28.6844	28.6678	28.6395	28.6638	28.6347	28.6261	28.5747	28.5462	28.5807	28.6299	28.7629	28.7052	28.7769	28.659	28.6463	28.6327	28.7078	28.6881	-0.0796625	0.00449418	0.00301592		-0.00655119		0.0445273	0.113302	0.0601279	0.0275637
P25208	NFYB	NFYB;CBF-A;HAP3;NF-YB	22.8093	24.2272	22.4394	24.3333	23.4604	23.0772	23.4047	23.1288	24.4502	24.7388	24.5342	23.5886	23.7548	23.6933	22.655	24.4853	25.1548	23.1779	23.9572	23.5981	24.0431	23.7928	23.0046	0		0.164188	0.531989	0		0.525004	0.0539817	0.305495	0.305494
P25325;P25325-2	MPST	MPST;MST;TST2;TUM1	27.8658	27.9496	27.8193	27.8424	27.7131	27.754	27.8187	27.8694	27.8511	27.9797	28.0851	27.9462	27.7874	27.7989	27.838	28.1237	28.0828	28.0484	27.9574	27.9579	27.946	28.0375	27.909	0.0837449	0.131279	0.201841	0.000528345	0.111076	0.0372462	0.117077	0.018668	0.0813192	0.158184
P25398	RPS12	RPS12;MRPS12;S12	31.9379	31.9628	31.9334	31.9133	31.9467	32.0024	31.9204	31.9135	32.0823	31.8281	31.799	32.0698	32.0207	31.8526	32.0514	31.9075	31.8791	31.6864	31.7066	31.9357	31.9486	31.8932	31.9798	0.0391724	0.356755	-0.0153407		-0.0224215		-0.0957569	0.15672	-0.167395	0.00654153
P25440;P25440-2;P25440-3;P25440-4	BRD2	BRD2;BRD2-IT1;D6S113E;FSRG1;KIAA9001;NAT;RING3	25.8833	26.1477	26.1265	26.1622	25.9147	25.9878	25.8386	26.1683	25.8756	25.7618	26.3274	25.9678	25.8989	25.9599	25.9737	26.0769	26.0552	26.1203	26.0597	25.7956	25.8195	25.8786	26.0861	0		0		0.0939982	0.0334209	0.052576	0.110485	0.0938616	0.04001
P25445;P25445-6	FAS	FAS;FASN;APO-1;APT1;CD95;FAS1;TNFRSF6	25.1004	24.9064	24.9415	25.1279	24.8362	25.1383	24.8568	24.9148	25.0225	25.6298	24.9604	25.035	25.0289	24.7962	25.4965	24.8183	25.104	25.5885	24.9332	25.4396	25.0529	24.968	24.7501	0		0		0		0		0
P25490	YY1	YY1;DELTA;INO80S;NF-E1;UCRBP;YIN-YANG-1	27.001	27.2771	27.1142	27.1983	27.1022	26.9276	26.9503	27.2915	27.253	27.3466	27.3049	27.1342	27.1796	27.1516	27.2141	27.3129	27.2877	27.9077	27.3212	27.3608	27.2634	27.0297	27.436	0.105421	0.170953	0.189291	0.0371292	0.0696567	0.21553	0.122095	0.212395	0.197526	0.0981952
P25685;P25685-2	DNAJB1	DNAJB1;Hsp40;HSPF1;RSPH16B;Sis1	28.9123	28.7171	28.806	28.7431	28.9677	28.9063	28.9251	28.8827	28.7802	28.8007	28.9253	28.7366	28.852	28.817	28.9462	28.8205	28.8061	28.791	28.9398	28.9146	28.9267	28.8129	28.8738	-0.0708182	0.0863475	-0.0309268	0.332371	-0.116138	0.0248041	0		-0.0391372	0.424411
P25686;P25686-2	DNAJB2	DNAJB2;CMT2T;HSJ1;HSPF3	23.9208	24.1128	24.3979	24.4699	24.2539	24.0994	23.934	24.2435	24.51	24.601	24.6013	23.9736	24.1219	23.9892	24.0398	24.4346	24.7242	24.6458	24.795	24.4449	24.1801	24.0673	24.3788	-0.0681237	0.599975	0.157598	0.191141	0.124019	0.280311	0.453503	0.0154179	0.414371	0.00337716
P25705;P25705-2;P25705-3	ATP5A1	ATP5A1;ATP5F1A	31.3899	31.2635	31.2041	31.1607	31.3364	31.2418	31.3304	31.2007	31.2537	31.1456	31.3049	31.2253	31.2369	31.1354	31.2003	31.2291	31.3769	31.2744	31.2452	31.1975	31.2311	31.2963	31.2271	-0.0298146	0.0685792	0		0		0		0
P25786;P25786-2	PSMA1	PSMA1;HC2;MGC14542;MGC14575;MGC14751;MGC1667;MGC21459;MGC22853;MGC23915;NU;PROS30	30.0592	30.0223	29.852	29.9514	29.8526	29.8924	30.0184	30.0525	30.0523	29.9314	30.0716	30.0262	30.0349	30.0802	30.0099	30.0985	29.8919	30.0661	30.0135	29.9464	29.9111	30.0669	29.9913	0.023712	0.0789652	0		0		0		0
P25787	PSMA2	PSMA2;HC3;MU;PMSA2	28.9752	28.9262	28.9885	28.9421	28.9276	29.0996	29.2249	28.8307	28.919	28.9254	29.1363	29.1697	29.2826	29.1815	28.9973	28.964	28.9887	29.1282	28.934	28.9734	29.0913	29.1322	28.9753	0.0809461	0.321819	-0.0339627	0.439665	-0.112506	0.188602	-0.18814	0.0138059	-0.0280324
P25788;P25788-2	PSMA3	PSMA3;HC8	29.2849	29.2634	29.0795	29.1898	29.0562	29.1423	29.1387	29.1142	29.2052	29.0842	29.3247	29.2834	29.2335	29.2419	29.2191	29.0182	29.1242	28.9824	28.9534	29.125	29.2203	29.3237	29.2471	0.012443		0		0		0		-0.139514	4.45144e-05
P25789;P25789-2	PSMA4	PSMA4;HC9;HsT17706	28.6023	28.6426	28.4354	28.3101	28.3852	28.6196	28.7723	28.0317	28.3282	28.1964	28.4185	28.6488	28.5346	28.7191	28.3704	28.2407	28.2943	28.2122	28.2427	28.2741	28.267	28.5268	28.5656	0		-0.135555	0.119131	-0.0236326		-0.276232	0.000902139	-0.136477	0.183194
P25815	S100P	S100P;	28.618	28.7088	28.2619	28.7402	28.1133	28.3776	28.4483	28.7832	28.6849	29.0872	29.015	28.6253	28.8091	28.6416	28.6192	28.8437	29.0541	29.2613	29.0779	28.5821	28.6094	28.8729	28.5112	0.360594	0.00753536	0.307865	0.014947	0.26359	0.0402876	0.2507	0.0368869	0.453179	0.00116675
P25963	NFKBIA	NFKBIA;IkappaBalpha;IKBA;MAD-3;NFKBI	23.4272	25.4301	23.5921	22.9411	23.3509	23.6756	25.0576	24.6627	24.8438	22.3606	24.0315	23.5548	24.8935	25.0233	24.6614	23.5798	22.3838	22.9223	23.6491	25.4155	23.6948	25.1337	24.5744	0		0		0		0		-0.646236	0.0255223
P26006;P26006-1	ITGA3	ITGA3;CD49c;GAP-B3;MSK18;VCA-2;VLA3a	28.0548	28.1923	28.2555	28.1995	28.0708	27.9985	28.2043	28.1648	28.4875	28.3357	28.5667	28.24	28.0993	28.2096	28.1367	28.4297	28.2689	28.4409	28.3799	28.1054	28.1699	28.3652	28.1462	0		0.0317607	0.466858	0		0.191848	0.000627019	0.155598	0.0266981
P26038	MSN	MSN;	31.0099	30.917	30.9886	30.9342	30.9412	31.0255	30.8498	31.0688	31.018	31.0058	30.942	31.1148	31.0504	31.0835	31.0674	31.13	30.9787	31.1352	30.9053	31.0222	31.1198	31.0048	31.0439	0.0802442	0.00863411	0.0614938	0.00937375	0		-0.0210387		0
P26196	DDX6	DDX6;HLR2;RCK;Rck/p54	29.3466	29.3939	29.3165	29.3532	29.3275	29.3718	29.3294	29.3025	29.3159	29.2887	29.3679	29.3187	29.3469	29.4023	29.3112	29.3981	29.2963	29.2532	29.2931	29.3242	29.335	29.2784	29.3111	0		0		0		0		0
P26232;P26232-2;P26232-5;P26232-3;P26232-4;P26232-6	CTNNA2	CTNNA2;CAP-R;CT114	25.2463	25.1111	25.3473	25.2656	24.1736	24.9886	24.8067	24.8097	25.2763	25.3255	25.3004	24.7943	25.2135	25.072	25.3169	25.03	24.9457	23.7074	24.7756	25.1309	25.27	25.0444	25.3601	0.453681	0.0794079	0.555055	0.0239558	0.577124	0.0219675	0.105525	0.648978	-0.748914	0.00556514
P26358;P26358-3	DNMT1	DNMT1;CXXC9;DNMT;MCMT	28.3797	28.3124	28.4229	28.2969	28.2798	28.2078	28.2101	28.2244	28.2616	28.2496	28.0733	28.2724	28.0301	28.0823	28.1948	28.23	28.2542	28.1871	28.0819	28.0955	28.0844	27.9964	28.0639	-0.100241	0.120472	-0.173137	0.00489916	0.110259	0.0793934	0.0497459	0.379223	0.151737	0.0223657
P26368;P26368-2	U2AF2	U2AF2;U2AF65	29.5994	29.606	29.5559	29.6625	29.3797	29.5037	29.4081	29.4222	29.4664	29.5359	29.7951	29.5546	29.5876	29.5875	29.5546	29.5267	29.5207	29.5922	29.4717	29.4464	29.4733	29.5647	29.4312	0.0697816	0.0360901	0		0.0961043	0.0139417	0		0.0188246
P26373;P26373-2	RPL13	RPL13;MRPL13;BBC1;D16S444E;L13	30.9793	30.7266	30.8821	30.9441	31.0701	31.1625	31.2112	30.8639	30.91	30.8257	30.7598	30.884	31.0628	30.99	31.1429	30.7719	30.7199	30.9116	30.9958	31.0034	31.0046	30.9442	30.9796	-0.138866	0.0517328	-0.171315	0.0107781	-0.273166	0.000122848	-0.192513	0.00253743	-0.128371	0.0821574
P26374	CHML	CHML;REP-2	24.665	25.1277	25.2627	24.9575	24.2751	24.6437	23.1633	25.1839	24.8567	24.6522	25.256	24.5124	24.4268	24.8544	24.513	25.1593	25.1568	24.6283	24.7694	24.7812	23.0636	24.3811	24.5306	0.357419	0.135834	0		0.699837	0.00473652	0.365811	0.216363	0.671955	0.0110204
P26440;P26440-2	IVD	IVD;ACAD2	25.6678	26.1133	26.3739	26.2067	23.1315	25.8312	25.9558	26.0981	26.2194	25.8247	25.6557	25.6212	25.5852	25.7646	25.7625	26.0732	25.8135	25.9443	25.7708	26.1457	25.8812	25.5728	25.8677	0		0		0		0		0
P26447	S100A4	S100A4;18A2;42A;CAPL;FSP1;MTS1;P9KA;PEL98	32.0613	32.1501	32.22	32.3091	32.1647	32.1106	32.2282	32.3399	32.1645	32.0947	32.298	32.0885	32.3369	32.2884	32.4063	32.0779	32.2201	32.1641	32.1933	32.3026	32.3172	32.2814	32.4686	0.0797698	0.138314	0.127993	0.0122073	0		-0.0242841		-0.168732	0.0149498
P26572	MGAT1	MGAT1;MOGAT1;GLCNAC-TI;GLYT1;GNT-1;GnTI;MGAT	24.5454	24.6699	24.9798	24.705	24.0927	24.2438	24.199	24.6535	24.657	24.5868	24.7018	24.6901	24.7597	24.6072	24.6844	24.2247	24.7968	25.046	24.5705	24.4717	24.7979	24.9873	25.002	0.439525	0.000941358	0.500621	0.00295992	0.462537	0.00101538	0		-0.118397	0.321078
P26583	HMGB2	HMGB2;HMG2	29.351	29.4909	29.3657	29.615	29.5534	29.7017	29.4128	29.8115	29.6279	29.4978	29.2789	29.7207	29.6625	29.7529	29.6194	29.5699	29.4508	29.7679	29.4706	29.7414	29.6693	29.8397	29.8384	0.0476579	0.245778	0.111972	0.0743241	-0.107731	0.392643	-0.0655827	0.188306	-0.130357	0.0616586
P26599;P26599-2;P26599-3	PTBP1	PTBP1;HNRNP-I;HNRPI;pPTB;PTB;PTB-1;PTB2;PTB3;PTB4	31.1798	31.1955	31.0569	31.1426	31.0957	31.0341	31.193	31.1265	31.1774	31.0993	31.4283	31.2476	31.1645	31.0486	31.1395	31.1396	31.1992	31.1293	30.9667	31.0614	31.0927	31.1905	31.1574	0		0		0		0		0
P26639;P26639-2	TARS	TARS;TARS1	29.5111	29.5159	29.4557	29.3933	29.6136	29.714	29.7229	29.2462	29.3937	29.4571	29.6164	29.7785	29.611	29.6627	29.5754	29.4256	29.3613	29.4238	29.3161	29.4486	29.5089	29.5428	29.5813	0		-0.131634	0.0121173	-0.176539	0.000719085	-0.214502	6.86965e-05	-0.131657	0.059642
P26640	VARS	VARS;VARS1	28.8937	28.9219	28.95	28.9329	28.9229	28.901	28.9131	28.908	28.8718	28.7963	28.9586	28.8231	28.873	28.9259	28.8817	28.9572	28.8632	28.8894	28.8943	28.875	28.9088	28.8454	28.9372	0		0		0		0		0
P26641;P26641-2	EEF1G	EEF1G;EF1G	31.1833	31.1648	31.1916	31.2501	31.1703	31.149	31.2019	31.119	31.1998	31.1025	31.2791	31.0931	31.2215	31.2405	31.2257	31.1243	31.1346	31.2044	31.084	31.1812	31.1538	31.1942	31.1123	0		0		0		0		0
P26885	FKBP2	FKBP2;FKBP-13;FKBP13;PPIase	28.0776	28.3843	28.319	28.3851	28.1246	28.2713	27.8954	28.4037	28.4701	28.4399	28.359	28.3092	28.4028	28.489	28.4227	28.6145	28.2323	28.5457	28.7443	28.2386	28.5379	28.4525	28.5423	0.120468	0.0107051	0.178946	0.00042124	0		0		0.00735726
P27105	STOM	STOM;BND7;EPB7;EPB72	29.0742	28.8532	28.6841	28.8541	28.8087	28.7686	28.9898	28.9929	29.1624	29.1191	29.2078	29.1859	29.2178	29.1172	29.0894	29.1326	29.317	29.1394	29.1838	29.0517	29.0035	29.0581	29.1787	0.271258	3.44279e-07	0.193014	0.00131367	-0.00178747		0		0.102927	0.159664
P27144	AK4	AK4;AK3;AK3L1	28.1384	28.2974	28.2362	28.3581	28.1348	28.2221	28.0521	28.4211	28.2782	28.106	28.4557	28.2896	28.3739	28.2707	28.319	28.2653	28.1976	27.8914	28.1324	28.1902	28.2288	28.1098	28.4025	0.0867837	0.082069	0		0.00521353		0		-0.0561873	0.173202
P27216-2;P27216	ANXA13	ANXA13;ANX13	25.3179	25.4452	25.2415	25.5268	25.8262	26.1993	25.6378	25.6328	25.3399	25.2985	25.6684	25.8179	25.6879	25.7785	25.5226	25.4126	25.4165	25.4982	25.396	25.7482	25.6422	25.8972	25.8276	-0.0427287	0.327003	0		-0.324809	0.000465332	-0.183713	0.0727235	-0.305961	0.00125987
P27348	YWHAQ	YWHAQ;14-3-3;HS1	31.155	30.8079	31.0585	30.9586	31.2913	31.2279	31.3783	30.8808	30.8772	31.1647	30.6943	31.1931	31.2115	31.0746	31.1784	30.7881	30.9921	31.04	30.9408	31.1211	31.0865	31.0318	31.0748	-0.157473	0.055937	-0.232374	0.0036147	-0.315704	0.00018068	-0.266192	0.00065094	-0.119444	0.179197
P27361;P27361-3;P27361-2	MAPK3	MAPK3;ERK1;p44erk1;p44mapk;PRKM3	25.6858	25.8981	25.9492	26.0193	25.7157	25.5248	25.7901	25.9063	25.826	25.7495	25.9368	26.0103	25.7923	26.2269	26.0134	25.7378	25.7142	25.3684	26.2822	25.9358	25.9878	25.9864	26.4916	0.355959	0.0447666	0.419006	0.0148865	0.217993	0.198926	-0.142504	0.363146	-0.405274	0.0263714
P27448;P27448-3;P27448-4;P27448-2;P27448-6;P27448-8;P27448-7	MARK3	MARK3;CTAK1;KP78;PAR-1A	24.4518	24.9199	24.9622	24.7282	25.0721	25.2179	25.23	24.6232	24.6541	24.8691	25.1168	25.1444	24.4402	24.9556	24.8058	24.7931	24.8258	24.7555	24.7456	24.72	24.7696	24.5698	24.1622	-0.259455	0.0535897	-0.480779	0.00204478	-0.297795	0.0426932	-0.00814622		0.225603	0.146608
P27540;P27540-2;P27540-3;P27540-4	ARNT	ARNT;bHLHe2;HIF-1beta	25.5667	25.2772	24.088	23.0454	25.628	24.6146	25.452	23.7861	24.8535	23.9361	25.5403	25.5113	25.3719	25.7843	25.1829	25.0158	23.074	23.88	23.4191	25.4427	25.1853	23.5149	25.5635	0		0		0		0		-0.573393	0.0230235
P27635	RPL10	RPL10;RPL15;DXS648;DXS648E;FLJ23544;L10;NOV;QM	30.226	30.4075	30.5754	30.4127	30.5965	30.5834	30.2786	30.5923	30.4501	30.5204	30.4863	30.5168	30.6372	30.5915	30.6138	30.6175	30.4788	30.4449	30.3144	30.6372	30.7017	30.4689	30.4451	0.0231468	0.421895	0		-0.0518934	0.18973	0		0
P27694	RPA1	RPA1;POLR1A;HSSB;REPA1;RF-A;RP-A;RPA70	29.4207	29.4246	29.4111	29.3471	29.3952	29.3603	29.4168	29.2198	29.2853	29.2596	29.5917	29.434	29.31	29.3944	29.1958	29.3496	29.4302	29.571	29.4259	29.165	29.2059	29.3097	29.3752	0		0		0		0		0
P27695	APEX1	APEX1;APE;APE-1;APEN;APEX;APX;HAP1;REF-1;REF1	30.4385	30.5743	30.5192	30.6977	30.5964	30.6482	30.4309	30.7149	30.3919	30.4513	30.4853	30.6281	30.5215	30.6656	30.6641	30.6402	30.4728	30.4504	30.3765	30.5928	30.5923	30.5657	30.5301	0		0		0		0		0
P27707	DCK	DCK;	25.4393	25.7688	25.6258	25.5955	25.4039	25.3715	25.4851	25.6494	25.3534	25.2148	25.4935	25.7658	25.5081	25.3198	25.4069	25.4889	25.4006	25.3162	25.0996	25.6519	25.6703	25.8509	25.5869	0		0.180574	0.00696832	0.123631	0.073183	-0.0210886		-0.356297	0.000730228
P27708	CAD	CAD;ACOD1;DFFB;GATD4	28.9977	28.9763	28.9987	28.9586	29.0341	29.0866	29.0797	28.8576	28.9347	28.8383	29.0521	28.9711	28.9313	28.905	28.9646	28.9416	28.9166	28.9466	28.8312	28.9458	28.916	28.9351	29.0334	-0.0552903	0.0063303	-0.0434239	0.00554487	0		-0.00660945		-0.0244773
P27797	CALR	CALR;cC1qR;CRT;FLJ26680;RO;SSA	31.8266	31.8157	31.8214	31.8418	31.9378	31.7987	31.6912	31.9017	31.7721	31.988	31.8283	31.9918	31.9013	31.8894	31.9356	31.8176	31.8436	31.9916	32.029	32.057	32.0478	31.8942	31.8854	0.020827		0.0623677	0.048417	-0.00293006		0		0
P27816-4	MAP4	MAP4;	23.0122	23.6251	23.2425	24.6771	24.5657	24.3805	24.7742	23.4171	24.6313	24.4809	24.4353	24.3167	23.9088	24.5316	25.2594	23.6257	24.8702	25.294	25.6015	25.2284	23.7268	24.4122	22.2832	0		0		0		0		0
P27816-6;P27816;P27816-2	MAP4	MAP4;	29.1958	29.1306	29.1902	29.0887	29.5408	29.4339	29.4258	29.1872	29.2615	29.2997	29.2249	29.312	29.3877	29.3142	29.4278	29.2905	29.2833	29.4253	29.358	29.3879	29.3986	29.3198	29.4932	-0.117746	0.0105094	-0.0749047	0.080954	-0.320601	1.63837e-08	-0.122773	0.00282187	-0.0533751	0.26046
P27824;P27824-2;P27824-3	CANX	CANX;CNX;IP90;P90	31.6072	31.6697	31.6891	31.7507	31.8533	31.8531	31.7947	31.7216	31.6676	31.8113	31.6572	31.9119	31.7955	31.8777	31.9449	31.6186	31.702	31.8606	31.7387	31.9438	31.8858	31.7455	31.8581	0.010885		0		-0.136693	0.000114066	-0.115503	0.00167775	-0.0909816	0.0070346
P28062;P28062-2	PSMB8	PSMB8;beta5i;D6S216E;LMP7;PSMB5i;RING10	25.5167	25.6947	25.817	25.6158	25.6629	25.6334	25.7723	26.4914	26.3039	26.1314	25.9022	26.1545	25.9507	25.9162	25.8032	26.4133	26.1497	26.328	25.8846	26.0891	25.9745	25.8694	25.8453	0.274559	0.0344835	0.249049	0.039473	-0.0292465	0.836658	0.254968	0.0462035	0.253002	0.0873351
P28065;P28065-2	PSMB9	PSMB9;beta1i;LMP2;PSMB6i;RING12	25.9096	25.7444	25.8781	23.3191	25.9519	23.2154	25.2636	26.1734	26.1741	26.0573	24.234	26.1013	25.8068	26.1886	25.7483	22.9141	26.4114	26.2213	26.2223	26.3037	25.983	25.8933	26.065	0		0		0		0		0
P28066;P28066-2	PSMA5	PSMA5;ZETA	30.8085	30.6245	30.6469	30.7854	30.7376	30.6974	30.6319	30.7838	30.8339	30.7629	30.9282	30.7136	30.8594	30.7239	30.6617	30.8986	30.8329	30.8003	30.8506	30.8027	30.8089	30.772	30.7097	0.0166935		0.0559538	0.13527	0		0.0732646	0.00532361	0.0432297	0.216233
P28070	PSMB4	PSMB4;HN3;PROS26	29.099	29.054	28.7594	28.5706	29.1895	29.3247	29.3982	28.8937	28.7904	28.8374	28.6156	29.3826	29.0813	28.9724	29.0221	28.7331	28.5601	28.6934	28.8673	28.8408	28.8869	28.9221	29.2086	-0.208911	0.0957076	-0.340946	0.00453746	-0.439607	0.000660729	-0.342147	0.00299087	-0.249021	0.0615659
P28072	PSMB6	PSMB6;DELTA;Y	29.0069	28.9439	28.6441	28.8389	28.7638	28.8221	28.8659	28.5876	28.8267	28.6914	28.9768	28.9052	28.7036	28.6866	28.8449	28.6284	28.8298	28.6496	28.716	28.7717	28.6311	28.8804	28.896	0		0		0		0		0
P28074;P28074-3;P28074-2	PSMB5	PSMB5;MB1	29.6696	29.784	29.5989	29.5831	29.4199	29.5808	29.5992	29.4886	29.6185	29.5288	29.6875	29.6389	29.6039	29.5974	29.5446	29.5677	29.4829	29.6183	29.4621	29.447	29.4992	29.5644	29.566	0		-0.0262098	0.200486	0.0444829	0.0573316	0		0
P28288;P28288-2	ABCD3	ABCD3;PMP70;PXMP1;ZWS2	26.8299	26.8887	26.87	26.949	26.9281	27.1448	26.9472	26.9557	26.8329	26.7813	27.0535	26.8338	27.1048	27.0966	27.004	27.003	26.9235	27.1169	26.9431	27.0328	27.0378	27.1008	27.0429	0		0.0214548	0.712364	-0.0693859	0.0483125	-0.045019	0.111015	0
P28290;P28290-2;P28290-3	SSFA2	SSFA2;ITPRID2	24.5396	24.4006	24.3341	24.6724	24.4035	24.0613	24.1692	24.4593	24.3031	23.9583	24.6549	24.4883	24.7753	24.3838	24.7589	24.2354	23.6732	24.4908	24.9248	24.4994	24.6718	24.8998	24.7255	0.402137	0.0988804	0.462372	0.0432685	0.270679	0.246101	-0.231661	0.283121	-0.429298	0.0866812
P28331;P28331-2;P28331-4;P28331-5;P28331-3	NDUFS1	NDUFS1;CI-75k	28.4364	28.3045	28.2197	28.4019	28.1307	28.1749	28.257	28.2997	28.3665	28.2511	28.5357	28.3932	28.3087	28.2831	28.3421	28.6439	28.5726	28.705	28.4944	28.5177	28.5163	28.4065	28.535	0.116499	0.0262787	0.267956	7.35291e-06	0.111177	0.0196633	0.0336073	0.474151	0.094086	0.13822
P28340	POLD1	POLD1;CDC2;POLD	26.5898	26.697	26.3914	26.6602	26.43	26.5553	26.5132	26.6328	26.5042	26.4515	26.6333	26.3662	26.485	26.4194	26.4293	26.705	26.6497	26.6738	26.5467	26.5282	26.575	26.6235	26.5584	-0.0643299	0.327583	0.0812929	0.185866	0.0974703	0.120098	0.128844	0.026149	0.0730353	0.277657
P28347;P28347-2	TEAD1	TEAD1;AA;TCF13;TEF-1	25.0068	25.1217	25.0333	25.3565	24.984	24.7073	25.0914	24.9369	24.9508	24.9145	25.4452	25.1046	25.206	24.8551	25.1831	25.1217	25.3632	25.2331	25.1691	25.0384	25.36	25.2907	25.1052	0		0.068023	0.0561753	0		0		0
P28370	SMARCA1	SMARCA1;hSNF2L;ISWI;NURF140;SNF2L;SNF2L1;SNF2LB;SWI	26.0028	26.2553	26.1909	26.2786	26.1254	26.2178	26.2738	26.1204	26.1865	26.1142	26.2208	26.3182	26.1692	26.1182	26.2672	26.1663	25.8706	25.9444	25.8992	26.0827	26.1275	26.3184	26.1964	0		-0.00258903		0		0		-0.197284	4.47391e-05
P28472;P28472-2;P28472-4;P28472-3	GABRB3	GABRB3;	24.2112	24.4843	24.2524	24.208	23.7218	24.507	23.7178	24.8566	24.101	24.3602	24.4127	24.605	24.6924	24.5306	24.4161	24.4661	24.5875	24.4574	24.6166	24.1539	24.4263	24.6146	24.6388	0.212973	0.0107563	0.189295	0.0118158	0		0		0
P28482;P28482-2	MAPK1	MAPK1;ERK;ERK2;MAPK2;p41mapk;PRKM1;PRKM2	27.6086	27.5958	27.6511	27.6763	27.8253	27.7678	27.7371	27.5954	27.6213	27.7052	27.8004	27.7072	27.7161	27.6747	27.6804	27.6686	27.6326	27.7634	27.711	27.7236	27.8241	27.835	27.6761	-0.059267	0.0193709	0		-0.107766	0.000954469	-0.0026505		-0.0496375	0.0789866
P28676	GCA	GCA;GCL	26.1879	26.436	26.3327	26.4529	26.2343	26.6284	26.4128	26.4236	26.1641	26.0446	25.9532	26.3198	26.0029	26.2869	26.2476	26.3105	25.774	26.3272	26.4244	26.1911	26.4927	26.2525	26.2466	-0.0438828	0.128978	0		0		0		0
P28715	ERCC5	ERCC5;ERCM2;XPGC	24.5187	22.9383	24.5641	24.2256	23.8933	23.9316	23.9658	24.6004	24.3786	24.5927	22.6479	24.0836	24.4299	24.3375	24.2246	24.3242	24.1592	23.5298	24.551	22.5608	24.5581	24.3769	24.5321	0		0		0		0		0
P28749;P28749-2	RBL1	RBL1;cp107;p107;PRB1	29.7975	30.0549	29.7477	30.0543	22.4865	22.3081	23.3522	29.8155	29.8188	29.795	29.9717	23.3949	24.2744	23.3555	29.2935	29.5236	29.6082	29.5953	29.5764	23.3055	29.8008	29.6524	29.4962	1.72894	0.135906	4.58422	0.00108534	6.40157	4.9607e-05	4.83809	0.000194552	1.18131	0.390837
P28799;P28799-3;P28799-2	GRN	GRN;CLN11;PCDGF;PGRN	28.1281	28.2388	28.2028	28.2562	28.3976	28.5094	28.2658	28.4434	28.0413	28.3023	28.0894	28.5254	28.425	28.5064	28.3562	28.3476	28.3748	28.7612	28.5103	28.4874	28.3667	28.4006	28.5292	0		0.037197	0.51761	-0.157701	0.00990776	-0.15009	0.0136435	0.021598
P28827;P28827-2	PTPRM	PTPRM;hR-PTPu;PTPRL1;RPTPU	25.0117	25.0159	25.1801	25.2667	25.1149	25.1024	25.3997	25.2252	25.0886	24.8437	24.8527	25.0935	25.0693	25.008	24.9344	24.923	24.5833	24.9518	24.9137	25.077	24.8154	25.0221	24.8971	-0.098738	0.0853234	-0.175128	0.0395543	0		-0.0143204		-0.0719261	0.405974
P28838;P28838-2	LAP3	LAP3;LAP;LAPEP;PEPS	27.9059	27.7788	27.8748	27.8365	27.9111	28.0233	27.8624	27.9144	27.8373	27.7942	27.9847	27.9286	27.8304	27.853	27.9052	27.9903	27.9146	27.9116	27.8807	27.8378	27.8964	27.9187	27.9576	0		0		0		0		0
P28907;P28907-2	CD38	CD38;	26.2232	26.2748	26.1216	26.2088	26.006	26.3735	26.3401	26.5464	26.1012	26.6599	26.2992	26.5638	26.5618	26.62	26.5419	26.3943	26.3512	26.5045	26.4021	26.6611	26.4992	26.6917	26.5163	0.060363	0.0152798	0.0718206	0.0105864	-0.0730881	0.705054	0		0
P29083	GTF2E1	GTF2E1;FE;TFIIE-A	26.7318	26.8395	26.8534	27.0652	26.7127	26.7988	26.6751	27.002	26.8795	27.1224	26.6866	26.8716	26.6183	26.8769	26.7029	27.0975	26.9647	27.2908	27.0748	26.7701	26.7233	26.5921	26.8385	0		0		0.03371	0.105611	0.0750075	0.0332522	0.292232	5.74647e-06
P29084	GTF2E2	GTF2E2;FE;TF2E2;TFIIE-B	29.8266	29.596	29.694	29.8169	29.6522	29.8023	29.5621	29.7017	29.5954	29.5064	29.7136	29.8161	29.6419	29.7543	29.6669	29.4873	29.3788	29.7721	29.7741	29.5586	29.7432	29.3674	29.7135	0		0		0		0		0
P29144	TPP2	TPP2;TPPII	26.5255	26.6954	26.4994	26.6503	26.5377	26.6172	26.4539	26.5684	26.5711	26.5174	26.7927	26.575	26.5504	26.649	26.6144	26.6466	26.6591	26.6193	26.5082	26.6687	26.6186	26.7227	26.6622	0		0.0146218		0		0		0
P29218;P29218-3	IMPA1	IMPA1;IMPA	27.2539	27.2613	27.3314	27.3202	27.2675	27.3154	27.365	27.2846	27.4492	27.2489	27.4402	27.258	27.3245	27.3475	27.3562	27.4235	27.4314	27.1324	27.3018	27.3299	27.4379	27.3457	27.6107	0		0		0		0		0
P29317	EPHA2	EPHA2;ECK	27.3545	27.4864	27.4912	27.4477	27.8326	27.5831	27.8409	27.0828	27.4914	27.3517	27.4261	27.6182	27.5565	27.6121	27.6455	27.222	27.167	27.1001	27.0683	27.3787	27.4911	27.4059	27.3758	-0.135981	0.10747	-0.316257	0.000306369	-0.290849	0.000803629	-0.279802	0.000237829	-0.28359	0.00131772
P29323;P29323-2;P29323-3	EPHB2	EPHB2;DRT;EPHT3;ERK;Hek5;Tyro5	24.6523	25.0737	25.5986	25.9109	25.9462	25.3977	25.4079	24.9259	25.8856	25.6882	26.295	25.5781	25.8954	25.9481	25.9847	25.8732	25.8925	25.8216	25.9902	25.8521	25.8641	25.7444	25.6964	0		0		0		0		0
P29350;P29350-4;P29350-3;P29350-2	PTPN6	PTPN6;HCP;HCPH;PTP-1C;SHP-1;SHP1	24.9275	25.5559	25.2391	25.5684	25.562	25.3424	25.0132	25.6035	25.2482	25.1996	25.243	25.3077	25.068	25.1816	25.0626	25.5774	25.4576	25.469	25.5452	25.2554	25.3734	25.1718	25.3007	-0.0235974	0.474991	0		0		0		0.126452	0.0671684
P29353;P29353-2;P29353-7;P29353-6;P29353-3;P29353-5	SHC1	SHC1;p66;SHC;ShcA	26.8405	26.9557	26.9391	26.9819	26.846	27.02	26.8124	26.9813	27.0043	26.8014	27.0699	26.9739	27.1028	27.0798	27.1735	26.7568	26.7091	26.894	26.8147	27.093	26.9693	27.0712	27.0513	0.205901	0.0421163	0.150462	0.0823121	0.0442007	0.501807	-0.109553	0.0783304	-0.282574	9.49426e-05
P29372;P29372-5;P29372-4;P29372-2	MPG	MPG;MDG	26.6547	26.7965	26.8578	26.8027	25.9884	26.581	26.1829	26.7255	26.4027	26.229	26.1633	26.4197	26.4998	26.5429	26.6776	26.8286	26.6576	26.3546	26.616	26.4421	26.6188	26.4407	26.3192	0		0.0357557	0.556357	0.266963	0.00864178	-0.00451379		0.0525288	0.354469
P29401;P29401-2	TKT	TKT;DDR2;	33.0037	33.0625	32.8841	32.9043	32.7784	32.9675	32.8998	32.8635	32.8902	32.7881	33.1298	33.0247	32.99	33.0235	32.9719	32.8595	32.9101	32.9425	32.8856	32.9182	32.89	33.028	33.0226	0		0		0		0		0
P29558;P29558-2	RBMS1	RBMS1;C2orf12;DKFZp564H0764;HCC-4;MSSP-1;MSSP-2;MSSP-3;SCR2;YC1	26.8976	26.8803	26.919	27.0163	27.106	27.063	27.2715	26.8049	27.0875	26.7511	27.1204	27.249	27.1408	27.1811	27.2981	26.9448	27.1149	27.1383	27.1419	27.1482	27.3023	27.1453	27.2243	0.0800868	0.387392	0.0543993	0.527573	-0.211972	0.0189865	-0.274488	0.00452179	-0.125826	0.202667
P29590;P29590-11;P29590-5;P29590-4;P29590-2;P29590-12;P29590-9;P29590-14;P29590-10	PML	PML;MYL;RNF71;TRIM19	29.2416	29.122	29.2132	29.0122	28.9643	29.1232	29.0812	29.0125	29.495	29.2384	28.8796	28.7578	28.9534	29.0785	29.047	29.0887	29.1957	29.3593	29.2664	28.9037	28.8959	28.8222	29.1456	-0.106365	0.370693	-0.130206	0.266635	0.0700532	0.590325	0.170435	0.164599	0.332823	0.0279699
P29597	TYK2	TYK2;JTK1	26.2436	26.7669	26.5724	26.4279	24.2742	23.8025	23.3823	27.0074	26.5203	26.6788	26.4242	24.0633	23.0593	24.0015	23.4178	26.6103	26.5481	26.7437	26.8185	23.0567	24.3563	26.1579	23.956	-0.168738	0.71431	0.534322	0.189911	2.63519	8.30679e-05	2.97905	0.00412728	2.47495	1.9949e-06
P29692;P29692-2	EEF1D	EEF1D;EF-1D;FLJ20897	32.0863	32.1667	32.1246	32.2347	32.1928	32.0439	32.1478	32.2022	32.1796	32.1436	32.2578	32.0969	32.2118	32.1144	32.1705	32.1661	32.1864	32.3468	32.1927	32.2359	32.2995	32.0963	32.1432	0		0.0203045	0.113621	0		0		0
P29966	MARCKS	MARCKS;80K-L;MACS;PKCSL	29.7545	29.5392	29.5346	29.5346	29.9708	29.8896	29.6982	29.7921	29.5362	30.0256	29.6316	29.6934	29.6898	29.6536	29.7464	29.7397	29.7332	30.1521	29.9296	29.6832	29.7511	29.5497	29.7382	0		0		-0.085203	0.0865105	0		0.0945457	0.0656596
P29992	GNA11	GNA11;FBH;FBH2;FHH2;HHC2	26.5301	26.5352	26.4639	26.4603	26.3511	26.4464	26.6263	26.3956	26.3685	26.4238	26.8667	26.598	26.5799	26.5766	26.5072	26.164	26.1967	26.0931	26.1897	26.2436	26.3101	26.615	26.6071	0.0289765	0.35684	-0.0547209	0.647162	0		0		-0.22728	0.00607893
P30038;P30038-2;P30038-3	ALDH4A1	ALDH4A1;ALDH4;P5CDh	25.6164	25.6289	25.6311	25.8357	25.6382	25.8434	25.5593	25.8974	25.6711	25.4005	25.531	25.726	25.7477	25.7194	25.8075	25.8634	25.62	25.5337	26.005	25.7148	25.8594	25.7454	25.7027	0		0		0		0		0
P30040	ERP29	ERP29;C12orf8;ERp28;ERp31;PDI-DB;PDIA9	28.5889	28.2606	28.2971	28.3354	28.8046	28.5205	28.7276	28.393	28.2953	28.5166	28.407	28.401	28.4811	28.2902	28.5651	28.1783	28.3891	28.4586	28.525	28.4436	28.3443	28.3054	28.3784	-0.261384	0.00309506	-0.300786	0.0217055	-0.308416	0.000283528	-0.0319126	0.658263	0.0380463	0.559287
P30041	PRDX6	PRDX6;PRDX5;1-Cys;aiPLA2;AOP2;KIAA0106;MGC46173;NSGPx;p29;PRX	30.2226	30.1123	30.1928	30.2115	30.2301	30.2433	30.2818	30.239	30.2079	30.2106	30.3956	30.1771	30.2253	30.1801	30.3072	30.2355	30.3117	30.3148	30.2398	30.3516	30.3346	30.3081	30.2226	0		0.0295386	0.123449	-0.0347108	0.0797065	0		0
P30043	BLVRB	BLVRB;FLR;SDR43U1	31.5391	31.5868	31.4437	31.4524	31.4827	31.7211	31.6195	31.5949	31.6161	31.5338	31.7741	31.7259	31.7377	31.6698	31.777	31.7225	31.68	31.9011	31.6853	31.6952	31.6666	31.7253	31.7941	0		0.0498329	0.0956496	-0.1047	0.00617425	0		0
P30044;P30044-2;P30044-3;P30044-4	PRDX5	PRDX5;ACR1;AOEB166;B166;MGC117264;MGC142283;MGC142285;PLP;PMP20;PRDX6;PRXV;SBBI10	30.5291	30.3429	30.3909	30.4013	30.7645	30.6012	30.6855	30.3081	30.4122	30.4354	30.6367	30.3882	30.67	30.4666	30.4563	30.3712	30.4965	30.4951	30.28	30.4515	30.5856	30.5709	30.4322	-0.15166	0.028184	-0.132522	0.0410931	-0.217997	0.00153576	-0.0403086	0.507405	-0.0802895	0.305176
P30046;A6NHG4;P30046-2	DDT;DDTL	DDT;DDTL;D-DT;DDCT;MIF-2;MIF2;	29.8166	29.8311	29.6971	29.9732	29.7843	29.8894	29.7597	29.7203	29.6807	29.7309	29.9417	29.72	29.8776	29.7695	29.9121	29.6209	29.9134	29.7995	29.8928	29.7818	29.7279	29.7608	29.6713	0		0		0		0		0
P30048;P30048-2	PRDX3	PRDX3;AOP-1;AOP1;MER5;SP-22	30.9927	31.0579	31.0491	30.9876	30.6571	30.7814	30.7909	31.1056	31.0159	31.1037	31.3124	30.9053	30.7927	30.9484	30.8808	31.1482	31.11	31.2356	31.2715	31.0802	31.0685	30.995	31.0214	0.146583	0.00813145	0.291084	7.69802e-08	0.279638	2.98859e-07	0.268145	6.85363e-08	0.147218	0.0104635
P30049	ATP5D	ATP5D;ATP5F1D	30.3317	30.338	30.3173	30.2728	30.6879	30.4748	30.3381	30.3974	30.2946	30.3375	30.0893	30.361	30.2292	30.2646	30.291	29.8079	29.7466	29.6653	30.0213	30.4905	30.2457	30.2101	30.485	-0.199637	0.00946374	-0.118201	0.120522	-0.154882	0.0449931	-0.013137		-0.592479	4.84717e-09
P30050;P30050-2	RPL12	RPL12;L12	31.5976	31.3367	31.4616	31.4836	31.7815	31.6619	31.6528	31.4032	31.4854	31.2898	31.5104	31.4463	31.6115	31.4593	31.532	31.2194	31.5054	31.251	31.4261	31.4876	31.4867	31.5457	31.3666	-0.188597	0.0177677	-0.218549	0.00346766	-0.228451	0.0027597	-0.100562	0.154643	-0.118591	0.148025
P30084	ECHS1	ECHS1;SCEH	29.2374	29.0945	29.2056	28.9777	29.1624	29.1928	29.1781	28.9729	29.1067	29.0719	29.1279	29.3225	29.0596	29.1649	29.096	28.984	28.9534	29.0867	28.9864	29.1375	29.1156	29.2431	29.1082	0		0		0		-0.031464	0.0919001	-0.104484	0.0020723
P30085;P30085-3;P30085-2	CMPK1	CMPK1;CMPK;UMP-CMPK	28.0755	28.19	28.346	28.4373	28.3275	28.2732	28.2146	28.2815	28.3236	28.3112	28.444	28.3294	28.3102	28.2716	28.4915	28.3037	28.4302	28.4505	28.3138	28.4306	28.3691	28.2165	28.4388	0		0		0		0		0
P30086	PEBP1	PEBP1;HCNP;PBP;PEBP;RKIP	31.3578	31.4637	31.4938	31.5488	31.4705	31.5588	31.3326	31.5057	31.3844	31.4567	31.3119	31.3315	31.5395	31.55	31.5688	31.3474	31.4064	31.4728	31.5081	31.6302	31.5441	31.5627	31.4955	0		0		0		0		0
P30101	PDIA3	PDIA3;ERp57;ERp60;ERp61;GRP57;GRP58;HsT17083;P58;PI-PLC	31.1095	31.1319	31.0958	31.2332	31.207	31.0394	31.0788	31.3133	31.1834	31.2334	31.2736	31.2999	31.2586	31.2178	31.3131	31.0758	31.2052	31.4221	31.2558	31.333	31.345	31.1573	31.3171	0.0795335	0.00589067	0.0722403	0.00592265	0		0		0
P30153	PPP2R1A	PPP2R1A;PP2A-Aalpha;PP2AA;PR65A	30.5649	30.43	30.5155	30.5517	30.7415	30.6413	30.6431	30.4965	30.6098	30.5226	30.6049	30.5156	30.5485	30.4899	30.561	30.56	30.4814	30.6538	30.5099	30.6432	30.5812	30.4891	30.5517	-0.0988934	0.00115345	-0.0738899	0.00398625	-0.117985	0.000425528	0		0
P30154;P30154-2;P30154-4;P30154-3;P30154-5	PPP2R1B	PPP2R1B;PP2A-Abeta;PR65B	25.0071	25.2697	25.3591	25.2661	25.6931	25.4231	25.2552	25.6893	25.2712	25.3768	25.1505	25.429	25.3768	25.3104	25.7028	25.1907	25.2201	25.7755	25.6097	25.1704	25.2677	25.4335	25.3555	0		0		-0.0423872	0.12658	0		0
P30260;P30260-2	CDC27	CDC27;ANAPC3;APC3;D0S1430E;D17S978E;NUC2	27.3235	27.2149	27.2882	27.2805	27.2155	27.2893	27.2597	26.9687	27.1053	27.1434	27.3378	27.1685	27.1595	27.2247	27.147	27.1146	27.2119	27.0388	27.1602	27.0423	27.0641	27.0953	27.1119	-0.0468109	0.114308	-0.101282	0.0189872	0.0351782	0.63865	-0.0161128		0
P30281;P30281-2;P30281-3;P30281-4	CCND3	CCND3;	25.5021	25.0085	25.4529	25.1354	23.5763	23.3808	24.4009	24.9983	24.9181	24.8578	23.7416	23.4922	24.0428	23.2733	23.933	24.7383	23.4086	25.0312	24.6794	24.9939	23.0696	23.116	22.8463	0		-0.0734178	0.585378	1.35818	0.000346115	0.707408	0.0438518	0.706925	0.17158
P30305;P30305-3	CDC25B	CDC25B;	23.6563	26.233	23.6524	23.1631	23.5327	23.5357	25.163	25.1251	26.1853	25.5479	26.0186	25.9717	26.0789	26.0554	23.4249	25.3043	26.4403	25.6015	24.7516	23.7051	23.4681	22.8661	23.6405	1.30894	0.0372306	-0.14417	0.268514	0		0.13473	0.589203	1.4135	0.0121383
P30405	PPIF	PPIF;Cyp-D;hCyP3	27.9472	28.0028	27.9626	27.9496	27.9609	27.8249	27.9137	28.1649	27.953	28.0755	28.0327	28.0657	28.0196	28.081	27.9746	27.9196	28.0058	27.9622	28.3318	27.9925	28.004	28.0708	27.9522	0		0		0		0		0
P30419;P30419-2	NMT1	NMT1;NMT	29.0689	29.0214	29.0867	29.0328	29.2694	29.2502	29.1638	29.2406	29.0943	29.1953	29.2702	29.0662	29.1605	29.2641	29.2318	29.1781	29.3009	29.428	29.1802	29.145	29.1971	29.1022	29.114	0		-0.0369962	0.119679	-0.13158	0.00050606	0		0.124455	0.00827676
P30453;P30457;P18462;P30450;P30456;P16190;P10316;P01891	HLA-A	HLA-A;HLAA;	28.5417	28.5687	28.7715	28.7172	28.6724	28.6468	28.6655	28.8742	28.7096	28.7882	28.7354	28.804	28.7322	28.6315	28.8411	28.741	28.7839	28.912	28.8969	28.8174	28.6311	28.5991	28.637	0.0701005	0.0153387	0		-0.0122254		0.0163305		0.152754	0.000797813
P30508;Q29963;Q07000;P30501;Q29865;P30504;Q95604	HLA-C	HLA-C;D6S204;HLA-JY3;HLAC;HLC-C;MHC;PSORS1	26.8599	26.7873	26.6403	27.0501	26.9808	26.8634	27.1421	27.3083	27.221	27.0881	27.3796	27.4037	27.1639	27.2675	27.1839	27.2094	26.9456	26.7769	27.0892	27.2799	27.5409	27.1266	27.357	0.26764	0.00860878	0.309235	0.00253476	-0.153182	0.196137	0.000835064		-0.364651	0.00121879
P30519;P30519-2	HMOX2	HMOX2;HO-2	27.986	28.1048	27.8674	28.0121	27.8012	27.529	27.6782	27.9694	27.9454	27.9246	28.0132	27.7633	27.847	27.832	27.6831	27.9451	27.9361	28.1907	27.9058	27.9844	27.7993	27.7241	27.8938	0.119687	0.128747	0.171898	0.0208128	0.325062	0.000180974	0.188983	0.00747153	0.158901	0.0522725
P30520	ADSS	ADSS;ADSS2	28.2687	28.1418	28.2104	28.1151	28.4334	28.3553	28.3863	28.0524	28.1434	28.1471	28.3181	28.3351	28.3226	28.2867	28.4154	28.2232	28.2884	28.2359	28.1229	28.2606	28.3517	28.2899	28.2908	-0.0521329	0.357217	-0.0884032	0.102104	-0.205873	0.00554508	-0.172967	0.000741974	-0.080832	0.172848
P30530;P30530-2	AXL	AXL;ARK;JTK11;Tyro7;UFO	25.8158	25.985	26.2602	26.1483	26.332	26.0892	26.332	26.0218	26.1992	25.6802	25.1095	26.1066	26.0184	26.1267	26.0681	26.0134	25.7556	25.6423	25.7458	25.9461	25.8647	25.6283	25.8104	-0.143978	0.373041	-0.396769	0.0353984	-0.164356	0.286362	-0.362714	0.0316692	-0.00313557
P30533	LRPAP1	LRPAP1;A2MRAP;HBP44;RAP	26.7157	26.9535	26.7671	26.7971	27.2405	26.8975	26.8486	26.8975	26.9369	26.8691	26.673	27.0138	26.8037	26.6836	26.7132	26.7856	26.7713	26.9998	26.7917	26.8121	26.652	26.7406	26.8565	0		0		0		0		0
P30536	TSPO	TSPO;BZRP;DBI;IBP;MBR;mDRC;PBR;pk18;PKBS	28.0065	27.7798	28.1654	28.0298	28.1358	28.2827	28.15	27.8285	28.097	28.2044	28.046	27.8945	27.961	28.1265	28.0135	28.1752	28.2244	28.3003	27.8785	28.0076	28.1988	27.966	27.9715	0		0		0		0		0
P30566;P30566-2	ADSL	ADSL;	28.3487	28.2114	28.1573	28.1457	28.1696	28.4102	28.3244	28.0666	28.1215	28.1705	28.3586	28.2372	28.2201	28.2489	28.3249	28.1434	28.2936	28.3039	28.1573	28.2243	28.3232	28.2719	28.1574	0		0		0		0		0
P30622-2;P30622;P30622-1	CLIP1	CLIP1;CLIP;CLIP-170;CLIP170;CYLN1;RSN	27.2578	27.1954	27.2657	27.2285	27.562	27.3414	27.4428	27.4479	27.4154	27.3997	27.1865	27.3448	27.4333	27.3926	27.4914	27.2455	27.3791	27.4813	27.4048	27.5135	27.4849	27.3451	27.5219	0		0		-0.112779	0.000673923	0		0
P30626;P30626-2	SRI	SRI;	28.0348	28.0052	28.0372	28.176	28.2805	28.2316	28.3107	28.092	28.2224	28.1373	27.9409	28.1658	28.2254	28.1942	28.2777	28.0108	27.9699	28.3176	28.1293	28.3519	28.2394	28.1066	28.2293	-0.0671517	0.475075	-0.056	0.52359	-0.215716	0.0850093	-0.128233	0.128185	-0.118782	0.214149
P30740;P30740-2	SERPINB1	SERPINB1;anti-elastase;EI;ELANH2;PI2	28.7592	28.9016	28.7133	28.6151	28.6945	28.8585	28.7582	28.8965	28.8241	28.858	28.9295	29.0249	29.0273	29.091	29.0325	28.9731	28.957	28.9371	29.0563	29.0278	29.0845	29.1063	29.0572	0.271054	8.29758e-11	0.277875	2.13072e-09	-0.021043		-0.139609	0.00168453	-0.102758	0.0307294
P30825	SLC7A1	SLC7A1;ATRC1;CAT-1;ERR;HCAT1;REC1L	25.4694	25.4501	25.5275	25.4708	25.6798	25.6359	25.4703	25.3164	25.7847	25.6364	25.6486	25.6403	25.4177	26.1454	25.7063	25.6834	25.5596	25.7833	25.4789	25.4026	25.6673	25.2414	25.4035	0		0		0		0		0
P30837	ALDH1B1	ALDH1B1;ALDH5;ALDHX	28.7556	28.8306	28.8258	28.7825	28.5903	28.4711	28.4074	28.738	28.7207	28.6035	28.9382	28.3248	28.4774	28.31	28.4093	28.7638	28.8633	28.7649	28.8542	28.4917	28.5739	28.5665	28.4277	-0.097783	0.104861	0.0265828	0.582651	0.299466	0.01062	0.349873	1.97005e-08	0.31293	1.75812e-06
P30838	ALDH3A1	ALDH3A1;ALDH3	31.187	31.1944	31.1618	31.2658	31.1994	31.328	31.1793	31.1702	30.9833	31.1077	31.1465	31.1988	31.1881	31.1148	31.1388	31.1669	31.1163	31.1255	31.1644	31.1983	31.1373	31.1893	31.1507	-0.0454395	0.098653	-0.033701	0.0394743	0		-0.0446359	0.151971	-0.0109013
P30876	POLR2B	POLR2B;RPB2	27.1057	27.1056	27.1375	27.2113	27.3912	27.385	27.4174	27.0889	27.0773	27.1069	27.3326	27.3186	27.3872	27.3142	27.3921	27.1984	27.2331	27.0058	27.1757	27.3045	27.333	27.2893	27.3634	-0.0364619	0.5409	-0.0588861	0.302655	-0.244693	0.0163108	-0.198405	0.000321167	-0.191319	0.00277394
P31040;P31040-2;P31040-3	SDHA	SDHA;FP;SDH2;SDHF	27.6214	27.7038	27.6904	27.7881	27.4344	27.6391	27.5598	27.6657	27.5761	27.5134	27.5549	27.8104	27.5933	27.7633	27.6704	27.8903	27.9092	27.7803	27.872	27.8983	27.8885	27.8137	27.9691	0.173997	0.00348779	0.341514	3.44782e-05	0.158959	0.00547514	-0.126175	0.0171916	-0.0605173	0.315951
P31150	GDI1	GDI1;FLJ41411;GDIL;MRX41;MRX48;OPHN2;RABGDIA;XAP-4	27.3725	27.3295	27.2951	27.3302	27.4623	27.4062	27.6145	27.2921	27.4416	27.3751	27.4874	27.2969	27.4004	27.4111	27.3679	27.4109	27.3454	27.2463	27.3004	27.3315	27.3726	27.4545	27.3926	0		-0.00755578		-0.0330637	0.0723055	0		-0.0329482	0.0467835
P31153;P31153-2	MAT2A	MAT2A;MATA2;MATII;SAMS2	29.6873	29.8997	29.9713	30.0157	30.0868	30.1979	30.0596	29.9636	30.0089	29.8597	30.1466	30.0364	30.1189	30.0814	30.1684	29.9639	30.0734	29.8032	29.9607	30.2066	30.137	30.2021	30.1498	0		0.0534335	0.229558	-0.18221	0.00129241	-0.0830112	0.104729	-0.211151	0.00615233
P31321	PRKAR1B	PRKAR1B;	24.6341	25.0178	24.8878	24.989	24.8524	23.8972	23.2696	24.9098	24.9265	24.3334	24.8768	23.1514	23.3515	24.5744	23.0055	24.7114	23.6115	24.7821	24.9156	24.0751	22.0724	23.5726	23.3821	-0.0467124	0.444216	-0.299556	0.184967	0.974278	0.0584274	0.903287	0.0217261	1.00856	0.00896398
P31327;P31327-3;P31327-2	CPS1	CPS1;CYP21A2;	30.2343	30.1545	30.1141	30.0955	30.17	30.2867	30.2547	30.1636	30.0616	30.1054	30.2042	30.2003	30.1753	30.1838	30.1518	30.1142	30.104	30.157	30.1176	30.1371	30.1849	30.2552	30.261	-0.027758	0.224374	0		-0.0485021	0.0389049	-0.0350878	0.260048	-0.0794594	0.00588113
P31350;P31350-2	RRM2	RRM2;C2orf48;FLJ25102	26.8647	27.0415	27.0232	26.8367	27.2483	27.2779	27.4419	26.4419	27.0687	26.6481	26.9304	26.9524	26.8629	26.8847	26.7907	26.606	26.3807	26.4687	26.2469	26.6369	26.5005	26.7234	26.6554	-0.348012	0.000837088	-0.571923	1.85131e-07	-0.247368	0.00477193	-0.101807	0.275667	-0.154497	0.181904
P31431;P31431-2	SDC4	SDC4;amphiglycan;ryudocan;SYND4	24.455	24.6636	24.6482	24.4723	25.221	25.0939	24.7085	24.861	25.1828	24.969	24.951	25.1688	24.8738	24.888	25.0201	24.6302	24.6877	24.8006	24.3907	24.4129	24.823	23.6243	24.6727	0.0129129		-0.453775	0.00109063	-0.335403	0.00745503	0		0.13739	0.145714
P31483;P31483-3	TIA1	TIA1;TIA-1	25.8909	25.8036	25.4062	25.6861	25.6509	25.7397	25.8203	25.6925	25.8412	26.0353	26.3278	25.7795	26.1275	25.8004	26.1032	25.7882	25.936	26.0151	25.8784	25.9725	26.037	25.8894	25.7564	0.163282	0.0565447	0.0994918	0.123159	-0.0527373	0.775391	0.0123842		0
P31641	SLC6A6	SLC6A6;TAUT	28.3564	28.2059	28.4363	28.1922	28.4731	28.6214	28.3532	28.2618	28.2779	28.5385	28.2076	28.5871	28.6792	28.5948	28.8484	28.383	28.3202	28.0431	28.1988	28.4015	28.523	28.2619	28.304	0.180606	0.0852977	-0.104414	0.278865	-0.188068	0.0548623	-0.332704	0.000255439	-0.15266	0.147684
P31689;P31689-2	DNAJA1	DNAJA1;dj-2;hdj-2;HSJ2;HSPF4;NEDD7	30.2144	30.2482	30.2388	30.4295	30.2993	30.2538	30.2532	30.4315	30.4152	30.3445	30.4855	30.3716	30.5908	30.4166	30.461	30.3529	30.3337	30.3708	30.2356	30.3556	30.4796	30.3459	30.3257	0.143722	5.04257e-05	0.0418961	0.060703	0		0		0
P31749;P31749-2	AKT1	AKT1;AKT;PKB;PRKBA;RAC;RAC-alpha	25.1588	25.3307	25.2035	25.1222	25.1197	25.2989	25.0561	25.1308	25.1518	25.0951	25.4553	25.2221	25.25	25.2314	25.1166	25.3367	25.1065	25.0595	25.0233	25.2981	25.2358	25.3226	25.2954	0		0		0		0		0
P31751;P31751-2	AKT2	AKT2;PKBÎ²	26.6748	26.7278	26.66	26.8056	26.6572	26.6905	26.7233	26.7801	26.7561	26.3483	26.9694	26.6894	26.7974	26.8445	26.6494	26.8991	26.8075	26.7275	26.622	26.769	26.7839	26.8494	26.7279	0		0		0		0		0
P31930	UQCRC1	UQCRC1;D3S3191;QCR1;UQCR1	29.4718	29.4709	29.5099	29.5679	29.3524	29.4067	29.3551	29.6443	29.532	29.5144	29.6749	29.468	29.451	29.5128	29.4655	29.7597	29.5507	29.77	29.6429	29.5518	29.6197	29.4363	29.6341	0.111697	0.0426321	0.186476	0.000341765	0.136403	0.00987218	0.125046	0.0110889	0.121364	0.0334916
P31937	HIBADH	HIBADH;NS5ATP1	27.5349	27.5717	27.4615	27.5874	28.0098	27.9649	27.8626	27.4849	27.5287	27.4544	27.7143	27.8073	27.8278	27.8135	27.8367	27.65	27.7091	27.7635	27.5488	27.8752	27.9302	27.76	27.9298	-0.114749	0.105015	-0.0615664	0.34719	-0.390323	0.000243372	-0.280376	1.11948e-05	-0.215021	0.00364121
P31939;P31939-2	ATIC	ATIC;AICARFT;IMPCHASE;PURH	30.4701	30.3592	30.3262	30.4233	30.3791	30.3741	30.3584	30.3588	30.3612	30.3982	30.5919	30.3244	30.4053	30.3943	30.4452	30.5244	30.5257	30.4939	30.4288	30.3823	30.4773	30.4009	30.3908	0		0.0146787		0		0		0.0364189	0.0108875
P31942;P31942-3;P31942-4	HNRNPH3	HNRNPH3;2H9;HNRPH3	29.2286	29.4639	29.5358	29.2844	29.1423	29.0191	28.8768	29.4782	29.3555	29.5384	29.3233	29.142	29.1555	29.1278	29.1231	29.4075	29.383	29.5556	29.6385	29.3057	29.2436	29.1403	29.3684	0.112842	0.204421	0.228533	0.0107596	0.352582	0.000704508	0.296069	0.000228386	0.245624	0.00833667
P31943	HNRNPH1	HNRNPH1;hnRNPH;HNRPH1	31.4259	31.2427	31.3773	31.5666	31.3831	31.2799	31.1806	31.5356	31.4678	31.4188	31.4474	31.4556	31.3019	31.3911	31.4189	31.4782	31.4779	31.5628	31.5744	31.5252	31.5621	31.5144	31.4689	0.0945803	0.11933	0.205008	0.000731531	0.0965222	0.0901831	0.0763055	0.199038	0
P31946;P31946-2	YWHAB	YWHAB;YWHAA	31.7038	31.2333	31.4937	31.3826	31.6723	31.5342	31.6754	31.1676	31.2537	31.4988	31.4421	31.384	31.6582	31.3464	31.6189	31.2575	31.4504	31.4283	31.4774	31.5103	31.5017	31.3579	31.401	-0.137358	0.197488	-0.184456	0.034586	-0.176756	0.0869867	-0.154776	0.134395	-0.0171849
P31947;P31947-2	SFN	SFN;REXO2;YWHAS	31.7958	31.6443	31.8321	31.7722	31.8238	31.6429	31.8272	31.692	31.7622	31.8695	31.6174	31.6766	31.585	31.5749	31.6833	31.5689	31.8913	31.798	31.7314	31.7094	31.4947	31.5387	31.4166	-0.127212	0.0305949	-0.206396	0.00036753	0		0.083516	0.16859	0.233072	0.0023442
P31948;P31948-3	STIP1	STIP1;HOP;STI1	30.9333	30.8841	30.878	30.8283	31.1577	30.988	31.01	30.9527	30.8284	31.056	30.8274	30.9283	30.8976	30.9375	30.9741	30.8386	30.9456	31.1277	30.9522	30.9348	30.9771	30.8377	30.9394	0		0		0		0		0
P31949	S100A11	S100A11;S100C	31.1591	31.1205	31.4029	31.4059	31.7846	31.5881	31.489	31.4139	31.2829	31.6601	31.5239	31.2785	31.5654	31.3903	31.4624	31.354	31.5962	31.7279	31.5871	31.5004	31.5886	31.5395	31.2417	-0.0498509	0.171221	0		-0.202405	0.00283486	0		0.0232369
P32121;P32121-3;P32121-5;P32121-2;P32121-4	ARRB2	ARRB2;ARR2;BARR2;DKFZp686L0365	25.906	25.9254	25.7015	25.5431	25.4986	25.8547	25.3982	25.4262	25.6406	25.4336	25.828	25.5895	25.4681	25.6138	25.366	25.8406	25.9053	25.7124	25.8415	25.7142	25.3505	25.3236	25.6136	0		0		0.143613	0.0200699	0		0.214501	0.00374521
P32320	CDA	CDA;CDD	24.8663	25.3433	25.4202	25.515	23.3815	26.4487	23.8379	25.8544	25.7074	25.4803	26.1595	26.6845	26.4024	26.0651	26.1231	26.2734	26.3556	26.2031	26.4024	26.5734	26.6232	25.8947	26.4156	0.733884	0.00178835	0.91995	9.64206e-05	0		0		0
P32321;P32321-2	DCTD	DCTD;	25.7997	25.8746	25.9872	25.7291	26.0383	25.9521	25.8196	25.9058	25.8047	25.8428	26.0359	25.8169	25.7627	25.9622	25.7013	25.7059	25.8055	25.5773	25.6738	25.9215	25.9542	25.9262	25.8263	0		0		0		0		-0.134308	0.00058529
[truncated: 4,541 more rows]
