# Supplementary material for: Attenuation of SARS‐CoV‐2 replication and associated inflammation by concomitant targeting of viral and host cap 2'‐O‐ribose methyltransferases
Source: EMBO J. 2022 Jul 25;41(17):e111608. doi: 10.15252/embj.2022111608 (PMC9350232; doi:10.15252/embj.2022111608)
Supplement: Supplementary file 6 — Dataset EV4 [file EMBJ-41-e111608-s013.xlsx]

## Sheet: Dataset EV4
Dataset EV4 | Characterization of DZNep treatment in primary human lung derived NHBE cells. NHBE cells were pretreated for 6 h with DZNep (1.5 μM) or vehicle (PBS) and infected with mock, SARS-CoV or SARS-CoV-2 at MOI 3 for 36 h. Protein content of the cells was isolated and used for LC-MS/MS based full proteome analysis as described in the methods section. Normalized LFQ values, LASSO-based log2…
Majority Protein Ids	Gene names	external synonym	mock_DZNep_1	mock_DZNep_2	mock_DZNep_3	mock_DZNep_4	mock_vehicle_1	mock_vehicle_2	mock_vehicle_3	mock_vehicle_4	SARSCoV_DZNep_1	SARSCoV_DZNep_2	SARSCoV_DZNep_3	SARSCoV_DZNep_4	SARSCoV_vehicle_1	SARSCoV_vehicle_2	SARSCoV_vehicle_3	SARSCoV_vehicle_4	SARSCoV2_DZNep_1	SARSCoV2_DZNep_2	SARSCoV2_DZNep_3	SARSCoV2_DZNep_4	SARSCoV2_vehicle_1	SARSCoV2_vehicle_2	SARSCoV2_vehicle_3	SARSCoV2_vehicle_4	SARSCoV (log2 fc)	SARSCoV (p)	SARSCoV2 (log2 fc)	SARSCoV2 (p)	DZNep (mock) (log2fc)	DZNep (mock) (p)	DZNep (SARSCoV) (log2 fc)	DZNep (SARSCoV) (p)	DZNep (SARSCoV2) (log2 fc)	DZNep (SARSCoV2) (p)
sp|A0A0U1RRL7|MMPOS_HUMAN	MMP24OS	MMP24OS;MMP24-AS1	24.5412	24.3187	24.6281	24.4872	24.4361	25.074	24.1769	25.1293	24.5766	24.6933	24.9238	24.9329	24.6283	24.4306	24.3989	24.1594	24.866	24.4703	24.4467	24.4094	24.5145	24.576	24.9886	24.4447	0		0		0		0.117443	0.129787	0
sp|A0AV96-2|RBM47_HUMAN;sp|A0AV96|RBM47_HUMAN	RBM47	RBM47;FLJ20273;NET18	27.7159	27.7756	27.5947	27.3662	27.0111	27.0158	27.5706	26.9415	27.8686	27.6515	27.4519	27.5648	27.6128	27.667	27.829	27.9598	28.242	28.1403	28.0009	28.3289	28.0212	28.2215	28.0244	28.3104	0.614245	0.00333191	0.913143	6.28193e-15	0.400808	0.000997912	-0.0502437	0.518858	0
sp|A0AVT1|UBA6_HUMAN;sp|A0AVT1-2|UBA6_HUMAN	UBA6	UBA6;FLJ10808;UBE1L2	31.4027	31.4343	31.4688	31.4179	31.7262	31.7605	31.5947	31.6922	31.4905	31.56	31.4824	31.5299	31.6557	31.616	31.6514	31.6977	31.3159	31.4454	31.3841	31.4867	31.7281	31.503	31.7378	31.4949	-0.0428006	0.474667	-0.0772148	0.145289	-0.257077	0.0022694	-0.149283	0.00852043	-0.207749	0.000452703
sp|A0FGR8-2|ESYT2_HUMAN;sp|A0FGR8|ESYT2_HUMAN;sp|A0FGR8-6|ESYT2_HUMAN	ESYT2	ESYT2;CHR2SYT;FAM62B;KIAA1228	29.5665	29.8399	29.6305	29.6079	29.6903	29.4321	29.8373	29.7847	29.6525	29.4019	29.5359	29.6338	29.5611	29.8284	29.5866	29.5401	29.7299	29.7058	29.5192	29.5538	29.6989	29.6913	29.7898	29.7791	0		0		0		0		0
sp|A0JNW5|UH1BL_HUMAN	UHRF1BP1L	UHRF1BP1L;KIAA0701	24.1315	23.9672	24.2436	24.1079	23.9438	23.9133	23.7116	23.9605	24.0867	24.5954	24.2235	23.8103	24.6683	23.9069	24.1762	22.8	23.871	24.0431	24.1444	24.165	24.0893	24.3646	24.2912	24.0784	0		0		0		0		0
sp|A0MZ66|SHOT1_HUMAN;sp|A0MZ66-6|SHOT1_HUMAN;sp|A0MZ66-3|SHOT1_HUMAN;sp|A0MZ66-4|SHOT1_HUMAN;sp|A0MZ66-5|SHOT1_HUMAN;sp|A0MZ66-8|SHOT1_HUMAN;sp|A0MZ66-2|SHOT1_HUMAN	SHTN1	SHTN1;KIAA1598;shootin-1;shootin1	28.3702	28.4579	28.3982	28.6054	28.564	28.4784	28.4207	28.5604	28.5261	28.3688	28.3874	28.4398	28.1534	28.3571	28.5741	28.226	28.4415	28.4594	28.4011	28.5748	28.5212	28.4547	28.3948	28.17	-0.0390802	0.142771	0		0		0		0
sp|A1A4S6|RHG10_HUMAN	ARHGAP10	ARHGAP10;ARHGAP21;FLJ20896;FLJ41791;GRAF2	25.3326	25.392	25.903	25.6306	25.7136	25.4291	25.1094	25.5765	25.6378	24.889	26.0525	25.3581	25.8367	25.918	25.7297	25.7058	24.9131	25.7417	25.4253	25.3919	25.4298	25.4936	24.6435	25.2005	0.0216745		-0.130981	0.0688279	0		0		0
sp|A1A5C7-3|S22AN_HUMAN;sp|A1A5C7-2|S22AN_HUMAN;sp|A1A5C7|S22AN_HUMAN	SLC22A23	SLC22A23;C6orf85;FLJ22174	23.0794	23.041	23.6123	23.3505	22.8586	23.3907	22.9669	23.423	23.4604	23.1111	23.0524	22.8025	22.8645	22.6135	22.6313	22.6869	22.7518	22.5526	21.8277	22.6973	22.2539	22.3606	23.249	20.6037	0		-0.549055	0.00547245	0.0558295	0.343353	0		0
sp|A1A5D9|BICL2_HUMAN;sp|A1A5D9-2|BICL2_HUMAN	BICDL2	BICDL2;CCDC64B	24.6583	25.1612	24.8855	22.2748	24.6857	24.4957	22.3772	24.2388	21.3792	25.3851	23.1086	24.2439	22.5899	22.9363	25.8939	24.1774	25.0198	24.707	24.7926	23.5409	22.06	22.6871	24.8241	24.7168	0		0		0		0		0
sp|A1IGU5|ARH37_HUMAN	ARHGEF37	ARHGEF37;FLJ41603	27.3862	27.6182	27.3934	27.4239	27.5125	27.2856	27.5558	27.4064	27.6653	27.4951	27.4485	27.5056	28.0073	28.3481	28.037	28.089	28.0624	27.5894	27.7508	27.6753	27.7912	28.0884	28.2394	28.3247	0.719781	2.48337e-11	0.606725	3.05763e-10	0		-0.54948	1.11508e-06	-0.358719	0.00152701
sp|A1KXE4|F168B_HUMAN;sp|A1KXE4-2|F168B_HUMAN	FAM168B	FAM168B;KIAA0280L;MANI	24.1469	22.8963	23.201	22.3384	23.9196	21.2222	23.577	23.5082	23.6054	23.8147	23.9458	23.9459	24.2664	20.9814	23.018	24.4218	24.2162	24.0068	24.3491	24.6463	24.3513	20.4861	24.2205	23.992	0		0		0		0		0
sp|A1L0T0|ILVBL_HUMAN	ILVBL	ILVBL;209L8;AHAS;FLJ39061;HACL1L;ILV2H;MGC1269;MGC19535	28.5858	28.6483	28.6964	28.7897	28.8153	28.6984	28.6791	28.8539	28.8341	28.7863	28.6475	28.8079	28.6601	28.6637	28.8105	28.6917	28.7005	28.6765	28.5714	28.2861	28.4909	28.6134	28.6818	28.6574	0		-0.0838951	0.00190318	0		0		0
sp|A1L390|PKHG3_HUMAN;sp|A1L390-3|PKHG3_HUMAN;sp|A1L390-2|PKHG3_HUMAN	PLEKHG3	PLEKHG3;ARHGEF43;KIAA0599	28.8403	28.6906	28.3387	28.3782	28.821	28.9314	28.7779	29.0135	28.3966	28.2664	28.3253	28.2601	28.5967	28.5334	28.7776	28.6319	28.5207	28.4234	28.5362	28.5291	28.6665	28.9967	29.0862	29.0291	-0.29777	0.0064422	0.0407502	0.65952	-0.348057	0.000310325	-0.368461	0.00026286	-0.462142	0.0312952
sp|A1L3X0|ELOV7_HUMAN	ELOVL7	ELOVL7;FLJ23563	23.6326	22.8889	23.9102	23.1414	23.0438	22.863	20.9456	23.7777	23.8602	24.8604	24.6619	24.1264	23.5158	22.907	23.8469	23.776	24.3434	24.2676	23.6847	24.3082	22.4068	23.901	23.7533	23.979	0.951636	0.079371	0.826589	0.0759953	0.736839	0.121375	1.01395	0.0425956	0.626893	0.228361
sp|A1X283|SPD2B_HUMAN	SH3PXD2B	SH3PXD2B;FLJ20831;KIAA1295	29.352	29.1019	29.2955	29.6311	28.8024	28.8319	29.1056	28.9508	29.4617	29.438	29.3233	29.1518	29.5215	29.4718	29.4669	29.2807	29.4357	29.5534	29.4542	29.455	29.2395	29.4158	29.1673	29.3432	0.568533	0.00107023	0.35428	0.000124634	0.41013	1.31725e-05	-0.0530485	0.529551	0.166107	0.107205
sp|A2RRP1|NBAS_HUMAN;sp|A2RRP1-2|NBAS_HUMAN	NBAS	NBAS;NAG	27.425	27.1158	27.436	27.3878	27.3385	27.4398	27.2809	27.3453	27.374	27.4207	27.5682	27.1352	27.2299	27.3479	27.1831	27.2822	27.0164	26.9993	26.8026	26.8667	26.7854	26.8458	26.8984	27.152	0		-0.333467	2.00054e-13	0		0		0
sp|A2RTX5-2|SYTC2_HUMAN;sp|A2RTX5|SYTC2_HUMAN	TARS3	TARS3;FLJ25005;TARSL2;ThrRS-L	23.8926	23.8507	21.4934	22.2577	23.7448	23.7867	23.1718	23.9677	21.4344	23.7486	23.5193	23.8696	23.0034	23.8991	23.6937	21.7936	23.7851	23.1844	23.1704	23.5621	22.7854	23.1471	23.3584	23.1783	0		0		0		0		0
sp|A3KMH1|VWA8_HUMAN;sp|A3KMH1-3|VWA8_HUMAN;sp|A3KMH1-2|VWA8_HUMAN	VWA8	VWA8;KIAA0564	28.0431	28.0415	28.1225	28.2977	28.0347	28.1743	28.1069	28.5071	28.0701	27.8703	27.9725	27.4614	28.1362	28.089	27.9442	28.2935	27.7	27.7554	27.9384	27.5314	27.8339	27.8876	27.7336	27.7269	-0.00903988		-0.326633	7.91672e-07	0		-0.26443	0.00164032	-0.00946577
sp|A4D126-2|ISPD_HUMAN;sp|A4D126|ISPD_HUMAN	CRPPA	CRPPA;hCG_1745121;ISPD;Nip	23.738	21.6189	23.8806	23.6814	22.4125	24.6062	22.1958	22.3521	23.8774	23.8125	23.7347	21.7145	23.1255	21.7132	20.9682	22.2122	23.5857	23.6505	22.5073	23.6422	23.463	22.6891	23.0793	22.1886	0		0		0		0		0
sp|A4D1E9|GTPBA_HUMAN;sp|A4D1E9-2|GTPBA_HUMAN	GTPBP10	GTPBP10;DKFZP686A10121;FLJ38242;OBGH2	24.7615	24.7427	24.5216	24.225	24.7321	24.571	25.14	24.933	24.3966	23.8487	24.3831	24.2724	24.1963	24.8296	24.0257	24.5553	24.1506	23.5088	24.0573	23.7125	24.0292	24.7654	24.1386	24.568	-0.499343	0.0359909	-0.442816	0.0304209	-0.286535	0.168011	-0.230214	0.292414	-0.53793	0.018741
sp|A4D1P6|WDR91_HUMAN;sp|A4D1P6-2|WDR91_HUMAN;sp|A4D1P6-3|WDR91_HUMAN	WDR91	WDR91;HSPC049;SORF-1	27.0518	26.705	26.9114	26.9803	27.2483	27.2199	27.1182	27.3868	26.854	26.8803	26.8037	26.6106	26.3406	26.7784	26.7895	26.8826	26.9897	26.7443	26.7665	26.4021	26.4987	26.6553	26.5939	26.7207	-0.499663	2.09976e-06	-0.49727	0.000215682	-0.24404	0.00653977	0		0.0641091	0.287827
sp|A5PLL7-2|TM189_HUMAN;sp|A5PLL7|TM189_HUMAN	PEDS1	PEDS1;CarF;Kua;TMEM189	26.1816	26.9145	25.4785	26.2346	26.5287	26.6655	26.6244	26.8384	27.1418	27.1207	27.1284	26.9451	26.7557	26.4738	26.7035	26.6096	26.8656	26.7261	27.5152	27.1499	27.1812	26.7539	27.2047	26.877	0		0.315032	0.0143758	-0.471081	0.00765149	0.403165	0.0222263	0.011403
sp|A5PLN9-2|TPC13_HUMAN;sp|A5PLN9-4|TPC13_HUMAN;sp|A5PLN9|TPC13_HUMAN;sp|A5PLN9-5|TPC13_HUMAN;sp|A5PLN9-7|TPC13_HUMAN	TRAPPC13	TRAPPC13;C5orf44;FLJ13611;MGC48585	26.1599	26.0866	25.6228	25.2679	25.9174	25.8828	26.1368	25.706	25.2486	25.1042	25.876	25.3356	25.3265	25.1298	25.5502	25.8024	25.1923	25.0167	24.1776	25.2874	24.4885	25.113	24.9696	24.9338	-0.321524	0.0169782	-0.757565	1.87079e-07	0		0		0
sp|A5YKK6|CNOT1_HUMAN;sp|A5YKK6-2|CNOT1_HUMAN;sp|A5YKK6-3|CNOT1_HUMAN;sp|A5YKK6-4|CNOT1_HUMAN	CNOT1	CNOT1;AD-005;CDC39;KIAA1007;NOT1;NOT1H	28.6013	28.6265	28.6959	28.433	28.5133	28.5294	28.3659	28.6488	28.2989	28.352	28.4133	28.2276	28.462	28.4783	28.378	28.24	28.4606	28.1956	28.4551	28.6209	28.371	28.5252	28.3989	28.5368	-0.0687088	0.0596046	0		0.0666126	0.081192	-0.018562		0
sp|A5YM69|ARG35_HUMAN	ARHGEF35	ARHGEF35;ARHGEF5L;CTAGE4;FLJ43692	25.3113	25.84	25.0594	25.0455	24.9582	25.7028	25.7491	25.2892	25.8999	25.3768	25.2073	25.5988	24.8311	25.2664	25.3424	25.5275	25.5589	25.2567	25.8486	25.3196	25.7241	24.8409	25.0769	25.5029	0		0		0		0		0
sp|A6ND36|FA83G_HUMAN;sp|A6ND36-2|FA83G_HUMAN	FAM83G	FAM83G;FLJ41564;PAWS1	28.2374	28.2527	28.5268	28.4313	28.6703	28.8271	28.7025	28.9279	28.2213	28.2739	28.2295	28.5345	28.33	28.643	28.2618	28.3929	28.4751	28.2005	28.5684	28.0009	28.5962	28.3331	28.2414	28.2428	-0.356166	0.0048909	-0.356946	9.08018e-05	-0.334569	0.00208539	-0.103599	0.361549	-0.0134053
sp|A6NDG6|PGP_HUMAN	PGP	PGP;PGPEP1;	27.214	26.7931	26.7589	26.5169	27.3442	26.4352	26.5239	26.5284	27.2546	26.5267	26.6976	26.5377	27.4897	26.4812	26.2437	26.6365	22.7988	26.4266	26.2951	26.4739	27.1086	26.5471	26.6906	26.5164	0		0		0		0		-0.311631	0.0123524
sp|A6NDU8|CE051_HUMAN	C5orf51	C5orf51;LOC285636	27.5313	27.518	27.0824	26.9934	27.32	27.4098	27.8556	27.5711	27.8477	27.0315	27.4012	27.48	27.0788	27.3659	27.3217	27.6351	27.165	27.3379	27.2259	26.9569	27.2131	27.4927	27.2691	27.5192	0		-0.0150232		0		0		-0.0670186	0.105075
sp|A6NEL2|SWAHB_HUMAN	SOWAHB	SOWAHB;ANKRD56	23.2595	23.5812	22.8587	22.069	21.3817	23.0885	22.5986	23.4383	22.8114	23.0702	22.4834	23.2405	23.8531	22.6727	22.3027	24.117	23.1079	22.7863	22.7604	23.3137	23.2361	23.5699	23.0569	23.0303	0		0		0		0		0
sp|A6NFI3|ZN316_HUMAN	ZNF316	ZNF316;ENST00000305834;MZF-3	22.849	24.6617	23.576	23.2666	23.5179	23.344	23.8626	23.506	23.3781	24.6226	23.7329	22.4947	24.081	23.6473	23.7546	22.4253	24.0704	24.2796	23.8507	24.319	23.4012	23.6257	23.6025	23.1644	0		0		0		0		0.362572	0.0458406
sp|A6NFQ2|TCAF2_HUMAN;sp|A6NFQ2-2|TCAF2_HUMAN;sp|A6NFQ2-3|TCAF2_HUMAN	TCAF2	TCAF2;FAM115C;FAM139A;FLJ40722;GATD9	26.4131	26.8516	26.5086	26.8538	26.9033	26.9488	26.8501	26.6662	26.6388	26.8141	26.8719	26.9843	26.5203	26.6233	27.1988	26.8988	26.3692	26.009	25.6966	25.7167	26.9295	26.5274	26.6482	26.6544	0		-0.0800806	0.442088	0		0		-0.59918	5.53429e-06
sp|A6NHL2-2|TBAL3_HUMAN;sp|A6NHL2|TBAL3_HUMAN	TUBAL3	TUBAL3;FLJ21665	21.5405	23.4827	23.738	24.6866	23.7197	23.6766	23.4917	23.7604	23.8379	24.2453	24.1153	24.0989	23.5825	23.8875	21.6291	24.2258	23.949	22.429	23.9512	23.8024	24.2966	23.8893	24.2451	24.1416	0		0		0		0		0
sp|A6NHQ2|FBLL1_HUMAN	FBLL1	FBLL1;LOC345630	25.6562	25.4689	25.4553	25.5204	25.46	25.4765	25.2911	25.4118	25.2701	25.2633	25.5333	25.604	25.2117	25.3893	25.3183	25.0618	25.5118	23.5188	21.0207	22.7208	25.3142	22.4499	21.1585	22.3164	0		-1.94736	9.21809e-08	0		0		0
sp|A6NHR9|SMHD1_HUMAN;sp|A6NHR9-2|SMHD1_HUMAN;sp|A6NHR9-3|SMHD1_HUMAN	SMCHD1	SMCHD1;FSHD2;KIAA0650	25.0765	25.5784	25.2089	25.1457	25.4717	25.4974	25.4087	25.5744	25.2116	24.8763	25.1411	24.7943	25.3329	25.2012	24.8589	25.3158	24.7879	24.819	24.9231	24.9928	25.2203	25.1284	25.56	25.2777	-0.353705	0.0119936	-0.195841	0.103724	-0.236107	0.0553467	-0.216161	0.0950229	-0.417884	0.00201023
sp|A6NIH7|U119B_HUMAN	UNC119B	UNC119B;MGC5139;POC7B	25.9729	25.8403	25.8208	25.8171	25.5117	25.8556	25.3978	25.4113	25.5749	25.5245	25.2322	25.4758	25.5606	25.4394	25.4729	25.4719	24.966	24.8724	25.5141	25.5106	24.889	24.9427	25.037	24.7883	0		-0.344767	2.78836e-06	0.224484	0.00164372	0		0
sp|A6NJ78|MET15_HUMAN	METTL15	METTL15;FLJ33979;METT5D1	24.8907	25.1643	25.1452	24.4921	24.6268	24.6142	24.6946	25.2742	23.8595	25.1049	24.8722	24.3053	24.9131	24.428	24.6643	25.0911	25.8641	24.6252	24.7793	24.6954	24.7346	24.9522	24.7331	25.0306	0		0		0		0		0
sp|A6NKD9|CC85C_HUMAN	CCDC85C	CCDC85C;	27.1612	27.6825	27.1393	27.3824	26.2987	26.8366	27.1119	26.8475	27.807	27.701	27.829	27.9487	27.0469	27.5292	27.4428	26.8266	28.3273	27.2096	27.1163	27.5544	27.6734	27.3555	27.6751	27.7549	0.345513	0.0685994	0.617843	0.000236374	0.389041	0.0202639	0.629834	0.00593898	0
sp|A6NKT7|RGPD3_HUMAN;sp|Q7Z3J3|RGPD4_HUMAN	RGPD3;RGPD4	RGPD3;RGPD4;RGP3;DKFZp686P0288;RGP4	24.5273	24.6876	24.9623	24.4199	24.6189	24.7116	24.7221	24.7951	25.0917	24.7596	25.5056	25.1343	24.7503	24.8294	24.9662	25.2595	25.6881	22.6356	24.52	25.0674	24.1669	24.7378	25.027	25.3199	0.103628	0.159733	0		0		0		0
sp|A6QL63-2|BTBDB_HUMAN;sp|A6QL63-3|BTBDB_HUMAN;sp|A6QL63|BTBDB_HUMAN	BTBD11	BTBD11;ABTB2B;FLJ33957	23.5358	23.7672	23.6655	23.0695	21.083	23.3672	23.2682	23.884	22.5024	24.2559	22.7436	23.6116	23.3404	23.109	23.2107	23.8067	22.2675	23.4848	24.2519	22.0615	21.6598	22.5781	23.6441	23.0877	0		0		0		0		0
sp|A7E2V4-5|ZSWM8_HUMAN;sp|A7E2V4|ZSWM8_HUMAN;sp|A7E2V4-3|ZSWM8_HUMAN;sp|A7E2V4-4|ZSWM8_HUMAN;sp|A7E2V4-2|ZSWM8_HUMAN	ZSWIM8	ZSWIM8;4832404P21Rik;KIAA0913	24.4942	25.0343	24.623	24.9628	25.9524	25.3573	25.0792	25.0884	24.458	25.1996	25.3264	25.2774	25.5231	25.0569	25.0043	25.0047	25.1361	21.3229	24.0521	21.7239	25.2559	25.0356	25.6508	25.3504	-0.125246	0.536425	0		-0.420187	0.232591	-0.0209643		-2.28868	0.00141991
sp|A7KAX9|RHG32_HUMAN;sp|A7KAX9-2|RHG32_HUMAN	ARHGAP32	ARHGAP32;GC-GAP;GRIT;KIAA0712;MGC1892;RICS	26.4597	25.9937	26.3793	26.1848	25.9367	25.9812	26.1856	26.5025	26.3823	26.1	26.2325	26.5631	26.3375	26.5398	26.4807	26.1922	26.0472	26.5731	26.1764	26.0656	26.5093	26.4849	26.2182	26.1645	0		0		0		0		0
sp|A8CG34|P121C_HUMAN;sp|A8CG34-2|P121C_HUMAN;sp|A6NF01|P121B_HUMAN	POM121C	POM121C;	24.974	25.1614	25.8478	25.4386	25.7425	25.452	25.5686	25.5676	25.4836	25.5482	25.2584	22.1345	25.691	25.5374	25.5933	25.4013	25.8079	26.0002	25.4311	21.715	22.1369	25.2643	25.0395	25.4355	0		0		0		0		0
sp|A8K2U0|A2ML1_HUMAN;sp|A8K2U0-2|A2ML1_HUMAN	A2ML1	A2ML1;CPAMD9;FLJ25179;p170	30.7095	30.9454	31.0218	31.1159	30.4355	29.7003	30.7031	30.3118	30.8251	31.1219	30.74	31.0507	31.0589	30.8068	30.8944	30.6663	30.6425	30.966	30.3933	30.5769	30.3905	30.5216	30.3095	30.3404	0.598601	0.0147069	0.0653604	0.489307	0.60983	0.00699348	0.111906	0.449306	0.246782	0.142634
sp|A8MQ03|CRTP1_HUMAN	CYSRT1	CYSRT1;C9orf169;MGC59937	26.619	26.4438	26.8146	26.0131	25.1936	25.6777	26.3777	25.7249	27.4855	27.318	26.9916	27.4951	27.2769	26.6608	26.6097	26.4464	27.2539	27.4327	27.0251	28.0535	26.5223	26.8183	26.5326	26.6183	1.1476	4.2214e-05	0.860037	0.000346918	0.729488	0.0029377	0.684616	0.00786483	0.80876	0.00261638
sp|A8MXV4|NUD19_HUMAN	NUDT19	NUDT19;RP2	28.198	28.3902	28.3613	28.2275	27.8862	27.7859	27.6468	27.9271	28.0986	27.8407	27.7794	27.8884	27.7599	27.9941	28.0435	27.9399	27.9614	27.7761	28.042	27.9735	27.5939	27.7111	27.625	27.5416	0.0818683	0.131092	-0.165122	0.0189125	0.438554	2.82008e-06	0		0.268982	0.000104267
sp|A9UHW6|MI4GD_HUMAN;sp|A9UHW6-2|MI4GD_HUMAN;sp|A9UHW6-3|MI4GD_HUMAN	MIF4GD	MIF4GD;AD023;MGC45027;MIFD;SLIP1	25.4182	25.2777	24.8379	25.1994	23.0526	21.8297	22.7716	24.5225	24.9933	24.6653	24.7631	24.8204	25.0264	25.1868	25.1667	24.9683	24.7079	24.4672	22.3638	22.318	24.501	25.0499	25.1712	24.9508	1.96979	4.64222e-05	1.50568	0.000582246	1.85913	8.94026e-05	0		-1.40285	0.00566209
sp|B1AK53|ESPN_HUMAN	ESPN	ESPN;DFNB36	24.8728	23.4504	25.2461	24.7329	25.8017	25.8996	26.0938	26.531	24.668	24.5496	21.6372	23.7479	25.2542	25.6441	25.2445	24.9903	23.9859	21.9188	23.2104	22.7972	24.8965	24.5271	24.614	25.4911	-0.775747	0.177504	-1.05979	0.0403288	-1.35361	0.0101505	-1.78822	0.0020209	-1.93469	0.00140346
sp|B3EWG6|FM25G_HUMAN;sp|B3EWG5|FM25C_HUMAN;sp|B3EWG3|FM25A_HUMAN	FAM25C;FAM25G;FAM25A	FAM25C;FAM25G;FAM25A;bA164N7.4;bA96C23.5;bA301J7.4	27.3477	28.5573	29.1302	29.5269	28.1372	29.254	29.4089	29.6979	28.4058	28.7103	27.3686	28.9544	28.3345	28.1287	28.0835	28.0197	28.671	29.1792	27.4808	27.6504	28.1672	25.2338	27.5915	25.2141	-1.05818	0.371363	-2.48491	0.009424	-0.385736	0.529341	0.161252	0.796106	1.95975	0.00399028
sp|B7ZAQ6-2|GPHRA_HUMAN;sp|B7ZAQ6-3|GPHRA_HUMAN;sp|P0CG08|GPHRB_HUMAN;sp|B7ZAQ6|GPHRA_HUMAN	GPR89A;GPR89B	GPR89A;GPR89B;UNQ192;GPR89;GPR89C;SH120	25.3336	24.2842	24.4769	24.697	23.6829	24.4548	24.332	23.8569	24.0493	24.0388	24.2507	24.3794	23.9964	24.2846	24.0027	24.3029	22.6787	22.7108	23.0347	23.3775	23.897	22.6404	21.5893	22.3262	0		-1.17068	1.08833e-08	0.315882	0.0686096	0		0
sp|C4AMC7|WASH3_HUMAN;sp|Q6VEQ5|WASH2_HUMAN	WASH2P;WASH3P	WASH2P;WASH3P;FAM39DP;FLJ25222;FAM39B;MGC52000	26.9346	27.2909	26.8958	26.8903	27.1415	27.4178	27.0736	27.5322	27.0092	26.9273	26.9992	26.9126	27.1689	27.0159	27.3384	26.9927	26.9417	26.8086	26.9485	26.8238	27.0685	26.8039	27.009	27.1128	-0.181185	0.132793	-0.287683	0.00568516	-0.290173	0.0064403	-0.195756	0.0785767	-0.106059	0.359348
sp|C9J3I9|CE058_HUMAN	C5orf58	C5orf58;	27.6749	21.9924	27.8699	28.1155	28.39	22.6529	28.1142	28.5673	28.1333	28.459	27.9879	27.5152	28.0193	21.4733	22.4747	21.3436	23.0723	22.6166	22.1765	23.5208	27.6931	27.3674	27.9191	22.6043	-2.27088	0.0223225	0		0		3.38799	0.00730583	-3.12932	0.00754909
sp|C9J7I0|UMAD1_HUMAN	UMAD1	UMAD1;RPA3-AS1;RPA3OS	24.6128	24.708	21.8178	24.2872	24.4387	24.3434	24.3525	23.2188	21.979	22.746	22.3619	21.7478	22.6662	22.0282	24.4493	22.9435	22.8693	23.3159	22.7604	22.0573	22.8749	22.3419	23.2875	22.9442	-0.843021	0.0512862	-0.856371	0.0033459	0		-0.744677	0.110462	0
sp|C9JLW8|MCRI1_HUMAN	MCRIP1	MCRIP1;FAM195B;GRAN2;MCRIP	25.9828	26.4138	25.769	26.2647	26.4517	26.3949	26.3027	26.5796	25.4119	25.9722	25.8955	25.3314	25.7767	25.9507	26.0891	25.8789	25.4181	23.8917	22.0823	22.7914	25.6164	26.0342	25.1832	25.1849	0		-0.448361	0.182611	0		0		-1.48996	7.98473e-05
sp|E5RIL1|UPKL2_HUMAN;sp|B0FP48|UPK3L_HUMAN	UPK3BL2;UPK3BL1	UPK3BL2;UPK3BL1;UPK3BL;UPLP;	27.7539	28.4729	28.1221	28.4645	26.3898	27.067	27.3745	27.5281	27.7445	28.1148	28.0206	27.9009	27.5135	27.3739	26.9734	26.904	27.9173	27.9078	27.1136	27.4989	26.7932	25.1756	26.5078	25.8157	0.0614845	0.743131	-0.977865	0.000698837	1.03242	0.0971627	0.773934	0.00993473	1.57203	3.76416e-07
sp|E7ERA6|RN223_HUMAN	RNF223	RNF223;	22.4374	23.14	21.9359	22.4184	22.9939	22.8486	22.2365	23.4199	23.6797	23.3821	23.4761	23.5431	22.7229	20.4525	22.6738	23.1953	22.9689	21.2173	22.8447	23.7377	23.5492	23.8468	23.7528	23.6858	-0.750137	0.237439	0.780482	0.153282	-0.441977	0.429353	1.30104	0.0261174	-1.13438	0.0623607
sp|E9PRG8|CK098_HUMAN	C11orf98	C11orf98;C11orf48	23.2879	23.2303	21.9674	23.3688	22.6947	22.495	22.9389	22.8355	23.133	23.3117	22.6874	23.0313	23.1713	22.8826	21.9588	22.7225	23.4804	23.1235	23.452	23.3573	22.6347	23.3589	22.8646	23.1675	0		0.136125	0.484412	0		0		0.0903154	0.266817
sp|L0R6Q1|S35U4_HUMAN	SLC35A4	SLC35A4;	26.2177	26.3392	26.6684	26.8407	26.5735	27.038	26.3748	26.8699	26.6302	26.4995	26.379	26.65	26.4026	25.9478	26.3566	26.6024	26.4987	26.5464	26.636	25.5632	26.4629	26.4147	26.3708	26.2595	0		0		0		0		0
sp|O00115-2|DNS2A_HUMAN;sp|O00115|DNS2A_HUMAN	DNASE2	DNASE2;DNL;DNL2	26.1003	26.4346	25.9935	26.0049	26.2568	25.9597	26.1144	26.0189	26.1152	26.2443	25.9809	26.1297	25.9203	25.4692	25.7289	25.7613	26.0387	25.5945	25.9428	25.6751	25.4087	26.1377	26.0796	26.2502	-0.356904	0.0343873	-0.10293	0.280087	0.0335447	0.815944	0.337179	0.0172577	-0.14228	0.33099
sp|O00116|ADAS_HUMAN	AGPS	AGPS;ADAP-S;ADAS;ADHAPS;ADPS;ALDHPSY	30.1931	30.1923	30.1373	30.3179	30.3992	30.466	30.3617	30.4518	30.0501	30.0991	30.1237	30.0858	30.1352	30.0411	30.1484	30.2076	30.093	30.0364	30.0203	30.0159	30.2334	30.269	30.3124	30.025	-0.324809	2.1911e-08	-0.202438	4.68396e-05	-0.207612	4.48222e-05	-0.0661195	0.211714	-0.164853	0.00299566
sp|O00139-1|KIF2A_HUMAN;sp|O00139-5|KIF2A_HUMAN;sp|O00139|KIF2A_HUMAN;sp|O00139-4|KIF2A_HUMAN	KIF2A	KIF2A;HK2;KIF2	23.3129	22.8415	22.4094	22.9369	22.949	22.9849	23.1849	22.5928	22.8584	22.9939	23.0978	23.0604	22.9524	23.9156	22.6592	23.1264	23.4033	24.2201	22.9386	22.0178	23.0689	22.8974	23.0584	22.1738	0		0		0		0		0
sp|O00139-2|KIF2A_HUMAN	KIF2A	KIF2A;HK2;KIF2	27.32	27.3159	27.3009	27.496	27.1838	27.4786	27.0745	27.2392	27.3075	27.1671	27.0419	27.2254	26.8934	27.4198	27.4001	27.3642	27.2028	26.7292	27.1188	26.7567	27.3255	27.1224	27.2967	27.1515	0		-0.019374		0.0750338	0.201563	-0.0068486		-0.234932	0.00353875
sp|O00142-5|KITM_HUMAN;sp|O00142-2|KITM_HUMAN;sp|O00142-3|KITM_HUMAN;sp|O00142-4|KITM_HUMAN;sp|O00142|KITM_HUMAN;sp|O00142-6|KITM_HUMAN	TK2	TK2;SCA31	24.2881	23.5387	23.5844	23.169	23.7586	23.7643	23.5101	23.9565	23.5821	24.1408	23.761	24.1473	22.7582	21.5209	23.5315	23.3887	23.7107	23.8957	22.5827	23.4361	22.1069	24.4579	23.1875	23.6305	0		0		0		0		0
sp|O00148|DX39A_HUMAN;sp|O00148-2|DX39A_HUMAN;sp|O00148-3|DX39A_HUMAN	DDX39A	DDX39A;BAT1L;DDX39;DDXL;URH49	26.6505	26.6129	26.8963	27.0321	27.2426	27.3873	27	26.994	26.8333	27.0172	27.1063	26.8057	26.9702	27.1368	26.8119	26.7603	26.5154	26.3288	26.5936	26.76	26.9032	26.6323	26.7071	26.7631	-0.197515	0.0510711	-0.346319	0.00168433	-0.288216	0.00690487	0		-0.181264	0.149174
sp|O00151|PDLI1_HUMAN	PDLIM1	PDLIM1;CLIM1;CLP-36;CLP36;hCLIM1	33.6333	33.601	33.6706	33.6779	33.7969	33.8561	33.6334	33.7718	33.6038	33.4689	33.6308	33.5168	33.5881	33.6103	33.6107	33.5589	33.451	33.5882	33.5862	33.5641	33.6106	33.5592	33.552	33.5941	-0.186734	0.000133337	-0.175351	3.52188e-07	-0.110476	0.00903707	-0.0557684	0.212982	-0.0209881
sp|O00154-6|BACH_HUMAN;sp|O00154-4|BACH_HUMAN;sp|O00154-7|BACH_HUMAN;sp|O00154|BACH_HUMAN;sp|O00154-5|BACH_HUMAN;sp|O00154-2|BACH_HUMAN;sp|O00154-3|BACH_HUMAN	ACOT7	ACOT7;ACH1;ACT;BACH;CTE-II;hBACH;LACH1;MGC1126	30.4821	30.5635	30.4922	30.8762	30.3242	30.4716	30.3816	30.53	30.7907	30.5508	30.4972	30.5802	30.9076	30.8747	30.9555	30.5659	30.6464	30.6961	30.8057	30.7659	30.9413	30.9356	30.9602	30.7743	0.457279	1.8237e-05	0.460347	1.29873e-06	0.175994	0.053302	-0.213198	0.0252268	-0.206711	0.036928
sp|O00159-3|MYO1C_HUMAN;sp|O00159|MYO1C_HUMAN;sp|O00159-2|MYO1C_HUMAN	MYO1C	MYO1C;MYO1E;myr2	31.1027	31.0455	31.0313	31.0052	31.015	31.0379	31.0949	31.1429	31.0688	31.1152	30.9838	31.0186	31.0822	31.0985	31.1744	31.1781	30.9809	31.0987	30.9855	30.9851	31.1831	31.0368	31.1628	31.1026	0.00863669		0		-0.0284392	0.0556377	-0.0341874	0.0657545	-0.06093	0.00472834
sp|O00161|SNP23_HUMAN;sp|O00161-2|SNP23_HUMAN	SNAP23	SNAP23;HsT17016;SNAP23A;SNAP23B	31.3032	31.3039	31.3321	31.3226	31.3904	31.1328	31.226	31.2653	31.5629	31.3796	31.3222	31.22	31.3684	31.706	31.5217	31.397	31.8015	31.664	31.8133	31.7818	31.5582	31.7984	31.7693	31.9981	0.119641	0.0200513	0.410572	2.4721e-11	0		-0.0145885		0
sp|O00165|HAX1_HUMAN;sp|O00165-2|HAX1_HUMAN;sp|O00165-5|HAX1_HUMAN;sp|O00165-3|HAX1_HUMAN	HAX1	HAX1;HAX-1;HCLSBP1;HS1BP1	25.1234	25.0516	25.6148	25.3667	25.5052	25.6108	25.4709	25.7391	25.0909	25.4859	25.076	24.8257	23.7537	25.5216	25.8382	25.4597	25.9342	24.9994	25.4086	25.3208	25.0745	25.5804	25.1577	25.4758	0		0		0		0		0
sp|O00170|AIP_HUMAN	AIP	AIP;AURKAIP1;ARA9;FKBP16;FKBP37;XAP2	27.8865	28.1825	28.2191	28.1458	28.3735	28.3205	28.3012	28.1619	27.7632	28.0007	27.8712	27.9175	28.2328	28.0289	28.0038	28.0358	28.3192	28.1616	28.3412	28.3377	28.492	28.373	28.3307	28.4686	-0.228771	0.0105544	0.134759	0.0792177	-0.158267	0.0431295	-0.211274	0.0100194	-0.140374	0.0948658
sp|O00178|GTPB1_HUMAN	GTPBP1	GTPBP1;GP-1;HSPC018	27.9686	27.7257	27.6366	27.9621	27.7674	27.55	27.8545	27.6721	27.7812	27.7098	27.6023	27.6804	27.7813	27.9586	27.8201	27.8478	27.7858	27.8065	28.0374	27.773	27.7917	28.1251	27.9249	27.9405	0		0.0793332	0.0933188	0		-0.0629826	0.176227	0
sp|O00186|STXB3_HUMAN	STXBP3	STXBP3;UNC-18C	26.5802	26.48	26.5805	26.5004	26.5932	26.8632	26.3467	26.7987	26.107	26.1052	26.0218	25.7918	26.3436	26.77	26.4671	26.3718	26.0771	25.4788	26.1571	26.5743	25.8696	25.8737	25.9975	25.5337	0		-0.428559	4.83635e-07	0		-0.336079	0.000324387	0
sp|O00189|AP4M1_HUMAN	AP4M1	AP4M1;MU-4;MU-ARP2;SPG50	23.9096	23.866	24.0454	23.6671	24.1899	24.0923	24.3932	24.1992	24.8013	24.3954	24.3022	23.9079	24.0012	24.1659	23.5932	24.9027	24.1181	24.7436	24.7331	24.4745	24.1756	23.9325	24.1286	24.0444	0		0		-0.215627	0.152749	0.0533398	0.333484	0.241045	0.0580826
sp|O00192-2|ARVC_HUMAN;sp|O00192|ARVC_HUMAN	ARVCF	ARVCF;	25.237	25.4834	22.8843	25.5632	26.0666	25.5278	25.3134	23.0689	25.3323	25.5432	25.331	25.0495	24.894	25.4183	25.6484	25.6972	23.0083	23.1652	24.6488	25.4788	26.4773	26.0344	21.8355	25.6306	0		0		0		0		0
sp|O00193|SMAP_HUMAN	C11orf58	C11orf58;SMAP	28.2964	28.3233	28.2168	28.2799	28.4557	28.4352	28.0366	28.4483	27.9235	28.1428	28.0582	27.7683	27.9694	27.8253	28.0464	28.065	28.1259	28.0784	28.4732	27.9831	27.9721	27.9381	27.9118	28.1985	-0.325423	2.41024e-05	-0.186462	0.00395896	0		0		0.0552615	0.145352
sp|O00194|RB27B_HUMAN	RAB27B	RAB27B;	27.9749	27.7782	28.1264	27.7644	27.156	27.4169	27.4308	27.4587	27.856	27.6652	27.8863	27.7493	27.5178	27.6117	27.6467	27.7334	27.5162	27.5965	27.0335	27.3164	27.0077	26.9599	26.9048	27.0063	0.295111	0.0151985	-0.381694	0.000269749	0.545008	4.41139e-07	0.190346	0.0869852	0.43669	0.000156918
sp|O00203-3|AP3B1_HUMAN;sp|O00203|AP3B1_HUMAN	AP3B1	AP3B1;ADTB3A;HPS2	29.6755	29.7771	29.729	29.906	29.815	29.7513	29.6912	29.5483	29.8938	29.73	29.6708	29.6716	29.8026	29.8708	29.9809	29.9063	29.767	29.7883	29.7028	29.7433	29.7561	29.7924	29.9352	29.9345	0.144142	0.00954672	0.0860265	0.0549227	0.0226248		-0.11361	0.0315666	-0.0726307	0.128174
sp|O00204-2|ST2B1_HUMAN;sp|O00204|ST2B1_HUMAN	SULT2B1	SULT2B1;HSST2	29.9265	30.2811	30.7306	30.5683	29.3204	29.3111	29.9614	29.405	30.7104	30.7428	30.3325	30.7067	30.3166	30.4042	30.285	30.2362	30.8941	30.7534	30.331	30.7363	30.5046	30.18	30.032	30.02	0.935209	5.42866e-07	0.681455	2.07553e-05	0.907096	3.29824e-08	0.398697	0.0198635	0.478933	0.00734312
sp|O00212|RHOD_HUMAN	RHOD	RHOD;ARHD;Rho;RhoHP1	26.0424	25.8616	26.1158	26.2857	25.5341	25.069	25.1231	25.0652	25.9399	26.4139	26.7045	26.0384	26.146	25.7031	26.1648	26.0282	25.7988	26.1333	25.202	25.6581	25.395	25.6752	25.5461	25.7807	0.784988	2.92448e-05	0.284191	0.0346724	0.729031	7.8837e-06	0.306736	0.0797282	0.0524024	0.662085
sp|O00214|LEG8_HUMAN;sp|O00214-2|LEG8_HUMAN	LGALS8	LGALS8;PCTA-1	27.1104	26.775	26.7209	26.7058	26.9986	27.3696	26.9633	26.7909	26.6636	26.3987	26.6754	26.4598	26.683	26.6035	26.8732	26.7987	27.053	27.2393	27.2546	27.3338	26.7419	26.8643	26.7629	27.1615	-0.217253	0.0376162	0		-0.078138	0.180347	-0.182441	0.0758542	0.250798	0.0152268
sp|O00220|TR10A_HUMAN	TNFRSF10A	TNFRSF10A;Apo2;CD261;DR4;TRAILR-1;TRAILR1	23.9904	23.466	23.1583	23.0799	25.0076	24.0944	24.625	24.956	23.645	23.9185	23.6583	23.9653	23.8406	24.3788	24.0515	23.8576	22.5602	23.1157	23.8917	23.776	24.3296	24.431	24.488	24.0439	-0.726953	0.0145968	-0.342413	0.177097	-1.26494	4.19031e-05	-0.296109	0.278293	-1.0156	0.000392201
sp|O00221|IKBE_HUMAN	NFKBIE	NFKBIE;IKBE	26.2937	26.3527	25.6101	26.2834	26.0199	26.2922	25.8841	26.1648	25.8258	25.5849	26.1749	25.6354	25.7142	25.8871	26.2688	25.923	25.6169	25.5924	25.8688	25.8764	26.1484	25.9097	25.8121	25.736	0		-0.0284259	0.121731	0		0		0
sp|O00231|PSD11_HUMAN;sp|O00231-2|PSD11_HUMAN	PSMD11	PSMD11;MGC3844;p44.5;Rpn6;S9	31.5574	31.7356	31.6602	31.7172	31.4948	31.5978	31.5529	31.7111	31.8036	31.4216	31.6955	31.6023	31.7204	31.7287	31.7621	31.6898	31.7682	31.7047	31.6829	31.549	31.6225	31.7784	31.6133	31.6975	0		0		0		0		0
sp|O00232|PSD12_HUMAN;sp|O00232-2|PSD12_HUMAN	PSMD12	PSMD12;p55;Rpn5	29.6486	29.72	29.6712	29.3682	29.7142	29.5801	29.546	29.6066	29.7405	29.7896	29.5206	29.6632	29.7275	29.5322	29.6834	29.9052	29.4026	29.6669	29.7034	29.7473	29.5889	29.5336	29.6977	29.5318	0		0		0		0		0
sp|O00233|PSMD9_HUMAN;sp|O00233-2|PSMD9_HUMAN	PSMD9;AC069503.2	PSMD9;AC069503.2;p27;Rpn4;	30.2278	29.8976	29.7637	30.0688	29.7239	29.9128	29.6624	29.6554	29.7919	29.7724	29.7446	29.7681	29.6124	29.6839	30.0063	29.8566	29.8585	30.0146	29.9202	29.8618	29.6385	29.5718	29.7557	29.6423	0		-0.0851793	0.104947	0.189958	0.00585701	0		0.230053	0.00538548
sp|O00244|ATOX1_HUMAN	ATOX1	ATOX1;HAH1	29.053	29.4585	28.9729	29.2162	28.9976	29.2331	29.0241	29.1419	29.1242	28.9375	29.1454	28.8403	29.2923	28.8696	29.5366	29.1215	29.317	29.3545	29.2852	29.2313	29.1729	29.1037	28.9928	29.4057	0		0		0		0		0
sp|O00255-3|MEN1_HUMAN;sp|O00255-2|MEN1_HUMAN;sp|O00255|MEN1_HUMAN	MEN1	MEN1;	22.1453	21.9647	23.0446	23.3112	22.5179	24.0098	21.9261	23.0039	23.0606	23.606	23.4478	23.3712	22.3936	22.3089	23.2769	22.5877	23.5142	22.9689	23.1271	22.0205	23.3891	23.7636	22.5195	22.1145	0		0		0		0.232639	0.0997682	0
sp|O00264|PGRC1_HUMAN;sp|O00264-2|PGRC1_HUMAN	PGRMC1	PGRMC1;HPR6.6	29.7188	29.6487	29.5468	29.7964	29.7109	29.8674	29.9149	29.6812	29.4813	29.6614	29.6435	29.6688	29.6296	29.5598	29.6436	29.7852	29.7398	29.6036	29.5649	29.3786	29.7495	29.689	29.7162	29.7198	0		0		0		0		0
sp|O00267-2|SPT5H_HUMAN;sp|O00267|SPT5H_HUMAN	SUPT5H	SUPT5H;FLJ34157;SPT5;SPT5H	27.2201	27.0075	27.2239	27.4019	27.1221	27.4657	27.0453	27.2855	27.5025	27.3192	27.4411	27.2385	27.5011	27.5399	27.8066	27.4644	27.6376	27.4916	27.5699	27.3981	27.4866	27.6461	27.3834	27.6815	0.344067	0.000160264	0.271421	2.51573e-05	-0.0114766		-0.144727	0.0752605	0
sp|O00268|TAF4_HUMAN	TAF4	TAF4;TAF2C;TAF2C1;TAF4A;TAFII130;TAFII135	24.3255	23.1938	23.1535	23.6551	23.3102	23.2512	23.3516	23.3961	22.3342	23.335	23.7664	23.2592	23.3204	22.6984	23.7063	22.4732	23.3902	23.6578	23.5464	23.3383	23.36	23.1515	23.1624	23.3261	0		0		0		0		0
sp|O00273|DFFA_HUMAN;sp|O00273-2|DFFA_HUMAN	DFFA	DFFA;DFF-45;DFF1;DFF45;ICAD	28.7561	29.1008	28.7541	28.9925	28.8327	28.7149	28.8458	28.7208	28.8975	28.8504	28.8722	29.1091	28.6996	28.852	28.8237	28.858	29.0091	28.9447	28.989	28.8531	29.026	28.7581	28.9362	28.6874	0		0		0		0		0
sp|O00291-3|HIP1_HUMAN;sp|O00291-4|HIP1_HUMAN;sp|O00291|HIP1_HUMAN	HIP1	HIP1;ILWEQ	25.2855	24.889	25.0659	22.1153	24.6965	25.5875	24.8295	24.9345	24.11	24.1148	23.8226	24.6769	24.6044	24.8164	24.6765	23.9049	24.2334	23.9802	24.5205	24.5894	24.2153	23.7571	24.23	23.7538	0		0		0		0		0
sp|O00299|CLIC1_HUMAN	CLIC1	CLIC1;CLCNL1;G6;NCC27;p64CLCP	32.7448	32.8999	32.6392	32.5764	32.9626	32.6309	32.7627	32.8583	32.7883	32.6617	32.6604	32.9128	32.666	32.7956	32.7246	32.675	32.7049	32.8236	32.9166	32.8632	32.9113	32.9662	33.0744	32.8922	0		0.0863495	0.00597972	0		0		0
sp|O00303|EIF3F_HUMAN	EIF3F	EIF3F;eIF3-epsilon;eIF3-p47;EIF3S5	30.7637	30.6632	30.887	30.6809	30.4858	30.6402	30.6493	30.687	30.6334	30.6473	30.5874	30.7386	30.8731	30.762	30.6828	30.7474	30.6437	30.761	30.7368	30.6183	30.7599	30.686	30.6162	30.6873	0		0		0		0		0
sp|O00329|PK3CD_HUMAN	PIK3CD	PIK3CD;p110D	22.7289	22.3206	21.7113	23.0422	23.2932	23.8979	22.627	23.1615	22.4645	22.8936	23.1307	22.536	22.9776	22.3686	22.0875	23.0378	22.037	22.9961	23.1319	22.9644	22.8549	22.8383	23.1291	23.4935	0		0		0		0		0
sp|O00330|ODPX_HUMAN;sp|O00330-3|ODPX_HUMAN	PDHX	PDHX;DLDBP;E3BP;OPDX;PDX1;proX	27.2699	27.1998	27.1153	26.9608	27.1929	27.4261	27.4754	27.4432	27.2599	27.0164	27.0413	26.9181	26.9964	27.2506	27.1349	27.2501	27.3529	27.2665	27.2509	27.1465	27.2367	27.1493	27.2909	27.5899	-0.141605	0.0500719	0		-0.115637	0.0226548	-0.0798331	0.234809	0
sp|O00391|QSOX1_HUMAN;sp|O00391-2|QSOX1_HUMAN	QSOX1	QSOX1;QSCN6	26.3052	26.5564	26.7815	26.7617	25.2928	25.3329	26.2553	24.9786	26.6546	27.0016	26.7447	27.1578	27.0189	26.7305	26.2893	26.6056	26.8557	26.4504	26.3977	26.5421	26.8269	26.8822	26.4854	26.9082	1.35767	1.46343e-08	1.28144	2.70388e-06	1.14759	5.11649e-08	0.348365	0.111961	-0.29874	0.184464
sp|O00399|DCTN6_HUMAN	DCTN6	DCTN6;WS-3	27.6212	27.2818	27.7306	27.7266	27.4505	27.5304	27.4355	27.7463	27.3899	27.8292	27.7407	27.4906	27.8478	28.0858	27.5436	27.7225	27.3772	27.2609	27.7936	27.4843	27.6828	27.3813	27.1254	27.1989	0.112233	0.159925	-0.105928	0.194504	0		0		0
sp|O00400|ACATN_HUMAN	SLC33A1	SLC33A1;ACATN;AT-1;AT1;SPG42	27.5087	27.6579	27.1915	27.7727	27.6885	28.0531	27.844	28.084	27.674	27.6546	27.7089	27.7359	27.9957	28.1911	28.2004	27.483	27.5375	27.1397	27.1623	26.9824	27.3573	27.0652	27.6545	27.7037	0.0441125	0.760309	-0.464352	0.00407161	-0.376883	0.0170653	-0.262429	0.289371	-0.206087	0.23768
sp|O00401|WASL_HUMAN	WASL	WASL;N-WASP;NWASP;WASPB	27.9425	28.094	28.0717	27.9986	28.013	28.0699	27.9538	28.1642	28.0458	28.1763	28.2092	28.2002	28.2982	28.2336	28.7563	28.1864	28.3636	28.3079	28.0631	28.3781	28.6336	28.4149	28.2425	28.369	0.34594	0.000401137	0.343233	0.000526158	-0.0113916		-0.175164	0.0748801	-0.138927	0.156
sp|O00410-3|IPO5_HUMAN;sp|O00410|IPO5_HUMAN;sp|O00410-2|IPO5_HUMAN	IPO5	IPO5;IMB3;KPNB3;MGC2068;Pse1;RANBP5	31.0854	31.0352	30.9255	31.0977	31.0277	31.0194	31.0078	30.9707	30.8988	30.9308	30.9462	30.8806	30.9804	31.0326	31.0053	31.093	30.8709	30.9484	31.1328	30.8298	31.018	30.9149	30.8636	31.0093	0		-0.0503663	0.0268724	0.00343294		-0.0812973	0.0113906	0
sp|O00411|RPOM_HUMAN	POLRMT	POLRMT;APOLMT;h-mtRPOL;MTRNAP;MTRPOL	25.2214	24.9794	24.9195	24.4393	25.2253	25.1647	24.8736	24.8499	24.5033	23.5453	24.9771	24.7422	24.6592	24.3187	21.1011	24.608	24.7387	25.0688	25.0862	25.2446	24.5659	24.879	24.3983	25.0299	-0.326071	0.00753558	0		0		0		0
sp|O00418|EF2K_HUMAN	EEF2K	EEF2K;CaMKIII;eEF-2K	24.9462	24.667	24.9754	24.7388	24.8326	25.4673	25.3088	24.7704	24.7597	24.476	24.6063	24.4121	25.4321	25.2053	24.7017	25.088	25.3588	25.1747	24.5322	20.9238	24.5333	24.8725	25.7383	25.4947	0		0		0		0		0
sp|O00422|SAP18_HUMAN;sp|O00422-2|SAP18_HUMAN	SAP18	SAP18;2HOR0202;MGC27131;SAP18p	27.1845	27.305	27.2633	27.5893	27.0737	27.2564	26.9695	27.2924	27.5382	27.5586	27.4376	27.3517	27.6378	27.505	27.5809	27.1088	27.1139	27.2233	27.7798	27.3405	27.5702	27.2699	27.0871	27.4356	0.0968434	0.0582097	0		0		0		0
sp|O00425|IF2B3_HUMAN;sp|O00425-2|IF2B3_HUMAN	IGF2BP3	IGF2BP3;CT98;IMP-3;IMP3	28.6866	28.893	29.0606	28.3599	28.5829	28.8921	28.5569	28.5639	28.3661	28.3977	28.2302	28.6201	28.6643	28.6266	28.5582	28.6981	28.8088	28.6175	28.8904	28.7986	28.8802	28.5619	28.6925	28.9481	-0.0568081	0.545666	0.0461118	0.432041	0		-0.182386	0.0642111	0
sp|O00429-8|DNM1L_HUMAN;sp|O00429-2|DNM1L_HUMAN;sp|O00429-4|DNM1L_HUMAN	DNM1L	DNM1L;DRP1;DVLP;DYMPLE;HDYNIV;VPS1	24.9284	25.0803	25.0986	25.1262	25.4765	24.9126	25.5867	25.6339	25.4061	25.5035	25.5518	25.0441	24.7753	25.2639	25.0602	25.0904	25.6217	25.5802	25.1382	25.374	25.1931	25.0607	24.9657	25.1327	-0.385614	0.0625638	-0.292225	0.0997136	-0.325771	0.0744474	0.319589	0.0930691	0.374051	0.0592135
sp|O00429|DNM1L_HUMAN;sp|O00429-6|DNM1L_HUMAN;sp|O00429-3|DNM1L_HUMAN;sp|O00429-5|DNM1L_HUMAN;sp|O00429-7|DNM1L_HUMAN	DNM1L	DNM1L;DRP1;DVLP;DYMPLE;HDYNIV;VPS1	31.3293	31.3109	31.3146	31.5192	31.4485	31.3444	31.2869	31.3469	31.2193	31.2304	31.3382	31.287	31.2978	31.3108	31.2599	31.2656	31.1934	31.2492	31.1798	31.0933	31.2072	31.2499	31.3162	31.1836	-0.0579615	0.0126117	-0.0986787	0.00296189	0.0145456		-0.00277013		-0.0346867	0.298574
sp|O00442|RTCA_HUMAN;sp|O00442-2|RTCA_HUMAN	RTCA	RTCA;RPC;RTC1;RTCD1	28.6736	28.9499	28.6451	29.1729	28.7462	28.3381	28.466	27.6775	28.7804	28.8838	29.0147	28.9935	28.9905	28.8448	28.973	28.8786	28.6138	29.0004	28.8211	29.3698	29.2806	29.0681	29.165	28.9927	0.354051	0.000237839	0.404654	1.12266e-05	0.205832	0.00438322	0		0
sp|O00443|P3C2A_HUMAN	PIK3C2A	PIK3C2A;PI3K-C2alpha	27.2399	27.3074	27.1414	27.1597	27.352	27.3866	27.3062	27.0523	27.3017	26.9013	27.2477	26.9183	27.0638	26.8919	27.1848	27.2941	26.707	26.9491	26.6766	27.1372	27.2172	27.4455	27.325	27.32	-0.170482	0.153491	0.0342464	0.631497	-0.0377487	0.487659	-0.0218746		-0.431892	0.0592012
sp|O00459|P85B_HUMAN	PIK3R2	PIK3R2;p85;P85B	26.7946	26.2555	24.9234	26.1882	26.3858	26.2304	26.4431	26.6159	26.1451	25.7583	26.3302	26.1915	26.0384	26.5326	26.8755	26.3298	25.9019	26.2505	26.0402	25.89	26.2023	26.441	26.856	26.2529	0		0		-0.389178	0.0551427	-0.297021	0.146898	-0.374666	0.0743239
sp|O00461|GOLI4_HUMAN	GOLIM4	GOLIM4;GIMPC;GOLPH4;GPP130;P138	27.2975	26.9958	27.1671	26.7978	26.9926	27.692	26.7813	27.5607	26.6204	26.8755	26.4158	26.6688	26.4582	26.9381	27.4347	27.0753	27.4283	26.9406	26.9578	26.7796	26.9761	26.3312	27.0164	26.891	0		0		0		0		0
sp|O00462|MANBA_HUMAN	MANBA	MANBA;	24.9877	25.6698	25.2105	20.7665	24.615	25.0747	25.0245	25.2697	25.3973	24.6404	24.776	24.9649	25.21	25.4046	25.401	25.118	25.3894	24.8099	24.9965	25.1947	24.8507	22.2611	25.0416	24.9151	0		0		0		0		0
sp|O00468-6|AGRIN_HUMAN;sp|O00468-3|AGRIN_HUMAN;sp|O00468-7|AGRIN_HUMAN;sp|O00468-5|AGRIN_HUMAN;sp|O00468-4|AGRIN_HUMAN;sp|O00468|AGRIN_HUMAN;sp|O00468-2|AGRIN_HUMAN	AGRN	AGRN;AGRIN	29.2836	29.0631	29.0542	29.2359	29.5884	29.7778	29.5346	29.4769	28.8907	28.8478	28.9791	28.9974	29.1286	29.3776	28.964	29.2922	28.9887	28.7186	28.9483	28.7126	29.3215	29.4166	29.7213	29.4866	-0.462201	0.00026139	-0.111058	0.215512	-0.438901	0.000115858	-0.308472	0.00201434	-0.666951	1.81455e-10
sp|O00469-2|PLOD2_HUMAN;sp|O00469-3|PLOD2_HUMAN	PLOD2	PLOD2;LH2	31.1697	31.03	30.6554	31.0729	31.4254	31.3507	31.4939	31.6152	31.2298	31.051	31.2456	31.0303	31.1709	31.6776	31.5888	31.3379	31.3044	31.4098	31.4419	31.4902	31.8714	31.6525	31.7461	31.6252	-0.0215905		0.221666	0.00606602	-0.484314	1.22354e-07	-0.322354	0.000449694	-0.296974	0.00364425
sp|O00469|PLOD2_HUMAN	PLOD2	PLOD2;LH2	24.2882	24.0445	23.2652	21.6485	23.7405	23.8915	24.0546	24.4841	24.5266	24.0051	24.2921	23.2549	24.4338	24.7469	24.6773	24.5348	24.5573	24.7704	24.3264	24.2675	24.4865	24.7255	24.7083	24.6752	0.402377	0.190841	0.384825	0.165474	-0.797681	0.0459764	-0.426501	0.149622	-0.00946212
sp|O00471|EXOC5_HUMAN	EXOC5	EXOC5;SEC10;SEC10L1;SEC10P	28.6603	28.6041	28.6818	28.5794	28.4188	28.2857	28.256	28.446	28.7382	28.5687	28.6087	28.4597	28.5981	28.6443	28.5302	28.6167	28.4648	28.5176	28.6493	28.4728	28.3947	28.6547	28.549	28.7005	0.233247	6.4575e-05	0.158389	0.00119607	0.229885	6.71013e-05	0		-0.025621
sp|O00479|HMGN4_HUMAN	HMGN4	HMGN4;HMG17L3;NHC	27.787	27.2557	27.1149	27.9088	27.5997	28.2505	27.6334	27.8615	27.2069	27.2324	27.5692	27.3702	27.0386	27.2365	27.0864	27.0784	27.4933	27.3671	27.8569	27.1742	27.4429	27.2262	27.3074	27.1752	-0.832507	0.000426498	-0.541532	0.00525995	-0.343786	0.04963	0.190059	0.295099	0.215332	0.254639
sp|O00483|NDUA4_HUMAN	NDUFA4	NDUFA4;CI-9k;COXFA4;MLRQ	23.4487	25.4541	26.6471	21.4269	22.0692	25.6543	26.2391	25.654	23.789	23.13	24.2458	21.423	24.082	22.0764	23.2833	20.8451	22.3045	23.7211	24.1676	23.038	23.0853	22.7341	23.8964	22.618	-1.33639	0.0241845	-0.807403	0.0683629	0		0		0
sp|O00487|PSDE_HUMAN	PSMD14	PSMD14;pad1;POH1;Rpn11	30.3693	30.3467	30.2421	30.193	30.3186	30.1438	29.9229	30.3055	30.2925	30.2118	30.5813	29.976	30.3186	30.4912	30.5883	30.6525	30.1616	30.305	30.159	30.3135	30.2959	30.2581	30.263	30.3161	0.232441	0.00208679	0		0.00682097		-0.1615	0.0296396	0
sp|O00488|ZN593_HUMAN	ZNF593	ZNF593;ZT86	25.0779	24.5449	24.5386	24.513	24.4162	24.9998	25.6508	25.4202	24.5723	22.2973	23.0298	22.7236	24.4492	23.5543	22.5429	21.5541	24.7973	25.6416	24.102	24.3583	22.9632	24.6335	24.9305	24.8551	-1.50025	9.37252e-06	0		0		0		0
sp|O00499-9|BIN1_HUMAN;sp|O00499-10|BIN1_HUMAN;sp|O00499-7|BIN1_HUMAN;sp|O00499-8|BIN1_HUMAN;sp|O00499-4|BIN1_HUMAN;sp|O00499-6|BIN1_HUMAN;sp|O00499-11|BIN1_HUMAN;sp|O00499-3|BIN1_HUMAN;sp|O00499-2|BIN1_HUMAN;sp|O00499-5|BIN1_HUMAN;sp|O00499|BIN1_HUMAN	BIN1	BIN1;AMPH2;AMPHL;SH3P9	26.0729	26.6411	25.8829	26.1746	26.5013	25.9566	26.2262	25.7802	26.3443	26.3701	26.4616	26.0557	26.0899	25.9848	26.2569	26.6	26.183	26.3364	26.7495	26.3502	26.5498	26.4522	26.1641	26.7805	0		0.132933	0.0410352	0		0		0
sp|O00505|IMA4_HUMAN	KPNA3	KPNA3;hSRP1;IPOA4;SRP1gamma;SRP4	28.9467	29.2362	28.9929	28.8096	28.6959	28.9807	28.9011	28.7484	29.178	28.5842	29.2734	29.0102	28.4842	28.8876	28.4722	28.7481	28.7293	28.5182	28.4821	28.9802	28.7571	28.5844	28.6697	28.4948	-0.1128	0.234943	-0.134816	0.172601	0.159068	0.300543	0.277473	0.0234015	0
sp|O00506-3|STK25_HUMAN;sp|O00506-2|STK25_HUMAN;sp|O00506|STK25_HUMAN	STK25	STK25;SOK1;YSK1	25.1605	25.3765	24.9081	25.3069	25.5034	25.1005	25.2988	25.5502	25.739	25.6488	25.6252	25.4444	25.0439	24.7886	25.5168	25.5304	25.0899	25.598	25.182	25.1822	25.5544	25.5787	25.5602	25.077	0		0		-0.0572229	0.319332	0.20422	0.0450234	0
sp|O00515|LAD1_HUMAN	LAD1	LAD1;	32.1145	32.0858	32.2308	32.2699	31.9912	32.0664	32.1778	32.0464	31.968	32.1722	32.1372	32.2339	32.2193	32.0644	31.935	31.9441	32.065	32.2276	32.0633	32.0226	31.9069	31.6486	31.7207	31.7481	0		-0.274044	2.14132e-06	0.110541	0.0447519	0.0672518	0.210701	0.340791	1.65986e-06
sp|O00534|VMA5A_HUMAN	VWA5A	VWA5A;BCSC-1;LOH11CR2A	28.6117	28.2769	28.1681	28.352	28.3855	28.5684	28.3599	28.1667	28.0546	28.1894	27.6689	27.8834	27.9508	27.7424	27.9816	28.0998	27.1831	27.4104	27.1728	27.1611	26.7438	26.7419	27.5782	27.2664	-0.454703	0.000225542	-1.19962	6.18194e-09	0		-0.00264484		0.177035	0.162211
sp|O00541|PESC_HUMAN;sp|O00541-2|PESC_HUMAN	PES1	PES1;NOP7;PES	28.2081	27.9134	27.6522	27.534	27.3892	27.564	27.4175	27.221	27.6964	26.9812	27.662	27.441	26.4878	26.7481	26.8793	27.014	27.8358	27.8715	27.8746	27.9368	26.8238	27.3629	26.9555	27.2944	-0.712641	0.000418931	-0.288574	0.0899122	0.39151	0.0275342	0.644614	0.000436082	0.812471	7.87623e-05
sp|O00559|RCAS1_HUMAN;sp|O00559-2|RCAS1_HUMAN	EBAG9	EBAG9;EB9;RCAS1	24.6799	24.4976	24.043	24.3727	21.0582	24.0495	23.7826	24.5333	24.1568	23.8693	24.2989	24.1143	23.6706	24.4833	23.9021	24.1608	23.9749	23.9634	24.2049	21.3297	24.166	23.8346	24.1992	24.0255	0		0		0		0		0
sp|O00560|SDCB1_HUMAN;sp|O00560-3|SDCB1_HUMAN	SDCBP	SDCBP;MDA-9;SYCL	29.621	29.6909	29.625	29.5957	29.8614	29.8997	29.6744	30.0473	29.7146	29.5916	29.5011	29.755	29.8333	29.9198	29.9188	29.6206	29.4014	29.4945	29.6471	29.56	29.8639	29.6992	29.9293	29.7169	-0.0354593	0.618733	-0.0584215	0.410987	-0.220967	0.0746244	-0.198929	0.0218283	-0.279414	0.00228373
sp|O00562-2|PITM1_HUMAN;sp|O00562|PITM1_HUMAN	PITPNM1	PITPNM1;DRES9;NIR2;PITPNM;Rd9;RDGB;RDGB1;RDGBA1	26.1049	25.8688	25.9163	25.8235	25.8858	25.9318	25.774	26.1803	25.9935	25.5738	25.8967	25.7256	25.4849	26.3871	25.9461	26.0089	25.8392	25.6959	25.7895	25.6641	25.8715	25.7223	25.8571	25.7774	0		-0.0599094	0.113996	0		0		0
sp|O00566|MPP10_HUMAN	MPHOSPH10	MPHOSPH10;CT90;MPP10;MPP10P;PPP1R106	27.8779	27.8241	28.0013	27.7973	27.5406	27.4822	27.507	28.0559	27.6738	27.802	27.5898	27.3321	27.8075	27.8461	27.7597	28.0844	27.9438	27.6349	28.1344	27.673	27.5801	27.8344	27.4315	27.481	0		0		0		0		0
sp|O00567|NOP56_HUMAN	NOP56	NOP56;NOL5A;SCA36	29.9306	30.0278	29.8792	30.0202	29.8211	30.1864	30.2273	30.108	29.8965	29.7942	29.623	29.6605	29.7254	29.8116	29.7791	29.852	29.808	29.4899	29.6399	29.5452	29.6461	29.5179	29.6791	29.6417	-0.334954	0.00037733	-0.452833	2.55069e-07	-0.124217	0.115781	-0.0775462	0.349362	0.0203834
sp|O00571|DDX3X_HUMAN;sp|O00571-2|DDX3X_HUMAN	DDX3X	DDX3X;DBX;DDX14;DDX3;HLP2	32.0509	31.8564	32.0096	31.9426	32.0519	32.189	32.1503	32.1581	31.9626	31.9448	31.9897	31.9957	32.0652	32.0159	32.0823	32.0703	32.0449	32.0632	31.8819	31.933	32.1493	32.2554	32.2109	32.225	-0.0722173	0.0806563	0.0630406	0.0936918	-0.147477	0.000160506	-0.0852583	0.035229	-0.207983	7.88572e-06
sp|O00584|RNT2_HUMAN;sp|O00584-2|RNT2_HUMAN	RNASET2	RNASET2;bA514O12.3;FLJ10907;RNASE6PL	24.5426	24.3555	24.9549	24.4621	25.1564	25.5577	24.9513	24.6365	25.1534	25.1424	24.6781	24.8834	24.5426	24.6962	25.1375	24.9869	25.0378	24.5899	24.6977	25.193	24.9066	24.9978	24.9201	25.1777	0		0		-0.216166	0.0162652	0		0
sp|O00622|CCN1_HUMAN	CCN1	CCN1;CCNA2;CYR61;GIG1;IGFBP10	27.6045	27.6776	27.6812	27.4188	28.5724	28.0915	28.5315	27.8092	28.0396	27.7329	27.9541	27.7713	27.5623	27.896	27.3378	27.9124	27.8788	27.9508	27.9132	28.4033	27.9937	28.3025	28.2335	28.3363	-0.393308	0.000277998	0		-0.480341	3.08878e-05	0		-0.0405316	0.193594
sp|O00625|PIR_HUMAN	PIR	PIR;	28.5436	28.6707	28.2602	28.6368	28.2521	28.7278	28.496	28.6326	28.3809	28.6527	28.3984	28.4082	28.4041	28.2863	28.4653	28.6522	28.5093	28.0975	28.6676	28.2086	28.6564	28.3113	28.4588	28.208	0		0		0		0		0
sp|O00629|IMA3_HUMAN	KPNA4	KPNA4;IPOA3;MGC12217;MGC26703;QIP1;SRP3	31.1175	31.0207	30.8433	31.0026	30.9102	31.0665	31.1792	31.0964	30.9836	30.9957	31.0061	31.1174	30.9956	30.9679	31.2425	31.0997	30.8615	30.9598	30.7941	30.8187	31.1205	30.9783	30.9237	30.8541	0		-0.0711506	0.229164	-0.022178		0		-0.0759856	0.167134
sp|O00635|TRI38_HUMAN	TRIM38	TRIM38;RNF15;RORET	24.5033	24.6515	25.0709	25.3969	24.6409	24.6421	24.7229	24.8749	25.5674	24.7794	24.8138	25.0139	24.9209	25.5292	25.174	24.3308	24.9199	24.7893	25.0213	24.8322	24.8734	25.0343	24.623	24.9772	0		0		0		0		0
sp|O00712-6|NFIB_HUMAN;sp|O00712|NFIB_HUMAN;sp|O00712-4|NFIB_HUMAN;sp|O00712-5|NFIB_HUMAN	NFIB	NFIB;NFI-RED;NFIB2;NFIB3	23.5443	23.5373	23.2518	23.5909	23.3728	23.6711	23.7866	23.3262	24.0261	23.7348	24.0567	22.9813	22.7727	23.3112	21.9091	21.5741	23.843	21.6378	23.691	22.162	22.6161	23.6283	22.6712	23.5342	-1.11113	0.00819434	-0.325082	0.342821	0		1.17174	0.0090908	-0.291105	0.500631
sp|O00743-2|PPP6_HUMAN;sp|O00743|PPP6_HUMAN;sp|O00743-3|PPP6_HUMAN	PPP6C	PPP6C;PP6	27.1726	27.0848	26.9182	27.1969	27.1724	26.6617	26.9627	26.9758	26.9538	26.7955	27.1915	26.7461	26.7575	26.9465	26.6957	26.9663	27.6324	27.5035	27.1887	27.4889	26.4195	27.1162	27.1514	26.7342	-0.0213603		0		0.104054	0.111598	0		0.493259	3.58802e-06
sp|O00746-2|NDKM_HUMAN;sp|O00746|NDKM_HUMAN	NME4	NME4;NDPKD;nm23-H4;NM23H4	24.3573	22.9718	22.2986	21.9325	22.9863	22.2455	22.3416	22.5774	22.4807	22.077	23.1841	22.5959	22.1817	22.9224	22.8264	22.5905	23.0805	21.0458	22.1816	23.8498	22.9363	22.175	23.0303	23.2739	0		0		0		0		0
sp|O00748|EST2_HUMAN;sp|O00748-4|EST2_HUMAN;sp|O00748-2|EST2_HUMAN;sp|O00748-5|EST2_HUMAN	CES2	CES2;CES1;CE-2;CES2A1;iCE	30.3291	30.5194	30.8826	30.7005	30.3862	30.5851	30.8298	30.7483	30.2363	30.7183	30.0333	30.3874	30.2899	30.1983	30.1276	29.9571	30.0798	30.1112	29.6349	29.7483	29.7192	28.9081	29.5322	29.4989	-0.532049	0.011875	-1.1748	4.2964e-12	0.00244419		0.175976	0.339034	0.576113	0.00329911
sp|O00754-2|MA2B1_HUMAN;sp|O00754|MA2B1_HUMAN	MAN2B1	MAN2B1;LAMAN;MANB	29.4829	29.4665	29.2815	29.4756	29.6441	29.6706	29.5932	29.5467	29.5576	29.2792	29.4493	29.503	29.3444	29.5416	29.5237	29.4464	29.5975	29.6477	29.6669	29.5667	29.3519	29.3726	29.4637	29.4398	-0.156341	0.000779728	-0.18312	0.000147775	-0.177221	0.000449028	-0.0287012		0.218496	0.000102201
sp|O00764|PDXK_HUMAN;sp|O00764-2|PDXK_HUMAN;sp|O00764-3|PDXK_HUMAN	PDXK	PDXK;C21orf124;C21orf97;FLJ21324;FLJ31940;MGC15873;PKH;PNK;PRED79	32.3321	32.3021	32.1108	32.2991	31.9397	31.9276	31.993	32.1799	31.9936	32.2725	32.0875	32.0937	32.1316	32.0666	32.135	32.0946	32.0114	31.8776	32.1062	31.7696	31.9223	31.8843	31.8982	31.8937	0.0685214	0.155016	-0.105294	0.132899	0.194516	0.00321636	0		0
sp|O00767|ACOD_HUMAN	SCD	SCD;SLC22A5;FADS5;SCDOS	28.8858	28.6675	29.2418	29.0432	29.3296	29.5938	29.5849	29.2757	28.8431	28.6312	28.836	28.73	29.3826	29.4325	29.3098	29.234	28.9268	28.9181	28.6854	28.7951	28.7043	28.8291	28.4143	28.9943	0		-0.500812	5.17617e-10	-0.321856	0.00046396	-0.572426	9.72801e-08	0.0101464
sp|O14493|CLD4_HUMAN	CLDN4	CLDN4;CPE-R;CPETR;CPETR1;hCPE-R;WBSCR8	24.2257	21.2054	23.2835	22.0321	22.2417	24.1626	20.8508	21.5373	23.096	23.4962	23.4123	23.3495	23.1777	23.9448	23.301	22.5376	23.3498	22.9105	22.9732	23.1632	23.5566	23.5957	23.4935	23.4897	0		0		0		0		0
sp|O14494|PLPP1_HUMAN;sp|O14494-2|PLPP1_HUMAN	PLPP1	PLPP1;LPP1;PAP-2a;PPAP2A	22.3642	23.0646	23.2661	23.6825	23.6235	25.0396	23.8569	23.9704	23.7694	23.7225	23.9679	23.073	23.3362	22.9926	23.0958	22.6649	24.1022	23.7884	24.4176	22.1491	23.8217	23.1101	23.8287	24.1713	-0.670415	0.0258204	-0.114802	0.258255	-0.611033	0.0349264	0.264711	0.242093	0
sp|O14497-3|ARI1A_HUMAN;sp|O14497|ARI1A_HUMAN;sp|O14497-2|ARI1A_HUMAN	ARID1A	ARID1A;B120;BAF250;BAF250a;C10rf4;C1orf4;P270;SMARCF1	27.5977	27.3467	27.404	27.5792	27.4095	27.5915	27.5522	27.5977	27.5472	27.3475	27.4583	27.3234	27.3924	27.5629	27.4201	27.4463	27.4051	27.5467	27.6598	27.5363	27.521	27.4776	27.3785	27.39	0		0		0		0		0
sp|O14503|BHE40_HUMAN;sp|Q9C0J9|BHE41_HUMAN	BHLHE40;BHLHE41	BHLHE40;BHLHE41;BHLHB2;Clast5;DEC1;SHARP2;STRA13;BHLHB3;DEC2;SHARP-1;SHARP1	24.5634	23.7632	23.9087	23.9626	23.8438	24.4653	24.1357	23.6375	24.231	24.4461	24.649	24.8657	24.4185	24.3794	24.1728	24.5693	23.8528	23.4057	24.1738	22.5621	24.2758	24.2786	24.1452	24.2974	0.281699	0.220305	0		0		0.114454	0.458429	-0.553383	0.00534127
sp|O14523|C2C2L_HUMAN;sp|O14523-2|C2C2L_HUMAN	C2CD2L	C2CD2L;KIAA0285;TMEM24	23.5198	22.8638	22.7757	22.7946	23.1392	22.3354	23.1019	22.7325	22.7361	22.8067	23.053	22.8176	23.9461	21.9618	22.5628	22.8764	22.8752	22.611	22.87	22.9386	22.7716	22.701	23.1564	23.0085	0		0		0		0		0
sp|O14530-2|TXND9_HUMAN;sp|O14530|TXND9_HUMAN	TXNDC9	TXNDC9;APACD	27.7011	27.9924	27.3879	27.5717	27.6696	27.5062	27.829	27.7998	27.5626	27.3242	27.3048	27.3227	27.6559	27.6405	28.1048	27.6377	27.9732	27.8309	28.0343	27.8998	27.8997	28.1677	27.8012	28.2303	0		0.227563	0.00142406	0		-0.273181	0.00193286	0
sp|O14545|TRAD1_HUMAN	TRAFD1	TRAFD1;FLN29	26.8812	26.7232	26.5912	26.9977	26.6697	26.6356	26.8372	26.5396	26.6457	26.744	26.4988	26.8797	26.6827	26.9519	27.0113	26.4758	27.044	26.7188	26.6788	26.6306	26.6724	26.822	26.9784	27.0722	0		0		0		0		0
sp|O14548|COX7R_HUMAN	COX7A2L	COX7A2L;COX7AR;COX7RP;EB1;SIG81	23.3685	24.1549	23.6838	24.0644	24.3267	24.8043	25.0281	24.4852	23.4559	23.0058	23.0585	23.1509	23.9536	22.8463	22.7294	23.5103	23.7873	23.6306	23.9948	23.3762	22.8416	24.1513	24.0224	24.3412	-1.51089	9.92461e-06	-0.736873	0.00858145	-0.751348	0.00871658	-0.193642	0.50916	-0.0921227	0.744512
sp|O14558|HSPB6_HUMAN	HSPB6	HSPB6;FLJ32389;Hsp20;PPP1R91	27.0386	26.9229	27.1067	27.1674	25.9684	25.6344	26.0783	26.0255	25.6081	26.2207	26.4525	25.4999	25.9431	26.0748	25.552	26.3947	26.3135	26.0602	25.7553	26.0084	25.4145	25.3733	25.3415	25.1903	0		-0.499971	0.000105792	1.05041	5.64043e-12	0		0.596859	0.000270867
sp|O14561|ACPM_HUMAN	NDUFAB1	NDUFAB1;ACP;ACP1;FASN2A;SDAP	28.677	28.689	28.948	28.1546	28.4369	28.5505	28.3659	28.5913	29.1607	29.2199	29.044	29.1549	28.1619	28.8501	28.6668	29.3752	29.6838	29.3591	29.6832	29.0434	29.476	28.9277	28.8884	29.2768	0.131157	0.330688	0.510496	0.00288706	0		0.370123	0.0589507	0.202563	0.255014
sp|O14562|UBFD1_HUMAN	UBFD1	UBFD1;FLJ38870;FLJ42145;UBPH	24.5854	23.9616	24.9079	24.2361	24.2029	24.2358	23.0249	24.2961	24.0674	24.1749	24.5275	24.0206	24.1169	24.3185	23.4439	23.9287	22.2187	23.0249	23.404	23.285	23.91	24.1918	24.3054	24.4011	0		0		0.272051	0.105457	0.0329489	0.504073	-1.02046	2.75108e-05
sp|O14569|C56D2_HUMAN	CYB561D2	CYB561D2;101F6;TSP10	24.7124	23.2716	24.8447	25.1512	25.1325	24.6278	25.024	24.7291	25.0282	24.8988	25.2574	25.0694	24.3213	24.8488	24.5086	24.5043	25.0646	24.88	24.7191	24.8143	24.9901	25.2812	24.8951	24.9807	0		0		0		0		0
sp|O14576-4|DC1I1_HUMAN;sp|O14576-3|DC1I1_HUMAN;sp|O14576-5|DC1I1_HUMAN;sp|O14576-2|DC1I1_HUMAN;sp|O14576|DC1I1_HUMAN	DYNC1I1	DYNC1I1;DNCI1;DNCIC1	26.9867	26.3044	27.0749	26.4768	26.7286	26.618	25.6898	26.4742	27.4075	26.7623	21.975	22.1221	26.6583	27.2798	26.8555	26.4485	27.0518	26.2348	26.46	26.8531	26.2698	27.9035	27.615	27.4426	0.30525	0.65375	0.722382	0.455829	0.183637	0.745573	-2.32392	0.110576	-0.617518	0.500279
sp|O14579|COPE_HUMAN;sp|O14579-3|COPE_HUMAN;sp|O14579-2|COPE_HUMAN	COPE	COPE;epsilon-COP	30.7373	30.6147	30.7257	30.7378	30.8424	30.9528	30.8481	30.9699	30.9855	30.9366	30.7785	30.8151	30.8013	30.9234	30.8975	30.8995	30.8302	30.8366	30.8729	30.7562	30.914	30.8467	30.9882	30.9322	0		0		-0.158837	1.24135e-06	0		-0.041156	0.0695684
sp|O14613|BORG1_HUMAN	CDC42EP2	CDC42EP2;BORG1;CEP2	26.7557	26.6798	26.3766	26.5615	26.0335	26.0638	25.9998	26.1866	26.6686	26.7697	26.4951	26.4975	26.6651	26.9148	26.71	26.9067	26.8954	27.0777	27.5174	27.0934	27.1061	26.6184	27.0255	26.8787	0.740388	0.000114961	0.755862	1.54448e-08	0.448004	0.000644103	-0.119889	0.319825	0.200482	0.170793
sp|O14617-5|AP3D1_HUMAN;sp|O14617|AP3D1_HUMAN;sp|O14617-2|AP3D1_HUMAN;sp|O14617-4|AP3D1_HUMAN;sp|O14617-3|AP3D1_HUMAN	AP3D1	AP3D1;ADTD	29.5161	29.5935	29.5427	29.7101	29.7476	29.7375	29.6515	29.6435	29.6131	29.6065	29.5856	29.4921	29.6902	29.7901	29.812	29.8341	29.5749	29.5712	29.6411	29.6823	29.7554	29.5986	29.6645	29.5353	0.0873804	0.103333	-0.0516312	0.126389	-0.0919149	0.0450337	-0.194461	8.5658e-05	-0.0113119
sp|O14618|CCS_HUMAN	CCS	CCS;	26.2451	26.2179	26.5522	26.2811	26.6077	26.3169	26.2332	26.3119	25.8234	25.9552	26.2332	25.7074	25.8053	26.1877	26.2173	26.4663	24.2092	23.7081	23.9139	24.0703	25.8221	26.127	25.3631	25.6758	-0.172129	0.213605	-0.544296	6.73232e-05	0		-0.240338	0.122287	-1.81798	4.21211e-25
sp|O14639-2|ABLM1_HUMAN;sp|O14639|ABLM1_HUMAN;sp|O14639-6|ABLM1_HUMAN	ABLIM1	ABLIM1;ABLIM;LIMAB1;limatin	29.0235	29.1931	29.4762	29.3561	29.0487	29.2917	29.4116	29.316	29.0107	28.8921	28.9375	29.0052	29.1194	28.9154	29.0275	29.0192	29.3939	29.1423	28.8082	28.8201	28.6662	28.8278	28.6015	28.7459	-0.25703	0.0244118	-0.516171	5.5607e-07	0.0250235		-0.0817879	0.51247	0.369036	0.00520342
sp|O14639-5|ABLM1_HUMAN;sp|O14639-3|ABLM1_HUMAN;sp|O14639-4|ABLM1_HUMAN	ABLIM1	ABLIM1;ABLIM;LIMAB1;limatin	25.6064	26.5937	26.8302	26.1948	25.7847	21.3305	26.0633	26.0493	26.022	25.903	26.4428	26.2722	26.3078	26.0793	25.5441	25.6583	26.5083	25.8686	25.7024	25.8085	25.7374	23.0124	25.3839	25.9836	0		0		0		0		0
sp|O14640-2|DVL1_HUMAN;sp|O14640|DVL1_HUMAN	DVL1	DVL1;	28.419	28.3695	28.1325	28.0181	28.376	28.2931	28.4062	28.3504	28.1941	28.2235	28.1005	28.316	28.3695	28.3464	28.2733	28.1461	28.1657	28.3408	28.304	28.5297	28.2093	28.1604	28.5171	28.3734	0		0		0		0		0
sp|O14641|DVL2_HUMAN	DVL2	DVL2;	26.8615	26.8399	26.5413	26.8794	27.0566	26.9731	26.8669	26.9572	26.6999	26.4971	26.5618	26.2829	26.8654	27.0106	26.9473	26.7425	26.3835	26.8978	26.9378	26.7367	26.7358	26.3842	26.7475	27.004	0		-0.127889	0.0248526	-0.0684583	0.156886	-0.356048	0.000170863	0
sp|O14647|CHD2_HUMAN;sp|O14647-2|CHD2_HUMAN	CHD2	CHD2;DKFZp547I1315;DKFZp686E01200;DKFZp781D1727;FLJ38614	28.6512	28.9276	28.557	28.567	28.8801	29.1124	28.6159	28.9802	28.8396	28.1103	28.6279	28.4927	28.3789	28.8415	28.8602	28.5407	28.9823	28.7473	28.7582	28.9805	28.7885	28.7816	29.1016	28.9595	-0.233446	0.0498401	0		-0.172226	0.0612058	-0.153264	0.220005	0
sp|O14653-3|GOSR2_HUMAN;sp|O14653|GOSR2_HUMAN;sp|O14653-2|GOSR2_HUMAN	GOSR2	GOSR2;Bos1;GS27	26.9041	27.1846	26.9395	26.6061	26.9516	27.3603	27.4481	27.0315	26.5676	25.5479	26.0572	26.7591	27.1308	27.3865	27.2236	27.4291	25.5603	26.5864	26.8275	26.5919	27.7425	26.7913	26.3612	26.4393	0.102941	0.760129	-0.348202	0.188763	-0.284463	0.264942	-1.12647	0.104753	-0.441628	0.195185
sp|O14656|TOR1A_HUMAN	TOR1A	TOR1A;DQ2;DYT1	27.2776	26.8649	27.2531	26.9417	27.0677	26.9439	26.8428	26.9309	27.253	27.2303	27.3552	27.175	27.2218	27.5378	27.3734	27.4828	27.1234	27.3911	27.1503	27.6064	27.1491	27.1246	27.1178	26.9557	0.282399	0.00179779	0.0292584	0.449624	0		0		0.186652	0.0401714
sp|O14657|TOR1B_HUMAN	TOR1B	TOR1B;DQ1;MGC4386	28.5335	28.3747	28.6472	28.6343	27.933	27.302	27.3993	27.5774	28.1583	28.5243	28.3645	28.1693	28.0494	28.2109	28.334	28.2874	28.2285	28.1703	28.0601	28.3467	27.9202	28.2407	28.0177	27.8077	0.748235	9.84181e-08	0.432048	0.000324569	0.989043	2.96084e-15	0.147827	0.248012	0.185679	0.165306
sp|O14662-5|STX16_HUMAN;sp|O14662|STX16_HUMAN;sp|O14662-2|STX16_HUMAN;sp|O14662-4|STX16_HUMAN;sp|O14662-6|STX16_HUMAN	STX16	STX16;hsyn16;SYN16	28.5493	28.7128	28.9383	28.5861	28.3914	28.8687	28.5829	29.1451	28.8898	28.7006	28.6996	28.7255	29.1572	28.9643	29.0408	29.2802	29.0736	28.9385	29.0211	28.5769	28.9415	28.8179	28.7201	28.6891	0.31008	0.137368	0.0264513	0.542347	-0.0343995	0.707096	-0.258355	0.0198647	0.0729497	0.381859
sp|O14672|ADA10_HUMAN;sp|O14672-2|ADA10_HUMAN	ADAM10	ADAM10;CD156C;HsT18717;kuz;MADM	29.1974	29.2154	28.7308	28.9816	28.6025	28.7194	28.8478	28.6795	29.4085	29.0418	29.1443	29.1459	28.8801	28.7491	28.9704	28.7805	28.694	29.0064	28.9226	29.0456	28.8149	28.8652	28.9813	28.9644	0.0919533	0.28363	0.13208	0.0599071	0.238727	0.0143741	0.349176	0.0015276	0
sp|O14681-3|EI24_HUMAN;sp|O14681|EI24_HUMAN	EI24	EI24;EPG4;PIG8;TP53I8	28.0663	27.6674	28.1453	28.0384	27.8731	28.2103	28.1051	27.905	27.7681	28.0745	27.5611	27.6758	27.6312	27.7289	27.4207	27.323	27.5918	27.7267	27.7934	28.0191	27.8379	27.3606	27.7428	27.8071	-0.310365	0.000574071	-0.164257	0.00936027	0		0.0238951		0
sp|O14682|ENC1_HUMAN;sp|O14682-2|ENC1_HUMAN	ENC1	ENC1;ENC-1;KLHL37;NRPB;PIG10;TP53I10	21.3554	22.9798	21.7339	23.2898	22.1073	22.3827	21.833	23.1424	23.2161	22.7535	23.1696	22.4949	22.7485	23.0885	22.2658	22.4225	23.0559	23.0748	23.0928	23.0804	23.4218	23.59	23.7058	23.0834	0		0.39688	0.00350385	0		0		0
sp|O14683|P5I11_HUMAN	TP53I11	TP53I11;PIG11	22.8211	25.3244	22.0485	23.5424	21.5822	25.5255	22.9906	24.2482	21.4909	24.7648	23.2925	24.3018	22.6667	25.2011	22.4053	24.6326	24.3406	23.4466	22.8011	22.5261	23.4643	26.0696	23.4702	25.3925	0		0		0		0		0
sp|O14727-5|APAF_HUMAN;sp|O14727-4|APAF_HUMAN;sp|O14727|APAF_HUMAN;sp|O14727-3|APAF_HUMAN;sp|O14727-2|APAF_HUMAN	APAF1	APAF1;APAF-1;CED4	24.0124	24.3468	23.7956	22.5851	24.3072	24.2175	24.3264	24.2283	24.9933	24.3345	24.9177	22.8447	24.1776	24.5599	24.6328	24.753	24.5041	24.4735	24.2007	24.0076	24.1139	24.1763	24.2353	23.0812	0		0		0		0		0
sp|O14730-2|RIOK3_HUMAN;sp|O14730|RIOK3_HUMAN	RIOK3	RIOK3;SUDD	26.4902	26.5944	26.2348	26.115	26.6633	26.2527	26.5822	26.4751	26.6886	26.389	26.5831	26.8445	26.4166	26.8686	27.0856	26.6932	26.4289	26.4365	26.4652	26.5654	26.5823	26.7288	26.3192	26.5768	0.174648	0.0310699	0		-0.096288	0.161255	0		0
sp|O14733|MP2K7_HUMAN;sp|O14733-4|MP2K7_HUMAN;sp|O14733-2|MP2K7_HUMAN;sp|O14733-3|MP2K7_HUMAN	MAP2K7	MAP2K7;Jnkk2;MKK7;PRKMK7	26.6098	26.581	26.7425	26.7051	26.5326	26.6857	26.6071	27.1304	26.4885	26.449	26.5148	26.5828	26.5605	26.567	26.8044	26.4754	26.8231	26.5909	26.4255	26.0079	26.4899	26.6309	26.4103	26.6028	0		0		0		0		0
sp|O14734|ACOT8_HUMAN	ACOT8	ACOT8;hACTE-III;hTE;NAP1;PTE-2;PTE1	25.0155	24.9512	21.8666	24.6882	24.4516	24.8596	24.1955	24.8985	24.5848	24.3215	24.6208	24.5943	24.6266	24.5461	24.8467	24.4975	22.2681	24.6861	22.7852	24.5974	21.7622	22.8777	22.6975	23.2403	0		-1.5806	0.000614174	-0.349951	0.279954	0		0.70175	0.0975974
sp|O14735-3|CDIPT_HUMAN;sp|O14735|CDIPT_HUMAN	CDIPT	CDIPT;PIS;PIS1	25.5087	25.4799	25.674	25.5757	23.163	23.5157	23.7295	24.9855	25.461	25.2648	25.2315	25.1347	24.7819	25.6147	25.1841	21.4397	24.8328	24.1889	24.8317	25.2096	24.9382	24.9741	24.6013	24.8206	0.0700463	0.471445	0.474785	0.144523	1.18697	0.0419832	0.889916	0.138885	0
sp|O14737|PDCD5_HUMAN;sp|O14737-2|PDCD5_HUMAN	PDCD5	PDCD5;MGC9294;TFAR19	28.7066	29.0264	28.5419	28.7622	29.4886	28.8228	29.1135	29.4203	29.1011	28.9875	28.8197	28.6967	29.0145	29.3795	29.6103	29.0407	28.7753	28.9459	29.097	28.9344	29.1013	29.0252	29.005	29.3331	0.0318313	0.701037	-0.08012	0.426894	-0.418975	0.0358685	-0.323047	0.164096	-0.156461	0.269889
sp|O14744-2|ANM5_HUMAN;sp|O14744|ANM5_HUMAN;sp|O14744-3|ANM5_HUMAN;sp|O14744-5|ANM5_HUMAN;sp|O14744-4|ANM5_HUMAN	PRMT5	PRMT5;HRMT1L5;SKB1;SKB1Hs	29.7455	29.8717	29.6889	29.6645	29.8236	29.7771	29.7512	29.8661	29.7642	29.7616	29.8092	29.8101	29.619	29.703	29.7291	29.6764	29.6649	29.636	29.6188	29.599	29.7947	29.6625	29.8145	29.7957	-0.142078	0.00557076	-0.0421536	0.281412	-0.0669804	0.0957808	0.101303	0.0162084	-0.138763	0.00167257
sp|O14745|NHRF1_HUMAN;sp|O14745-2|NHRF1_HUMAN	SLC9A3R1	SLC9A3R1;EBP50;NHERF;NHERF1	31.579	31.7283	31.6288	31.533	31.2113	31.4982	31.4517	31.601	31.2884	31.1985	31.2206	31.1992	31.1155	31.0991	31.1095	31.0519	31.3128	31.2241	31.1762	31.2755	31.0229	30.7819	30.9432	30.8694	-0.38704	1.51982e-06	-0.51972	4.04356e-16	0.175424	0.0078305	0.107651	0.105787	0.386849	4.67053e-08
sp|O14763|TR10B_HUMAN;sp|O14763-2|TR10B_HUMAN	TNFRSF10B	TNFRSF10B;CD262;DR5;KILLER;TRAIL-R2;TRAILR2;TRICK2A;TRICKB	24.4892	25.3128	25.014	24.6433	25.1837	24.8159	25.0519	25.479	25.2883	25.2678	25.057	25.2262	25.4328	25.4126	25.731	25.0845	25.307	25.0505	25.2026	24.5836	25.6766	25.5181	25.3213	26.3611	0.338967	0.186077	0.58193	0.00864585	-0.24102	0.292257	-0.198521	0.39548	-0.750212	0.00235541
sp|O14772-3|FPGT_HUMAN;sp|O14772-2|FPGT_HUMAN;sp|O14772|FPGT_HUMAN;sp|Q59H18-3|TNI3K_HUMAN;sp|Q59H18-4|TNI3K_HUMAN;sp|Q59H18-1|TNI3K_HUMAN	FPGT;TNNI3K	FPGT;TNNI3K;GFPP;CARK	23.8841	22.5749	22.482	22.3368	23.0784	24.0726	23.5472	23.4382	24.0906	23.8797	24.2648	24.2669	24.1971	22.9103	23.1293	23.4138	24.2858	23.8153	23.5532	23.504	24.2321	23.9192	24.3216	24.4777	0		0.402039	0.0114475	-0.651278	0.0114203	0.461225	0.025097	-0.0828554	0.154289
sp|O14773|TPP1_HUMAN;sp|O14773-2|TPP1_HUMAN	TPP1	TPP1;CLN2;LPIC;SCAR7;TPP-1	30.343	29.9183	30.1756	30.0693	30.2305	30.4336	29.9592	30.4126	29.8289	29.6422	29.9957	29.6321	29.6538	30.1774	30.0175	29.7561	29.6745	29.797	29.5275	29.6657	29.5261	29.2884	29.5814	29.7211	-0.250205	0.0148473	-0.487679	6.16892e-10	0		-0.109523	0.233495	0.00825218
sp|O14776-2|TCRG1_HUMAN;sp|O14776|TCRG1_HUMAN	TCERG1	TCERG1;CA150;TAF2S;Urn1	29.1528	29.0363	28.7001	28.9455	28.9124	29.0219	29.035	29.1833	29.0366	29.0232	28.9929	28.8639	29.0353	29.1192	29.1753	29.1265	28.8498	28.8143	29.0271	28.7302	28.6403	28.6123	28.6967	28.7777	0.0688993	0.446326	-0.358929	8.87062e-05	-0.10441	0.186771	-0.139128	0.0923416	0.198431	0.0218019
sp|O14782|KIF3C_HUMAN	KIF3C	KIF3C;	24.9102	24.9011	24.8258	24.9861	26.1131	26.0693	25.4886	25.3877	24.3062	24.8837	25.3738	24.807	25.2901	25.9275	25.154	25.5564	25.3866	24.646	25.3056	25.18	25.6529	25.2316	25.5113	25.742	-0.321878	0.215006	-0.220542	0.32102	-0.851351	0.00248534	-0.691962	0.00410426	-0.418986	0.0945771
sp|O14787-2|TNPO2_HUMAN;sp|O14787|TNPO2_HUMAN	TNPO2	TNPO2;FLJ12155;IPO3;KPNB2B;TRN2	28.8123	28.9039	29.0222	28.9248	29.2601	29.3667	29.1203	29.1588	28.9722	29.2203	28.8591	29.2085	28.6789	29.3368	29.2136	29.097	29.1382	28.5385	28.895	28.7155	29.2133	28.7088	28.9648	28.9702	-0.092958	0.241936	-0.197373	0.0765343	-0.222395	0.0407696	0		-0.119484	0.376558
sp|O14795|UN13B_HUMAN;sp|O14795-2|UN13B_HUMAN	UNC13B	UNC13B;hmunc13;Munc13-2;UNC13;Unc13h2	25.8082	26.9152	26.4153	26.892	25.3669	24.9856	25.641	25.8093	23.604	27.9182	26.0797	26.8913	26.8668	25.7282	25.6345	25.2639	26.4991	26.9604	26.3384	26.459	24.8392	24.7907	25.351	24.956	0.368363	0.454714	-0.346499	0.46071	0.915129	0.0977489	0.293886	0.528144	1.40529	0.0487006
sp|O14818|PSA7_HUMAN;sp|O14818-4|PSA7_HUMAN;sp|O14818-2|PSA7_HUMAN	PSMA7	PSMA7;C6;HSPC;RC6-1;XAPC7	30.6598	30.7597	30.5051	30.8309	30.5263	30.5836	30.5035	30.6812	30.5909	30.4515	30.5376	30.4353	30.8772	30.7866	30.9263	30.6244	30.4631	30.3963	30.4466	30.5649	30.4862	30.6257	30.6843	30.4667	0.24769	0.000250049	-0.0152928		0.0994634	0.0796546	-0.297458	6.21496e-05	-0.0973303	0.109355
sp|O14828|SCAM3_HUMAN;sp|O14828-2|SCAM3_HUMAN	SCAMP3	SCAMP3;C1orf3	29.0348	28.9255	28.7939	28.8856	28.7527	28.7142	28.6947	28.7957	28.5653	28.69	28.5738	28.5659	28.7448	28.6378	28.9177	28.5603	28.7087	28.9476	28.7991	28.8848	28.4347	28.326	28.4619	28.5487	-0.0241987		-0.282884	3.69318e-06	0.159622	0.00606315	-0.12334	0.0378889	0.420015	3.17055e-08
sp|O14832|PAHX_HUMAN;sp|O14832-2|PAHX_HUMAN	PHYH	PHYH;PAHX;PHYH1;RD	23.5297	23.4627	21.0537	23.6355	23.6166	23.427	22.7763	23.4519	23.6202	22.6205	23.7699	23.5899	23.4546	23.7112	23.4418	23.6496	22.5627	22.8268	22.7704	22.3841	22.7708	22.6894	22.9602	24.2949	0		0		0		0		0
sp|O14841|OPLA_HUMAN	OPLAH	OPLAH;5-Opase;OPLA	26.5479	26.0144	26.0242	25.6747	26.3257	26.6196	26.7834	26.7557	26.2456	25.6959	25.6914	25.6977	25.8316	26.8391	26.4703	26.4575	27.1266	26.4611	26.9071	26.6488	26.2793	26.7266	26.4803	27.1223	-0.208747	0.114606	0.0691637	0.882959	-0.502688	0.0087771	-0.598623	0.00807503	0.079034	0.251218
sp|O14867|BACH1_HUMAN	BACH1	BACH1;BRIP1;BACH-1;BTBD24	24.3615	24.7078	24.3663	23.6694	24.4133	24.1629	24.572	24.1256	24.3352	24.4909	24.2446	24.5147	24.1847	23.4025	23.3291	23.5821	22.9869	24.3386	24.9169	25.1099	25.0258	24.205	23.8786	24.3059	0		0		0		0		0
sp|O14879|IFIT3_HUMAN	IFIT3	IFIT3;CIG-49;GARG-49;IFI60;IFIT4;IRG2;ISG60;RIG-G	23.2028	22.1493	22.5686	23.5018	23.6894	23.0617	23.8492	24.1786	23.8337	21.8696	23.3788	23.1099	23.8839	23.5257	24.4304	23.786	21.5029	23.3286	23.6674	24.7783	23.9809	24.6086	23.2746	23.2906	0		0		0		0		0
sp|O14880|MGST3_HUMAN	MGST3	MGST3;GST-III	29.3223	29.2454	29.164	29.5756	29.7399	29.7037	29.7357	29.8621	29.4841	29.6972	29.9705	29.211	30.0634	29.5945	29.5703	29.8614	29.1325	29.1554	29.0075	29.1879	29.1705	29.5165	29.4646	29.2147	0		-0.370769	0.000577535	-0.364384	0.000336964	-0.104776	0.157154	-0.172671	0.174669
sp|O14893-3|GEMI2_HUMAN;sp|O14893-2|GEMI2_HUMAN;sp|O14893|GEMI2_HUMAN	GEMIN2	GEMIN2;SIP1	24.6935	24.2838	24.4643	24.6142	24.6613	25.1229	24.2167	24.0893	24.4782	24.4383	24.581	24.4042	23.9774	24.109	24.7439	24.7648	24.5957	24.4521	24.4	24.5334	22.2098	24.0624	23.9897	24.8015	0		0		0		0		0
sp|O14896|IRF6_HUMAN;sp|O14896-2|IRF6_HUMAN	IRF6	IRF6;LPS;OFC6;VWS;VWS1	31.9677	32.0142	31.8511	31.9672	31.7439	31.7067	31.9718	32.019	31.8258	31.9014	31.8677	31.5942	31.7833	31.8846	31.6835	31.8196	31.5443	31.6604	31.7621	31.6781	31.7311	31.4288	31.46	31.5181	0		-0.184622	0.000150465	0.0782979	0.0772122	0		0
sp|O14907|TX1B3_HUMAN	TAX1BP3	TAX1BP3;TIP-1	29.6155	29.6786	29.7603	29.6573	29.1368	29.7101	29.8026	29.5253	29.9215	29.377	29.4562	29.7886	30.0178	29.8346	29.9242	29.9695	29.9969	30.0486	29.8957	30.0775	29.9532	29.9929	29.8028	29.6235	0.38377	0.00689485	0.26492	0.0242473	0.0950638	0.289018	-0.2633	0.0291559	0.139041	0.287031
sp|O14908|GIPC1_HUMAN	GIPC1	GIPC1;C19orf3;GIPC;GLUT1CBP;Hs.6454;NIP;RGS19IP1;SEMCAP;SYNECTIN;TIP-2	30.3039	30.3951	30.2084	30.1714	30.1904	30.3785	30.317	30.3	30.4634	30.3372	30.3002	30.0918	30.1161	30.4268	30.6726	30.6785	30.7313	30.5694	30.6161	30.5901	30.7401	30.438	30.4308	30.7133	0		0.185388	0.000191632	0		0		0
sp|O14920|IKKB_HUMAN;sp|O14920-4|IKKB_HUMAN;sp|O14920-2|IKKB_HUMAN;sp|O14920-3|IKKB_HUMAN	IKBKB	IKBKB;IKK-beta;IKK2;IKKB;NFKBIKB	26.0038	26.2638	26.2826	26.5212	26.7783	26.6161	26.415	26.5653	26.6823	26.623	26.3454	26.3936	26.4307	26.3945	26.683	26.6122	26.474	26.4799	26.3538	26.2241	26.3117	26.3034	26.6009	26.3643	0		-0.113894	0.0321325	-0.213558	0.00377691	0		0
sp|O14924-7|RGS12_HUMAN;sp|O14924-6|RGS12_HUMAN;sp|O14924-2|RGS12_HUMAN;sp|O14924-3|RGS12_HUMAN;sp|O14924-5|RGS12_HUMAN;sp|O14924-4|RGS12_HUMAN;sp|O14924|RGS12_HUMAN	RGS12	RGS12;	25.5471	24.8789	25.854	25.5352	25.2544	25.6778	25.2222	25.5813	24.9401	24.8884	24.6557	24.7073	24.9574	24.7439	24.9721	25.2541	24.3751	25.2859	24.6335	24.6364	25.3795	24.9785	25.116	24.7392	-0.440517	0.022986	-0.32331	0.0462436	0.0456398	0.849507	-0.179226	0.299347	-0.244276	0.194722
sp|O14929|HAT1_HUMAN;sp|O14929-2|HAT1_HUMAN	HAT1	HAT1;KAT1	26.5772	27.018	27.0488	26.6483	26.8866	26.959	26.9223	27.0695	26.4673	26.4001	26.3806	26.5059	26.4667	26.3891	26.7705	26.5143	26.9494	26.9634	26.6082	26.7725	26.8502	26.4678	26.467	26.6869	-0.462257	0.00631362	-0.315597	0.0186627	-0.108552	0.362417	-0.135352	0.284466	0.234581	0.0738447
sp|O14933|UB2L6_HUMAN;sp|O14933-2|UB2L6_HUMAN	UBE2L6	UBE2L6;UBCH8	25.3353	25.3403	25.3539	25.057	25.9883	26.2463	25.5406	26.1805	25.5344	24.8261	25.2418	24.8928	25.2996	24.6256	24.9916	25.0385	24.5025	24.7145	24.9399	24.5674	24.8695	25.7767	25.4618	25.7935	-1.01511	1.16502e-06	-0.438727	0.0173819	-0.63424	0.000818218	0		-0.789145	0.000441155
sp|O14936-3|CSKP_HUMAN;sp|O14936|CSKP_HUMAN;sp|O14936-4|CSKP_HUMAN;sp|O14936-6|CSKP_HUMAN;sp|O14936-2|CSKP_HUMAN	CASK	CASK;CAGH39;FGS4;LIN2;TNRC8	28.0573	28.4845	28.3211	28.4333	28.2499	28.1403	28.1622	28.2736	28.4266	28.172	28.36	28.3097	28.2863	28.3251	28.1603	28.1405	28.5108	28.168	28.372	28.2719	28.1607	28.4017	28.3159	28.2626	0		0		0		0		0
sp|O14939|PLD2_HUMAN;sp|O14939-4|PLD2_HUMAN;sp|O14939-3|PLD2_HUMAN	PLD2	PLD2;	27.5073	26.963	27.3395	27.1239	26.2985	26.6394	26.4295	26.8286	27.0066	27.1206	27.3378	27.0041	26.7934	26.9893	26.7123	26.6559	27.2081	27.0515	27.0133	27.1637	26.5716	26.6217	26.5532	26.6094	0.253763	0.271353	0.0247912	0.751681	0.656235	0.0324856	0.363472	0.00360399	0.536043	3.96178e-05
sp|O14949|QCR8_HUMAN	UQCRQ	UQCRQ;QCR8;QP-C;UQCR7	29.2669	29.0517	29.1769	29.2096	29.3345	29.1949	29.1777	29.3178	29.1302	29.1082	29.2114	28.9469	28.8359	29.3471	29.016	29.1769	29.2707	29.1744	29.1549	29.1631	29.1744	29.1363	29.2758	29.1983	-0.0937164	0.0381233	0		0		0		0
sp|O14950|ML12B_HUMAN	MYL12B	MYL12B;MRLC2	32.9416	32.9306	32.9763	33.2183	32.7481	32.7267	32.6167	32.8392	33.0783	32.9187	33.068	32.8699	33.0852	33.1497	33.1801	33.0571	33.0571	33.0827	33.096	32.9052	33.0864	33.1882	33.0596	33.107	0.426136	6.48932e-08	0.356936	4.31758e-06	0.275471	1.32112e-05	-0.112004	0.0802978	-0.0928428	0.153984
sp|O14964|HGS_HUMAN;sp|O14964-2|HGS_HUMAN	HGS	HGS;Hrs;Vps27;ZFYVE8	30.0757	29.8836	29.8293	29.8993	29.92	29.9614	30.3111	30.1056	29.9099	29.883	29.852	29.725	29.8683	29.9254	29.9713	29.8861	29.8938	30.0018	29.7346	29.9126	29.8828	29.8952	29.852	30.0218	-0.158693	0.0600798	-0.139919	0.0181408	-0.132076	0.063026	-0.0827325	0.309074	-0.00872144
sp|O14967|CLGN_HUMAN	CLGN	CLGN;	23.2171	25.2816	24.8722	24.4063	23.438	24.2156	23.249	22.9914	24.3941	24.0862	23.7725	24.9718	21.517	24.9049	22.8066	23.8717	23.4242	23.3385	22.7257	24.7207	25.8124	23.3639	24.968	23.1957	0		0		0		0		0
sp|O14972|VP26C_HUMAN;sp|O14972-2|VP26C_HUMAN	VPS26C	VPS26C;DCRA;DSCR3	22.6349	21.4938	25.0989	25.6992	25.7424	25.6304	25.4726	25.3562	25.3227	25.249	25.2456	25.4652	24.8643	25.1193	25.2413	24.913	24.7515	24.7904	24.5528	24.984	25.2678	25.1597	25.4364	25.2305	-0.466204	0.564208	-0.178753	0.752052	-1.62857	0.25102	0.264809	0.702671	-0.508117	0.339791
sp|O14974|MYPT1_HUMAN;sp|O14974-5|MYPT1_HUMAN;sp|O14974-4|MYPT1_HUMAN;sp|O14974-3|MYPT1_HUMAN;sp|O14974-2|MYPT1_HUMAN	PPP1R12A	PPP1R12A;M130;MBS;MYPT1	30.4162	30.4065	30.2214	30.2587	30.3624	30.5007	30.3716	30.3825	30.232	30.1257	30.2251	30.2567	30.2745	30.2735	30.4105	30.4047	30.4116	30.5123	30.4371	30.3989	30.3559	30.234	30.387	30.3512	-0.0823626	0.137427	-0.0802154	0.0901758	-0.0914967	0.0609254	-0.145161	0.0046833	0.120761	0.0231168
sp|O14976|GAK_HUMAN;sp|O14976-2|GAK_HUMAN	GAK	GAK;DNAJC26	28.3581	27.9995	28.318	28.1488	28.4165	28.4484	28.2828	28.3893	28.4768	28.3665	28.3304	28.2512	28.5059	28.6594	28.3713	28.4517	28.3438	28.5522	28.6082	28.5261	28.4041	28.4792	28.5945	28.7381	0		0.0841182	0.0530425	-0.147161	0.00620712	0		0
sp|O14979-3|HNRDL_HUMAN;sp|O14979-2|HNRDL_HUMAN;sp|O14979|HNRDL_HUMAN	HNRNPDL	HNRNPDL;HNRPDL;JKTBP;laAUF1;LGMD1G	29.2176	28.9637	29.1909	29.1024	29.2501	29.1978	28.9954	29.2046	29.005	29.0828	29.2721	29.0429	29.0663	28.8072	28.9144	29.0467	29.0139	29.3747	29.183	29.0342	28.8625	28.9891	28.8595	28.9846	-0.161229	0.0158789	-0.171225	0.00432653	0		0.100089	0.121403	0.209976	0.00700463
sp|O14980|XPO1_HUMAN	XPO1	XPO1;CRM-1;CRM1;emb	30.9289	30.9029	31.0634	30.9999	30.9491	31.0233	30.944	30.9538	31.0218	30.9873	30.9347	30.8763	31.1122	31.1705	31.1898	31.1079	30.803	30.6418	30.6791	30.7401	30.7769	30.866	30.7809	30.9139	0.189795	1.99756e-06	-0.128383	0.00031874	0.00473563		-0.175616	1.43624e-05	-0.113717	0.00942809
sp|O14981|BTAF1_HUMAN;sp|O14981-2|BTAF1_HUMAN	BTAF1	BTAF1;MOT1;TAF(II)170;TAF-172;TAF172;TAFII170	25.3186	25.42	25.183	24.8947	24.8072	24.7963	24.4988	24.8867	25.0599	25.0489	25.595	25.1288	24.5393	24.9441	25.1087	25.1826	23.2284	24.6835	25.4317	24.9838	25.397	24.9126	24.7364	25.0291	0		0		0		0		0
sp|O15013-7|ARHGA_HUMAN;sp|O15013-4|ARHGA_HUMAN;sp|O15013-5|ARHGA_HUMAN;sp|O15013-6|ARHGA_HUMAN;sp|O15013|ARHGA_HUMAN	ARHGEF10	ARHGEF10;Gef10;KIAA0294	27.8446	27.4466	27.678	27.8047	27.8785	27.949	27.9052	28.022	27.6688	27.5408	27.5252	27.6139	27.7363	27.9405	27.7672	27.8699	27.4237	27.6887	27.547	27.3901	27.7142	27.7005	27.8436	27.5656	-0.104997	0.172432	-0.213736	0.00450386	-0.223337	0.00328414	-0.260548	0.00180335	-0.177359	0.039922
sp|O15020|SPTN2_HUMAN;sp|O15020-2|SPTN2_HUMAN	SPTBN2	SPTBN2;SCA5	30.3709	30.5826	30.7134	30.4532	29.8691	30.0118	30.4111	30.0544	30.505	30.4047	30.3601	30.5583	30.5552	30.4599	30.3657	30.431	30.6194	30.4828	30.1626	30.3268	30.2672	30.2449	30.1737	30.363	0.401109	0.000139314	0.160617	0.0827139	0.431797	3.42534e-05	0.0255466		0.126982	0.238929
sp|O15021-2|MAST4_HUMAN;sp|O15021-3|MAST4_HUMAN;sp|O15021-6|MAST4_HUMAN;sp|O15021|MAST4_HUMAN	MAST4	MAST4;KIAA0303	29.4066	29.3691	29.2914	29.3691	29.1953	29.1106	29.2881	29.3841	29.5341	29.7449	29.6473	29.4759	29.6963	29.787	29.624	29.6226	29.8755	29.7615	29.824	29.7197	29.6729	29.6077	29.7058	29.8094	0.48619	7.58577e-05	0.432761	9.71652e-08	0.102814	0.120872	-0.0502228	0.459444	0.0759135	0.299112
sp|O15027|SC16A_HUMAN;sp|O15027-5|SC16A_HUMAN;sp|O15027-4|SC16A_HUMAN;sp|O15027-2|SC16A_HUMAN;sp|O15027-3|SC16A_HUMAN	SEC16A	SEC16A;KIAA0310;p250;Sec16L	30.925	30.7534	30.6988	30.7679	30.6943	30.8202	30.8535	30.8833	30.5996	30.5828	30.6117	30.5411	30.6251	30.7948	30.731	30.7085	30.7492	30.6462	30.6434	30.7034	30.7084	30.7042	30.7632	30.6975	-0.0790733	0.0366581	-0.0684431	0.00283712	0		-0.134825	0.0022049	-0.0154655
sp|O15031|PLXB2_HUMAN	PLXNB2	PLXNB2;KIAA0315;MM1;PLEXB2	30.0761	30.142	30.0796	30.1481	29.9278	29.6775	29.8538	29.9386	30.1519	30.0043	30.1279	29.9999	30.0332	30.3008	30.1333	30.0045	30.0719	29.9634	30.0395	30.1078	30.0572	30.2301	30.0839	30.1193	0.267222	1.52198e-05	0.233321	0.00027671	0.232771	7.27587e-05	-0.0134714		-0.0742202	0.166741
sp|O15037|KHNYN_HUMAN	KHNYN	KHNYN;KIAA0323	26.4883	26.2005	26.9597	26.2627	26.742	26.6593	26.8057	26.681	26.528	26.6682	26.8154	26.254	26.5904	27.0972	26.1907	26.6615	26.7502	26.3095	26.2231	26.4951	26.4498	26.614	26.5541	27.1945	0		0		0		0		0
sp|O15042|SR140_HUMAN;sp|O15042-2|SR140_HUMAN;sp|O15042-3|SR140_HUMAN	U2SURP	U2SURP;fSAPa;SR140	28.6426	28.6215	28.9988	28.6453	28.5748	28.6059	28.5142	28.8542	28.7044	28.503	28.5104	28.2745	28.6436	28.7657	28.5382	28.6776	28.3836	28.6134	28.6081	28.6076	28.6126	28.4521	28.3921	28.5024	0		-0.0849431	0.0848275	0.078284	0.27193	-0.108059	0.08018	0
sp|O15056|SYNJ2_HUMAN;sp|O15056-2|SYNJ2_HUMAN;sp|O15056-3|SYNJ2_HUMAN	SYNJ2	SYNJ2;INPP5H	25.1216	24.9528	25.5949	25.0498	24.9473	24.883	24.9701	24.9798	24.9077	25.0021	24.9797	24.5742	25.2159	21.7545	24.5342	25.2433	24.5473	22.1053	22.9816	21.2984	25.0537	25.1925	25.1673	25.399	-0.279714	0.126812	0		0		0		-1.98443	2.75359e-06
sp|O15066|KIF3B_HUMAN	KIF3B	KIF3B;FLA8;KIAA0359;KLP-11	25.3649	25.4389	25.4979	25.0516	21.9269	25.1712	25.1611	25.3006	25.0403	25.1847	24.9876	24.9781	25.0336	24.9932	24.879	25.2327	25.1025	24.7574	25.2444	25.2682	24.9973	25.1643	24.9295	25.0079	0		0		0		0		0
sp|O15067|PUR4_HUMAN	PFAS	PFAS;FGARAT;GATD8;KIAA0361;PURL	30.1796	29.9188	29.9391	29.8705	29.9912	29.9771	29.7369	29.7667	29.9224	29.7214	29.9828	30.0631	29.6313	29.8273	29.7202	29.8874	29.8639	29.9528	30.0431	29.7808	29.7169	29.9079	29.8832	29.9368	0		0		0		0		0
sp|O15069|NACAD_HUMAN	NACAD	NACAD;KIAA0363	23.7676	23.7663	23.8881	24.0211	23.8355	24.2359	24.0301	23.0681	23.4003	23.6318	22.7658	23.6952	24.5246	23.6541	24.0376	23.6464	23.3307	23.5706	23.5026	23.6605	23.0117	23.3334	22.2079	24.0265	0		-0.291894	0.0172068	0		-0.174683	0.0809999	0
sp|O15084|ANR28_HUMAN;sp|O15084-4|ANR28_HUMAN;sp|O15084-1|ANR28_HUMAN;sp|O15084-2|ANR28_HUMAN	ANKRD28	ANKRD28;CFAP79;FAP79;KIAA0379;PITK;PP6-ARS-A;PPP1R65	27.4987	27.1651	27.0984	27.3262	26.7889	27.1388	27.0927	27.1064	27.2236	27.0288	27.3132	26.8586	27.4295	27.3699	27.3221	27.2094	27.276	27.0506	27.0762	27.1759	26.8508	27.3143	27.1649	27.391	0.215816	0.0369498	0.0470776	0.292637	0.137669	0.0958758	-0.166757	0.0942018	0
sp|O15085|ARHGB_HUMAN;sp|O15085-2|ARHGB_HUMAN	ARHGEF11	ARHGEF11;GTRAP48;KIAA0380;PDZ-RHOGEF	25.5049	25.7622	24.0913	25.3378	25.4561	25.4703	25.7748	26.441	25.8498	25.4781	25.6746	25.3762	25.6882	25.7269	25.832	25.274	25.3087	25.3702	26.435	25.3786	22.9904	25.8216	25.8154	25.4213	0		0		0		0		0
sp|O15091-2|MRPP3_HUMAN;sp|O15091|MRPP3_HUMAN;sp|O15091-4|MRPP3_HUMAN;sp|O15091-3|MRPP3_HUMAN	PRORP	PRORP;KIAA0391;MRPP3	26.7801	26.8319	26.7075	26.5282	27.4006	27.3635	27.5291	27.2913	26.6319	26.3871	26.5238	26.8834	26.9615	27.1732	27.1473	27.3428	26.957	26.788	26.782	26.4859	27.1472	27.3346	27.1886	27.3468	-0.248519	0.0255297	-0.113253	0.20116	-0.651066	1.89976e-06	-0.592739	1.34328e-07	-0.512223	1.22775e-05
sp|O15111|IKKA_HUMAN	CHUK	CHUK;IkBKA;IKK-alpha;IKK1;IKKA;NFKBIKA;TCF16	25.2226	25.0778	25.4415	25.1549	25.4863	25.2458	25.1101	25.1859	25.3567	25.5649	25.2952	24.7293	24.8914	25.0453	25.2939	25.3644	25.3954	25.4368	25.3873	25.3596	25.1175	25.0993	24.9419	25.6758	0		0		0		0		0
sp|O15116|LSM1_HUMAN	LSM1	LSM1;CASM;YJL124C	27.043	26.9577	26.5108	26.9555	26.894	26.6456	26.7624	26.6448	25.8326	26.1038	26.2538	26.3797	26.8178	26.8273	26.5336	26.6139	26.4581	26.6478	26.9887	26.7592	26.7521	26.6154	26.7483	26.4446	0		0		0.0773943	0.179513	-0.49967	1.15062e-06	0
sp|O15118|NPC1_HUMAN;sp|O15118-2|NPC1_HUMAN	NPC1	NPC1;SLC65A1	30.0384	29.8833	29.9189	30.0923	30.0696	30.0998	30.0917	29.7676	30.001	30.0773	29.9271	30.1136	30.1857	30.213	30.0608	30.139	29.6454	29.7296	30.0851	29.7289	30.0318	29.9689	29.8883	30.1305	0.144755	0.0484341	0		-0.0149701		-0.0883579	0.237438	-0.21067	0.00709009
sp|O15121|DEGS1_HUMAN	DEGS1	DEGS1;DEGS-1;Des-1;DES1;FADS7;MLD	25.8847	25.7346	26.2494	25.8281	26.8909	26.1587	26.27	26.1447	25.8759	25.918	26.1175	26.7698	26.4159	27.1773	26.1451	25.781	25.0925	25.6643	25.8147	25.931	26.0732	25.5801	25.6362	25.7783	0		-0.416359	0.000632816	-0.120636	0.105988	0		0
sp|O15126|SCAM1_HUMAN;sp|O15126-2|SCAM1_HUMAN	SCAMP1	SCAMP1;SCAMP37	28.8097	28.5632	29.0328	28.4399	28.7321	28.5889	28.9826	28.45	28.8415	29.008	27.9542	28.6256	28.6069	29.0721	28.8523	29.0415	28.8414	28.6449	29.0102	29.0448	28.6823	28.6367	28.6817	28.912	0		0		0		0		0
sp|O15127|SCAM2_HUMAN	SCAMP2	SCAMP2;	29.1411	29.4034	29.5148	29.4764	29.471	29.3241	29.5922	28.9108	29.51	29.3648	29.5467	29.5489	29.2437	29.4039	29.4423	29.2724	29.306	29.3069	28.8842	29.479	29.7168	29.5853	29.4083	29.7009	0		0.161451	0.0206584	0		0.0919413	0.197423	-0.276935	0.00777454
sp|O15143|ARC1B_HUMAN	ARPC1B	ARPC1B;ARC41;p40-ARC;p41-ARC	31.8815	32.0908	31.8203	32.0165	32.045	32.0808	32.172	31.8859	32.113	32.0675	31.9837	32.0443	32.0882	31.8604	32.0005	32.0609	31.845	31.743	31.9366	31.877	32.0293	32.1594	32.0887	32.1173	0		0		-0.0510396	0.0651794	0		-0.158597	0.000190411
sp|O15144|ARPC2_HUMAN	ARPC2	ARPC2;ARC34;p34-Arc	32.6593	32.6623	32.8203	32.931	32.5474	32.6086	32.5654	32.5945	32.92	32.8188	32.7695	32.7333	32.9868	32.848	32.9266	32.669	32.7476	32.8271	32.6995	32.8214	32.651	32.7473	32.7308	32.7629	0.32714	0.00577134	0.145564	0.0160579	0.199244	0.00134409	-0.0338142	0.591865	0.0467311	0.48727
sp|O15145|ARPC3_HUMAN	ARPC3	ARPC3;ARC21;p21-Arc	30.3486	30.422	30.3032	30.4066	30.4252	30.7747	30.4785	30.5289	30.5679	30.8193	30.5771	30.6957	30.6889	30.2783	30.7939	30.6524	30.659	30.5564	30.7483	30.7831	30.8328	30.6718	30.6213	30.4557	0		0.0314353	0.381304	-0.176355	0.00614048	0		0
sp|O15155|BET1_HUMAN;sp|O15155-2|BET1_HUMAN	BET1	BET1;hbet1	26.603	26.741	26.068	26.6714	26.2367	26.2888	26.301	26.3432	26.8869	26.3183	26.7153	26.5809	26.2574	26.7341	26.7119	26.2762	26.8764	26.9738	26.962	26.6604	26.6638	26.4682	26.7661	26.992	0		0.197275	0.00285796	0		0		0
sp|O15156|ZBT7B_HUMAN;sp|O15156-2|ZBT7B_HUMAN	ZBTB7B	ZBTB7B;c-Krox;hcKrox;ZBTB15;ZFP67;ZNF857B	25.2914	24.8954	25.3196	25.5138	24.6787	24.8223	25.11	24.9835	25.0676	25.5237	24.9733	25.1946	25.117	24.7448	25.2773	25.0652	25.8386	25.513	25.1599	25.0454	24.943	25.4371	25.0961	25.1339	0		0		0		0		0
sp|O15160|RPAC1_HUMAN;sp|O15160-2|RPAC1_HUMAN	POLR1C	POLR1C;AC40;RPA39;RPA40;RPA5;RPAC1;RPC40	27.052	27.0615	26.9931	27.0495	26.8959	27.1653	27.1186	27.2515	27.1894	26.8304	26.9349	26.997	27.0958	27.1252	27.086	27.1553	27.2067	27.2691	27.1536	27.0935	26.9942	26.9823	27.1477	26.8871	0		-0.0977004	0.0705417	-0.0673273	0.222395	-0.129849	0.0385084	0.182725	0.0129571
sp|O15162-2|PLS1_HUMAN;sp|O15162|PLS1_HUMAN	PLSCR1;PLS1	PLSCR1;PLS1;I-plastin;Plastin-1;MMTRA1B	23.7106	21.9552	24.1105	22.2888	24.32	23.8482	24.2308	22.9983	25.188	24.9455	25.0181	24.8211	24.8451	25.4436	25.6492	24.971	25.9198	26.1566	24.8711	22.1917	25.1448	25.0237	25.6484	25.3857	0.593233	0.031018	0.44544	0.0444193	-0.865056	0.221754	0		0
sp|O15173|PGRC2_HUMAN;sp|O15173-2|PGRC2_HUMAN	PGRMC2	PGRMC2;DG6;PMBP	29.1906	29.1085	29.1744	29.1845	28.9323	29.1751	28.8464	29.0553	29.1563	28.672	29.0834	28.9271	29.0296	29.2361	29.3735	29.1225	29.0404	29.165	28.7199	29.0545	28.8865	28.879	29.0381	28.8918	0		-0.0346424	0.0753891	0		0		0
sp|O15195-2|VILL_HUMAN;sp|O15195|VILL_HUMAN	VILL	VILL;	26.2978	26.6678	26.1873	26.7153	26.1891	26.2734	27.237	26.2548	26.6905	26.6828	26.7022	26.8497	27.1939	27.3234	27.043	27.0427	27.0855	26.4816	26.2769	26.5685	27.2185	27.2463	27.229	27.2443	0.586942	0.00065694	0.587685	0.000145282	-0.0295453	0.894999	-0.254814	0.0590278	-0.551365	0.00121681
sp|O15211|RGL2_HUMAN;sp|O15211-2|RGL2_HUMAN	RGL2	RGL2;HKE1.5;KE1.5;RAB2L	25.9647	25.0766	25.1764	25.2696	25.5865	25.2568	25.5087	25.4355	25.1407	25.5009	25.2294	24.7302	25.0743	25.2772	25.3165	25.349	24.0288	25.6668	25.0227	25.2909	25.7491	24.7659	25.2903	25.4689	0		0		0		0		0
sp|O15212|PFD6_HUMAN	PFDN6	PFDN6;H2-KE2;HKE2;KE-2;PFD6	28.6612	28.6137	28.8308	28.6888	28.9008	28.6024	28.7307	28.8637	29.0681	28.8694	28.6822	28.5897	28.5694	29.074	28.7762	28.767	28.767	28.8589	29.1457	28.9829	28.8175	28.7655	28.6184	28.8918	0		0		0		0		0
sp|O15213|WDR46_HUMAN	WDR46	WDR46;BING4;C6orf11;UTP7	25.2458	25.5892	25.0642	25.2916	25.3427	25.6472	25.0476	25.2328	25.2965	24.7703	25.0571	25.0312	25.0558	21.549	25.6395	25.3677	25.5234	25.4406	25.3313	25.1752	24.81	24.7711	25.1345	25.1757	0		0		0		0		0
sp|O15226|NKRF_HUMAN;sp|O15226-2|NKRF_HUMAN	NKRF	NKRF;ITBA4;NRF	26.3303	26.6605	26.1446	26.8721	26.0224	26.1837	26.3303	26.2661	26.3343	26.4096	26.2568	26.2648	26.193	25.5382	26.2084	25.9049	26.9824	27.1118	27.0274	27.138	26.3165	26.2751	26.2115	25.7332	-0.172128	0.152912	0		0.274636	0.0242677	0.250806	0.0362221	0.884671	5.90106e-10
sp|O15228|GNPAT_HUMAN;sp|O15228-2|GNPAT_HUMAN	GNPAT	GNPAT;DAP-AT;DAPAT;DHAPAT	25.2488	25.2427	25.0185	25.6015	25.4243	25.48	25.6117	25.47	25.2254	25.1107	25.1388	25.1138	25.3585	25.5318	25.3347	25.1667	24.2008	23.5942	22.2728	22.815	25.3233	25.2151	25.4766	25.2283	0		0		0		0		-1.81449	2.32906e-22
sp|O15230|LAMA5_HUMAN	LAMA5	LAMA5;	27.793	27.859	27.8978	27.965	28.3086	28.3344	27.9648	28.3103	27.8839	27.8736	28.0689	27.7201	28.1423	28.2295	27.7533	28.1011	27.8963	27.6742	28.1287	27.8296	28.1316	28.185	28.3423	28.2295	-0.172116	0.0804472	0		-0.318795	0.000345746	-0.188149	0.0832948	-0.34003	0.000286297
sp|O15231-3|ZN185_HUMAN;sp|O15231-2|ZN185_HUMAN	ZNF185	ZNF185;SCELL	25.6092	25.7691	25.8123	26.3658	25.1224	24.8796	25.6705	25.6125	25.7275	22.6145	25.5744	22.2059	26.1149	24.3634	22.2184	25.4483	26.373	26.5808	26.1	26.0332	26.028	25.9031	25.7029	25.7878	-0.889089	0.293971	0.495368	0.440144	0.539794	0.46695	-0.680675	0.385286	0.40411	0.584451
sp|O15231-6|ZN185_HUMAN;sp|O15231-8|ZN185_HUMAN	ZNF185	ZNF185;SCELL	33.2463	33.2336	33.3332	33.2463	33.0995	33.0273	33.5246	33.1504	33.2432	33.4076	33.1828	33.4307	33.53	33.3181	33.3906	33.2747	33.5112	33.5136	33.1915	33.4916	33.3494	33.4793	33.3568	33.3859	0.0672286	0.0671399	0.117392	0.00542245	0		0		0
sp|O15231|ZN185_HUMAN;sp|O15231-7|ZN185_HUMAN;sp|O15231-4|ZN185_HUMAN;sp|O15231-5|ZN185_HUMAN	ZNF185	ZNF185;SCELL	29.6569	29.2312	30.0484	29.7332	29.5718	29.6529	29.7741	29.6528	29.1308	29.6871	29.1921	29.4352	29.8625	29.7951	29.5907	30.0984	28.9852	28.9933	28.9786	28.5491	29.165	29.0127	28.7883	28.9035	0		-0.665654	1.9886e-13	0		-0.223698	0.011	0
sp|O15234|CASC3_HUMAN	CASC3	CASC3;BTZ;MLN51	25.556	25.764	25.5987	25.6468	25.9342	25.9623	25.7961	25.6021	25.7346	25.3631	25.6895	25.4428	25.4504	25.8962	25.3686	25.6184	25.905	25.18	25.6832	25.5537	24.9136	25.3283	25.3577	25.6299	-0.237412	0.146522	-0.453948	0.0106666	-0.145879	0.309918	-0.0444768	0.766618	0.270232	0.122786
sp|O15235|RT12_HUMAN	MRPS12	MRPS12;MPR-S12;MT-RPS12;RPMS12;RPS12;RPSM12	26.9595	27.4296	26.8174	27.2314	26.8078	26.7468	26.9882	27.0588	27.3284	27.2479	27.0731	27.0333	26.9874	26.6072	26.779	26.9079	26.7593	26.8691	26.8586	26.5209	26.8204	26.7622	27.1466	26.9105	0		0		0.160792	0.0427574	0.237996	0.00902265	-0.0993489	0.247244
sp|O15240|VGF_HUMAN	VGF	VGF;SCG7;SgVII	23.2076	22.493	22.6711	23.4378	21.7667	23.425	21.999	22.2708	24.3982	22.6095	22.6554	22.3479	23.7618	21.3478	23.0968	22.6919	25.2124	25.288	25.3476	25.5604	25.3804	25.3049	25.2452	25.0325	0		2.18456	1.87386e-18	0		0		0
sp|O15254|ACOX3_HUMAN;sp|O15254-2|ACOX3_HUMAN	ACOX3	ACOX3;	28.2371	28.357	24.3005	23.9143	27.3842	27.3424	28.2978	28.5407	28.0687	27.9305	28.7298	29.1644	28.5084	28.7922	29.6504	29.1045	28.7706	28.7236	29.3394	29.6085	28.6864	28.5098	29.3375	29.3231	0.720764	0.204125	0.802663	0.12996	-1.92503	0.0120817	-0.12941	0.552731	0
sp|O15258|RER1_HUMAN	RER1	RER1;	29.1873	28.9961	29.2988	29.1659	29.3947	29.3117	29.5255	29.2805	29.6894	29.3643	29.1803	29.3916	28.9748	29.4	29.0326	28.9754	29.5499	29.4252	29.3946	29.6492	29.1656	29.4645	29.5299	29.4991	-0.259445	0.0204407	0.0561734	0.696651	-0.178213	0.0707524	0.259059	0.0154613	0.0753857	0.367611
sp|O15260|SURF4_HUMAN;sp|O15260-2|SURF4_HUMAN;sp|O15260-3|SURF4_HUMAN	SURF4	SURF4;ERV29;FLJ22993;MGC102753	28.8644	28.981	29.1442	28.938	29.2368	29.0479	29.3421	28.999	28.6787	28.706	27.8466	28.6717	28.8974	28.7655	28.6881	28.5999	28.6962	28.7467	29.0663	28.7203	28.5322	28.6587	28.8185	28.977	-0.323766	0.0193911	-0.22475	0.010851	-0.00429625		-0.266423	0.0678406	0
sp|O15264|MK13_HUMAN;sp|O15264-2|MK13_HUMAN	MAPK13	MAPK13;p38delta;PRKM13;SAPK4	28.6157	29.0544	29.1048	29.1868	29.4511	29.1934	29.1543	29.1065	29.0075	29.1025	29.0001	28.7597	28.7908	28.9475	29.0799	29.0139	29.1817	28.8445	28.901	28.9232	29.0589	28.9634	28.8655	29.1157	0		0		0		0		0
sp|O15269|SPTC1_HUMAN	SPTLC1	SPTLC1;hLCB1;HSAN1;HSN1;LCB1;SPTI	29.0368	29.1919	29.0812	29.0695	29.1523	29.3166	29.2929	29.1746	28.9895	28.9895	28.878	29.1628	28.9881	28.8513	29.0403	28.8802	29.0498	28.9895	29.1664	28.9869	29.0687	28.9463	28.8264	29.0113	-0.261647	5.17762e-05	-0.200105	0.00091097	-0.0881528	0.0526523	0.0134753		0.0583548	0.193912
sp|O15270|SPTC2_HUMAN	SPTLC2	SPTLC2;hLCB2a;KIAA0526;LCB2;LCB2A	26.4027	25.9432	26.2356	26.3363	26.287	26.3527	26.3445	26.4249	26.2595	26.1753	26.162	26.1371	26.2382	26.4697	26.5673	26.5432	25.7743	26.0967	25.848	26.056	26.1653	26.0894	25.9696	25.6296	0.0883619	0.377392	-0.350132	0.00200077	-0.0884152	0.278916	-0.219517	0.0254107	0
sp|O15294|OGT1_HUMAN;sp|O15294-3|OGT1_HUMAN;sp|O15294-2|OGT1_HUMAN	OGT	OGT;FLJ23071;HRNT1;MGC22921;O-GLCNAC;OGT1	27.9331	28.1517	27.9872	27.9935	28.1757	28.0611	28.1499	28.0661	27.7828	27.7777	27.6844	27.6368	28.1379	27.9675	27.9273	28.1117	28.008	27.8395	28.0304	27.9693	27.9542	28.194	28.2123	28.214	-0.0884774	0.206739	0.0281895	0.655763	-0.0955446	0.128856	-0.343871	6.72297e-07	-0.192872	0.114133
sp|O15296|LX15B_HUMAN;sp|O15296-4|LX15B_HUMAN;sp|O15296-2|LX15B_HUMAN;sp|O15296-3|LX15B_HUMAN	ALOX15B	ALOX15B;15-LOX-2	27.4033	27.2492	27.467	27.4098	26.81	26.9592	27.3135	27.4879	27.6577	27.342	27.6404	27.3882	27.2649	27.4657	27.2257	27.5354	27.9103	27.4247	27.4131	26.8122	27.2439	27.8493	27.2305	27.6565	0		0		0		0		0
sp|O15305|PMM2_HUMAN	PMM2	PMM2;CDG1;CDG1a;CDGS;PMI;PMI1	27.7352	27.7124	27.3371	27.5758	27.5218	27.5755	27.419	27.5844	27.6501	27.9364	27.9748	27.7713	27.7368	27.1911	27.7277	27.6225	27.7125	28.2032	27.8233	27.6894	27.8397	27.5776	27.9141	27.9527	0		0.219969	0.00120432	0		0.223333	0.0110241	0
sp|O15321-2|TM9S1_HUMAN;sp|O15321|TM9S1_HUMAN	TM9SF1	TM9SF1;HMP70;MP70	26.4322	26.2529	26.2664	25.8389	26.4595	26.6569	26.3727	26.7187	25.9056	25.8859	25.8742	26.0055	26.1703	25.9784	26.3454	26.065	25.8765	25.6305	25.8728	26.0225	25.8551	26.2946	25.9676	26.0486	-0.451418	0.00129775	-0.477093	8.19762e-05	-0.34261	0.00508881	-0.266377	0.0401122	-0.179911	0.181826
sp|O15327|INP4B_HUMAN	INPP4B	INPP4B;	29.2793	29.3346	29.1636	29.3643	29.6469	29.593	29.5845	29.7382	29.7914	29.7391	29.7905	29.5794	30.1617	30.2742	30.3621	30.289	29.9417	29.8971	29.8166	29.7229	30.3964	30.3794	30.5	30.5236	0.699998	7.05627e-22	0.770684	0	-0.362614	2.20384e-08	-0.53157	1.43871e-15	-0.668087	7.04272e-22
sp|O15344|TRI18_HUMAN;sp|O15344-2|TRI18_HUMAN	MID1	MID1;FXY;OS;RNF59;TRIM18	24.6316	24.8712	24.8359	24.5958	24.3733	24.1541	24.4592	24.138	24.9184	24.527	24.3379	24.7397	24.2855	24.7446	24.305	24.0764	25.2071	24.9072	25.1315	25.3738	24.823	25.0349	25.1694	25.3153	0		0.686878	1.10992e-12	0.32345	0.00150881	0.226342	0.0199843	0
sp|O15347|HMGB3_HUMAN	HMGB3	HMGB3;HMG2A;HMG4;MGC90319	30.968	30.9034	31.0296	31.2984	30.9454	31.1402	30.8749	30.7873	31.1953	30.9498	31.1765	31.0082	30.9162	31.2309	31.0038	30.9857	31.1546	31.1145	31.2943	31.348	31.0147	30.8553	30.8151	30.7666	0.0267883	0.104025	-0.00825006		0		0		0.18142	0.000762083
sp|O15355|PPM1G_HUMAN	PPM1G	PPM1G;PP2CG;PP2Cgamma	28.8525	29.1996	28.7488	28.7744	28.9941	28.929	28.8503	28.9101	28.9454	28.8091	29.0055	28.87	28.6528	28.7767	28.8818	28.9402	29.1619	28.998	29.1803	29.1116	28.9954	28.8896	28.9354	28.9955	-0.0244792		0.0533847	0.294484	0		0		0.101459	0.0789106
sp|O15357|SHIP2_HUMAN;sp|O15357-2|SHIP2_HUMAN	INPPL1	INPPL1;SHIP2	26.1511	25.6262	25.1671	26.1651	26.5615	26.385	26.5259	26.2115	26.4203	26.2963	26.6471	26.2331	26.2032	26.7904	26.4084	26.7021	26.3929	26.3823	26.8582	26.4574	26.5948	26.8436	26.7171	26.5546	0		0.112144	0.227335	-0.649805	1.76861e-06	-0.00745349		-0.00762437
sp|O15371|EIF3D_HUMAN;sp|O15371-3|EIF3D_HUMAN;sp|O15371-2|EIF3D_HUMAN	EIF3D	EIF3D;eIF3-p66;eIF3-zeta;EIF3S7	30.3638	30.365	30.3404	30.1878	30.5112	30.3214	30.2905	30.4033	30.3804	30.1907	30.3632	30.4337	30.11	30.2056	30.2697	30.2179	30.3018	30.321	30.2523	30.2427	30.2648	30.5282	30.4158	30.4466	-0.169771	0.00888063	0.0221994	0.600077	-0.0486752	0.257385	0.103985	0.0406053	-0.110677	0.140885
sp|O15372|EIF3H_HUMAN	EIF3H	EIF3H;eIF3-gamma;eIF3-p40;EIF3S3	30.0196	30.081	29.9618	30.0656	29.8985	29.8583	29.9215	29.9015	29.9505	29.9008	29.8928	30.0797	29.9503	29.8738	29.9704	29.8224	29.7312	29.6884	29.8614	29.825	29.7534	29.9012	29.6954	29.6091	0		-0.133443	3.0891e-05	0.0874396	0.0195364	0.0128888		0
sp|O15379|HDAC3_HUMAN;sp|O15379-2|HDAC3_HUMAN	HDAC3	HDAC3;HD3;KDAC3;RPD3;RPD3-2	23.7574	22.9925	23.6028	23.1816	23.155	22.9084	22.9679	23.2051	22.7411	23.4894	23.0168	23.0288	23.2816	23.2697	22.4584	23.8048	23.2918	22.7858	22.8071	22.7105	22.7511	23.2855	23.1146	23.0972	0		0		0		0		0
sp|O15381-3|NVL_HUMAN;sp|O15381-2|NVL_HUMAN;sp|O15381-5|NVL_HUMAN;sp|O15381|NVL_HUMAN	NVL	NVL;NVL2	22.4445	22.9863	21.6389	21.9939	22.4109	22.499	23.2165	22.6458	22.7875	22.3497	21.8703	22.2359	21.8829	21.253	23.5979	22.0986	22.8554	21.1171	21.3713	21.8104	23.1477	21.5689	21.8164	21.6177	0		-0.24901	0.108171	0		0		0
sp|O15382|BCAT2_HUMAN;sp|O15382-2|BCAT2_HUMAN	BCAT2	BCAT2;BCAM;BCT2	28.4245	28.3088	27.9367	28.0652	28.3538	28.248	28.3177	28.413	27.9343	27.859	28.1855	27.833	27.7709	28.0564	28.0643	28.3855	27.8801	27.9176	28.0101	27.8812	28.1941	28.1677	28.0434	27.9797	-0.321338	0.0117737	-0.242504	0.026708	-0.176299	0.113752	-0.142714	0.222783	-0.170969	0.161682
sp|O15397|IPO8_HUMAN	IPO8	IPO8;IMP8;RANBP8	24.6267	25.1722	25.2663	22.0822	25.5669	25.0213	24.9273	24.8168	23.0484	23.3451	23.5758	22.7341	21.7125	25.5565	24.2727	21.438	23.0673	21.3441	25.4366	22.1409	22.47	23.0688	23.3247	20.9677	-0.998214	0.0316971	-1.32421	0.00353015	0		0		0
sp|O15400-2|STX7_HUMAN;sp|O15400|STX7_HUMAN	STX7	STX7;	28.6457	28.4416	28.7731	28.7084	28.638	28.3506	28.4595	28.5481	28.7773	28.8909	28.9039	28.6805	28.8621	29.0003	28.6648	28.7254	28.4014	28.4821	28.5969	28.6718	28.619	28.7781	28.5454	28.6092	0.193977	4.29279e-05	0		0		0		0
sp|O15427|MOT4_HUMAN	SLC16A3	SLC16A3;MCT3;MCT4	30.5912	30.0814	30.1116	30.2632	30.3551	30.5879	30.2787	30.7771	30.3105	30.2204	30.0599	29.9851	30.1523	30.8827	30.6331	30.5477	30.2455	29.9078	30.243	30.0908	30.2796	30.254	30.608	30.2703	0.00346675		-0.142826	0.158254	-0.214187	0.0306026	-0.348649	0.00271587	-0.201526	0.153809
sp|O15439-2|MRP4_HUMAN;sp|O15439|MRP4_HUMAN;sp|O15439-4|MRP4_HUMAN;sp|O15439-3|MRP4_HUMAN	ABCC4	ABCC4;EST170205;MOAT-B;MOATB;MRP4	22.919	23.721	23.1661	23.3271	23.2777	23.437	22.7245	22.5253	22.976	23.203	22.964	22.8587	22.7024	22.5129	22.1289	23.0466	21.6034	21.5701	22.1347	21.8241	23.4274	22.6888	23.7755	22.2378	-0.24708	0.116428	0		0.23565	0.314283	0.15847	0.210013	-1.16683	4.31226e-06
sp|O15446|RPA34_HUMAN;sp|O15446-2|RPA34_HUMAN	POLR1G	POLR1G;A34.5;ASE-1;CAST;CD3EAP;PAF49;RPA34	26.508	26.0284	26.3275	26.1704	25.9572	26.0605	25.6798	26.2045	25.9814	25.6263	26.1454	25.8288	25.3115	25.5641	25.7985	26.0114	26.0088	26.3806	25.9616	25.7079	25.8091	25.9161	25.6632	25.653	-0.355527	0.0789701	-0.213199	0.218046	0.269734	0.133398	0.211853	0.251276	0.278997	0.147895
sp|O15460-2|P4HA2_HUMAN;sp|O15460|P4HA2_HUMAN	P4HA2	P4HA2;C-P4Halpha(II)	30.299	30.2231	30.2211	30.3053	30.7742	30.6643	30.6977	30.7839	30.2079	30.2087	30.3212	30.2614	30.4122	30.6314	30.2681	30.494	30.5345	30.6002	30.7442	30.5216	30.6428	30.543	30.6184	30.5044	-0.295618	9.13999e-06	-0.121347	0.00922787	-0.444278	2.77888e-11	-0.230112	0.000277567	0.0125349
sp|O15498|YKT6_HUMAN;sp|O15498-2|YKT6_HUMAN	YKT6	YKT6;	28.6982	28.4121	28.5652	28.4218	28.3952	28.5166	29.6078	28.5558	28.4877	28.5403	28.4636	28.3441	28.7148	28.6076	27.7865	28.7963	28.1393	28.3266	28.024	28.0717	28.2351	28.267	28.2233	28.4805	0		-0.232434	0.014637	0		0		0
sp|O15504|NUP42_HUMAN;sp|O15504-3|NUP42_HUMAN;sp|O15504-2|NUP42_HUMAN	NUP42	NUP42;CG1;hCG1;H_RG271G13.9;NLP_1;NUPL2	24.3967	23.7931	24.7352	24.7351	24.5649	24.5952	24.3961	24.5461	24.7222	24.6268	24.7915	24.5501	24.908	25.7106	25.0514	25.0687	25.2271	25.1003	25.0532	25.0061	25.0191	25.0119	24.8106	24.9319	0.67038	0.000168376	0.402238	0.0145464	-0.0792054	0.65587	-0.410961	0.00764064	0.099605	0.497424
sp|O15511|ARPC5_HUMAN;sp|O15511-2|ARPC5_HUMAN	ARPC5	ARPC5;ARC16;dJ127C7.3;p16-Arc	30.2499	30.2395	30.2128	30.227	30.4907	30.5897	30.5219	30.3461	30.3965	30.3717	30.381	30.1044	30.4834	30.578	30.6549	30.7003	30.4247	30.2928	30.3781	30.3557	30.4641	30.4376	30.3605	30.7758	0.0919119	0.13755	0		-0.246603	0.00011842	-0.259527	0.000650512	-0.122688	0.047434
sp|O15514|RPB4_HUMAN	POLR2D	POLR2D;RPB4	22.0484	23.5787	22.0852	23.0988	23.71	24.5671	23.9749	22.4307	23.0214	23.454	22.9847	22.4162	20.5769	24.0099	23.3504	21.7294	21.9827	23.1332	23.1423	23.5199	23.2671	23.5844	23.2435	22.5358	0		0		0		0		0
sp|O15523|DDX3Y_HUMAN;sp|O15523-2|DDX3Y_HUMAN	DDX3Y	DDX3Y;DBY	24.9209	21.9825	24.6279	24.0524	26.2556	24.3438	25.9074	23.2784	24.6384	25.1242	25.3781	22.6829	25.0024	25.7456	24.5016	25.2471	24.9415	25.6244	24.9212	24.1706	24.6175	23.4422	25.0402	25.2414	0		0		0		0		0
sp|O15528|CP27B_HUMAN	CYP27B1	CYP27B1;CYP1;P450c1;PDDR;VDD1	25.35	25.4468	26.1109	25.8747	25.8924	26.174	25.5647	26.0146	25.9838	25.921	26.044	25.6894	26.0261	26.6272	25.7879	26.12	26.1054	25.6978	26.0522	25.9207	26.2715	25.7625	26.0695	26.0097	0.020459		0		-0.142546	0.0846794	0		0
sp|O15530-3|PDPK1_HUMAN;sp|O15530|PDPK1_HUMAN;sp|O15530-2|PDPK1_HUMAN;sp|O15530-4|PDPK1_HUMAN;sp|O15530-5|PDPK1_HUMAN;sp|Q6A1A2|PDPK2_HUMAN	PDPK1	PDPK1;PDK1	27.5179	27.7022	27.3973	27.3719	27.5868	27.8361	27.7819	27.7243	27.6176	27.4577	27.5738	27.453	27.5245	27.3219	27.6758	27.4553	27.5283	27.4929	27.2146	27.5072	27.4921	27.4565	27.6238	27.7557	-0.216095	0.00481085	-0.119687	0.0905015	-0.194657	0.00899356	0		-0.126107	0.16756
sp|O15533-2|TPSN_HUMAN;sp|O15533|TPSN_HUMAN;sp|O15533-3|TPSN_HUMAN;sp|O15533-4|TPSN_HUMAN	TAPBP	TAPBP;TAPA	27.9767	27.5258	27.8616	27.8644	28.5107	28.4915	28.13	28.1123	27.9628	28.0044	27.9317	28.0114	28.0518	28.1598	28.4038	28.4629	27.5625	27.6256	27.6828	27.3982	27.87	28.1273	27.9245	28.0853	0		-0.236112	0.00547267	-0.405588	2.42104e-06	-0.249765	0.00247339	-0.408601	0.000474626
sp|O43143|DHX15_HUMAN	DHX15	DHX15;DBP1;DDX15;HRH2;PRP43;PRPF43;PrPp43p	30.928	31.1537	30.9946	31.0028	30.7619	30.578	30.3738	30.7235	31.0534	30.8337	31.0092	31.0022	30.7204	30.614	30.6592	30.6054	30.665	30.8628	31.0575	30.8423	30.5549	30.6414	30.5893	30.5075	0.0114525		-0.0157208		0.35646	9.70928e-09	0.320154	4.14822e-07	0.220016	0.000611368
sp|O43148|MCES_HUMAN;sp|O43148-2|MCES_HUMAN	RNMT	RNMT;RG7MT1	28.6879	28.9504	28.9297	29.4559	28.9827	28.6661	28.499	28.779	29.039	28.7252	28.9557	29.2147	28.9322	29.0689	29.2552	28.3835	29.0101	28.8633	28.7666	28.9686	28.5183	28.8963	28.764	28.3684	0		0		0		0		0
sp|O43149|ZZEF1_HUMAN	ZZEF1	ZZEF1;FLJ10821;KIAA0399;ZZZ4	25.5151	25.8335	25.4582	25.5332	25.2661	25.3444	25.0985	25.2628	25.4542	25.2371	25.5504	25.2184	25.1502	24.9096	25.33	24.8984	25.7412	25.5996	25.5338	25.5477	24.9961	25.1987	25.1521	25.6624	-0.125435	0.148618	0		0.275268	0.00501396	0.167003	0.040959	0.312809	0.00262436
sp|O43150-2|ASAP2_HUMAN;sp|O43150|ASAP2_HUMAN	ASAP2	ASAP2;CENTB3;DDEF2;KIAA0400;PAP;SHAG1	27.9172	27.4319	27.4987	27.6388	27.7814	27.777	27.7167	27.7816	27.5965	27.6646	27.4081	27.4809	27.683	27.8599	27.7367	27.8251	27.4781	27.7837	27.72	27.6204	27.5928	27.532	27.969	27.7023	0		-0.0658235	0.171377	-0.130622	0.0825197	-0.21924	0.0116699	-0.0199011
sp|O43156|TTI1_HUMAN	TTI1	TTI1;KIAA0406;smg-10	24.7382	25.1393	24.4162	24.6942	25.3038	25.6362	25.6937	24.8264	25.4386	24.7248	25.0054	25.6539	24.3359	25.1005	24.9331	25.0087	24.9102	24.5731	25.4261	24.723	24.9314	24.4842	24.1837	24.752	-0.601698	0.0392443	-0.755852	0.00490169	-0.635405	0.0137122	0.338651	0.205607	0.357982	0.19866
sp|O43157|PLXB1_HUMAN;sp|O43157-2|PLXB1_HUMAN	PLXNB1	PLXNB1;KIAA0407;PLXN5;SEP	26.833	26.5523	26.7651	26.5526	27.0604	26.9252	26.7678	27.1696	26.6683	26.699	26.6413	26.5939	26.5285	26.8375	26.5763	26.6993	26.3219	26.3926	26.6706	26.3314	26.3106	26.3161	26.3016	26.376	-0.301126	5.81664e-05	-0.551265	2.78709e-07	-0.236409	0.00108161	-0.0152083		0.0824689	0.164699
sp|O43159|RRP8_HUMAN	RRP8	RRP8;KIAA0409;NML	27.4462	27.2754	27.1882	27.0151	26.9591	27.1257	27.0768	26.9197	26.9387	27.2946	27.2886	27.1573	26.8459	26.5717	26.7283	26.7809	26.6638	26.6104	26.8851	27.0704	26.5774	26.5534	26.2643	26.488	-0.309847	0.0122227	-0.510972	3.21228e-06	0.200239	0.0871619	0.433537	0.000190606	0.352867	0.00310358
sp|O43164-2|PJA2_HUMAN;sp|O43164|PJA2_HUMAN	PJA2	PJA2;KIAA0438;Neurodap1;RNF131	24.6617	25.1473	24.7835	24.8875	25.5361	25.877	25.9526	25.9001	24.5013	23.2548	22.7551	23.1929	25.6244	25.1829	25.1954	25.1539	23.2869	22.0667	25.5061	22.1319	25.6265	25.2414	25.5171	25.5071	-0.588716	0.298383	-0.333906	0.48724	-0.941281	0.0963229	-2.06554	0.000103955	-2.3517	2.25224e-05
sp|O43166-3|SI1L1_HUMAN;sp|O43166-2|SI1L1_HUMAN;sp|O43166|SI1L1_HUMAN	SIPA1L1	SIPA1L1;E6TP1;KIAA0440;SPAR1	28.102	28.2029	28.1611	28.3263	28.2189	28.1333	28.2788	27.9363	28.1462	28.1533	28.4158	28.1736	28.2583	28.392	28.1372	28.0934	28.3667	28.2145	28.2186	28.5155	28.3033	28.2996	28.1841	28.3505	0		0.0721037	0.0292857	0		0		0
sp|O43169|CYB5B_HUMAN	CYB5B	CYB5B;CYB5-M	30.6351	30.8547	31.0978	30.6956	30.7578	30.7789	30.6975	30.8059	30.2712	30.3601	30.4557	30.6886	31.0183	30.5755	30.6702	30.6792	30.6933	30.6166	30.6077	30.611	30.8439	31.0338	30.6908	30.7393	-0.0210537		0.0393154	0.330174	0.0589028	0.329938	-0.291079	0.00255589	-0.154837	0.0860073
sp|O43172-2|PRP4_HUMAN;sp|O43172|PRP4_HUMAN	PRPF4	PRPF4;HPRP4;HPRP4P;PRP4;Prp4p;SNRNP60	28.1848	28.1944	28.2483	28.0318	28.1971	28.6499	28.3358	28.6719	28.182	28.4434	28.1875	28.2341	28.5717	28.1593	28.4314	28.3021	28.3157	28.0945	28.172	28.3223	28.3621	28.2719	28.4386	28.2512	0		0		-0.0712712	0.0763953	0		-0.00944904
sp|O43175|SERA_HUMAN	PHGDH	PHGDH;PDG;PGDH;SERA	30.3669	29.9861	30.3742	30.187	30.2811	30.1838	30.2605	30.3719	30.012	30.1883	29.8934	30.1435	29.9869	30.2179	30.0468	30.193	30.0846	30.0147	30.1539	29.9848	29.9962	30.1368	29.9988	29.8473	-0.105351	0.00961031	-0.150179	0.000453052	0		-0.016163		0
sp|O43181|NDUS4_HUMAN	NDUFS4	NDUFS4;AQDQ;CI-18	26.6409	26.7703	26.5167	26.7057	26.7001	26.6026	26.5518	26.436	26.8373	26.7415	26.845	26.5117	27.0133	27.1008	26.8749	26.9552	26.4251	26.5265	26.5754	26.9657	26.6842	26.5591	26.9371	26.7265	0.27291	0.000123195	0		0		-0.110364	0.0309131	0
sp|O43237|DC1L2_HUMAN;sp|O43237-2|DC1L2_HUMAN	DYNC1LI2	DYNC1LI2;DNCLI2	30.7874	30.586	30.6656	30.5697	30.8946	30.6786	30.5687	30.8127	30.639	30.7306	30.7556	30.7835	30.7252	30.8509	30.687	30.593	30.4065	30.5878	30.8718	30.7098	30.5951	30.614	30.4991	30.5792	0		-0.0527569	0.0603386	0		0		0
sp|O43240|KLK10_HUMAN	KLK10	KLK10;NES1;PRSSL1	27.6812	28.9831	29.1271	28.0564	25.8933	25.7679	26.6167	26.9877	29.0333	28.4637	28.7911	28.6495	27.513	27.9128	27.2616	27.3011	29.5732	29.0829	28.6166	28.994	28.1157	27.5994	27.3968	27.8212	1.35562	8.92466e-05	1.38741	3.15682e-06	2.17081	1.2398e-12	1.3972	1.21386e-05	1.31267	8.02658e-05
sp|O43242|PSMD3_HUMAN;sp|O43242-2|PSMD3_HUMAN	PSMD3	PSMD3;P58;Rpn3;S3;TSTA2	30.6524	30.7277	30.7052	30.5306	30.7241	30.5984	30.659	30.8435	30.8718	30.7846	30.6531	30.7161	30.6949	30.787	30.8912	30.7166	30.5531	30.6151	30.4702	30.7094	30.6706	30.6541	30.7881	30.6505	0.0744787	0.0573515	-0.000507404		-0.00345997		0		-0.0708507	0.0843712
sp|O43251-8|RFOX2_HUMAN;sp|O43251-6|RFOX2_HUMAN;sp|O43251-5|RFOX2_HUMAN;sp|O43251|RFOX2_HUMAN;sp|O43251-10|RFOX2_HUMAN;sp|O43251-2|RFOX2_HUMAN;sp|O43251-4|RFOX2_HUMAN;sp|O43251-9|RFOX2_HUMAN;sp|O43251-7|RFOX2_HUMAN;sp|O43251-3|RFOX2_HUMAN;sp|Q9NWB1-3|RFOX1_HUMAN;sp|Q9NWB1-4|RFOX1_HUMAN;sp|Q9NWB1-5|RFOX1_HUMAN;sp|Q9NWB1|RFOX1_HUMAN;sp|Q9NWB1-2|RFOX1_HUMAN	RBFOX2;RBFOX1	RBFOX2;RBFOX1;A2BP1;FOX-1;HRNBP1;FOX-2;HNRBP2;HRNBP2;RBM9	27.528	27.7541	27.3698	27.3518	27.2914	27.2994	27.0752	27.1537	27.1263	27.3328	27.4232	27.341	27.0266	27.2675	27.0194	27.4022	27.3138	27.0696	27.4916	27.2263	27.3916	26.9543	27.2986	27.2027	0		0		0.186969	0.0048078	0		0
sp|O43252|PAPS1_HUMAN	PAPSS1	PAPSS1;ATPSK1;PAPSS	29.8393	29.7225	29.7532	29.608	29.4082	29.8162	29.6164	29.7196	29.6085	29.4358	29.5629	29.4312	29.4046	29.7054	29.5475	29.6107	29.6765	29.4767	29.6102	29.4949	29.5559	29.3364	29.4027	29.6286	-0.0886853	0.417191	-0.159877	0.100369	0.0810468	0.405153	-0.0712342	0.48045	0.0931985	0.378353
sp|O43264|ZW10_HUMAN;sp|O43264-2|ZW10_HUMAN	ZW10	ZW10;KNTC1AP	26.8286	26.8756	27.1371	27.1586	27.3057	26.9757	26.9167	27.0862	26.5708	26.915	26.8713	26.6725	26.9403	26.977	27.0205	27.1769	26.985	26.8764	26.7981	26.6067	26.7552	26.7658	26.6418	26.6846	0		-0.202831	0.000108285	0		-0.207838	0.00181894	0
sp|O43272|PROD_HUMAN;sp|O43272-2|PROD_HUMAN;sp|O43272-1|PROD_HUMAN	PRODH	PRODH;HSPOX2;PIG6;PRODH1;PRODH2;TP53I6	25.5598	23.2019	25.5036	23.3826	24.4527	21.7349	25.7875	23.4616	24.2213	21.2521	24.1216	22.6307	25.3188	22.1591	24.7024	21.4995	24.8822	22.4708	23.7625	21.8266	23.8902	22.002	24.4475	22.272	0		0		0		0		0
sp|O43278|SPIT1_HUMAN	SPINT1	SPINT1;HAI;MANSC2	29.8585	29.5078	29.7354	29.6123	29.3888	29.3716	29.3701	29.1065	29.7312	29.7088	29.7287	29.7812	29.6062	29.9359	29.6989	29.5353	29.9734	29.7111	29.7723	30.0613	29.5464	29.8694	29.7991	30.0079	0.409169	0.000452018	0.460552	6.18796e-06	0.332638	0.000926132	0.0649281	0.515693	0.0389922	0.693476
sp|O43286|B4GT5_HUMAN	B4GALT5	B4GALT5;beta4GalT-V	23.3346	22.6327	22.9672	22.5404	22.8845	22.0482	22.4767	23.1509	23.1418	23.6411	23.3569	23.292	23.3896	23.0248	23.4078	22.855	23.5183	23.5067	23.6451	23.927	23.8097	23.6867	23.4497	23.7853	0.363625	0.0252733	0.74562	3.95258e-09	0		0.147566	0.292571	0
sp|O43290|SNUT1_HUMAN	SART1	SART1;Ara1;HAF;SNRNP110;Snu66	27.5693	27.6124	27.7708	27.513	27.9056	28.0549	28.0759	27.8399	27.6598	27.6815	27.3926	27.5667	27.7524	27.7808	27.5998	27.7873	27.8542	27.5358	27.7933	27.6725	27.8184	27.8942	27.9272	28.1802	-0.232748	0.00393335	0		-0.299551	2.42306e-05	-0.167158	0.0550715	-0.221677	0.00183641
sp|O43291|SPIT2_HUMAN;sp|O43291-2|SPIT2_HUMAN	SPINT2	SPINT2;HAI-2;Kop	27.3384	27.1259	27.2286	27.4269	27.392	27.618	27.2833	27.3553	26.7335	26.3423	26.3284	26.2788	27.0942	26.8179	26.8855	26.8452	26.8573	26.5398	26.7951	26.5455	26.4309	27.4024	27.3254	27.3947	-0.429415	0.00417588	-0.161312	0.172462	0		-0.524935	0.00143628	-0.420813	0.0117152
sp|O43292-2|GPAA1_HUMAN;sp|O43292|GPAA1_HUMAN	GPAA1	GPAA1;GAA1;hGAA1	25.0544	25.2729	25.7886	25.6993	25.5593	25.3732	25.6874	23.141	25.8692	25.6915	25.4255	26.0832	25.1971	25.4477	25.2622	25.4139	26.2994	26.0067	25.7916	25.7585	25.8108	25.9982	25.835	25.276	0		0.400263	0.117389	0		0.280398	0.118516	0.029211	0.633905
sp|O43293|DAPK3_HUMAN;sp|O43293-2|DAPK3_HUMAN	DAPK3	DAPK3;ZIP;ZIPK	28.5879	28.2961	28.8209	28.6795	28.6417	28.6061	28.1961	28.5478	28.401	28.5819	28.5112	28.1988	28.4354	28.3769	28.5399	28.6303	28.3671	28.3862	28.3936	28.3146	28.3676	28.5534	28.339	28.4297	0		0		0		0		0
sp|O43294-2|TGFI1_HUMAN;sp|O43294|TGFI1_HUMAN	TGFB1I1	TGFB1I1;ARA55;Hic-5;TSC-5	25.3515	24.5996	24.8351	24.7968	25.8151	25.5819	25.7257	25.5883	24.5898	24.7904	24.8383	22.8905	25.2765	25.3258	25.1858	25.8029	25.0441	25.6887	25.5889	25.0137	25.6348	25.7254	25.5381	25.9204	-0.289961	0.27124	0		-0.747252	0.00265541	-1.20974	0.00012339	-0.311791	0.183618
sp|O43299|AP5Z1_HUMAN;sp|O43299-3|AP5Z1_HUMAN;sp|O43299-2|AP5Z1_HUMAN	AP5Z1	AP5Z1;KIAA0415;SPG48;zeta	24.8556	23.8502	25.2027	24.7432	24.9851	25.5044	24.9449	25.2802	25.0931	24.8741	25.1428	25.0721	25.0924	25.1243	24.8407	25.0501	25.0726	25.6489	24.8227	24.848	24.7242	24.8212	24.8692	24.8294	0		0		0		0		0
sp|O43310|CTIF_HUMAN;sp|O43310-2|CTIF_HUMAN	CTIF	CTIF;KIAA0427	26.3884	26.4491	26.8901	26.4105	26.6278	26.4887	26.4815	26.5793	26.1046	26.5612	26.3554	26.163	26.1298	26.3571	26.2634	26.3579	26.6202	26.2935	25.9294	26.2842	26.2957	26.0168	26.2468	26.3715	-0.187201	0.00929575	-0.18395	0.00366067	0.0229148		0		0
sp|O43312|MTSS1_HUMAN;sp|O43312-4|MTSS1_HUMAN;sp|O43312-5|MTSS1_HUMAN;sp|O43312-2|MTSS1_HUMAN	MTSS1	MTSS1;KIAA0429;MIM;MIMA;MIMB	26.1204	26.2458	26.5403	25.9318	26.4297	26.4262	26.448	26.7003	26.3675	26.3425	26.4311	26.3686	25.9932	26.1612	25.846	26.1831	26.4513	26.2026	26.1044	26.0015	26.156	26.1398	26.1483	26.3328	-0.418264	0.000116571	-0.233755	0.00287526	-0.210204	0.019573	0.274989	0.00764145	0
sp|O43314-2|VIP2_HUMAN;sp|O43314|VIP2_HUMAN	PPIP5K2	PPIP5K2;CFAP160;DFNB100;HISPPD1;KIAA0433;VIP2	24.9951	24.2229	24.7255	24.8331	24.7974	24.9306	24.6368	25.2261	25.2976	25.3972	25.1745	24.3052	23.9975	24.9841	25.1715	24.8584	24.9367	24.7412	24.3524	24.7781	24.7528	24.5011	24.7163	24.7761	0		0		0		0		0
sp|O43318-2|M3K7_HUMAN;sp|O43318|M3K7_HUMAN;sp|O43318-4|M3K7_HUMAN;sp|O43318-3|M3K7_HUMAN	MAP3K7	MAP3K7;MEKK7;TAK1	25.92	26.1905	26.0106	26.0313	25.819	25.7999	25.9407	25.7524	26.0008	25.9575	26.1344	26.2595	26.1636	25.8157	25.3304	25.7792	25.946	26.1925	26.0852	25.6566	25.9975	25.8907	26.3455	26.3679	0		0		0		0		0
sp|O43324|MCA3_HUMAN;sp|O43324-2|MCA3_HUMAN	EEF1E1	EEF1E1;AIMP3;P18	28.63	28.6353	28.3609	28.4116	28.4453	28.5885	28.5312	28.8894	28.7887	28.544	28.6482	28.3592	28.2289	28.645	28.6093	28.4818	28.3182	28.3356	28.3056	28.4054	28.4391	28.1018	28.395	28.3028	0		-0.165818	0.000784931	0		0		0
sp|O43353|RIPK2_HUMAN;sp|O43353-2|RIPK2_HUMAN	RIPK2	RIPK2;CARD3;CARDIAK;RICK;RIP2	25.1955	24.3108	24.6124	24.6519	24.4884	24.453	24.3621	24.0516	24.2909	24.7115	24.8066	24.4044	24.3445	24.5104	24.2792	24.1648	25.0822	24.0627	24.242	25.0483	23.7163	25.0694	24.8155	24.7968	0		0		0		0		0
sp|O43390-2|HNRPR_HUMAN;sp|O43390-4|HNRPR_HUMAN	HNRNPR	HNRNPR;hnRNP-R;HNRPR	23.3061	23.6262	23.8389	23.6703	23.8579	23.8069	23.5669	23.8538	23.813	23.2366	23.9809	23.7501	23.6974	23.8075	23.6786	23.5794	23.583	23.7864	23.8329	23.7681	23.8174	23.8112	23.1765	21.2881	0		0		0		0		0
sp|O43390|HNRPR_HUMAN;sp|O43390-3|HNRPR_HUMAN	HNRNPR	HNRNPR;hnRNP-R;HNRPR	30.4764	30.7408	30.3567	30.4405	30.7789	30.6606	30.5273	30.6592	30.4882	30.4028	30.5035	30.638	30.6028	30.4816	30.691	30.5508	30.4867	30.5054	30.5873	30.4244	30.4779	30.5197	30.6452	30.5981	0		0		0		0		0
sp|O43395|PRPF3_HUMAN	PRPF3	PRPF3;hPrp3;Prp3;RP18;SNRNP90	25.0331	25.0249	25.2512	25.6606	25.1021	25.5556	24.9889	24.8715	24.9983	25.0662	25.1757	25.3872	25.1582	24.8908	25.4997	25.5814	24.815	24.8846	25.0563	24.3309	25.8977	25.5825	25.0326	25.1728	0		0		0		0		-0.364299	0.00511511
sp|O43396|TXNL1_HUMAN	TXNL1	TXNL1;TRP32;Txl;TXNL	29.7349	29.8435	29.9598	29.8752	29.8505	29.9799	29.9598	29.8411	29.882	29.8355	29.8493	29.8965	29.9607	29.8555	29.8575	29.8507	29.9316	29.9952	29.939	29.8497	30.0146	29.8647	29.809	30.0611	0		0.0340871	0.0925951	0		0		0
sp|O43399-4|TPD54_HUMAN;sp|O43399-3|TPD54_HUMAN;sp|O43399-2|TPD54_HUMAN;sp|O43399-6|TPD54_HUMAN	TPD52L2	TPD52L2;D54;hD54;TPD54	27.2304	26.8664	26.8671	26.584	26.9251	27.1003	26.8075	26.6843	27.2056	27.4776	27.1396	26.8793	26.5219	25.9952	26.4543	27.3989	26.6562	27.1965	26.8608	27.2295	26.9879	26.8912	27.3978	26.7512	0		0		0		0		0
sp|O43399-7|TPD54_HUMAN;sp|O43399-5|TPD54_HUMAN;sp|O43399|TPD54_HUMAN	TPD52L2	TPD52L2;D54;hD54;TPD54	30.8417	30.563	30.7747	30.8846	30.7184	30.6562	30.658	30.7783	30.7213	30.8449	30.798	30.812	30.7889	31.0364	31.0169	30.7246	30.9111	30.9005	30.8325	30.8635	30.8039	30.7843	30.7053	30.7224	0.219112	0.0186031	0.0542216	0.408032	0.0657606	0.326879	-0.0883619	0.208544	0.124794	0.0894109
sp|O43402|EMC8_HUMAN	EMC8	EMC8;C16orf2;C16orf4;COX4NB;FAM158B;NOC4	27.3851	27.1703	26.8858	27.089	27.2789	27.2897	26.6311	26.959	27.1005	26.8482	27.0855	27.0636	26.7528	27.0615	27.0954	26.5204	27.1712	26.1157	26.943	27.017	25.8826	27.0856	26.9301	26.922	0		0		0		0		0
sp|O43414|ERI3_HUMAN;sp|O43414-3|ERI3_HUMAN;sp|O43414-2|ERI3_HUMAN	ERI3	ERI3;FLJ22943;PINT1;PRNPIP	26.9801	26.9085	25.9309	26.3107	26.4813	25.8842	26.9228	27.4999	26.2655	25.8939	26.1858	25.7632	26.9064	26.6974	26.107	26.7886	25.6229	25.5954	25.5792	25.4831	25.1686	26.4453	26.6991	25.5794	0		-0.570599	0.0200016	0		-0.424984	0.0324126	-0.242689	0.299865
sp|O43427-2|FIBP_HUMAN;sp|O43427|FIBP_HUMAN	FIBP	FIBP;FGFIBP	23.539	23.6822	23.5196	23.6535	22.8991	23.5303	23.7294	23.8022	23.7447	23.608	23.482	23.5796	21.0998	22.6762	23.6998	23.9611	23.1073	22.8274	23.4795	23.6977	23.4478	23.4413	23.7299	23.4984	0		0		0		0		0
sp|O43432-4|IF4G3_HUMAN;sp|O43432|IF4G3_HUMAN;sp|O43432-3|IF4G3_HUMAN	EIF4G3	EIF4G3;eIF4GII	27.3406	27.5337	27.5608	27.4626	27.5587	27.361	27.3212	27.4582	27.1612	27.2453	27.2111	26.9726	27.2076	27.3207	27.1964	27.3202	27.1385	26.9376	27.0975	27.2916	27.2838	27.2921	27.3034	27.1852	-0.178651	0.0330664	-0.147081	0.0411292	0.0594009	0.425931	-0.133755	0.0817587	-0.151077	0.0592705
sp|O43447|PPIH_HUMAN;sp|O43447-2|PPIH_HUMAN	PPIH	PPIH;CYP-20;CYPH;MGC5016;SnuCyp-20;USA-CYP	26.8215	26.9037	26.7926	26.5948	26.8043	26.9864	26.9166	27.2765	26.9556	26.9202	26.8988	26.9453	27.0095	27.1419	26.7833	26.7195	26.7361	26.5194	26.8013	26.7798	26.8373	26.6926	26.9715	26.8483	0		-0.0889644	0.190471	-0.100171	0.0491388	0		-0.0757675	0.263843
sp|O43464|HTRA2_HUMAN;sp|O43464-3|HTRA2_HUMAN;sp|O43464-2|HTRA2_HUMAN	HTRA2	HTRA2;OMI;PARK13;PRSS25	26.8477	26.7225	26.4031	26.6084	26.9397	26.8942	26.8243	26.8239	26.4029	26.4824	26.2297	26.5603	26.5546	26.6413	26.5582	26.6255	26.2687	26.4598	27.0803	26.6828	26.8687	26.6821	26.7866	26.5815	-0.0854313	0.284937	0		0		-0.0793848	0.203192	0
sp|O43488|ARK72_HUMAN	AKR7A2	AKR7A2;AFAR	29.3169	29.2318	29.3274	29.2982	29.4653	29.7763	29.1639	29.5381	29.2983	29.225	29.2613	29.0253	29.0246	29.1111	29.3001	29.1915	29.073	28.6879	28.8948	29.0318	29.0079	29.1538	29.2385	29.101	-0.320315	0.000799426	-0.322008	0.000584693	-0.151865	0.0668313	0		-0.187392	0.0804281
sp|O43491|E41L2_HUMAN;sp|O43491-2|E41L2_HUMAN;sp|O43491-3|E41L2_HUMAN	EPB41L2	EPB41L2;4.1-G;4.1G	28.7936	28.8154	28.6629	28.6819	29.1696	28.8414	28.7868	28.9339	28.7798	28.7528	28.4857	28.5418	28.4724	28.6327	28.9341	28.6811	28.785	28.7052	28.8555	28.8243	28.5567	28.8098	28.8324	28.8942	-0.0989754	0.0233885	0		0		0		0
sp|O43493|TGON2_HUMAN;sp|O43493-5|TGON2_HUMAN;sp|O43493-3|TGON2_HUMAN;sp|O43493-7|TGON2_HUMAN;sp|O43493-4|TGON2_HUMAN	TGOLN2	TGOLN2;TGN38;TGN46;TGN48;TGN51;TTGN2	25.8202	25.6735	25.7779	25.6813	26.3499	26.2649	26.2631	26.0708	25.7952	26.0525	25.8387	25.8322	26.0392	25.8136	26.0128	26.0925	25.9144	26.0063	25.8814	25.8467	25.6169	25.725	25.7619	26.0123	-0.279633	0.00312276	-0.441309	1.28563e-06	-0.492638	3.75453e-09	-0.130238	0.133844	0.16525	0.0659135
sp|O43504|LTOR5_HUMAN	LAMTOR5	LAMTOR5;HBXIP;MGC71071;XIP	29.394	29.7401	29.5054	29.4491	29.4987	29.5495	29.5505	29.4641	29.5009	29.6998	29.5235	29.6096	29.552	29.4275	29.4828	29.6614	29.2974	29.1092	29.5248	29.1511	29.3875	29.1042	29.0433	29.2952	0		-0.245542	6.9264e-08	0		0.00365436		0
sp|O43520|AT8B1_HUMAN	ATP8B1	ATP8B1;ATPIC;BRIC;FIC1;PFIC;PFIC1	24.0283	24.4768	24.4598	23.8795	23.7355	24.2396	23.5481	23.9657	24.2583	24.3486	24.0388	24.053	24.0019	23.6453	24.5892	23.9698	24.4237	23.3543	24.6649	24.5797	25.034	24.3478	24.1809	21.4219	0		0		0		0		0
sp|O43524|FOXO3_HUMAN;sp|O43524-2|FOXO3_HUMAN	FOXO3	FOXO3;AF6q21;FKHRL1;FOXO2;FOXO3A	26.3986	26.9343	27.2658	26.1521	26.1256	26.6011	26.1569	26.3628	26.9466	27.3106	26.8221	27.1107	26.7195	26.6435	26.9641	26.9624	27.1331	26.9527	26.7266	26.9127	27.2557	26.1368	26.6437	27.0784	0.486524	0.037095	0.379431	0.0544348	0.297815	0.102055	0.261717	0.248564	0.117305	0.586606
sp|O43567|RNF13_HUMAN;sp|O43567-2|RNF13_HUMAN	RNF13	RNF13;RZF	25.7295	25.2313	25.4795	25.3694	25.8154	25.9372	25.605	25.85	25.7868	25.6121	25.5069	25.5984	24.8601	25.4701	25.6284	25.374	22.3956	25.4158	25.6022	25.2584	25.5213	25.4623	25.4933	22.8674	0		-0.0671272	0.0363366	0		0		0
sp|O43570-2|CAH12_HUMAN;sp|O43570|CAH12_HUMAN	CA12	CA12;HsT18816	27.5106	26.1854	27.5586	27.5371	27.4166	27.4484	26.7217	27.5402	25.4222	24.23	24.7911	25.1829	24.7535	26.9831	27.0159	24.8042	24.4076	25.2942	24.1619	24.3839	24.8719	24.2413	24.1332	24.9341	-1.37466	0.00212388	-2.40559	2.16497e-14	0		-1.1083	0.0189959	0
sp|O43572|AKA10_HUMAN	AKAP10	AKAP10;D-AKAP2;MGC9414;PRKA10	24.8091	24.797	24.5918	25.0764	25.0908	25.7653	25.2414	24.3966	25.5603	24.6018	24.6191	25.0716	25.2677	25.0263	25.417	25.3115	24.8121	24.622	24.8211	25.016	24.6135	25.3409	25.463	25.2812	0		0		0		0		0
sp|O43583|DENR_HUMAN	DENR	DENR;DRP;DRP1;SMAP-3	27.1566	27.0424	27.3127	27.4646	27.9993	27.3622	27.3787	27.4419	27.1706	27.4979	27.271	27.2881	26.7323	26.9843	27.2874	27.0556	26.6881	27.3477	26.9122	26.6456	27.3358	26.8482	26.9208	27.187	-0.43366	0.00320158	-0.379155	0.00833129	-0.175509	0.109273	0.193998	0.13222	-0.115284	0.449502
sp|O43592|XPOT_HUMAN	XPOT	XPOT;XPO3	26.7905	26.4512	26.4833	26.4311	27.1826	26.9299	27.1393	26.6034	26.2835	26.8485	26.5329	26.7975	26.5296	26.7817	26.7023	26.6456	26.3686	26.1759	26.2812	25.909	26.145	26.1128	26.1609	26.9132	-0.260214	0.074522	-0.548011	0.000439372	-0.335817	0.0155145	-0.0322864	0.740673	-0.0971336	0.527494
sp|O43598-2|DNPH1_HUMAN;sp|O43598|DNPH1_HUMAN	DNPH1	DNPH1;C6orf108;dJ330M21.3;rcl	27.8211	27.8508	27.7693	27.8974	28.1428	28.2278	27.9372	27.9174	27.6897	27.5237	28.1793	27.4075	27.5185	27.7363	27.8381	27.8355	27.9775	27.732	27.2142	28.0354	27.6632	27.7422	27.8747	27.7195	0		0		0		0		0
sp|O43615|TIM44_HUMAN	TIMM44	TIMM44;TIM44	28.7049	28.9143	28.8192	28.768	28.596	28.7393	28.7663	28.9018	28.983	28.8015	28.724	28.7644	28.7577	28.6803	28.9288	28.632	28.7125	28.7927	28.7003	28.7054	28.967	28.7932	28.7827	28.9497	0		0		0		0		-0.00649847
sp|O43617|TPPC3_HUMAN;sp|O43617-2|TPPC3_HUMAN	TRAPPC3	TRAPPC3;BET3	26.4908	26.4214	26.361	26.6327	26.1979	26.0312	26.4998	26.6219	26.2619	26.4596	26.081	26.2359	26.2981	26.3046	26.7347	26.4218	26.8541	26.8634	26.4635	26.5576	26.1916	26.2142	26.1544	25.8245	0.0663269	0.491335	-0.219283	0.0958214	0.108823	0.349342	-0.138328	0.230402	0.587258	0.000162447
sp|O43633|CHM2A_HUMAN	CHMP2A	CHMP2A;BC-2;CHMP2;VPS2;VPS2A	27.1018	26.7114	26.7544	26.9185	26.6327	26.5447	26.5311	26.5857	26.7913	26.6915	26.7236	26.6749	27.1916	27.0354	27.2222	26.6483	27.1031	26.7071	26.7801	26.8464	25.4736	26.604	26.2827	26.6203	0.515874	0.0179727	-0.31069	0.0981028	0.286903	0.135011	-0.295795	0.136926	0.648331	0.00192665
sp|O43639|NCK2_HUMAN	NCK2	NCK2;NCKbeta	28.267	28.064	28.0959	28.0325	27.6611	27.8992	27.5364	27.7034	27.8198	28.0732	27.8355	27.8423	27.4793	27.5034	27.6253	27.8864	27.7185	27.7007	27.8552	27.9067	27.7293	27.4345	27.7265	27.3037	-0.107248	0.381197	-0.16169	0.128516	0.393718	0.000385154	0.287235	0.0201257	0.267078	0.024677
sp|O43657|TSN6_HUMAN	TSPAN6	TSPAN6;T245;TM4SF6;TSPAN-6	27.5307	27.0894	27.0676	26.5804	27.1186	27.0637	26.7681	27.1649	27.5168	27.7043	27.4538	27.4134	26.879	26.7436	26.8328	26.9689	26.7299	26.993	27.4068	27.2791	26.8019	26.983	27.0479	27.1703	0		0		0		0.368966	8.88149e-05	0
sp|O43660-2|PLRG1_HUMAN;sp|O43660|PLRG1_HUMAN	PLRG1	PLRG1;Cwc1;PRL1;Prp46;PRPF46;TANGO4	28.4915	28.6458	28.4057	28.5076	28.4261	28.586	28.7693	28.5332	28.2368	28.2741	28.366	28.2317	28.4723	28.1851	28.2941	28.3386	28.1264	28.203	28.1898	28.0595	28.1705	28.0298	27.8989	28.2531	-0.206359	0.00272103	-0.356002	1.48442e-12	0		-0.031261	0.458672	0
sp|O43665|RGS10_HUMAN;sp|O43665-2|RGS10_HUMAN;sp|O43665-1|RGS10_HUMAN	RGS10	RGS10;	27.5866	28.0675	27.7986	28.0049	27.9522	27.5633	27.7626	27.3792	27.9449	27.7314	27.8856	27.8193	27.6342	27.363	27.5512	27.3471	28.0893	28.1353	28.2073	28.1432	27.517	27.8638	27.5189	28.0305	-0.167864	0.183485	0.0630359	0.55154	0.169991	0.16573	0.299934	0.00785462	0.394102	0.00407857
sp|O43670-2|ZN207_HUMAN	ZNF207	ZNF207;BuGZ	28.3217	28.2056	28.384	28.1517	27.821	28.2986	28.0469	28.1814	28.3357	27.9142	28.0577	28.0282	27.7769	27.9765	27.9629	28.0097	28.1249	28.1689	28.2635	27.9973	28.2299	28.0462	27.8951	28.2418	-0.0867733	0.121019	0		0.102657	0.083403	0		0
sp|O43676|NDUB3_HUMAN	NDUFB3	NDUFB3;B12	25.5913	25.4991	25.2873	25.5467	25.3478	25.0839	25.1497	24.8676	24.9892	24.9776	25.1161	25.2377	25.2476	25.3482	25.1655	25.02	24.7241	24.7816	24.8978	25.063	24.9965	25.2059	25.2801	25.1616	0.00110209		0		0.299462	0.000394504	-0.0494937	0.388071	-0.273692	0.000970707
sp|O43677|NDUC1_HUMAN	NDUFC1	NDUFC1;KFYI	25.8481	26.0593	25.4681	25.6231	25.9678	26.0192	26.1909	26.0961	25.6592	25.7246	25.7884	25.3301	25.9291	25.9174	25.6884	26.1093	25.8553	25.5896	26.0225	26.0181	26.1722	26.1217	26.2734	26.255	-0.198004	0.160087	0.115052	0.342259	-0.34376	0.00575677	-0.318771	0.0141355	-0.357438	0.0211767
sp|O43678|NDUA2_HUMAN;sp|O43678-2|NDUA2_HUMAN	NDUFA2	NDUFA2;B8	24.1823	24.7753	25.729	25.5518	25.8169	25.8	25.4265	25.7029	25.8711	26.074	25.4627	25.8254	26.1137	25.3755	26.0662	25.8426	25.3321	25.7944	25.6171	21.4897	25.5265	25.6165	26.0877	25.9573	0		0		0		0		0
sp|O43681|ASNA_HUMAN	GET3	GET3;ARSA-I;ASNA1;TRC40	29.7751	29.9148	29.6864	29.8074	29.7053	29.5719	29.544	29.6931	29.6308	29.6478	29.7201	29.4884	29.8076	29.6942	29.7765	29.7064	29.3202	29.4858	29.4586	29.6652	29.6043	29.529	29.6579	29.4829	0.10648	0.0989128	-0.072194	0.33942	0.145832	0.0217035	-0.10611	0.080115	-0.074338	0.269063
sp|O43684-2|BUB3_HUMAN;sp|O43684|BUB3_HUMAN	BUB3	BUB3;BUB3L	29.2084	29.4797	29.2942	29.3983	29.3845	29.622	29.3687	29.4211	29.1712	28.8314	29.1514	29.1922	29.3327	29.1923	29.1571	29.1497	29.3726	29.2827	29.4283	29.053	29.2412	29.3024	29.3109	29.4962	-0.12445	0.0571454	0		0		-0.0694344	0.136578	0
sp|O43707|ACTN4_HUMAN;sp|O43707-2|ACTN4_HUMAN	ACTN4	ACTN4;FSGS1	36.4191	36.5827	36.58	36.5203	36.3431	36.4552	36.4336	36.3856	36.6232	36.5644	36.5729	36.6048	36.6561	36.4958	36.4691	36.6023	36.5323	36.5635	36.5878	36.5361	36.4838	36.3961	36.4143	36.4087	0.144108	5.99157e-05	0		0.0939563	0.0011086	0.0400218	0.244854	0.125368	6.57422e-05
sp|O43708-2|MAAI_HUMAN;sp|O43708-3|MAAI_HUMAN;sp|O43708|MAAI_HUMAN	GSTZ1	GSTZ1;GSTZ1-1;MAAI;MAI	25.6137	25.468	25.6084	25.3941	26.0315	26.0475	25.678	25.7149	25.509	25.5103	25.3078	25.8849	25.5353	25.5684	25.6288	25.8929	25.3438	25.6204	25.2021	23.1166	25.4864	25.3053	26.0946	25.2891	0		0		0		0		0
sp|O43716|GATC_HUMAN	GATC	GATC;15E1.2;FLJ37000	24.2755	22.9814	24.3372	24.3012	24.2787	24.0367	23.543	23.9342	21.443	23.5596	23.0687	23.3824	23.9017	24.5661	24.7055	22.2907	24.3599	24.6842	24.2245	24.1307	23.8207	24.3679	23.8264	24.3687	0		0.201291	0.328316	0		-0.801926	0.0127851	0
sp|O43719|HTSF1_HUMAN	HTATSF1	HTATSF1;TAT-SF1	27.2128	27.5432	27.2014	27.1091	26.7613	26.935	26.7196	26.9712	26.539	26.5548	26.4532	26.4076	27.1122	26.7772	27.2428	26.6171	26.6438	26.5442	26.7692	26.7746	26.8704	26.7851	26.7532	27.2597	0		0		0.341147	0.000998557	-0.397152	0.000161318	-0.187268	0.0440924
sp|O43734-5|CIKS_HUMAN;sp|O43734-2|CIKS_HUMAN;sp|O43734|CIKS_HUMAN	TRAF3IP2	TRAF3IP2;ACT1;C6orf2;C6orf4;C6orf5;C6orf6;CIKS;DKFZP586G0522	26.5875	26.2784	26.3619	26.775	26.1756	26.109	26.1395	26.2542	26.3051	26.4068	26.5403	26.6058	25.8361	26.5298	26.3882	26.1041	27.0683	26.5282	26.7277	26.9663	25.8671	25.9874	25.682	25.1341	0.025204	0.804385	-0.459335	0.00674202	0.28694	0.379108	0.253889	0.112769	1.16125	4.9793e-09
sp|O43739-2|CYH3_HUMAN;sp|O43739|CYH3_HUMAN;sp|Q99418-2|CYH2_HUMAN;sp|Q99418|CYH2_HUMAN	CYTH3;CYTH2	CYTH3;CYTH2;ARNO3;cytohesin-3;GRP1;PSCD3;ARNO;CTS18.1;cytohesin-2;PSCD2;PSCD2L;Sec7p-L;Sec7p-like	22.26	21.4364	24.1353	24.3371	23.8371	23.5583	23.5943	24.1357	23.6674	24.3437	22.532	21.8278	23.9959	24.2748	24.2387	22.3399	23.7841	23.7031	23.1463	23.2889	24.1221	21.4249	22.5854	23.9842	0		0		0		0		0
sp|O43741|AAKB2_HUMAN	PRKAB2	PRKAB2;	26.748	26.4444	26.1154	26.5641	26.327	26.5783	26.4781	27.0336	26.4386	26.8275	26.8885	26.285	26.1225	26.3518	26.5748	26.4071	26.5413	26.2733	26.3938	26.2688	26.5582	26.2602	26.285	26.177	0		-0.0267557	0.119682	0		0		0
sp|O43747|AP1G1_HUMAN;sp|O43747-2|AP1G1_HUMAN	AP1G1	AP1G1;ADTG;CLAPG1	29.1875	28.9818	29.1245	29.2728	29.4336	29.2777	29.3187	29.2227	29.3007	29.1892	28.9362	29.1116	29.2722	29.502	29.5778	29.2195	28.9051	29.0458	29.069	28.9671	29.0197	29.1223	29.0926	29.3252	0.0968428	0.351155	-0.165324	0.06543	-0.166683	0.0688936	-0.27362	0.00917215	-0.139018	0.162619
sp|O43752|STX6_HUMAN;sp|O43752-2|STX6_HUMAN	STX6	STX6;	26.439	26.3599	26.5166	26.8292	26.4563	26.6672	26.7218	26.2558	26.3178	26.6196	25.9719	26.448	26.7085	26.3001	26.4467	26.4368	26.3886	26.6467	26.834	26.4393	26.626	26.3426	26.4452	26.5269	0		0		0		0		0
sp|O43760|SNG2_HUMAN;sp|O43760-2|SNG2_HUMAN	SYNGR2	SYNGR2;	26.8375	26.6632	26.8523	26.7653	26.7703	27.1166	27.0269	26.6584	26.823	26.8703	26.7977	26.7735	27.0654	27.0182	26.9108	26.7817	27.1855	27.1	26.969	27.4077	26.797	26.7103	26.9219	27.092	0		0		-0.0735281	0.151449	-0.038083	0.308488	0.246544	0.00230607
sp|O43765|SGTA_HUMAN	SGTA	SGTA;SGT	28.9783	28.4369	28.5852	28.634	28.515	28.6417	28.7253	28.669	28.682	28.7595	28.9627	28.6471	28.4828	28.9636	28.6345	28.7605	28.8529	28.7323	28.6208	28.7976	28.663	28.64	28.6456	28.6658	0		0		0		0		0
sp|O43768-2|ENSA_HUMAN;sp|O43768|ENSA_HUMAN;sp|O43768-9|ENSA_HUMAN;sp|O43768-3|ENSA_HUMAN;sp|O43768-4|ENSA_HUMAN;sp|O43768-6|ENSA_HUMAN;sp|O43768-5|ENSA_HUMAN;sp|O43768-7|ENSA_HUMAN;sp|O43768-8|ENSA_HUMAN	ENSA	ENSA;ARPP-19e;MGC4319;MGC78563;MGC8394	29.7064	29.4896	29.6458	29.4923	29.7349	30.0104	29.9514	29.8181	29.4482	29.2735	29.2853	29.403	29.5182	29.584	29.4679	29.6253	29.4737	29.6179	29.5849	29.5497	29.706	29.612	29.6521	29.699	-0.360437	6.84667e-08	-0.196089	0.000501365	-0.279424	1.35086e-06	-0.232721	0.000189863	-0.0976492	0.124486
sp|O43776|SYNC_HUMAN	NARS1;SYNC	NARS1;SYNC;NARS;SYNC1;SYNCOILIN	31.1307	30.9655	30.7868	31.0582	30.8289	30.8571	30.8101	30.6925	30.5116	30.4375	30.7237	30.6301	30.823	31.1164	30.8592	30.9435	30.8099	30.7426	30.9085	30.7634	30.6983	30.6832	30.7142	30.7148	0.132097	0.109163	-0.0990871	0.182325	0.161082	0.0334785	-0.364717	1.39767e-05	0.101619	0.189124
sp|O43795-2|MYO1B_HUMAN	MYO1B	MYO1B;myr1	32.3004	32.2255	32.1339	32.429	32.3646	32.1802	32.1473	32.1441	32.3741	32.2434	32.3331	32.3788	32.1276	32.4763	32.3467	32.1791	32.2456	32.2033	32.398	32.2397	32.273	32.3565	32.3262	32.3146	0		0		0		0		0
sp|O43795|MYO1B_HUMAN	MYO1B	MYO1B;myr1	23.1897	23.529	22.8416	23.2511	25.3707	26.5278	25.5529	25.3796	25.9392	22.0132	21.184	23.9665	25.4893	26.7928	22.4544	22.8783	25.5224	26.3592	25.5845	25.5803	26.0619	26.6905	25.8176	25.9951	-1.35877	0.172332	0.457201	0.6027	-2.45183	0.00704666	-1.40748	0.136728	-0.400061	0.670548
sp|O43808|PM34_HUMAN	SLC25A17	SLC25A17;PMP34	25.2691	24.7314	24.8648	24.6528	25.2552	25.0523	24.8562	24.8296	25.4607	25.3978	25.4897	25.3145	24.0679	25.1439	25.2641	25.4632	25.3167	25.357	25.2794	25.0929	25.819	25.5062	25.4345	25.8356	0		0.486083	0.000916842	-0.10199	0.502816	0.346601	0.0292067	-0.245281	0.064492
sp|O43809|CPSF5_HUMAN	NUDT21	NUDT21;CFIM25;CPSF5	29.0377	29.2491	28.9934	29.0458	29.1352	29.1057	29.1487	29.3247	29.2885	29.4622	29.2962	29.3138	29.2531	28.76	29.4081	29.121	29.2546	29.4541	29.4698	29.2828	29.413	29.3512	29.0658	29.2941	0		0.111752	0.172699	-0.0566646	0.439221	0.136185	0.0573511	0.0323352	0.522169
sp|O43813|LANC1_HUMAN	LANCL1	LANCL1;GPR69A;p40	26.7798	27.5689	27.402	27.0556	27.2301	27.0272	26.6238	27.2302	26.9275	27.1182	26.7116	27.0674	27.3722	26.5493	27.5878	27.396	26.8614	27.1531	27.0986	26.8545	27.3017	27.0561	27.049	26.8691	0		0		0		0		0
sp|O43815|STRN_HUMAN;sp|O43815-2|STRN_HUMAN	STRN	STRN;PPP2R6A;STRN1	30.2803	30.2401	30.4449	30.4301	30.2246	30.4107	30.531	30.3116	30.6411	30.5154	30.575	30.6124	30.6591	30.54	30.358	30.327	30.5306	30.5702	30.3031	30.5822	30.4908	30.55	30.6145	30.5632	0.100337	0.10235	0.127389	0.00417616	-0.0116276		0.106206	0.136972	-0.0039391
sp|O43818|U3IP2_HUMAN	RRP9	RRP9;RNU3IP2;U3-55K	25.0445	25.1513	25.0277	25.0041	25.1107	25.35	25.4051	25.5399	25.0188	25.2952	24.4516	25.074	25.1974	24.4501	25.4052	25.7769	25.6825	25.283	25.1558	25.0209	24.6439	25.1683	25.2525	24.282	0		0		0		0		0
sp|O43819|SCO2_HUMAN	SCO2	SCO2;MYP6;SCO1L	26.0882	26.4146	26.6072	26.3123	26.0862	25.8626	26.0044	25.9619	25.9635	25.9323	26.0944	25.6048	26.3494	26.3188	25.7801	26.3257	25.8867	25.9822	25.696	25.9406	25.6349	25.4982	25.8267	25.8634	0.246795	0.100656	-0.264347	0.0424366	0.391402	0.00337194	-0.298974	0.0304861	0.199807	0.162838
sp|O43823|AKAP8_HUMAN	AKAP8	AKAP8;AKAP95;DKFZp586B1222	25.9162	25.9638	25.3923	25.2464	26.0595	26.0676	25.5974	26.3413	26.0783	25.9165	25.8823	26.0984	25.3681	25.6646	26.3531	25.5693	26.3237	26.1715	26.2529	25.9874	25.9009	25.8627	26.1687	26.404	0		0.13519	0.124201	-0.161342	0.0732862	0		0
sp|O43837|IDH3B_HUMAN;sp|O43837-2|IDH3B_HUMAN	IDH3B	IDH3B;RP46	29.5788	29.8581	29.7352	29.6824	29.5051	29.2043	29.4488	29.4446	29.6394	29.4223	29.6821	29.5737	29.5265	29.702	29.5665	29.8321	29.6879	29.7775	29.5901	29.566	29.5996	29.5731	29.5147	29.4386	0.26569	0.0221482	0.115965	0.144171	0.299109	0.000706266	-0.0530472	0.49069	0.120798	0.191261
sp|O43847|NRDC_HUMAN;sp|O43847-2|NRDC_HUMAN	NRDC	NRDC;hNRD1;hNRD2;NRD1	29.2964	29.2989	29.3631	29.129	29.2847	29.3589	29.2112	29.351	29.1729	29.1076	29.2169	29.1434	29.3729	29.3147	29.2682	29.4327	29.1128	29.1482	29.2406	29.2256	29.2536	29.2651	29.1935	29.2118	0		-0.0570927	0.00170318	0		-0.102917	0.000282294	-0.0135325
sp|O43852|CALU_HUMAN;sp|O43852-3|CALU_HUMAN;sp|O43852-6|CALU_HUMAN;sp|O43852-5|CALU_HUMAN;sp|O43852-10|CALU_HUMAN;sp|O43852-15|CALU_HUMAN;sp|O43852-9|CALU_HUMAN	CALU	CALU;	32.2021	32.3201	32.1764	32.1833	32.5144	32.244	32.2923	32.3643	32.3057	32.2841	32.1625	32.2689	32.4821	32.5044	32.5307	32.3995	32.1116	32.3406	32.4744	32.5058	32.4809	32.4035	32.4603	32.375	0.048506	0.134394	0		-0.134141	0.0154846	-0.146431	0.00640584	0
sp|O43854-2|EDIL3_HUMAN;sp|O43854|EDIL3_HUMAN	EDIL3	EDIL3;DEL1	23.6296	24.0507	23.5545	24.2276	24.3797	23.8561	23.2636	23.9256	22.2722	22.1619	22.6444	23.1009	23.7451	23.8475	23.2261	23.6012	23.4251	23.5329	23.9419	23.6531	21.6818	22.6133	22.1698	23.1405	-0.220517	0.333477	-1.27195	4.18292e-06	0.0216015		-1.10188	0.000267702	1.22685	3.15546e-05
sp|O43865|SAHH2_HUMAN;sp|O43865-2|SAHH2_HUMAN	AHCYL1	AHCYL1;IRBIT;PPP1R78;XPVKONA	28.3296	28.1569	27.6438	27.9528	27.0322	28.079	27.7635	27.8865	27.9076	27.7764	27.8687	27.7673	28.1458	28.0528	28.2234	28.1718	28.0097	27.6387	27.9637	27.7384	28.2562	27.9774	28.2182	28.1645	0.352869	0.0179423	0.307232	0.0170351	0.189732	0.120424	-0.240806	0.100094	-0.277025	0.0677685
sp|O43896|KIF1C_HUMAN	KIF1C	KIF1C;SAX2;SPAX2;SPG58	28.7891	28.6792	28.746	28.6281	28.6872	28.7144	28.8924	28.7508	28.7697	28.7814	28.4646	28.5588	28.9485	29.0185	29.0721	28.9221	28.7709	28.7133	28.7497	28.8544	28.7253	28.784	28.7659	28.9765	0.194842	0.00032113	0.00248914		-0.0524458	0.216225	-0.297385	1.27688e-06	0
sp|O43909|EXTL3_HUMAN	EXTL3	EXTL3;botv;REGR	22.7933	23.0703	22.5354	23.3319	23.5003	24.1287	23.1071	23.9438	24.8007	22.2038	23.4025	23.1324	24.3403	23.4154	24.073	24.1142	23.0706	23.3005	23.4692	22.4738	23.1275	23.1941	23.3893	23.5069	0		0		0		0		0
sp|O43920|NDUS5_HUMAN	NDUFS5	NDUFS5;CI-15k	25.8534	25.5054	23.0076	25.4024	26.3996	25.848	26.5356	26.063	25.901	26.4256	26.512	25.8712	25.9442	26.3409	26.6595	26.3814	26.4595	26.424	27.0715	26.416	25.8804	25.8942	26.6519	26.3041	0		0		-1.31007	7.92457e-06	0		0.290896	0.267324
sp|O43924|PDE6D_HUMAN	PDE6D	PDE6D;JBTS22	22.0639	23.2995	21.3357	21.9504	23.8636	22.8028	21.8535	22.4854	25.2737	22.7012	23.1797	23.9466	23.3121	23.0489	22.6541	25.4714	24.5362	24.6484	24.506	25.1876	24.8812	24.769	24.9113	25.5568	0.636801	0.188526	1.6819	0.00237168	-0.722861	0.272408	0.0424209	0.754459	0
sp|O43929|ORC4_HUMAN;sp|O43929-2|ORC4_HUMAN;sp|O43929-3|ORC4_HUMAN	ORC4	ORC4;HsORC4;ORC4L;Orc4p	24.0239	23.6696	23.9085	23.9765	23.7771	23.5294	23.9256	22.9065	23.9794	23.7779	23.3012	23.6722	24.1012	24.2862	24.0866	23.8169	22.8488	24.2174	23.7132	23.7383	23.2852	23.9036	23.9449	23.9241	0.294046	0.0442219	0		0.14375	0.2508	-0.191725	0.153457	0
sp|O60216|RAD21_HUMAN	RAD21	RAD21;hHR21;KIAA0078;SCC1	27.3498	27.5333	27.5497	27.2952	27.5356	27.6166	27.6423	27.8884	27.4988	27.6292	27.3336	27.2215	27.2644	26.9743	27.2282	27.5083	27.2991	27.3199	27.2736	27.1771	27.2801	27.1545	27.2004	27.1373	-0.482701	0.00010956	-0.460066	0.00127945	-0.229438	0.0276937	0.157432	0.146105	0.102766	0.358399
sp|O60218|AK1BA_HUMAN	AKR1B10	AKR1B10;AKR1B11;AKR1B12;ALDRLn;ARL-1;ARL1;HIS;HSI	28.4213	28.5481	28.424	28.5534	27.8637	28.4815	28.6825	29.127	28.6571	28.2927	28.2178	28.2861	28.58	28.2071	28.1135	27.8438	27.9989	28.0834	27.9737	27.8828	27.7283	27.6363	27.8379	27.5563	-0.166637	0.0878355	-0.625269	3.60941e-05	0		0		0.160132	0.0934649
sp|O60220|TIM8A_HUMAN	TIMM8A	TIMM8A;DDP;DFN1;MTS	24.8034	24.4355	24.5149	25.2813	24.318	24.6264	24.6639	24.8043	24.9349	24.8248	24.7953	24.6768	24.7667	24.8365	24.8165	24.0108	22.7556	25.3444	23.9502	22.9446	24.6933	24.7932	24.7257	24.7432	0		0		0		0		-0.754819	0.00172891
sp|O60231|DHX16_HUMAN	DHX16	DHX16;DBP2;DDX16;Prp2;PRPF2	28.2652	28.2729	28.7923	28.5971	27.4308	27.6923	28.7778	28.5017	28.2559	28.7732	26.4341	22.0008	28.6933	28.2935	28.4611	28.3639	28.6581	28.2839	28.9733	28.0979	28.9075	28.8948	28.7721	28.3942	0		0		0		0		0
sp|O60232|ZNRD2_HUMAN	ZNRD2	ZNRD2;p27;SSSCA1	27.96	28.0013	28.0782	27.7572	28.125	28.0768	27.828	27.973	28.0483	27.7212	27.8012	27.821	27.4703	28.3594	28.0274	28.0534	28.0157	27.7402	28.166	28.2188	28.0465	27.767	27.765	27.8423	0		0		0		0		0
sp|O60235|TM11D_HUMAN	TMPRSS11D	TMPRSS11D;ASP;HAT	26.3672	26.6265	27.0467	27.1859	26.4298	26.7633	26.6444	25.9388	26.9709	27.2272	27.2378	27.4702	27.1967	27.3088	26.9784	26.6011	27.0873	26.8228	26.6922	27.6174	27.5134	26.8167	26.9658	26.7518	0.456763	0.0169107	0.369624	0.00532619	0.148597	0.111661	0.189759	0.309686	0
sp|O60238-2|BNI3L_HUMAN;sp|O60238|BNI3L_HUMAN	BNIP3L	BNIP3L;BNIP3a;Nix	24.9575	25.4351	25.9552	25.5987	24.4736	25.3686	24.9113	25.0193	25.806	25.827	25.7053	26.0139	25.5736	25.2036	25.3996	24.8943	26.1717	25.5876	25.4299	25.9932	25.6637	25.2243	25.2448	25.1267	0.403728	0.0967365	0.388775	0.0629562	0.591243	0.00588186	0.632887	0.0048756	0.476979	0.0416495
sp|O60244|MED14_HUMAN	MED14	MED14;CRSP150;CRSP2;CSRP;CXorf4;EXLM1;RGR1;TRAP170	25.5506	26.1472	26.4042	25.6568	26.1477	25.4007	25.6436	25.6552	26.1983	25.4034	25.8131	25.6659	25.7089	25.8579	25.7083	25.9917	25.7776	25.4968	25.3998	26.2959	25.3549	26.4319	25.769	25.4725	0		0		0		0		0
sp|O60248-2|SOX15_HUMAN;sp|O60248|SOX15_HUMAN	SOX15	SOX15;SOX20;SOX26;SOX27	26.8073	26.4104	26.9397	26.9067	23.2833	26.2342	24.2354	25.8821	26.2048	26.5326	25.736	21.81	25.4631	25.5576	25.2598	25.4106	26.1004	26.0749	26.6401	26.0535	23.3461	25.6605	23.5818	21.5401	0		-0.9562	0.0525127	1.37116	0.0393124	0		1.93119	0.00679124
sp|O60256|KPRB_HUMAN;sp|O60256-4|KPRB_HUMAN;sp|O60256-3|KPRB_HUMAN;sp|O60256-2|KPRB_HUMAN	PRPSAP2	PRPSAP2;PAP41	27.8022	27.4593	27.548	27.773	27.6838	27.605	27.3482	27.7536	27.2792	27.4181	27.0931	26.8266	27.2013	27.1538	27.3851	27.0816	27.7417	27.3914	27.2642	27.4572	26.4593	27.1398	27.5288	27.2755	-0.431835	0.0224217	-0.462079	0.00467432	0.0379023	0.84764	-0.0816751	0.634063	0.378395	0.0413066
sp|O60259-2|KLK8_HUMAN;sp|O60259|KLK8_HUMAN	KLK8	KLK8;HNP;neuropsin;ovasin;PRSS19;TADG14	22.2964	27.1466	27.9196	28.0105	27.2045	22.784	27.3683	24.688	27.1199	28.1285	26.8603	28.3184	28.7287	27.2938	27.9323	28.6255	22.1037	21.7344	22.6649	27.393	26.478	26.9043	27.3703	27.8992	2.05356	0.066145	0.703151	0.184114	0.268666	0.411179	0		-3.23688	0.00793671
sp|O60264|SMCA5_HUMAN	SMARCA5	SMARCA5;hISWI;hSNF2H;ISWI	28.1286	28.1662	28.3113	28.2572	28.3238	28.3469	28.3042	28.2439	28.1385	28.2992	28.1596	27.9625	28.304	28.1932	28.1488	28.3166	28.2948	28.0641	28.229	28.1449	28.254	28.3741	28.2908	28.5186	-0.0674636	0.3999	0.0594652	0.388029	-0.0776756	0.273038	-0.110985	0.137173	-0.191492	0.0364845
sp|O60268-3|K0513_HUMAN;sp|O60268|K0513_HUMAN	KIAA0513	KIAA0513;	23.3016	23.2411	23.5461	23.611	22.8692	21.5843	22.7722	20.4915	23.2765	22.805	22.6924	22.8741	23.1914	23.2519	22.9469	22.8206	23.2333	23.4945	23.0467	23.0766	23.8098	23.0641	22.244	24.8092	1.03622	0.00890805	1.27263	0.0195127	1.30206	0.00133955	0		-0.193127	0.47396
sp|O60271-4|JIP4_HUMAN;sp|O60271-2|JIP4_HUMAN;sp|O60271|JIP4_HUMAN;sp|O60271-9|JIP4_HUMAN;sp|O60271-5|JIP4_HUMAN;sp|O60271-3|JIP4_HUMAN	SPAG9	SPAG9;CT89;FLJ13450;FLJ14006;FLJ26141;FLJ34602;HLC4;HSS;JIP-4;JIP4;JLP;KIAA0516;MGC117291;MGC14967;MGC74461;PHET;PIG6;SYD1	30.3794	30.3884	30.437	30.3687	30.5697	30.4245	30.5575	30.3852	30.4229	30.6675	30.4534	30.3799	30.5538	30.3036	30.3918	30.547	30.383	30.4633	30.3671	30.4787	30.3637	30.4253	30.4657	30.5131	0		0		0		0		0
sp|O60287|NPA1P_HUMAN	URB1	URB1;C21orf108;KIAA0539;NPA1	24.9879	24.3657	24.4991	24.744	24.6126	24.2566	24.2635	24.4389	25.0074	25.2637	24.2464	24.2542	23.7802	24.2212	24.4695	24.1517	24.2271	24.2258	24.5928	24.2854	23.5783	23.8605	24.1221	24.3192	-0.282884	0.349271	-0.428342	0.104383	0.225821	0.404951	0.547196	0.0529262	0.401068	0.171985
sp|O60291-4|MGRN1_HUMAN;sp|O60291|MGRN1_HUMAN;sp|O60291-3|MGRN1_HUMAN;sp|O60291-2|MGRN1_HUMAN	MGRN1	MGRN1;KIAA0544;RNF156	21.3901	23.9657	24.151	23.992	24.1244	24.6836	24.6374	24.502	24.2044	23.5198	22.7408	24.5882	24.616	24.406	24.103	24.3068	23.0395	21.8723	24.2969	21.6033	24.3412	23.9919	22.4421	23.889	-0.0452247	0.94029	-0.680415	0.801348	-0.945949	0.765867	-0.63885	0.108529	-1.02902	0.151801
sp|O60292|SI1L3_HUMAN	SIPA1L3	SIPA1L3;KIAA0545;SPAR3	29.3141	28.7374	28.8389	28.4335	28.7465	29.3313	28.9218	28.8982	29.2809	23.058	28.0236	29.9363	29.035	28.3252	29.0446	28.5016	28.1795	27.7504	28.362	28.1405	27.8537	28.9845	29.2188	28.4997	0		0		0		0		0
sp|O60306|AQR_HUMAN	AQR	AQR;fSAP164;IBP160;KIAA0560	25.5521	25.4263	25.6885	25.7433	25.9789	25.6918	25.8308	26.1201	25.7221	25.6968	25.6718	25.3654	25.566	25.4662	25.5225	25.7714	25.501	25.9598	25.5855	25.1841	25.2605	25.3399	25.2817	25.3965	-0.334221	0.00827581	-0.538322	2.49021e-05	-0.268863	0.028555	0		0.268526	0.0460612
sp|O60313|OPA1_HUMAN;sp|O60313-2|OPA1_HUMAN;sp|O60313-13|OPA1_HUMAN;sp|O60313-9|OPA1_HUMAN;sp|O60313-11|OPA1_HUMAN;sp|O60313-10|OPA1_HUMAN	OPA1	OPA1;MED12;FLJ12460;KIAA0567;MGM1;NPG;NTG	29.5181	29.6734	29.3303	29.6099	29.3746	29.4792	29.5847	29.4905	29.5265	29.6307	29.5561	29.5487	29.5074	29.4046	29.5139	29.6197	29.7301	29.5901	29.6417	29.4321	29.6112	29.4899	29.6411	29.5669	0		0		0		0		0
sp|O60318|GANP_HUMAN	MCM3AP	MCM3AP;GANP;KIAA0572;Map80;SAC3	25.4835	25.7855	25.5516	26.1959	25.1172	25.4823	25.426	25.5956	25.7404	25.3541	25.5906	25.1624	25.5217	25.8111	25.6756	25.6207	25.8365	25.1498	25.8637	25.1457	25.6615	25.778	25.2532	25.6404	0		0		0		0		0
sp|O60331-4|PI51C_HUMAN;sp|O60331|PI51C_HUMAN;sp|O60331-2|PI51C_HUMAN;sp|O60331-3|PI51C_HUMAN	PIP5K1C	PIP5K1C;KIAA0589;LCCS3;PIP5Kgamma	24.9822	24.7099	23.3517	21.3583	23.5634	24.6323	24.4366	25.3369	24.5768	24.807	24.0212	24.5958	24.6021	24.5561	24.9212	25.1715	22.6789	22.9972	23.5426	22.3547	24.5737	24.6618	23.9464	23.9853	0.191697	0.679484	-0.0832456	0.500362	-0.569333	0.177484	0		-1.18269	0.0156724
sp|O60333-2|KIF1B_HUMAN;sp|O60333|KIF1B_HUMAN;sp|O60333-4|KIF1B_HUMAN	KIF1B	KIF1B;CMT2;CMT2A;HMSNII;KIAA0591;KLP	27.6773	27.7784	27.8303	27.8667	27.7463	27.7633	27.6221	27.6718	27.9196	27.7435	28.0746	27.7224	27.5314	27.8155	27.6864	27.9087	28.3105	28.0942	28.085	28.1121	27.937	27.9271	27.8236	27.8403	0		0.136331	0.05129	0.0258103		0.100625	0.103035	0.245743	0.00502275
sp|O60333-3|KIF1B_HUMAN	KIF1B	KIF1B;CMT2;CMT2A;HMSNII;KIAA0591;KLP	25.2437	24.6936	25.1186	25.3079	24.9707	24.6795	24.8614	24.6475	24.8351	25.3412	25.2903	25.4256	24.383	24.9172	24.3866	24.8635	24.8915	25.0008	24.2359	24.7584	25.1938	24.8856	24.9694	24.515	0		0		0.200561	0.034586	0.360137	0.00251122	0
sp|O60336-4|MABP1_HUMAN;sp|O60336-3|MABP1_HUMAN;sp|O60336-6|MABP1_HUMAN;sp|O60336|MABP1_HUMAN	MAPKBP1	MAPKBP1;KIAA0596;NPHP20	24.1438	24.1465	24.4247	24.1894	22.7392	24.0949	24.087	24.083	24.1684	24.1356	24.2912	23.9239	24.026	24.0561	23.969	24.4769	24.0371	23.3722	23.6903	23.785	23.5712	23.4724	23.8451	23.8163	0.0403736	0.0642358	-0.190013	0.742084	0.0641663	0.0458093	0		0
sp|O60341|KDM1A_HUMAN;sp|O60341-2|KDM1A_HUMAN	KDM1A	KDM1A;AOF2;BHC110;KDM1;KIAA0601;LSD1	27.0156	27.075	26.9665	27.1389	27.1387	27.0571	26.7109	27.3218	26.9136	26.722	27.245	26.7148	26.5326	27.2507	27.1284	26.8908	27.2697	26.9347	26.9322	26.7856	27.0691	26.8999	26.9562	27.0875	0		0		0		0		0
sp|O60343-2|TBCD4_HUMAN;sp|O60343-3|TBCD4_HUMAN;sp|O60343|TBCD4_HUMAN	TBC1D4	TBC1D4;AS160;DKFZp779C0666;KIAA0603	25.3374	24.6258	25.2012	25.1081	25.3859	25.7242	25.2186	25.3113	24.7836	24.9889	25.0741	24.7951	24.7415	25.0459	24.688	24.6535	23.4104	23.5022	24.2632	23.493	24.8387	24.7024	24.9051	25.2192	-0.696221	0.04142	-0.477382	0.00750264	-0.333532	0.0652413	0.0798026	0.655262	-1.28338	1.58406e-10
sp|O60353-2|FZD6_HUMAN;sp|O60353|FZD6_HUMAN	FZD6	FZD6;Hfz6	25.8621	27.072	26.272	26.1302	25.9864	26.2497	26.1559	28.0895	25.8937	26.2527	25.9368	25.8421	26.494	26.7727	26.8413	26.3194	27.0581	25.713	26.8797	25.9605	27.3229	26.5571	26.5315	26.2755	0		0		0		-0.304777	0.0784482	0
sp|O60437|PEPL_HUMAN	PPL	PPL;	33.8662	34.1209	34.3714	33.9226	33.1297	33.0865	33.713	33.315	34.4638	34.4906	34.2827	34.5346	34.2286	34.0386	33.8808	33.9697	34.536	34.4687	34.1661	34.5282	33.9565	33.9755	33.7669	33.9107	0.821422	3.16884e-09	0.583688	9.20103e-07	0.772542	2.37452e-10	0.498866	9.08793e-05	0.512344	0.000115769
sp|O60443|GSDME_HUMAN;sp|O60443-3|GSDME_HUMAN	GSDME	GSDME;DFNA5;ICERE-1	29.6123	29.4756	29.3141	29.4238	29.7902	29.7263	29.6539	29.724	29.3096	29.3053	29.3384	29.5083	29.5234	29.6369	29.5963	29.4713	29.2135	29.2095	29.1719	29.246	29.2075	29.3029	29.5819	29.2832	-0.19066	0.0121232	-0.374949	2.90005e-08	-0.274487	4.57167e-05	-0.216015	0.00233417	-0.112854	0.12492
sp|O60447|EVI5_HUMAN;sp|O60447-2|EVI5_HUMAN	EVI5	EVI5;NB4S	25.0221	24.8621	24.4958	25.3108	25.1243	25.4321	25.2688	25.253	25.4278	25.2004	25.3294	25.2921	24.5405	25.2493	25.4777	25.0716	25.4674	25.0168	24.7947	24.9824	25.1712	24.9926	25.3868	24.8434	0		0		0		0		0
sp|O60462-4|NRP2_HUMAN;sp|O60462-5|NRP2_HUMAN;sp|O60462-2|NRP2_HUMAN;sp|O60462-3|NRP2_HUMAN;sp|O60462|NRP2_HUMAN;sp|O60462-6|NRP2_HUMAN	NRP2	NRP2;NELL2;VEGF165R2	24.7575	22.964	24.1774	24.1271	23.7052	23.8767	24.0676	24.3961	24.3369	24.7292	24.4763	24.2166	24.514	24.4822	23.7371	24.8146	23.9522	23.6216	24.0641	24.1908	24.1002	23.8989	24.2634	23.6209	0.236207	0.0158889	0		0		0		0
sp|O60476|MA1A2_HUMAN	MAN1A2	MAN1A2;MAN1B	25.3625	25.9802	25.3771	26.0555	25.7328	25.1308	25.4651	25.4227	25.1917	25.6548	25.5098	25.391	24.1037	25.7913	25.3938	25.5661	25.3717	25.7008	25.9306	22.3306	26.1344	25.3265	25.5105	25.5522	0		0		0		0		0
sp|O60487|MPZL2_HUMAN	MPZL2	MPZL2;EVA;EVA1	26.9936	26.8137	26.4861	27.3322	27.436	27.566	27.8846	27.1471	26.9677	27.231	26.912	27.0121	26.7158	26.6163	27.0806	26.8063	27.1411	27.1271	26.9226	27.1612	26.9029	26.8029	26.871	26.6982	-0.798563	0.000110562	-0.670442	2.87521e-05	-0.611512	9.25874e-05	0.187857	0.244591	0.31946	0.0585735
sp|O60488-2|ACSL4_HUMAN;sp|O60488|ACSL4_HUMAN	ACSL4	ACSL4;ACS4;FACL4;LACS4;MRX63;MRX68	27.7742	27.5775	27.7617	27.8293	28.4676	28.1744	27.8223	27.7706	27.204	27.6944	27.5306	27.5879	27.6484	27.4323	27.5351	27.7613	27.4607	27.7357	27.8723	27.5042	27.917	27.8577	27.9499	28.0186	-0.465307	0.00840334	-0.0682459	0.386298	-0.244523	0.0407576	-0.095551	0.424633	-0.277296	0.0539219
sp|O60493|SNX3_HUMAN;sp|O60493-2|SNX3_HUMAN;sp|O60493-3|SNX3_HUMAN;sp|O60493-4|SNX3_HUMAN	SNX3	SNX3;Grd19	30.192	30.1032	30.4194	30.3179	30.2731	30.3162	30.1607	30.2418	30.0484	30.1365	29.9162	30.0205	30.1795	29.8803	30.0831	30.066	29.7624	29.8912	29.8555	29.7203	29.9779	30.1059	29.9983	30.0667	-0.198431	0.00162595	-0.185963	0.00538526	0.0272676	0.702406	-0.0264539		-0.219105	0.00319896
sp|O60499|STX10_HUMAN	STX10	STX10;hsyn10;SYN10	24.1199	23.0718	23.69	23.7233	23.5406	23.0093	23.5609	23.4788	23.865	23.4168	21.9941	23.3617	23.7468	24.1983	22.8833	22.3815	23.4256	22.9015	23.4438	23.9496	23.9522	23.949	23.9137	23.9933	0		0		0		0		0
sp|O60502-4|OGA_HUMAN;sp|O60502|OGA_HUMAN;sp|O60502-2|OGA_HUMAN;sp|O60502-3|OGA_HUMAN	OGA	OGA;MEA5;MGEA5;NCOAT	29.8745	29.6845	29.7971	29.6297	29.8681	30.0616	29.9965	29.9097	29.8503	29.8887	29.8071	29.8395	29.8796	29.8687	29.8548	29.8997	29.7372	29.7377	29.5701	29.7966	29.7328	29.7013	29.9169	29.8673	-0.0654229	0.0561488	-0.130413	0.00750563	-0.179742	0.000390402	-0.026094		-0.0750836	0.188002
sp|O60504-2|VINEX_HUMAN;sp|O60504|VINEX_HUMAN	SORBS3	SORBS3;SCAM-1;SH3D4;vinexin	28.7056	28.8905	28.8538	28.7934	28.7685	28.6	28.7626	28.699	28.725	28.7035	28.9393	28.7974	28.6857	28.54	28.4604	28.5007	28.9174	28.8617	28.749	28.8318	28.5008	28.7073	28.5378	28.6806	-0.170455	0.0218584	-0.087111	0.169357	0.113148	0.0871514	0.246714	0.000307699	0.246	0.00149827
sp|O60506|HNRPQ_HUMAN;sp|O60506-2|HNRPQ_HUMAN;sp|O60506-3|HNRPQ_HUMAN;sp|O60506-4|HNRPQ_HUMAN;sp|O60506-5|HNRPQ_HUMAN	SYNCRIP	SYNCRIP;dJ3J17.2;GRY-RBP;hnRNP-Q;HNRNPQ;HNRPQ1;NSAP1	32.1936	32.1638	32.2367	32.246	32.2933	32.0247	31.9581	32.0387	32.1688	32.1616	32.1863	32.1084	32.0952	32.0719	32.186	32.1827	32.0621	32.217	32.1302	32.102	31.8273	32.0014	31.943	31.9624	0.0619411	0.188903	-0.139604	0.0111825	0.131914	0.0211377	0.0280145		0.211286	0.000579389
sp|O60508|PRP17_HUMAN	CDC40	CDC40;EHB3;FLJ10564;PRP17;PRPF17	24.1434	23.6417	23.9712	24.0398	24.4759	24.7107	24.0025	24.4465	23.8267	24.3832	23.6149	24.0061	23.7756	23.7105	24.7016	24.5965	24.7652	24.5407	24.4847	23.8978	22.9587	22.9603	22.6507	24.4578	-0.255478	0.487518	-1.1118	0.0168222	-0.457614	0.173078	-0.249668	0.463615	1.27408	0.000518917
sp|O60512|B4GT3_HUMAN;sp|O60512-2|B4GT3_HUMAN	B4GALT3	B4GALT3;beta4Gal-T3	22.6108	22.2916	22.3239	22.2938	22.6692	22.3918	21.4838	23.025	22.5176	23.2162	23.0068	23.4363	22.6916	22.9024	22.4306	22.6729	22.9195	22.4729	22.2673	23.2285	22.7824	23.1269	22.5801	22.7435	0.248482	0.226561	0.289753	0.0443246	-0.0214461		0.388143	0.119392	0
sp|O60513|B4GT4_HUMAN	B4GALT4	B4GALT4;beta4Gal-T4	26.242	26.503	26.0162	26.0186	25.5548	25.0421	25.9223	25.5629	26.1393	26.0738	25.9898	25.775	25.7761	26.1977	26.0661	26.2336	26.133	26.1948	26.2286	26.2246	26.1787	26.0125	25.801	26.2092	0.49351	0.000521621	0.444328	0.00169758	0.565104	8.059e-05	0		0.0987131	0.498628
sp|O60518|RNBP6_HUMAN	RANBP6	RANBP6;	24.6046	25.1858	24.9941	25.2003	25.0256	24.5819	24.6222	24.8231	24.8063	24.8546	24.8193	24.8303	24.7114	24.5213	24.8635	24.961	25.4064	25.2359	25.5227	24.9254	24.9308	25.1055	24.6633	24.7449	0		0.0677106	0.461422	0.164412	0.0602821	0		0.370464	0.00812224
sp|O60524-4|NEMF_HUMAN;sp|O60524-5|NEMF_HUMAN;sp|O60524-3|NEMF_HUMAN;sp|O60524|NEMF_HUMAN	NEMF	NEMF;FLJ10051;NY-CO-1;SDCCAG1	27.222	26.8106	26.9292	26.5604	26.3785	26.277	26.7516	26.8116	26.6357	26.9114	26.7107	26.8336	26.554	26.7228	26.215	26.661	26.6309	26.3515	26.6977	26.3791	26.4275	26.7753	26.5443	26.6027	0		0		0		0		0
sp|O60547-2|GMDS_HUMAN;sp|O60547|GMDS_HUMAN	GMDS	GMDS;GMD;SDR3E1	27.444	27.6453	27.3261	27.7891	27.7622	27.764	27.7332	27.5529	27.7362	27.5076	27.9006	27.5699	27.6216	27.8683	27.6125	27.774	27.7781	27.8307	27.926	27.7279	27.7646	27.4909	27.6084	27.693	0		0		0		0		0
sp|O60551|NMT2_HUMAN	NMT2	NMT2;	24.0975	24.2559	24.0203	24.3899	23.8186	24.3117	22.43	22.4165	24.2601	24.0155	24.6127	24.1421	24.0411	24.4227	24.8921	24.2753	24.3997	24.1265	23.5987	24.2059	24.5021	23.9867	24.1767	24.2874	1.01563	0.000280924	0.65833	0.00240745	0.691158	0.00674625	0		-0.0019757
sp|O60563|CCNT1_HUMAN	CCNT1	CCNT1;CCNT;CYCT1;HIVE1	27.0511	26.789	26.8182	26.556	26.8599	26.9038	26.6537	26.9246	26.5356	26.3281	26.4629	26.4202	26.3414	27.0138	26.7457	26.6213	26.6313	26.3389	26.6656	26.6307	26.4884	26.5343	26.5617	26.755	-0.103828	0.186125	-0.177326	0.00370617	0		-0.235722	0.0252684	0
sp|O60568|PLOD3_HUMAN	PLOD3	PLOD3;LH3	29.672	29.4747	29.3644	29.5812	29.8149	29.9181	29.5664	29.5986	29.7346	29.6218	29.8297	29.703	29.5514	29.7917	29.9247	29.8089	29.7161	29.6803	29.8749	29.8936	29.9454	29.9478	29.8743	29.8491	0		0.0891323	0.0666681	-0.189142	0.00177552	0		-0.0113133
sp|O60573-2|IF4E2_HUMAN;sp|O60573|IF4E2_HUMAN	EIF4E2	EIF4E2;4EHP;EIF4EL3;IF4e	27.3615	27.2602	26.846	27.2373	27.7125	27.8138	26.8901	26.7733	23.6525	27.6276	21.4555	26.2438	26.1134	24.1088	27.4513	26.9265	22.9004	27.3494	27.0034	21.5667	26.8785	21.2293	23.8277	27.1288	0		-0.483485	0.0734634	0		0		0
sp|O60583-2|CCNT2_HUMAN;sp|O60583|CCNT2_HUMAN	CCNT2	CCNT2;	24.1053	23.9687	21.0239	23.2115	24.6422	24.4819	24.7226	25.2662	23.6388	24.0402	22.5088	23.1984	24.2714	24.1669	24.1911	23.6474	23.1247	22.6367	22.5294	22.8729	23.9131	22.4347	23.3618	24.7771	-0.868826	0.147976	-1.20211	0.0203461	-1.83882	0.000935296	-0.837549	0.130986	-0.785606	0.174143
sp|O60610|DIAP1_HUMAN;sp|O60610-2|DIAP1_HUMAN;sp|O60610-3|DIAP1_HUMAN	DIAPH1	DIAPH1;DFNA1;hDIA1;LFHL1	31.3607	31.4045	31.3356	31.3937	31.5499	31.5275	31.5553	31.5392	31.184	31.1652	31.1662	31.0584	31.4008	31.3746	31.2432	31.2927	31.0699	31.1269	31.2059	31.1952	31.3385	31.3049	31.3974	31.4244	-0.239169	1.31843e-08	-0.171218	2.07937e-06	-0.166679	6.0907e-06	-0.216645	2.29137e-08	-0.215662	9.47327e-08
sp|O60613|SEP15_HUMAN	SELENOF	SELENOF;SEP15	25.0293	24.7257	25.3855	20.6497	25.3549	24.5407	24.5498	24.822	24.898	25.2194	24.7642	24.832	24.8634	24.974	25.1611	24.9847	24.9296	25.4922	25.0096	25.098	24.9932	25.1166	25.1984	25.3025	0		0		0		0		0
sp|O60635|TSN1_HUMAN	TSPAN1	TSPAN1;NET-1;TSPAN-1	22.9339	25.0447	23.5614	24.0439	24.3113	24.3841	23.3121	24.4607	24.5502	22.5029	22.9274	23.2064	24.8269	22.4309	23.0943	22.6288	23.0932	22.857	23.2598	23.4374	22.4893	22.791	22.4613	23.9951	0		0		0		0		0
sp|O60645|EXOC3_HUMAN	EXOC3	EXOC3;SEC6L1;Sec6p	28.2863	28.4037	28.3733	28.2664	28.081	28.123	28.1993	28.3299	28.3398	28.2823	28.2734	28.0014	28.3173	28.27	28.2858	28.2785	28.2628	28.231	28.2694	28.1345	27.9661	27.9433	27.8521	28.2426	0.0925761	0.184748	-0.166484	0.026095	0.134198	0.0619631	-0.0388609	0.44153	0.214525	0.00566227
sp|O60664-4|PLIN3_HUMAN;sp|O60664|PLIN3_HUMAN;sp|O60664-3|PLIN3_HUMAN;sp|O60664-2|PLIN3_HUMAN	PLIN3	PLIN3;M6PRBP1;PP17;TIP47	32.3669	32.4094	32.3545	32.5556	32.4609	32.1335	32.3009	32.368	32.3499	32.5479	32.4308	32.5441	32.5139	32.4571	32.4998	32.3389	32.5023	32.8328	32.629	32.6548	32.5026	32.3156	32.4814	32.2349	0.0523586	0.0934198	0		0		0		0.236081	2.06569e-05
sp|O60674|JAK2_HUMAN	JAK2	JAK2;JTK10	23.2961	23.6677	24.2575	21.9538	21.1942	23.3385	23.4284	23.2227	21.7357	22.1716	23.7586	22.4518	22.6421	22.6141	22.2397	23.1769	23.3523	23.0165	23.1849	23.1461	23.6448	22.5662	23.5692	23.1367	0		0		0		0		0
sp|O60678|ANM3_HUMAN	PRMT3	PRMT3;HRMT1L3	25.6938	26.2266	25.2724	25.7223	25.4939	25.0659	26.0425	25.5402	24.9696	25.1679	25.0204	25.0986	25.5442	25.4684	25.2467	25.1542	25.3468	25.2978	25.4661	25.593	25.4517	25.2734	23.404	25.3917	0		0		0		0		0
sp|O60684|IMA7_HUMAN;sp|O15131|IMA6_HUMAN	KPNA5;KPNA6	KPNA5;KPNA6;IPOA6;SRP6;FLJ11249;IPOA7;KPNA7;MGC17918	29.8142	29.6039	29.4337	29.3924	29.1238	29.6301	29.0278	29.3548	29.4495	29.1107	29.5511	29.5513	29.3854	29.3578	29.4056	29.4822	29.1051	29.2711	29.388	29.0877	29.153	29.0572	29.2248	29.1625	0		-0.143364	0.0216979	0.0843478	0.0985794	0		0
sp|O60687|SRPX2_HUMAN	SRPX2	SRPX2;SRPUL	21.8375	21.5033	22.4852	22.8853	22.6088	22.7488	24.7292	21.7551	23.35	21.96	22.1101	22.1017	24.9444	23.138	25.4869	25.3598	24.8947	23.3052	23.4998	23.7504	26.1106	24.8985	25.5682	25.6953	1.92339	0.00501708	2.46232	3.41102e-05	-0.771473	0.215485	-2.34335	0.00021434	-1.87614	0.00415729
sp|O60701|UGDH_HUMAN;sp|O60701-2|UGDH_HUMAN;sp|O60701-3|UGDH_HUMAN	UGDH	UGDH;	30.36	30.1715	30.1206	30.2144	30.5331	30.3433	30.2762	30.3355	30.2294	30.1375	30.2461	30.2978	30.258	30.4589	30.4396	30.3845	30.3974	30.4332	30.4297	30.2613	30.2792	30.5128	30.545	30.5635	0		0.0482928	0.382145	-0.128887	0.00451208	-0.118895	0.0102257	-0.0114929
sp|O60711|LPXN_HUMAN;sp|O60711-2|LPXN_HUMAN	LPXN	LPXN;LDPL	28.9942	29.1105	28.9377	28.9911	29.8301	29.5368	29.3296	29.3642	28.7127	29.0646	28.9132	28.9259	29.1642	29.3451	29.0465	29.1171	28.4675	28.5731	28.7249	29.0421	29.2038	28.7424	29.4206	28.9322	-0.39416	0.0158199	-0.437058	0.00187816	-0.505247	0.00045099	-0.303165	0.0439034	-0.355159	0.023644
sp|O60716|CTND1_HUMAN;sp|O60716-2|CTND1_HUMAN;sp|O60716-11|CTND1_HUMAN;sp|O60716-3|CTND1_HUMAN;sp|O60716-5|CTND1_HUMAN;sp|O60716-10|CTND1_HUMAN;sp|O60716-9|CTND1_HUMAN;sp|O60716-13|CTND1_HUMAN;sp|O60716-19|CTND1_HUMAN;sp|O60716-18|CTND1_HUMAN;sp|O60716-17|CTND1_HUMAN;sp|O60716-21|CTND1_HUMAN;sp|O60716-7|CTND1_HUMAN;sp|O60716-12|CTND1_HUMAN;sp|O60716-14|CTND1_HUMAN;sp|O60716-6|CTND1_HUMAN;sp|O6071…	CTNND1	CTNND1;CTNND;KIAA0384;p120;p120cas;p120ctn	33.1062	33.0764	33.0804	33.0549	32.8225	32.8549	32.9568	32.968	33.0779	33.0795	33.0149	33.0518	32.9827	33.0871	33.0549	32.9804	33.2352	33.0498	33.1193	33.1513	33.0297	33.1065	33.028	33.0478	0.141347	0.00116637	0.148533	7.26117e-05	0.175314	4.88149e-06	0.0404157	0.310021	0.0776846	0.0625342
sp|O60725|ICMT_HUMAN	ICMT	ICMT;HSTE14;PCCMT;PPMT	24.5874	24.8347	24.5461	24.7521	24.4259	24.5094	24.7789	24.5252	24.8511	24.7483	24.673	24.8012	24.8643	24.9724	24.6272	24.5663	25.7336	25.5766	25.7593	22.9349	25.4014	25.2224	25.4792	25.4854	0		0.262803	0.0455685	0		0		0
sp|O60749|SNX2_HUMAN;sp|O60749-2|SNX2_HUMAN	SNX2	SNX2;	28.6371	28.8205	28.6885	28.5592	28.5155	28.6311	28.5365	28.6405	28.8127	28.4893	28.7352	28.6122	28.5008	28.5621	28.4652	28.7093	28.752	28.5981	28.7324	28.4572	28.5634	28.6803	28.6236	28.8031	0		0		0		0		0
sp|O60762|DPM1_HUMAN	DPM1	DPM1;CDGIE;MPDS	27.6493	28.1736	27.8657	28.0153	27.6658	27.6322	27.716	27.513	27.4668	27.5976	26.9444	26.9087	27.8464	28.1277	27.6122	27.1149	27.4402	27.0237	27.3094	27.4794	27.1958	26.7095	27.8167	28.2331	0		-0.152982	0.364597	0.222758	0.256087	-0.319507	0.0655657	-0.054972	0.560919
sp|O60763-2|USO1_HUMAN	USO1	USO1;p115;TAP;VDP	30.8169	30.8575	30.7384	30.7333	31.1275	31.0309	31.0871	31.0526	30.7126	30.7897	30.7859	30.6855	30.8741	31.0694	30.971	31.1582	30.9915	30.7794	30.8314	30.8123	30.9033	30.899	31.0121	30.9839	-0.0686622	0.246801	-0.123542	0.0191718	-0.289141	3.90059e-05	-0.294062	2.9726e-07	-0.0928519	0.117272
sp|O60763|USO1_HUMAN	USO1	USO1;p115;TAP;VDP	22.7467	22.7853	22.4455	23.7429	23.2273	23.5028	22.2424	22.3629	23.1275	22.9409	22.7418	22.7893	23.6057	23.5167	23.7152	23.5069	21.9338	22.3288	24.135	22.2745	22.0974	23.2874	23.5892	21.3287	0.409273	0.100101	-0.193526	0.437422	0		-0.178005	0.181181	0
sp|O60783|RT14_HUMAN	MRPS14	MRPS14;HSMRPS14	26.7888	26.2999	26.1686	26.5033	26.0917	26.7825	26.5525	26.2642	25.7125	26.5824	26.2381	26.1087	26.2427	25.9777	25.9319	26.3629	26.2866	25.8131	26.3497	26.1759	26.3677	26.0343	26.2491	26.0749	-0.238657	0.0221735	-0.177636	0.0342633	0		0		0
sp|O60784|TOM1_HUMAN;sp|O60784-4|TOM1_HUMAN;sp|O60784-2|TOM1_HUMAN;sp|O60784-3|TOM1_HUMAN	TOM1	TOM1;	29.5119	29.6005	29.7603	29.6943	29.4458	29.3993	29.4359	29.2404	29.5973	29.7774	29.6784	29.7633	29.7743	29.6809	29.6702	29.6777	29.6509	29.539	29.4732	29.6196	29.4028	29.3858	29.365	29.3877	0.349447	9.20774e-19	0		0.251027	2.11297e-09	0.0261317		0.182847	2.05204e-05
sp|O60825|F262_HUMAN;sp|O60825-2|F262_HUMAN	PFKFB2	PFKFB2;	27.1288	27.3866	27.1981	27.0469	27.1551	27.1464	27.0634	27.2981	27.7108	26.3723	27.5821	27.6571	26.9	27.8025	27.0347	27.2802	27.5406	28.0348	27.5384	27.4811	27.2869	26.9796	27.3055	26.9588	0		0		0		0		0.143606	0.016735
sp|O60826|CCD22_HUMAN	CCDC22	CCDC22;CXorf37;JM1	28.5893	28.1847	28.2167	28.218	27.6765	27.6867	28.1569	28.2798	27.9537	28.1204	28.1456	27.8399	27.9654	28.4236	28.1037	28.2686	28.0819	27.755	27.5941	27.8608	28.2206	28.3169	28.2702	28.0201	0		0		0.126832	0.121672	0		-0.201453	0.0357592
sp|O60828-5|PQBP1_HUMAN;sp|O60828-2|PQBP1_HUMAN;sp|O60828|PQBP1_HUMAN;sp|O60828-4|PQBP1_HUMAN	PQBP1	PQBP1;MRX2;MRX55;MRXS3;MRXS8;RENS1;SHS	26.7554	26.7426	26.8364	26.4969	26.4286	26.8802	26.5126	26.5516	26.391	26.427	26.5013	26.1695	26.5185	26.7582	26.4931	26.3465	26.4587	26.2066	26.6713	26.5828	25.8594	25.3971	25.3969	26.2643	-0.0448048	0.71924	-0.794988	0.039339	0.120753	0.377015	-0.165824	0.250615	0.784629	6.82533e-06
sp|O60830|TI17B_HUMAN;sp|O60830-2|TI17B_HUMAN	TIMM17B	TIMM17B;DXS9822;JM3	23.6299	21.5227	23.6272	23.3952	23.7435	24.1502	23.609	23.9706	24.1359	21.9618	23.3914	22.6396	23.4104	23.2757	23.4131	23.6452	23.3324	21.8359	23.5394	23.2582	22.5665	23.4552	23.2973	22.896	0		0		0		0		0
sp|O60831|PRAF2_HUMAN	PRAF2	PRAF2;JM4;Yip6a	23.7033	23.7407	23.7884	23.5203	23.5515	23.812	24.5268	22.8292	23.285	23.1304	22.8652	22.9463	22.7997	22.8464	22.9467	23.7217	24.0397	22.2923	22.1485	22.044	23.1332	23.2411	23.4061	23.4719	-0.479114	0.0405331	-0.241785	0.320797	0.00822429		0		-0.54776	0.12975
sp|O60832|DKC1_HUMAN;sp|O60832-2|DKC1_HUMAN	DKC1	DKC1;Cbf5;DKC;dyskerin;NAP57;NOLA4;XAP101	28.9858	28.9781	28.714	28.8007	28.9615	29.1442	29.1133	29.2572	29.016	29.0922	29.0278	28.9517	28.9837	28.9561	28.8264	28.9543	28.9648	28.693	28.8366	28.8265	28.6736	28.7217	29.0673	28.7949	-0.162765	0.0178883	-0.257561	1.21366e-05	-0.223216	0.0010118	0.0497413	0.330309	0
sp|O60841|IF2P_HUMAN	EIF5B	EIF5B;DKFZp434I036;FLJ10524;IF2;KIAA0741	31.4589	31.5008	31.4949	31.5827	31.403	31.4088	31.2852	31.2942	31.201	31.216	31.1361	31.2259	31.2904	31.2644	31.307	31.2936	31.3414	31.2194	31.3193	31.1864	31.1593	31.2447	31.3115	31.2713	-0.0531571	0.132541	-0.0717921	0.00781902	0.16257	5.05252e-05	-0.0932745	0.01153	0
sp|O60869|EDF1_HUMAN;sp|O60869-2|EDF1_HUMAN;sp|O60869-3|EDF1_HUMAN	EDF1	EDF1;CFAP280;EDF-1	30.0842	30.2116	30.4835	30.2488	29.8821	29.9142	29.8024	30.1287	29.7357	30.0398	29.8628	30.2477	30.2542	30.0989	30.1448	29.8325	30.1828	30.1715	30.0354	29.8371	30.1536	29.8566	29.9637	29.9979	0		0		0.183025	0.00414078	0		0
sp|O60879-2|DIAP2_HUMAN;sp|O60879-3|DIAP2_HUMAN;sp|O60879|DIAP2_HUMAN	DIAPH2	DIAPH2;DIA;DIA2;POF;POF2	27.391	27.8517	27.2104	27.5331	27.3969	27.1998	27.2559	27.0419	27.1425	26.8318	27.3741	26.8769	27.272	27.4392	27.4369	27.3957	26.9488	27.0559	26.7486	26.9571	26.9857	26.7584	27.1109	27.3322	0		-0.24333	0.00133786	0.145225	0.16391	-0.1767	0.0379257	-0.0245592
sp|O60884|DNJA2_HUMAN	DNAJA2	DNAJA2;CPR3;DNAJ;DNJ3;HIRIP4	30.1125	30.0524	30.0294	29.8499	30.1136	30.0968	30.1822	29.9522	29.8501	30.0017	29.8916	29.957	30.031	29.9428	29.8865	29.9262	29.8494	29.9036	29.9695	30.0891	29.7709	29.7302	29.7683	29.9532	-0.0719486	0.0202984	-0.145515	4.3064e-05	0		0		0.0675952	0.0205517
sp|O60885|BRD4_HUMAN;sp|O60885-2|BRD4_HUMAN;sp|O60885-3|BRD4_HUMAN	BRD4	BRD4;CAP;HUNK1;HUNKI;MCAP	25.8243	26.0608	27.1016	26.6909	26.8163	26.8218	26.1416	26.559	26.8974	26.3272	26.6294	26.2352	26.4021	26.7663	25.8531	25.8452	26.4928	26.3459	26.7667	26.9173	26.6733	26.7842	26.6137	26.8587	-0.0514861	0.461082	0.119149	0.342579	0		0		0
sp|O60888-3|CUTA_HUMAN;sp|O60888|CUTA_HUMAN;sp|O60888-2|CUTA_HUMAN	CUTA	CUTA;ACHAP;C6orf82	30.2364	30.8183	30.4125	30.406	31.3392	30.4169	31.4402	30.9778	29.8269	30.2172	30.0571	29.9021	30.6952	30.4543	29.9913	30.3702	29.9331	30.2014	29.7759	29.8711	28.9404	28.8632	29.2942	29.4441	-0.735504	0.00155808	-1.83996	2.34055e-16	-0.551536	0.00674727	-0.448299	0.0362535	0.957731	1.68827e-05
sp|O60911|CATL2_HUMAN	CTSV	CTSV;CTSL2;CTSU	25.1351	25.6725	26.9705	26.3538	23.9927	25.6048	26.71	26.3794	26.3335	26.1914	26.1454	26.1676	27.489	26.7294	26.5666	25.6675	26.753	25.7263	25.5375	25.4115	25.8435	25.6224	23.6167	25.567	0.512119	0.142262	-0.17817	0.510247	0		0		0
sp|O60925|PFD1_HUMAN	PFDN1	PFDN1;PFD1	27.3532	27.0868	27.5674	27.8918	26.8939	27.3009	27.5484	27.5549	27.8559	27.5157	27.6436	27.661	27.8324	28.2459	27.5016	27.4253	27.896	27.6371	27.5779	27.3789	27.4185	27.4635	27.4109	27.338	0.204198	0.0103393	0		0		0		0.033264	0.158495
sp|O60927|PP1RB_HUMAN	PPP1R11	PPP1R11;CFAP255;HCG-V;HCGV;TCTE5;Tctex5	24.6139	25.0526	25.0392	24.9954	25.2664	25.3386	25.4651	25.3343	25.1953	24.5378	25.1967	22.1931	25.1247	25.5792	22.7511	24.6147	22.5204	23.6261	23.6846	22.7312	25.3191	25.0112	24.6937	25.3798	-0.466976	0.216557	0		0		-0.152166	0.572006	-1.71709	6.45492e-05
sp|O60934|NBN_HUMAN	NBN	NBN;ARTN;AT-V1;AT-V2;ATV;NBS;NBS1	24.9743	23.9151	23.8088	24.3995	23.4319	24.4994	23.9473	23.8167	24.1875	23.7655	24.5236	23.9817	23.4408	23.8545	23.7548	23.8366	22.0812	22.7245	23.8447	22.9845	22.7123	23.3815	23.0337	23.7339	0		-0.656161	1.04316e-05	0		0		0
sp|O60936|NOL3_HUMAN;sp|O60936-3|NOL3_HUMAN	NOL3	NOL3;ARC;CARD2;MYP;NOP30	27.7043	27.5954	27.4784	27.3268	27.2374	27.5124	27.5306	27.7309	27.0589	27.4479	27.6105	27.29	27.511	27.213	26.9455	27.431	27.3141	27.1048	27.0287	27.0018	26.9494	26.9015	27.1812	26.9944	-0.127655	0.037409	-0.347924	4.69912e-06	0.0135494		0		0
sp|O60942-4|MCE1_HUMAN;sp|O60942-2|MCE1_HUMAN;sp|O60942|MCE1_HUMAN	RNGTT	RNGTT;hCAP;HCE;HCE1	23.5734	22.6413	23.2745	22.5781	22.1464	23.6183	22.9737	22.5217	23.1225	24.2147	24.4978	22.7472	22.9856	23.2874	22.4917	23.6822	22.0155	22.2482	21.0351	23.6893	23.4635	23.1871	21.1401	22.218	0		0		0		0		0
sp|O75027-3|ABCB7_HUMAN;sp|O75027|ABCB7_HUMAN;sp|O75027-2|ABCB7_HUMAN	ABCB7	ABCB7;ABC7;ASAT;Atm1p;EST140535	25.6639	25.8065	25.1956	25.4284	25.5585	25.4376	25.1732	25.5136	25.6381	25.521	25.7967	25.63	25.6162	25.7592	25.7555	25.577	25.9177	25.5138	26.1824	25.6806	25.4458	25.802	25.7368	26.0106	0.139279	0.0676143	0.232238	0.00259101	0		0		0.000317957
sp|O75038-3|PLCH2_HUMAN;sp|O75038|PLCH2_HUMAN	PLCH2	PLCH2;KIAA0450;PLC-eta2;PLCeta2;PLCL4;RP3-395M20.1	27.9148	27.4773	27.8551	27.9489	28.3476	28.6569	28.2168	28.446	27.704	27.4927	27.7123	27.5941	27.5343	28.3823	27.7376	27.9634	27.735	27.3743	27.731	27.5511	28.0001	27.8523	27.9831	27.7324	-0.569914	0.000747149	-0.501401	0.000558645	-0.603473	4.95118e-05	-0.339555	0.0293464	-0.282859	0.0814418
sp|O75044|SRGP2_HUMAN	SRGAP2	SRGAP2;SRGAP3;ARHGAP34;FNBP2;KIAA0456;SRGAP2A	29.1533	28.5777	28.9765	28.6894	28.5034	28.8897	28.6921	28.5982	28.4781	28.787	28.5725	28.3908	28.4261	28.775	28.556	28.8445	29.039	28.5035	28.645	28.8421	28.4525	28.5194	28.6102	28.6873	0		0		0		0		0
sp|O75051|PLXA2_HUMAN	PLXNA2	PLXNA2;FLJ11751;FLJ30634;KIAA0463;OCT;PLXN2	26.2893	26.7111	27.1126	27.3509	26.7382	26.968	26.6885	26.3037	26.2565	26.3015	26.4479	26.5857	27.3505	26.6034	26.5016	26.7378	26.6126	26.7543	26.1265	26.0172	26.4465	26.3554	26.8165	26.6981	0		0		0		0		0
sp|O75054|IGSF3_HUMAN;sp|O75054-2|IGSF3_HUMAN	IGSF3	IGSF3;EWI-3;MGC117164;V8	27.561	27.7137	27.6275	27.7914	27.4775	27.7119	27.3625	27.5828	27.3598	27.0826	27.2231	27.2459	26.7231	26.9317	26.8302	26.8016	26.4944	26.3616	26.5955	26.6489	26.7727	26.5871	26.7498	26.318	-0.751435	8.29862e-13	-0.887946	1.27276e-29	0.140149	0.157247	0.325678	0.00030146	-0.0200415
sp|O75063|XYLK_HUMAN	FAM20B	FAM20B;GXK1;KIAA0475	21.7984	24.1041	22.3213	21.5084	22.2857	23.6246	23.6695	22.8524	24.9976	24.7244	22.5579	23.3509	22.6715	25.2756	21.96	22.688	24.7779	25.1627	25.3895	25.6513	26.1719	26.0603	25.5602	25.2985	0		1.7063	4.89852e-06	-0.260492	0.107566	0		0
sp|O75071|EFC14_HUMAN	EFCAB14	EFCAB14;KIAA0494	24.3138	23.9769	23.7306	23.9807	24.2105	24.2515	24.8605	24.3419	22.4012	24.331	21.9889	22.6582	21.7636	23.6173	23.2151	23.5315	22.3745	22.2239	22.189	23.9837	23.8534	24.1493	23.7867	24.0551	-1.54428	0.0190432	-0.398057	0.376639	-0.37609	0.39635	-0.250656	0.611417	-1.29644	0.0164621
sp|O75083|WDR1_HUMAN;sp|O75083-3|WDR1_HUMAN	WDR1	WDR1;	34.3854	34.2451	34.4625	34.2369	34.1539	34.0554	33.982	34.0739	34.2791	34.3335	34.3148	34.4015	34.362	34.3751	34.2738	34.3152	34.2128	34.3266	34.4267	34.3791	34.253	34.3104	34.1865	34.2396	0.299749	2.80212e-09	0.177794	0.000396158	0.266702	2.16804e-07	0.0232293		0.0805881	0.147625
sp|O75110|ATP9A_HUMAN;sp|O75110-2|ATP9A_HUMAN	ATP9A	ATP9A;ATPIIA;KIAA0611	25.6978	25.9134	25.4422	25.2411	25.4438	25.169	25.6246	25.3087	25.5023	25.4924	25.5965	25.2009	25.3618	25.5534	25.414	25.9276	25.4743	25.2971	25.7244	25.5382	25.6004	25.6551	25.2786	25.8639	0		0		0		0		0
sp|O75113|N4BP1_HUMAN	N4BP1	N4BP1;	27.4517	26.9831	27.4887	27.2201	27.2761	27.5018	27.4214	27.6326	27.0771	27.2942	26.9788	27.0369	27.1069	27.569	27.0744	27.0974	26.9483	26.9011	27.0351	26.817	27.0027	26.6136	26.8644	27.0588	-0.0792851	0.183904	-0.337202	1.17753e-05	0		-0.0567168	0.340593	0
sp|O75116|ROCK2_HUMAN	ROCK2	ROCK2;	28.2249	28.4507	28.3268	28.4228	28.3922	28.5747	28.4181	28.4995	28.1625	28.3345	28.0863	28.1164	28.2474	28.2536	28.4131	28.3926	28.6348	28.3516	28.49	28.3275	28.501	28.1978	28.4285	28.4041	-0.0955187	0.10413	0		-0.0278879	0.267959	-0.13943	0.0504714	0.00928345
sp|O75122-3|CLAP2_HUMAN;sp|O75122|CLAP2_HUMAN	CLASP2	CLASP2;KIAA0627	27.4146	27.53	27.2275	27.3455	27.6517	27.5851	27.6049	27.5313	27.5056	27.2366	27.4415	27.5107	27.5572	27.7246	27.6599	27.4363	27.5301	27.5526	27.6165	27.6738	27.6134	27.6435	27.7223	27.7749	0		0.0800234	0.137169	-0.216581	0.000187303	-0.181938	0.003208	-0.0889692	0.165861
sp|O75128-6|COBL_HUMAN;sp|O75128-3|COBL_HUMAN;sp|O75128|COBL_HUMAN;sp|O75128-7|COBL_HUMAN;sp|O75128-2|COBL_HUMAN	COBL	COBL;KIAA0633	24.4193	24.2828	24.6055	23.0489	22.5948	22.72	24.097	24.4192	24.5472	24.3435	24.5286	24.6918	24.5029	24.4106	24.3353	22.3687	24.9011	25.1537	21.7961	24.7565	24.3859	24.5657	22.9613	24.2899	0		0		0		0		0
sp|O75131|CPNE3_HUMAN	CPNE3	CPNE3;	29.9727	29.8673	29.8052	30.0583	30.0242	29.9865	29.8366	29.7911	29.7453	29.7657	29.7385	29.8118	29.8642	29.8577	30.0048	29.8093	29.7708	29.7383	29.7437	29.7443	29.6715	29.8332	29.9199	29.8338	-0.00830953		-0.0805748	0.0735516	0.0112523		-0.110959	0.00724923	-0.0423866	0.367644
sp|O75143-4|ATG13_HUMAN;sp|O75143-3|ATG13_HUMAN;sp|O75143-2|ATG13_HUMAN;sp|O75143|ATG13_HUMAN;sp|O75143-5|ATG13_HUMAN	ATG13	ATG13;KIAA0652	24.7812	24.5256	24.7123	24.3156	25.1895	25.0196	24.8945	24.5976	24.8928	25.0113	23.5326	24.9417	24.6175	24.7671	24.6018	24.6793	24.5988	24.7562	24.9784	24.9218	24.0964	21.7157	21.3494	24.7203	0		-1.43073	3.60762e-05	0		0		1.66492	0.000359087
sp|O75146|HIP1R_HUMAN;sp|O75146-2|HIP1R_HUMAN	HIP1R	HIP1R;FLJ14000;HIP12;HIP3;ILWEQ;KIAA0655	29.378	29.5772	29.6507	29.5499	29.6662	29.311	29.5157	29.3798	29.8674	29.8053	29.6288	29.7466	29.6023	29.5904	29.7273	29.5791	29.8348	29.9223	29.8822	29.7878	29.6017	29.7442	29.5458	29.9072	0.185726	0.0475827	0.232737	0.00974096	0.0828027	0.307468	0.156726	0.0699339	0.149463	0.0973233
sp|O75150|BRE1B_HUMAN;sp|O75150-4|BRE1B_HUMAN;sp|O75150-3|BRE1B_HUMAN	RNF40	RNF40;BRE1B;KIAA0661;RBP95;STARING	27.2821	27.1245	27.558	27.4821	27.2202	27.1917	27.3412	27.0675	26.7982	27.0022	26.8785	27.0735	26.9297	27.0063	26.7203	26.8757	27.6186	27.1476	27.2979	27.4083	27.0199	27.3964	27.0727	26.9616	-0.283403	0.00252242	0		0.170808	0.0327639	0		0.172781	0.0372748
sp|O75152|ZC11A_HUMAN	ZC3H11A	ZC3H11A;KIAA0663;ZC3HDC11A	28.3967	28.4126	28.4949	29.0333	28.7382	27.8322	29.5311	27.137	29.4584	29.2846	30.2672	28.5732	27.7954	28.267	27.5083	28.7693	28.7221	29.237	27.9746	29.263	28.5532	28.6307	27.8879	28.8881	0		0.00950356		0		0.608196	0.0121546	0
sp|O75153|CLU_HUMAN	CLUH;CLU	CLUH;CLU;APOJ;CLI;CLU1;CLU2;KUB1;SGP-2;SP-40;TRPM-2;KIAA0664	29.1198	29.2409	29.2302	29.1437	29.1501	29.0035	29.0532	29.0109	28.9681	29.0923	29.0568	28.9693	29.0916	28.8414	28.7941	29.111	28.9072	28.9089	29.0386	28.9678	28.7812	28.931	28.8452	28.8152	-0.00942124		-0.0986998	0.00873957	0.135791	0.000833452	0		0.0109242
sp|O75157-2|T22D2_HUMAN;sp|O75157|T22D2_HUMAN	TSC22D2	TSC22D2;KIAA0669;TILZ4a;TILZ4b;TILZ4c	28.1693	27.9862	27.6759	27.7958	27.8804	28.2585	28.2859	27.9406	28.2266	28.9964	28.5432	28.584	28.6007	28.1163	28.3608	28.6513	28.6252	28.3827	28.6106	28.5264	28.6991	28.4611	28.7248	28.7032	0.351053	0.0450389	0.513146	0.0090391	-0.216479	0.16376	0.209475	0.191115	-0.140072	0.388551
sp|O75165|DJC13_HUMAN	DNAJC13	DNAJC13;KIAA0678;RME8	28.6161	28.432	28.5006	28.2946	28.5009	28.6102	28.4665	28.6007	28.5196	28.4196	28.4252	28.4464	28.4514	28.4424	28.4968	28.6236	28.0363	28.1547	28.2415	28.0805	28.2946	28.36	28.2883	28.3731	0		-0.152512	0.00114444	0		0		-0.157597	0.00264117
sp|O75170-6|PP6R2_HUMAN;sp|O75170-2|PP6R2_HUMAN;sp|O75170-4|PP6R2_HUMAN;sp|O75170-3|PP6R2_HUMAN;sp|O75170-5|PP6R2_HUMAN;sp|O75170|PP6R2_HUMAN	PPP6R2	PPP6R2;dJ579N16.1;KIAA0685;SAP190;SAPS2	33.2685	33.4239	33.5022	33.2978	33.4125	33.3981	33.6214	33.5607	33.4526	33.762	33.4296	33.5655	33.7871	33.5103	33.6135	33.5901	33.6431	33.5518	33.5382	33.5522	33.6512	33.5688	33.5101	33.6487	0.0683467	0.12171	0.0501039	0.154781	-0.111231	0.15717	0		0
sp|O75175|CNOT3_HUMAN	CNOT3	CNOT3;KIAA0691;LENG2;NOT3;NOT3H	25.7909	25.5655	26.0158	26.0732	25.8448	25.7728	25.2507	25.2333	25.648	25.9233	25.7062	25.9935	25.9061	25.9192	26.1803	26.0642	25.8744	25.6573	25.6608	25.2339	25.6093	25.8355	25.8597	26.0754	0.0931336	0.0374365	0		0		0		0
sp|O75179-2|ANR17_HUMAN;sp|O75179|ANR17_HUMAN;sp|O75179-6|ANR17_HUMAN;sp|O75179-7|ANR17_HUMAN;sp|O75179-4|ANR17_HUMAN	ANKRD17	ANKRD17;FLJ22206;GTAR;KIAA0697;MASK2;NY-BR-16	27.5429	27.156	27.1336	27.4911	27.2476	27.4999	27.1119	27.0639	26.9636	26.8997	27.038	26.9938	26.8563	27.3601	27.1906	27.0117	27.0584	27.2114	27.3031	27.2329	27.316	26.8576	27.2075	27.1913	-0.0887054	0.394685	0		0.0832541	0.226651	-0.102011	0.253043	0
sp|O75182-2|SIN3B_HUMAN;sp|O75182|SIN3B_HUMAN	SIN3B	SIN3B;KIAA0700	25.4463	22.9723	23.7191	21.729	22.8085	21.8933	22.9077	22.4633	22.1328	22.9864	23.2904	23.2473	22.8063	22.3768	23.0655	24.1843	22.5012	21.4302	23.5979	21.879	23.0567	22.7997	23.9284	24.4681	0		0		0		0		0
sp|O75190-3|DNJB6_HUMAN;sp|O75190|DNJB6_HUMAN;sp|O75190-2|DNJB6_HUMAN;sp|O75190-4|DNJB6_HUMAN	DNAJB6	DNAJB6;LGMD1D;MRJ	28.3887	28.24	28.561	28.7738	28.1947	28.3136	28.3841	27.9774	28.6265	28.8187	28.5862	28.8685	28.741	28.3166	28.5029	28.4906	28.6657	28.831	28.5972	28.6097	28.4231	28.5198	28.4082	28.3197	0.339132	0.00681815	0.201123	0.0608363	0.283895	0.00990258	0.255965	0.0264595	0.260393	0.0303387
sp|O75191-2|XYLB_HUMAN;sp|O75191|XYLB_HUMAN	XYLB	XYLB;FLJ10343;FLJ12539	24.5066	26.6776	26.1753	26.5216	26.8585	26.2843	26.9464	28.559	26.3135	22.1279	26.0026	26.3664	26.547	25.924	26.7698	25.167	26.4037	23.2433	25.0546	23.9301	26.5979	25.6242	26.2785	26.6832	0		0		0		-0.503029	0.0777416	-1.06603	0.0110164
sp|O75208|COQ9_HUMAN;sp|O75208-2|COQ9_HUMAN	COQ9	COQ9;C16orf49;DKFZP434K046	26.4287	25.0001	25.4544	25.2776	25.6491	26.0676	25.7109	26.2415	25.4755	26.0274	25.3686	23.6124	25.3224	26.2536	26.0665	25.8077	22.7398	24.0991	25.6185	22.2026	25.7093	25.2363	25.9846	25.7825	0		-0.0148278		0		-0.342956	0.17256	-1.85166	6.56253e-06
sp|O75223|GGCT_HUMAN	GGCT	GGCT;C7orf24;CRF21;GCTG;Ggc;MGC3077	26.1112	26.303	26.4769	26.7062	26.6902	26.3806	26.7618	26.5148	26.5882	26.9613	26.6323	26.8638	26.3516	26.4212	27.1992	26.1351	27.0638	27.0106	26.3432	26.6926	26.6843	26.4127	26.0759	26.5767	0		0		0		0		0
sp|O75251-2|NDUS7_HUMAN;sp|O75251|NDUS7_HUMAN	NDUFS7	NDUFS7;CI-20;FLJ45860;FLJ46880;PSST	23.6195	22.3938	22.5372	23.4103	23.3701	23.0247	23.7873	23.7778	23.3919	23.255	22.9712	23.1804	23.275	23.4119	23.6957	23.2881	22.3028	22.3628	22.6805	22.533	23.1514	22.6281	22.9917	22.4827	0		-0.592938	0.00154122	-0.411716	0.0163022	-0.193576	0.196411	-0.281835	0.212942
sp|O75306|NDUS2_HUMAN;sp|O75306-2|NDUS2_HUMAN	NDUFS2	NDUFS2;CI-49	29.9571	29.7683	29.9129	29.8595	29.6675	29.8564	29.7426	29.9068	29.9489	29.5283	29.7212	29.7238	29.6381	29.844	29.9568	29.9004	29.8268	29.984	29.8604	29.7817	29.8094	29.8668	29.6541	29.6756	0		0		0		0		0
sp|O75312|ZPR1_HUMAN	ZPR1	ZPR1;ZNF259	28.0544	27.8314	27.9667	28.0534	28.0274	27.676	27.5902	27.6857	27.8743	27.6372	27.6643	27.6302	27.4873	28.0213	27.9275	27.7645	27.9642	28.1099	28.1246	28.1054	27.7754	27.9071	27.9096	27.9437	0		0.0963157	0.237503	0.15692	0.0290527	-0.0627208	0.395355	0.160779	0.0828279
sp|O75319|DUS11_HUMAN	DUSP11	DUSP11;PIR1	24.1776	23.96	23.8064	24.1738	24.113	23.987	24.2802	23.9381	23.5311	23.7689	23.7664	23.5053	24.2613	23.5836	23.6173	23.7494	22.0131	23.406	22.9257	23.5614	23.0068	23.7904	23.6196	23.7233	-0.256033	0.271334	-0.48884	0.0230441	0		-0.173893	0.481001	-0.523623	0.0559168
sp|O75323|NIPS2_HUMAN;sp|O75323-2|NIPS2_HUMAN	NIPSNAP2	NIPSNAP2;GBAS	28.3956	28.2641	28.2733	28.5759	28.8349	28.817	28.9639	29.0696	28.4658	27.9718	28.5805	28.6185	28.8656	28.5843	28.7793	28.4138	28.1797	28.9351	28.159	28.5033	28.7875	28.9568	28.7733	28.348	-0.254652	0.1831	-0.173084	0.28647	-0.509502	0.00779726	-0.29273	0.111506	-0.25784	0.17803
sp|O75326-2|SEM7A_HUMAN;sp|O75326|SEM7A_HUMAN	SEMA7A	SEMA7A;CD108;H-Sema-L;SEMAL	26.8905	27.3183	27.1047	28.2051	27.5549	27.9104	28.5319	26.8747	27.9556	27.3649	27.644	27.5482	28.1111	27.714	27.5549	27.5192	27.9851	27.904	28.3583	28.5916	28.358	28.6436	27.6614	28.1164	0		0.428773	0.00984886	-0.134181	0.256545	0		0
sp|O75340|PDCD6_HUMAN;sp|O75340-2|PDCD6_HUMAN	PDCD6	PDCD6;ALG-2;PEF1B	29.3969	29.6575	29.3923	29.3338	29.4542	29.5549	29.5083	29.661	29.6419	29.5442	29.5262	29.6399	29.578	29.3526	29.5533	29.3464	29.5201	29.5145	29.5684	29.4351	29.5851	29.5524	29.6276	29.7599	0		0		0		0		0
sp|O75347|TBCA_HUMAN;sp|O75347-2|TBCA_HUMAN	TBCA	TBCA;	29.6322	29.7307	29.6242	29.6123	29.6739	29.668	29.5561	29.6323	29.8592	29.6534	29.7189	29.6905	29.5422	29.7198	29.812	29.7511	29.7943	29.8039	29.8709	29.7626	29.7749	29.7008	29.6945	29.8279	0.0475259	0.0562798	0.0870195	0.0234431	0		0.00756396		0.033419	0.348422
sp|O75348|VATG1_HUMAN	ATP6V1G1	ATP6V1G1;ATP6G;ATP6G1;ATP6GL;ATP6J;DKFZp547P234;Vma10	26.4017	26.7386	26.8242	26.4003	27.0831	26.8446	27.2855	26.7108	26.5311	27.2283	26.8958	26.7975	26.6795	26.5972	27.0808	26.9218	27.0632	26.7863	26.1983	26.744	27.0016	26.5653	26.4757	27.1859	0		0		0		0		0
sp|O75351|VPS4B_HUMAN	VPS4B	VPS4B;SKD1;SKD1B;VPS4-2	32.1185	32.2969	32.2651	32.3067	32.0233	31.9776	32.1028	31.9147	32.2909	32.1161	32.0892	32.2264	32.1673	32.2312	32.3774	32.1556	32.3761	32.3788	32.1829	32.2784	32.1633	32.1387	32.1218	32.2575	0.216976	0.000104764	0.140967	0.00612014	0.215397	5.34233e-05	-0.01684		0.124265	0.0463763
sp|O75352-2|MPU1_HUMAN;sp|O75352|MPU1_HUMAN	MPDU1	MPDU1;CDGIf;Lec35;PQLC5;SL15;SLC66A5	24.796	24.4131	24.4964	24.8359	24.808	24.5859	24.9271	24.7436	24.9131	24.9004	24.8998	25.3337	24.2163	25.0299	24.6951	24.4445	24.2971	24.3049	24.1475	23.834	24.7098	24.5062	24.5745	24.5487	0		-0.0930929	0.523322	0		0.287187	0.00745393	-0.362989	0.00814557
sp|O75355-2|ENTP3_HUMAN;sp|O75355|ENTP3_HUMAN	ENTPD3	ENTPD3;CD39L3;HB6;NTPDase-3	25.1186	25.1259	24.8376	25.5995	24.9627	25.0848	25.097	24.7433	25.2812	25.3627	24.701	25.1752	24.9013	25.0723	24.896	24.8518	24.3154	24.0305	24.7296	24.0539	24.9415	24.8445	25.2596	25.097	0		0		0.0834831	0.23359	0.0482847	0.333872	-0.688961	2.28667e-06
sp|O75356|ENTP5_HUMAN	ENTPD5	ENTPD5;CD39L4;NTPDase-5;PCPH	24.7433	21.8499	24.2688	24.8531	23.4649	22.7177	24.6763	24.1308	24.2879	24.6954	24.6798	24.5091	24.12	23.8778	23.5531	24.321	24.6644	24.809	24.1057	24.1063	24.3192	24.0092	24.3159	24.3453	0		0		0		0		0
sp|O75367|H2AY_HUMAN;sp|O75367-3|H2AY_HUMAN;sp|O75367-2|H2AY_HUMAN	MACROH2A1	MACROH2A1;H2AFY;macroH2A1.2	31.3025	31.3775	31.6115	31.439	31.516	31.8338	31.5322	31.5946	31.5568	31.258	31.3579	31.5764	31.535	31.5095	31.4731	31.4783	31.2076	31.2999	31.2688	31.2239	31.4975	31.3367	31.3719	31.3032	-0.120218	0.179045	-0.223731	0.00494039	-0.163732	0.0390716	-0.077428	0.353022	-0.117914	0.17817
sp|O75368|SH3L1_HUMAN	SH3BGRL	SH3BGRL;MGC117402	29.1173	29.0546	29.2518	29.3254	29.5085	29.0324	28.9807	29.4278	29.1011	29.1409	29.1073	29.1203	29.0833	29.2835	29.2603	29.1631	29.0809	29.4412	29.3114	28.8185	28.9844	28.9231	28.9641	29.0205	0		0		0		0		0
sp|O75369-2|FLNB_HUMAN;sp|O75369-9|FLNB_HUMAN;sp|O75369|FLNB_HUMAN;sp|O75369-7|FLNB_HUMAN;sp|O75369-5|FLNB_HUMAN;sp|O75369-4|FLNB_HUMAN	FLNB	FLNB;ABP-278;FH1;FLN1L;LRS1;TABP;TAP	29.7401	26.0077	26.1247	22.2446	29.815	30.6362	30.3997	21.6693	29.705	30.6437	30.6679	23.0567	30.1358	30.6268	22.8793	23.0325	30.2266	30.9311	31.2275	22.7329	30.3498	31.1268	31.4166	20.9597	0		0		0		0		0
sp|O75369-6|FLNB_HUMAN;sp|O75369-3|FLNB_HUMAN	FLNB	FLNB;ABP-278;FH1;FLN1L;LRS1;TABP;TAP	25.4203	25.2142	23.6385	22.573	24.2222	24.497	24.3143	22.0159	24.4919	22.0324	23.5436	21.3636	25.5753	25.5066	25.4832	23.0612	21.1815	23.497	25.8913	22.8919	24.4024	22.2306	24.6333	22.9416	0		0		0		0		0
sp|O75369-8|FLNB_HUMAN	FLNB	FLNB;ABP-278;FH1;FLN1L;LRS1;TABP;TAP	36.9063	37.0167	36.946	37.1194	36.9225	36.9186	36.8481	37.0272	37.1731	37.1538	37.2483	37.1472	37.2171	37.1502	37.1713	37.1085	37.3184	37.3638	37.3622	37.2269	37.306	37.2403	37.2677	37.2143	0.188405	2.21097e-10	0.259375	3.68712e-23	0		0.00372085		0.0156563
sp|O75376|NCOR1_HUMAN;sp|O75376-2|NCOR1_HUMAN	NCOR1	NCOR1;hCIT529I10;hN-CoR;KIAA1047;MGC104216;N-CoR;PPP1R109;TRAC1	26.603	26.6164	26.9841	26.8165	26.7849	26.8554	26.922	26.4044	26.6618	26.7631	26.4139	26.5327	26.9913	26.7529	26.7415	26.9667	26.4779	26.5398	26.3559	27.0902	26.8571	26.8485	26.9586	26.5656	0		0		0		0		0
sp|O75379-2|VAMP4_HUMAN;sp|O75379|VAMP4_HUMAN	VAMP4	VAMP4;	24.3517	23.3705	23.856	23.4024	23.4161	24.3973	24.0548	24.3734	23.3035	21.8909	23.062	22.6708	24.3032	21.4568	23.7496	24.9279	22.1486	22.4123	21.8908	23.524	23.2166	23.5524	23.8687	21.5882	-0.0911445	0.563426	-0.653115	0.114423	0		-0.743543	0.133108	-0.292298	0.440144
sp|O75380|NDUS6_HUMAN	NDUFS6	NDUFS6;CI-13kA	27.9016	27.8045	28.2192	27.6679	28.1281	27.9531	28.0693	28.0108	27.2324	27.4264	27.2176	27.6041	27.9322	28.1814	27.728	27.8948	27.8388	27.8629	27.7381	28.0001	27.9853	27.7901	28.0463	27.8408	0		0		0		-0.471266	1.71411e-09	0
sp|O75381-2|PEX14_HUMAN;sp|O75381|PEX14_HUMAN	PEX14	PEX14;	28.7015	28.8367	28.5828	28.6979	28.5362	28.817	28.6325	28.7498	28.6829	28.5714	28.3456	28.2827	28.4251	28.6615	28.6344	28.7411	28.5092	28.2856	28.7046	28.3305	28.428	28.1109	28.3832	28.4811	-0.0375223	0.418926	-0.223439	0.00320917	0.011289		-0.125008	0.16955	0.00392436
sp|O75390|CISY_HUMAN	CS	CS;	31.9311	32.0442	32.0035	31.9678	31.8539	31.7054	31.7948	31.8237	31.9317	31.8389	31.8453	31.8496	31.8158	31.9022	31.7565	31.8141	31.7096	31.8657	31.9236	31.8067	31.8443	31.7299	31.7627	31.8246	0.00589479		0		0.155001	2.96786e-06	0.0286024		0
sp|O75391|SPAG7_HUMAN	SPAG7	SPAG7;ACRP;FSA-1;MGC20134	25.0238	25.6901	25.7662	25.3824	24.9261	25.1897	25.0509	25.6846	24.9674	24.8609	25.9242	24.8652	25.405	24.9325	24.5562	25.2436	25.1941	24.774	24.8651	25.1385	25.5501	25.6192	24.9039	24.7521	0		0		0.203165	0.0744686	0		-0.0180648
sp|O75394|RM33_HUMAN	MRPL33	MRPL33;C2orf1;RPL33L	24.3352	24.0115	24.7613	24.7052	24.5183	24.1001	24.5172	24.7911	24.1714	24.1905	24.2019	24.0496	24.0098	24.2335	23.8147	24.3642	24.4077	24.6922	23.9537	23.3562	24.2676	24.4822	24.4613	24.4437	0		0		0		0		0
sp|O75396|SC22B_HUMAN	SEC22B	SEC22B;ERS-24;SEC22L1	29.4049	29.1905	29.0839	29.4598	29.2628	29.2949	29.1715	29.1126	29.2312	29.1942	29.3066	29.3308	29.5773	29.6133	29.8572	29.4695	29.3639	29.5078	29.4223	29.2981	29.2197	29.2591	29.2184	29.3891	0.381247	6.53828e-08	0.011407		0.000635028		-0.311189	4.25434e-05	0.114466	0.038583
sp|O75400-2|PR40A_HUMAN;sp|O75400|PR40A_HUMAN;sp|O75400-3|PR40A_HUMAN	PRPF40A	PRPF40A;FBP-11;FBP11;FLAF1;FLJ20585;FNBP3;HIP10;HYPA;NY-REN-6;Prp40	27.218	27.6173	27.7347	27.453	27.7814	27.8829	27.6675	27.6416	27.297	27.1235	27.1735	27.6457	27.6427	27.6531	27.3711	27.3894	27.6931	27.5208	27.8304	27.4133	27.8966	27.7312	27.7516	27.9858	-0.241592	0.103819	0.107517	0.39918	-0.208597	0.109331	-0.234973	0.0852663	-0.245109	0.0953298
sp|O75410-9|TACC1_HUMAN;sp|O75410|TACC1_HUMAN;sp|O75410-2|TACC1_HUMAN;sp|O75410-7|TACC1_HUMAN;sp|O75410-3|TACC1_HUMAN	TACC1	TACC1;	28.1805	27.908	27.9218	27.7796	27.5022	27.4645	27.7119	27.3665	27.6841	28.0669	27.6838	27.6349	27.5751	27.4088	27.4947	27.7591	28.167	28.2496	28.0384	28.2382	27.8292	27.8404	28.0875	28.1598	0.0274245	0.811337	0.431455	0.158446	0.40729	0.180565	0.232446	0.0402632	0.185383	0.138576
sp|O75414|NDK6_HUMAN	NME6	NME6;IPIA-ALPHA;NM23-H6	24.9771	25.0385	25.0739	24.8958	24.6358	24.9319	21.991	24.9201	24.6069	24.711	24.6665	24.7924	25.3507	25.767	25.2412	25.5486	25.5281	24.8935	25.4183	24.9684	25.0955	24.8521	25.1584	25.0687	1.02149	0.00369545	0.646694	0.013474	0.521677	0.0618416	-0.465269	0.131077	0.0166467
sp|O75420|GGYF1_HUMAN	GIGYF1	GIGYF1;GYF1;PERQ1	22.1208	24.3385	25.1843	24.7864	20.6086	22.7619	21.8285	25.1272	24.9172	23.8844	23.5674	23.901	24.7631	25.0006	25.6026	25.9224	24.1602	23.6856	23.4103	24.0121	24.055	25.3248	25.3151	24.0601	3.01283	0.000374572	1.97976	0.00743558	1.55144	0.0300885	-1.06231	0.151401	-0.951481	0.208894
sp|O75427|LRCH4_HUMAN	LRCH4	LRCH4;LRN;LRRN1	26.5995	26.5044	26.7768	26.6834	26.6792	26.7797	26.8381	26.6601	26.6659	26.9099	26.6404	26.45	26.9686	26.5762	26.5259	27.0354	26.5754	26.4208	26.6863	26.5455	26.8642	27.1617	26.8852	26.9783	0		0.175642	0.0269831	-0.0640624	0.296457	-0.0445259	0.401896	-0.36242	0.000298195
sp|O75431-2|MTX2_HUMAN;sp|O75431|MTX2_HUMAN	MTX2	MTX2;	28.6994	28.6306	28.2769	28.3381	28.4756	28.2416	28.2832	28.4286	28.1727	27.928	28.2552	28.0728	28.0888	28.4021	28.6159	28.1259	28.7158	28.494	28.4347	28.8427	27.9361	28.392	28.2224	28.2802	-0.0154127		-0.0589039	0.293358	0.11534	0.259279	-0.196547	0.0504689	0.341877	0.0150023
sp|O75436|VP26A_HUMAN;sp|O75436-2|VP26A_HUMAN	VPS26A	VPS26A;Hbeta58;PEP8A;VPS26	30.3565	30.3113	29.9917	30.2699	30.499	30.2885	30.4675	30.4945	30.3153	30.1056	30.3821	30.4362	30.0354	30.6292	30.6694	30.131	30.0532	30.0521	30.1131	30.1867	30.454	30.3266	30.0895	30.1952	0		-0.0779556	0.333566	-0.0773684	0.161532	0		-0.118109	0.217719
sp|O75438|NDUB1_HUMAN;sp|O75438-2|NDUB1_HUMAN	NDUFB1	NDUFB1;CI-MNLL;MNLL	23.7087	24.3104	23.8419	23.8977	24.2526	24.0768	22.1281	24.0637	22.8163	22.4644	21.7386	23.1496	24.0308	24.0312	21.9826	23.2401	22.5247	22.5707	20.581	22.3952	24.5241	24.0978	23.6106	23.1092	-0.310955	0.402978	0		0.159627	0.65747	-0.699279	0.138325	-1.48804	0.00201005
sp|O75439|MPPB_HUMAN	PMPCB	PMPCB;MPPB;MPPP52	28.3291	28.2012	28.2934	28.3768	28.3131	28.3013	28.0186	28.1214	28.395	28.5145	28.2914	28.4508	28.3073	28.3835	28.6523	28.1364	28.4566	28.407	28.6483	28.4793	28.1616	28.1551	28.0586	28.3979	0.121274	0.00908921	0		0		0.00960517		0.199524	0.000814451
sp|O75446|SAP30_HUMAN	SAP30	SAP30;	22.1156	22.4913	22.8918	22.778	23.7439	23.7683	22.8172	23.4829	21.3364	22.9411	23.6026	24.0873	22.6393	22.698	22.9083	22.1032	23.0708	22.9877	22.5938	22.7396	22.4658	21.9049	22.8243	22.3955	-0.943959	0.0638012	-0.996687	0.027256	-0.817137	0.0688363	0.408538	0.380506	0.541113	0.265381
sp|O75448-2|MED24_HUMAN;sp|O75448|MED24_HUMAN	MED24	MED24;CRSP100;CRSP4;DRIP100;KIAA0130;MED5;THRAP4;TRAP100	23.2244	24.3823	24.0963	23.3377	24.8277	24.1411	23.3509	23.7023	22.9151	22.8778	23.7567	23.9142	23.9614	23.4902	23.7248	24.0877	21.9447	22.3034	22.3742	24.0201	22.2553	24.2049	23.5143	23.2475	0		-0.471652	0.178585	0		-0.339605	0.230691	-0.540216	0.213724
sp|O75449|KTNA1_HUMAN;sp|O75449-2|KTNA1_HUMAN	KATNA1	KATNA1;	23.9916	23.9209	24.0303	23.4925	24.1881	24.0155	23.7197	22.8371	22.2069	23.8292	23.5386	24.324	23.3539	23.9145	24.4225	24.008	22.0595	24.6044	24.0187	24.9766	24.2434	23.9261	23.6044	24.0884	0		0		0		0		0
sp|O75475|PSIP1_HUMAN;sp|O75475-3|PSIP1_HUMAN;sp|O75475-2|PSIP1_HUMAN	PSIP1	PSIP1;DFS70;LEDGF;p52;p75;PSIP2	25.9078	25.579	25.6126	25.5966	25.4749	26.0191	25.7961	25.8088	25.4542	25.4871	25.51	25.2862	25.7369	25.3243	25.8062	25.5189	25.2112	25.7592	25.4479	25.6628	25.271	24.8871	24.8831	25.1827	-0.0964174	0.324756	-0.554891	5.35752e-06	0		-0.153266	0.209415	0.426366	0.0006255
sp|O75477|ERLN1_HUMAN	ERLIN1	ERLIN1;C10orf69;Erlin-1;KE04;SPFH1;SPG62	26.6524	27.1585	26.9259	26.9892	26.4719	26.8689	26.8184	26.9831	26.7839	27.0957	26.9375	26.9594	27.0676	26.3829	27.1829	26.3085	26.9187	26.9981	26.5708	26.804	26.9997	26.39	26.4588	26.85	0		0		0		0		0
sp|O75489|NDUS3_HUMAN	NDUFS3	NDUFS3;CI-30	28.9767	29.0054	28.8256	28.5913	28.743	28.9961	28.8909	28.9119	29.029	28.734	28.6742	28.795	28.9175	29.0304	28.9224	29.0074	28.7761	28.716	28.9318	28.988	28.7062	28.6666	28.9037	28.8549	0		0		0		0		0
sp|O75494-5|SRS10_HUMAN;sp|O75494-4|SRS10_HUMAN;sp|O75494-6|SRS10_HUMAN;sp|O75494-3|SRS10_HUMAN;sp|O75494-2|SRS10_HUMAN;sp|O75494|SRS10_HUMAN	SRSF10	SRSF10;FUSIP1;FUSIP2;PPP1R149;SFRS13;SFRS13A;SRp38;SRrp40;TASR1;TASR2	28.3846	28.2429	28.3755	28.1274	28.4991	28.5628	28.6692	28.5099	28.5591	28.3498	28.0275	28.0845	27.9426	28.4736	28.3801	28.3897	28.2807	27.9701	28.1466	28.4563	28.2121	28.279	28.2793	28.3105	0		0		0		0		0
sp|O75503|CLN5_HUMAN	CLN5	CLN5;	27.6193	27.2997	27.2079	27.5659	27.1449	27.0042	26.9043	27.3008	27.4593	27.2318	27.4364	27.01	26.9825	27.7366	27.489	27.2865	27.2177	27.2531	27.3399	27.3787	27.2539	27.1522	27.3	27.1356	0.0446011	0.181961	0		0.0915545	0.0826996	0		0
sp|O75506|HSBP1_HUMAN	HSBP1	HSBP1;	26.8961	26.9933	26.8936	27.0781	26.9394	26.8856	27.0554	27.1068	23.6673	27.0988	27.1133	27.3866	27.3876	27.4051	27.4322	26.9569	26.5868	26.5647	26.5234	26.8293	26.733	26.6942	26.6383	26.5718	0		0		0		0		0
sp|O75509|TNR21_HUMAN	TNFRSF21	TNFRSF21;CD358;DR6	22.4344	24.0416	22.9234	23.027	22.1454	23.3347	21.1683	23.1006	22.9772	24.1756	21.0071	23.3406	22.0222	23.9045	22.4614	22.2401	22.35	22.3996	22.7141	22.3677	23.1402	22.7474	23.5942	24.0595	0		0		0		0		0
sp|O75521-2|ECI2_HUMAN;sp|O75521|ECI2_HUMAN	ECI2	ECI2;ACBD2;DRS1;HCA88;PECI	27.8321	27.9463	27.9391	27.7153	27.9159	28.145	27.7541	27.9982	27.6647	27.5559	27.6321	27.7717	27.7481	27.9877	27.996	27.8229	27.6291	27.631	27.5438	27.6679	27.9463	27.4702	27.8711	27.7602	0		-0.125724	0.0625561	0		-0.205463	0.00173965	-0.0980627	0.19091
sp|O75525-2|KHDR3_HUMAN;sp|O75525|KHDR3_HUMAN;sp|Q9H6N6|MYH16_HUMAN	KHDRBS3	KHDRBS3;Etle;etoile;SALP;SLM-2;SLM2;T-STAR	22.2724	22.919	23.5807	23.2073	23.4851	23.5892	23.544	22.3145	23.1669	23.1836	23.1079	22.3491	22.7691	22.0468	22.9742	23.0804	23.0644	22.9435	22.9513	23.1954	22.326	22.2501	23.2213	22.8326	0		0		0		0		0
sp|O75531|BAF_HUMAN	BANF1	BANF1;BAF	30.2317	30.561	30.3665	30.5638	30.2849	30.3097	30.2936	30.2595	30.3998	30.7197	30.43	30.2497	30.3039	29.8893	30.0173	30.4142	30.2743	30.1826	30.3082	30.2739	30.1157	29.948	30.1947	29.8492	-0.137796	0.218109	-0.241501	0.0189082	0.141906	0.211032	0.292277	0.00838667	0.239776	0.0344567
sp|O75533|SF3B1_HUMAN	SF3B1	SF3B1;Hsh155;Prp10;PRPF10;SAP155;SF3b155	30.9183	30.9567	30.8975	30.7571	30.8517	30.995	30.8577	30.8455	30.9512	30.846	30.8756	30.8608	30.881	30.9095	30.899	30.9564	31.1255	30.9369	31.001	31.0705	30.9966	31.0802	31.1936	31.2341	0		0.147742	5.66289e-08	0		0		0
sp|O75534|CSDE1_HUMAN;sp|O75534-4|CSDE1_HUMAN;sp|O75534-2|CSDE1_HUMAN;sp|O75534-3|CSDE1_HUMAN	CSDE1	CSDE1;D1S155E;UNR	30.2163	30.1	30.1981	30.3314	30.0441	30.1792	29.9976	30.1726	30.0206	29.9825	30.0732	30.1385	29.978	30.0387	30.2836	29.9583	30.25	30.2571	30.2126	30.1158	30.2273	30.179	29.9712	30.0199	-0.0406125	0.460686	0		0.0849938	0.0692632	0		0.0855467	0.0762171
sp|O75569|PRKRA_HUMAN;sp|O75569-3|PRKRA_HUMAN;sp|O75569-2|PRKRA_HUMAN	PRKRA	PRKRA;DYT16;HSD14;PACT;RAX	28.4061	28.6045	28.2424	28.4202	28.4912	28.6163	28.7252	28.5929	28.5896	28.3479	28.3624	28.5773	28.5966	28.8569	28.7771	28.6439	28.5332	28.1661	28.4311	28.2613	28.5316	28.5565	28.61	28.6525	0.120317	0.157928	-0.0232914	0.777982	-0.197783	0.26155	-0.260237	0.00414021	-0.254361	0.0055818
sp|O75575|RPC9_HUMAN;sp|O75575-2|RPC9_HUMAN;sp|O75575-3|RPC9_HUMAN	CRCP	CRCP;C17;CGRP-RCP;POLR3I;RCP;RCP9	23.5544	23.9492	23.5474	23.5673	23.2581	23.7601	23.9461	23.7026	23.2758	23.3597	23.4187	22.8853	23.3065	23.485	23.6034	23.6841	24.0571	23.3999	23.6244	21.3051	21.8835	23.3493	22.9958	23.4302	0		0		0		0		0
sp|O75592-2|MYCB2_HUMAN;sp|O75592|MYCB2_HUMAN	MYCBP2	MYCBP2;FLJ10106;KIAA0916;PAM;PHR1	23.5167	23.6369	23.4741	23.5887	23.5431	23.9944	24.0275	23.6608	23.4026	23.392	22.6922	23.5489	23.7207	23.6241	21.7494	22.3793	21.7201	23.0314	23.029	23.3099	23.7489	23.1879	23.3071	23.4127	-0.424969	0.036496	-0.126483	0.433817	0		0		-0.457781	0.129375
sp|O75607|NPM3_HUMAN	NPM3	NPM3;	28.6506	28.3825	26.7329	28.0857	27.9369	27.6576	28.0588	28.4365	27.5667	28.0861	28.1938	27.8037	27.5166	27.6622	28.0439	27.5156	27.5792	27.271	27.8309	26.8931	27.0362	27.2268	27.4258	27.5516	0		-0.38988	0.00464843	0		0		0
sp|O75608|LYPA1_HUMAN;sp|O75608-2|LYPA1_HUMAN	LYPLA1	LYPLA1;APT-1;LPL1	30.2044	30.1674	30.4638	30.3506	30.4301	30.4221	30.0845	30.4422	30.1481	30.1305	30.3324	29.7169	30.4113	30.3444	30.1985	30.3421	29.4086	29.6104	29.5455	30.0607	30.1374	30.0651	30.1153	29.8275	0		-0.267404	0.00948796	0		-0.222114	0.027769	-0.354423	0.00916649
sp|O75616|ERAL1_HUMAN	ERAL1	ERAL1;HERA-B	24.5121	24.3805	24.6221	24.4537	24.1088	23.8768	24.2451	24.2703	23.6413	23.4419	24.0776	23.506	23.1084	24.5598	24.3129	23.6535	24.3531	24.485	23.8659	24.0525	23.5655	23.9966	23.37	23.8983	-0.181335	0.444478	-0.303597	0.122128	0.390597	0.124236	-0.257372	0.274754	0.439559	0.0553784
sp|O75629|CREG1_HUMAN	CREG1	CREG1;CREG	24.4628	24.7888	24.679	24.507	21.854	23.7379	23.9321	24.6364	24.1637	22.9214	24.0582	24.2783	24.2535	23.9275	24.1427	24.0947	23.5872	23.3442	23.2792	21.5841	22.8228	23.8756	23.8035	20.8371	0		-0.744225	0.020091	0.447031	0.127444	0		0
sp|O75635|SPB7_HUMAN;sp|O75635-2|SPB7_HUMAN	SERPINB7	SERPINB7;MEGSIN	28.72	28.7188	29.0047	28.6455	27.96	27.4931	28.0882	27.735	28.8217	28.9761	28.6789	28.9185	28.5895	28.5647	28.5324	28.8507	28.6224	28.9351	28.7292	28.5172	28.2724	28.2981	27.9525	28.319	0.91173	1.41902e-10	0.379653	0.00170059	0.95022	1.37511e-13	0.300832	0.020521	0.490647	0.000300798
sp|O75643|U520_HUMAN	SNRNP200	SNRNP200;ASCC3L1;BRR2;HELIC2;KIAA0788;RP33;U5-200KD	30.4673	30.4836	30.3528	30.6946	30.7125	30.6785	30.5499	30.7066	30.4733	30.3683	30.4235	30.2388	30.4833	30.6879	30.6288	30.4981	30.6169	30.419	30.53	30.3704	30.428	30.5441	30.6965	30.673	0		0		-0.023162		-0.154071	0.000917213	-0.0379509	0.116543
sp|O75663|TIPRL_HUMAN;sp|O75663-2|TIPRL_HUMAN	TIPRL	TIPRL;dJ69E11.3;MGC3794;TIP41;TIPRL1	29.6089	29.4863	29.677	29.8345	29.5809	29.5794	29.3847	29.4383	29.4013	29.5301	29.5226	29.2447	29.3185	29.4213	29.0933	29.3653	29.5999	29.523	29.6712	29.6858	29.4012	29.3706	29.5619	29.3422	-0.111171	0.100545	0		0.142402	0.00894725	0.00137422		0.110273	0.0332046
sp|O75674|TM1L1_HUMAN;sp|O75674-2|TM1L1_HUMAN;sp|O75674-3|TM1L1_HUMAN	TOM1L1	TOM1L1;SRCASM	27.7427	27.4904	27.899	26.9808	26.4844	27.3919	27.0107	27.6174	27.5749	27.2477	27.3238	27.1017	27.391	27.6412	27.5222	27.4716	28.0221	27.6581	27.6686	27.8473	27.8873	27.6731	27.6782	28.0836	0		0.269549	0.00137267	0		0		0
sp|O75676-2|KS6A4_HUMAN;sp|O75676|KS6A4_HUMAN	RPS6KA4	RPS6KA4;MSK2;RSK-B	26.3368	25.8724	26.1139	26.1691	25.3676	25.971	26.0991	26.2541	26.0763	25.9323	25.8643	25.8225	25.6663	25.5227	25.7577	25.4177	25.7407	25.9536	25.8771	25.9514	25.7189	25.6545	25.1945	25.2917	-0.359211	0.0547576	-0.429615	0.0075937	0.20073	0.227324	0.318909	0.0626876	0.451729	0.0115625
sp|O75688|PPM1B_HUMAN;sp|O75688-5|PPM1B_HUMAN;sp|O75688-4|PPM1B_HUMAN;sp|O75688-2|PPM1B_HUMAN	PPM1B	PPM1B;PP2CB;PP2CBETA;PPC2BETAX	26.6807	26.6905	26.8522	26.8503	26.3012	26.2804	26.0885	26.9894	27.0006	27.1101	27.2754	26.6233	26.8696	27.028	26.9089	27.2896	27.3054	27.3562	27.1206	26.6507	27.0165	26.7088	26.9282	26.7707	0.6013	0.000406846	0.357114	0.022185	0.264909	0.0621975	0		0.224586	0.222161
sp|O75689-3|ADAP1_HUMAN;sp|O75689|ADAP1_HUMAN;sp|O75689-2|ADAP1_HUMAN	ADAP1	ADAP1;CENTA1;GCS1L	24.4724	24.2945	23.3862	24.2047	23.7231	24.4771	24.2904	23.23	23.8771	23.301	24.0219	23.7164	23.88	21.6014	23.9995	23.5832	23.4524	23.6244	23.2845	23.6132	23.4404	23.5837	23.8627	24.0047	0		0		0		0		0
sp|O75691|UTP20_HUMAN	UTP20	UTP20;1A6/DRIM;DRIM	28.8246	28.7761	28.5637	27.8098	28.4977	28.8697	28.273	28.7936	27.6353	27.5846	27.7506	27.1012	27.6147	28.089	27.8482	28.202	27.9479	27.0896	27.9643	28.1162	27.8938	28.005	28.0143	28.3912	-0.608401	0.00349392	-0.399233	0.0253444	0		-0.428881	0.0469646	-0.221317	0.254822
sp|O75694-2|NU155_HUMAN;sp|O75694|NU155_HUMAN	NUP155	NUP155;KIAA0791;N155	29.0884	29.0891	28.9362	28.972	29.1344	29.2413	29.109	29.4068	29.1159	29.006	29.0101	29.03	28.93	29.1098	29.1651	29.0705	28.9838	29.0072	28.939	28.8857	29.0039	28.803	29.0969	28.8914	-0.147904	0.0154791	-0.234092	2.08182e-06	-0.174252	0.00135548	-0.0338012	0.511983	0
sp|O75695|XRP2_HUMAN	RP2	RP2;NUDT19;STK19B;NM23-H10;NME10;TBCCD2	27.1877	27.6207	27.1796	27.2075	27.4759	27.013	27.0014	26.8698	27.7271	27.1383	27.3345	27.6974	27.3865	27.1815	26.6802	26.5624	26.1556	26.8519	27.2714	27.4452	27.3639	27.4913	27.8297	27.5145	0		0		0		0		0
sp|O75716|STK16_HUMAN	STK16	STK16;MPSK;PKL12	23.1138	23.4184	21.8462	22.9901	22.3178	23.1795	22.4138	22.0063	23.1648	23.7231	22.8484	23.1927	23.1073	22.9859	22.5388	22.9705	23.8133	23.0881	22.9647	22.9954	22.1153	21.1113	23.1539	22.792	0.153374	0.307376	0		0		0.126148	0.37968	0.234442	0.0585843
sp|O75718|CRTAP_HUMAN	CRTAP	CRTAP;CASP;LEPREL3;P3H5	26.3544	25.6847	25.83	26.0289	26.5139	26.3612	25.6934	26.2666	26.2646	25.7551	26.2203	25.6062	25.5956	26.1118	25.9478	25.7049	26.0784	25.9166	26.2058	26.3527	24.9646	25.942	25.8742	25.8122	0		0		0		0		0
sp|O75746|CMC1_HUMAN;sp|O75746-2|CMC1_HUMAN	SLC25A12;CMC1	SLC25A12;CMC1;C3orf68;MGC61571;Aralar	26.6598	27.1393	27.1437	27.1434	26.7567	27.2155	26.3511	26.5786	26.8148	26.6162	26.3426	26.8104	26.0733	26.241	26.1047	26.5649	25.7908	25.3255	26.3779	26.1533	27.064	26.6218	26.8394	25.9088	-0.485245	0.170169	-0.0978538	0.643902	0.303269	0.200292	0.333746	0.132657	-0.714572	0.00644721
sp|O75787-2|RENR_HUMAN;sp|O75787|RENR_HUMAN	ATP6AP2	ATP6AP2;APT6M8-9;ATP6IP2;ATP6M8-9;M8-9;PRR;RENR	25.8201	25.8491	26.3016	25.9754	26.0138	25.4753	25.966	25.8735	25.6761	26.0852	25.5295	25.642	25.8486	25.706	25.6624	25.9449	25.4704	25.4803	25.3602	25.7215	25.8667	26.0998	25.876	25.5383	-0.0169771		0		0.151975	0.0834903	-0.013126		-0.266833	0.0140259
sp|O75815|BCAR3_HUMAN;sp|O75815-3|BCAR3_HUMAN	BCAR3	BCAR3;AND-34;NSP2;SH2D3B	25.3403	24.4223	25.9465	25.5815	24.9837	25.6765	24.4785	24.9964	25.5475	25.1907	25.4682	25.5816	24.8346	24.9285	25.2685	23.0549	25.5117	25.3679	25.4468	25.3805	25.9289	25.6429	25.5382	25.7723	-0.469466	0.303631	0.658875	0.114429	0.31855	0.405078	0.859804	0.0381481	-0.288445	0.449447
sp|O75817|POP7_HUMAN	POP7	POP7;RPP2;RPP20	24.5694	22.3547	24.8623	24.6586	23.944	24.1147	24.0944	21.3968	24.3226	22.7279	24.4356	24.1189	24.8395	24.793	24.2677	24.9012	24.2768	23.0001	22.3751	24.2152	24.3596	24.2354	24.3751	24.474	0		0		0		0		0
sp|O75818-2|RPP40_HUMAN;sp|O75818|RPP40_HUMAN	RPP40	RPP40;bA428J1.3;RNASEP1	25.481	25.8178	25.4924	25.4537	26.2808	25.5881	25.6294	25.5817	25.6006	26.14	25.8288	26.198	25.373	25.0623	25.5859	25.378	25.2483	25.1953	25.4813	25.3504	25.2935	25.4736	25.2593	25.3152	-0.418697	0.00971238	-0.380688	0.00507886	-0.164343	0.206387	0.586094	0.000236913	0
sp|O75821|EIF3G_HUMAN	EIF3G	EIF3G;eIF3-delta;eIF3-p44;EIF3S4	30.5297	30.4023	30.4239	30.4236	30.4487	30.4731	30.356	30.3523	30.5489	30.6039	30.6096	30.5799	30.5147	30.4951	30.6363	30.5953	30.5726	30.6494	30.7339	30.7467	30.5532	30.5439	30.4081	30.47	0.133731	8.83653e-06	0.0567332	0.0817277	0		0.0260329		0.169635	0.000189934
sp|O75822|EIF3J_HUMAN;sp|O75822-3|EIF3J_HUMAN;sp|O75822-2|EIF3J_HUMAN	EIF3J	EIF3J;eIF3-alpha;eIF3-p35;EIF3S1	29.6641	29.7947	29.2883	29.6043	29.7235	29.7387	29.8094	29.6413	29.3936	29.4888	29.4704	29.278	29.5202	29.201	29.4848	29.6518	29.0501	29.3106	29.4016	29.2486	29.4092	29.227	29.3063	29.3368	-0.254937	0.0102463	-0.362383	5.4613e-05	-0.0940962	0.133282	-0.0579663	0.486306	-0.0261505
sp|O75828|CBR3_HUMAN	CBR3	CBR3;SDR21C2	26.048	26.2776	25.7529	26.3671	26.223	26.1994	26.6104	26.4647	26.538	26.1372	26.0458	26.0948	26.0463	26.4178	26.4016	25.9715	23.5884	22.434	25.1919	22.3625	26.0611	25.8844	26.1057	26.0183	-0.187828	0.270994	-0.35126	0.319905	-0.274346	0.427716	-0.0295384	0.904633	-2.76086	5.37831e-12
sp|O75832|PSD10_HUMAN;sp|O75832-2|PSD10_HUMAN	PSMD10	PSMD10;p28	30.2551	30.1151	30.2703	30.2935	30.4598	30.1643	29.7774	30.0151	30.1328	30.2214	30.1809	29.9576	30.1736	30.3591	30.3103	30.3217	29.8592	29.8297	30.0428	29.8858	29.8251	30.0161	30.124	30.2319	0		-0.126449	0.0020608	0		0		-0.00960834
sp|O75843|AP1G2_HUMAN	AP1G2	AP1G2;G2AD	27.0903	27.01	26.9629	26.6445	26.8169	26.9877	26.9935	26.8409	26.7669	26.7446	26.752	26.7269	26.5738	26.648	26.7852	27.2714	26.9957	26.6617	26.9662	26.8246	26.7923	26.9839	26.5761	26.7276	0		0		0		0		0
sp|O75844|FACE1_HUMAN	ZMPSTE24	ZMPSTE24;FACE-1;HGPS;PRO1;STE24;Ste24p	29.1514	28.8987	28.68	28.9119	29.0008	29.2586	28.8912	28.8263	28.933	28.9591	29.079	28.9833	28.8468	29.1237	29.098	28.988	28.5896	28.6231	29.0108	29.1968	29.0988	28.7572	28.8614	28.7141	0		0		0		0		0
sp|O75874|IDHC_HUMAN	IDH1	IDH1;	31.8382	31.9353	32.0905	32.0361	31.9748	31.9398	31.9405	31.9387	32.1575	32.0732	32.0575	31.9597	32.2148	31.9727	32.1448	31.9992	31.8979	32.0133	31.8241	32.0321	31.8477	31.9966	31.8735	31.9649	0.127873	0.00073162	-0.014056		0.0110118		0		0
sp|O75879|GATB_HUMAN	GATB	GATB;PET112;PET112L	25.145	25.3415	24.9889	24.8257	24.7284	24.7958	25.212	26.0128	25.3886	24.4125	24.6068	24.8289	23.4074	24.8858	25.2346	23.9155	25.5616	25.6207	25.014	25.1183	25.8659	25.0406	25.0407	25.3958	-0.489716	0.0263752	0.116452	0.439381	0		0		0
sp|O75880|SCO1_HUMAN	SCO1	SCO1;SCOD1	28.0085	27.5955	27.883	27.5604	27.3492	27.4139	27.5757	27.6476	27.8357	27.9931	27.2745	27.3625	27.7993	27.6701	27.6229	27.6649	27.0589	27.3295	27.719	27.625	27.5956	27.645	27.5721	27.7867	0		0		0		0		0
sp|O75882-3|ATRN_HUMAN;sp|O75882-2|ATRN_HUMAN;sp|O75882|ATRN_HUMAN	ATRN	ATRN;DPPT-L;MGCA	25.5196	25.3802	25.248	25.6682	25.6161	25.5383	25.3488	25.2825	25.7965	25.0516	25.5937	25.4449	24.6505	25.5891	25.5068	25.064	26.0389	25.553	25.4602	25.3404	25.1972	25.7066	25.6613	26.0188	-0.0442	0.413588	0.112061	0.278865	0		0		0
sp|O75884|RBBP9_HUMAN;sp|O75884-2|RBBP9_HUMAN	RBBP9	RBBP9;Bog	28.3557	28.1767	28.6561	28.3778	28.2441	28.3106	28.0542	28.2015	28.3685	28.4023	28.397	28.2996	27.8714	28.0201	27.6086	28.0744	28.0934	28.1237	28.2083	27.9187	27.9995	27.8993	28.0084	28.0606	-0.345845	0.00159694	-0.201065	0.037562	0.199634	0.0402953	0.4816	1.72379e-06	0.108093	0.29291
sp|O75886|STAM2_HUMAN;sp|O75886-2|STAM2_HUMAN	STAM2	STAM2;Hbp	27.2	26.9431	26.6224	26.7538	26.8733	26.7029	26.5739	26.0933	25.2696	26.1211	26.54	26.7093	26.7928	26.352	26.3309	26.363	26.536	26.1128	26.1489	26.2972	26.1687	26.6086	26.6244	26.6238	-0.0356071	0.709607	0		0.296542	0.157562	-0.223353	0.224822	-0.151337	0.265707
sp|O75896|TUSC2_HUMAN	TUSC2	TUSC2;C3orf11;FUS1;PAP;PDAP2	23.7973	23.4814	24.2555	22.9217	23.7995	23.5845	23.1146	23.1797	23.6217	23.9407	23.1791	23.6332	23.6298	23.8415	23.6141	23.6182	24.0378	23.5077	23.8271	24.0624	21.9028	22.5784	22.7224	24.2483	0		0		0		0		0
sp|O75907|DGAT1_HUMAN	DGAT1	DGAT1;ARGP1;DGAT	26.4742	26.5305	26.3326	26.5522	26.3198	26.7701	26.3004	26.0074	26.2902	26.7754	26.6667	26.5863	26.3691	26.6769	26.5463	26.3845	26.7542	26.117	26.7916	26.7095	26.7478	26.0853	26.3176	26.7152	0		0		0		0		0
sp|O75909|CCNK_HUMAN;sp|O75909-4|CCNK_HUMAN;sp|O75909-2|CCNK_HUMAN;sp|O75909-1|CCNK_HUMAN	CCNK	CCNK;CPR4	25.5106	25.3903	25.6084	25.8614	26.0953	25.7715	25.4703	25.8338	25.6442	25.7307	26.1001	25.7799	25.6883	25.3831	25.903	25.8723	25.7259	23.4142	25.2864	25.2206	25.4655	26.1283	25.7617	25.562	0		0		-0.107453	0.51704	0.0417828	0.816447	-0.855306	0.00537207
sp|O75911|DHRS3_HUMAN	DHRS3	DHRS3;RDH17;retSDR1;Rsdr1;SDR1;SDR16C1	24.1648	24.8007	21.7237	21.822	23.589	23.6986	24.8256	24.3804	25.2157	25.3814	24.9879	25.0703	25.6127	25.2599	25.3274	24.8075	25.401	25.1215	24.7255	25.2204	25.2185	24.9395	25.1705	25.5584	1.12995	0.0137872	0.886307	0.290051	-1.1366	0.0183839	0		-0.0358122	0.766028
sp|O75915|PRAF3_HUMAN	ARL6IP5	ARL6IP5;DERP11;GTRAP3-18;HSPC127;JWA;PRAF3;Yip6b	30.0074	29.8911	29.9042	29.9943	29.8329	29.8268	29.815	29.9792	29.8756	29.9688	29.9854	29.7665	29.8808	29.969	29.689	29.6111	29.7856	29.9531	30.0155	29.9941	30.1376	29.9111	30.1108	30.1747	-0.0827332	0.364862	0.206683	0.016184	0.080286	0.315364	0.107507	0.198182	-0.159387	0.0680926
sp|O75923-3|DYSF_HUMAN;sp|O75923-9|DYSF_HUMAN;sp|O75923|DYSF_HUMAN;sp|O75923-14|DYSF_HUMAN;sp|O75923-6|DYSF_HUMAN;sp|O75923-12|DYSF_HUMAN;sp|O75923-5|DYSF_HUMAN;sp|O75923-11|DYSF_HUMAN;sp|O75923-4|DYSF_HUMAN;sp|O75923-10|DYSF_HUMAN;sp|O75923-2|DYSF_HUMAN;sp|O75923-8|DYSF_HUMAN;sp|O75923-7|DYSF_HUMAN;sp|O75923-13|DYSF_HUMAN;sp|O75923-15|DYSF_HUMAN	DYSF	DYSF;FER1L1;LGMD2B	28.6028	27.9813	27.8113	28.9662	28.5424	28.6029	28.3598	26.9294	27.5694	27.9815	27.9334	27.8672	28.4812	28.6726	28.959	28.6969	27.5097	27.9448	28.3005	28.6899	28.8768	28.3991	28.2183	28.4328	0		0		0		-0.231006	0.0726869	0
sp|O75934|SPF27_HUMAN	BCAS2	BCAS2;DAM1;Snt309;SPF27	26.3684	26.8942	26.1211	26.498	26.7679	27.1984	27.2224	26.7682	26.7149	27.0127	26.2831	26.031	26.7996	25.8922	26.2183	26.8068	26.4145	26.1997	26.5708	26.5799	26.1912	26.0593	26.8407	26.5725	0		0		0		0		0
sp|O75935|DCTN3_HUMAN;sp|O75935-3|DCTN3_HUMAN;sp|O75935-2|DCTN3_HUMAN	DCTN3	DCTN3;DCTN-22	27.741	27.7069	27.1875	27.6674	27.5413	27.7414	27.2616	27.4824	27.4193	27.4128	27.5077	27.7773	27.7574	27.6889	27.9004	27.8029	27.5779	27.3308	27.7939	27.2196	27.615	27.7709	28.0007	27.702	0		0		0		0		0
sp|O75937|DNJC8_HUMAN	DNAJC8	DNAJC8;SPF31	28.6229	28.5782	28.5058	28.2866	28.6277	28.5046	28.5136	28.4244	28.0195	28.2782	28.3626	28.2446	28.2509	28.7284	28.265	28.362	28.3956	28.1433	28.2025	28.5475	28.1979	27.8818	28.265	28.2493	-0.0812272	0.293295	-0.263564	0.00110273	0		-0.159315	0.118202	0.104549	0.11024
sp|O75940|SPF30_HUMAN	SMNDC1	SMNDC1;SMNR;SPF30;TDRD16C	26.4859	26.3888	26.4136	26.1967	26.298	26.9119	26.8172	26.913	26.4188	26.8628	26.3175	26.4388	26.2296	25.9607	26.2058	26.3788	26.3369	25.4962	25.827	26.299	26.3934	26.5421	26.5815	25.9363	-0.614147	0.00472969	-0.353854	0.058262	-0.361165	0.0588589	0.302377	0.128693	-0.382066	0.0671999
sp|O75947|ATP5H_HUMAN;sp|O75947-2|ATP5H_HUMAN	ATP5PD	ATP5PD;ATP5H;ATP5JD;ATPQ	28.5818	28.5236	28.6623	28.6362	28.5752	28.3244	28.6191	28.6526	28.4208	28.3886	28.4903	28.1371	28.4015	28.3515	28.0684	28.5402	28.479	28.742	28.4652	28.3333	28.1824	28.3107	28.3353	28.3412	-0.208541	0.026287	-0.213855	0.0133392	0.0619449	0.555448	0		0.207313	0.0289992
sp|O75954|TSN9_HUMAN	TSPAN9	TSPAN9;NET-5	24.4412	23.5857	22.9082	23.8369	23.6701	23.5776	21.985	23.3042	23.0019	23.6192	22.4308	23.687	23.1223	23.842	23.6646	23.8247	23.2386	23.3744	22.6963	23.5064	21.8941	22.5753	22.5811	24.0303	0		-0.200176	0.289173	0.0808664	0.395142	0		0
sp|O75955|FLOT1_HUMAN;sp|O75955-2|FLOT1_HUMAN	FLOT1	FLOT1;	25.8981	25.9255	25.9999	25.9407	25.524	25.1996	25.3304	26.143	26.3186	26.3699	26.4101	25.6556	26.3369	26.487	26.1771	26.2958	25.6605	26.0779	26.2447	26.0952	26.0385	25.7168	25.6143	25.6462	0.584798	0.00360421	0.035141	0.32807	0.157391	0.0609793	0		0.203156	0.239648
sp|O75962-2|TRIO_HUMAN;sp|O75962-4|TRIO_HUMAN;sp|O75962|TRIO_HUMAN;sp|O75962-5|TRIO_HUMAN	TRIO	TRIO;ARHGEF23	28.1327	27.9082	27.9013	28.1582	27.951	27.8609	27.9598	27.9037	27.9631	27.8296	27.9851	27.6696	28.1407	28.1678	28.0279	28.0318	27.7548	27.699	27.865	27.9695	27.7054	28.1823	27.9087	27.9149	0.160943	0.0408916	-0.000145008		0.0777703	0.259414	-0.20754	0.0148665	-0.10466	0.201846
sp|O75964|ATP5L_HUMAN	ATP5MG	ATP5MG;ATP5JG;ATP5L	27.6669	27.5233	27.6866	27.6636	27.8984	27.7603	27.5027	27.5253	27.7102	27.6719	27.5498	27.5377	27.7294	27.7448	28.0462	27.8563	27.2838	27.5354	27.42	27.4076	27.1893	27.2423	27.2729	27.4875	0.17391	0.018918	-0.315388	0.000283844	-0.00233337		-0.175301	0.0179557	0.0868588	0.158357
sp|O75970-5|MPDZ_HUMAN;sp|O75970-3|MPDZ_HUMAN;sp|O75970-2|MPDZ_HUMAN;sp|O75970|MPDZ_HUMAN	MPDZ	MPDZ;LNX1;MUPP1	24.131	23.5191	22.0241	23.9098	24.96	25.0667	24.5217	23.4074	24.0471	23.6301	22.999	24.0018	23.6048	24.9391	24.3555	25.1757	24.2527	23.7872	23.2152	24.2457	24.8809	24.9342	25.6059	24.915	0		0.425942	0.174295	-1.08107	0.0029328	-0.811269	0.0304663	-1.05769	0.0133934
sp|O75976|CBPD_HUMAN;sp|O75976-2|CBPD_HUMAN	CPD	CPD;HOMER2;GP180	28.9693	28.714	28.9412	28.9058	29.1856	29.3401	28.7755	29.1116	28.6694	28.7315	28.548	28.5768	28.7733	28.9439	28.9463	28.9951	28.3437	28.3702	28.5251	28.2705	28.5292	28.3707	28.7343	28.6106	-0.210536	0.0488564	-0.5278	2.44838e-07	-0.212234	0.0234099	-0.313035	0.00207606	-0.155383	0.139112
sp|O76003|GLRX3_HUMAN	GLRX3	GLRX3;bA500G10.4;GLRX4;GRX3;GRX4;PICOT;TXNL2	31.2474	31.4477	31.4882	31.2777	31.2917	31.2828	31.3598	31.5283	31.1863	31.0901	31.1612	31.1845	31.163	31.3424	31.1742	31.2085	31.2715	31.1312	31.2715	31.179	31.2911	31.1567	30.9961	31.073	-0.139261	0.0236852	-0.190142	0.00245732	0.0147283		-0.0738631	0.260203	0.0640366	0.224284
sp|O76021|RL1D1_HUMAN	RSL1D1	RSL1D1;CSIG;DKFZP564M182;L12;PBK1;UTP30	28.3897	28.7383	28.134	28.3346	28.6528	28.8628	28.5937	28.2952	28.2794	28.2138	28.4982	28.6879	28.0664	27.7838	28.1544	28.2754	28.9021	28.5855	28.8006	28.4341	28.1649	28.2712	28.2746	28.4282	-0.618477	0.000481081	-0.31509	0.0286253	-0.219973	0.135802	0.33713	0.0289846	0.425017	0.00826231
sp|O76024|WFS1_HUMAN	WFS1	WFS1;DFNA14;DFNA38;DFNA6;DIDMOAD;WFS	27.6772	27.425	26.9349	27.9648	28.3887	28.0125	29.2027	28.1068	27.2613	27.2777	27.2461	27.4277	27.0543	27.6774	26.7634	26.9428	26.9114	26.5347	26.6415	26.8618	27.0032	27.3688	27.5076	26.9923	-1.46304	0.0141963	-1.16407	1.66407e-06	-0.924301	0.000181799	0.0841306	0.705029	-0.435649	0.106705
sp|O76027|ANXA9_HUMAN	ANXA9	ANXA9;ANX31	26.8332	27.0865	27.7186	26.9357	25.5256	23.7805	25.9013	24.5891	27.8674	28.3871	27.6844	28.4124	27.0963	26.9247	26.2261	26.9523	27.9067	28.8061	27.7038	28.2501	26.824	27.0682	26.8188	26.9135	2.08445	1.16322e-07	1.89684	1.98995e-08	2.19941	2.11048e-10	1.53826	2.13351e-05	1.22593	0.00114581
sp|O76031|CLPX_HUMAN	CLPX	CLPX;	27.4296	27.4193	27.0537	27.1653	27.4135	27.4538	27.4485	27.5584	27.654	27.4571	27.5594	27.3776	27.4839	27.7391	27.7219	27.3993	27.3784	27.3559	27.5793	27.7884	27.4113	27.3455	27.4078	27.4819	0.0533275	0.219584	0		-0.160484	0.0106438	0		0
sp|O76041-2|NEBL_HUMAN;sp|O76041|NEBL_HUMAN	NEBL	NEBL;bA165O3.1;C10orf113;LASP2;LNEBL	26.0699	26.7523	26.2612	25.7224	25.1926	24.7054	25.6019	25.7078	26.2015	26.5464	26.1997	26.4004	26.1358	26.2973	25.9312	25.4363	25.6374	25.8801	26.0352	26.0763	25.7986	24.8543	25.0066	25.6926	0.615816	0.0049123	0		0.736542	0.000106797	0.39874	0.0901564	0.464797	0.00972219
sp|O76054|S14L2_HUMAN;sp|O76054-5|S14L2_HUMAN;sp|O76054-4|S14L2_HUMAN	SEC14L2	SEC14L2;C22orf6;KIAA1186;KIAA1658;SPF;TAP;TAP1	29.6991	29.5683	29.4024	29.6152	29.5267	29.4989	29.5851	29.2703	29.7064	29.754	29.7334	29.8979	29.7532	29.8039	29.8425	29.6144	29.6898	29.7573	29.7248	29.7149	29.7559	29.7487	29.8428	30.0184	0.268533	0.00287179	0.290243	0.000743673	0.0360455	0.316679	0.0285777		-0.100204	0.113921
sp|O76070|SYUG_HUMAN	SNCG	SNCG;BCSG1;persyn;SR	28.1631	28.4605	28.4635	28.3443	28.3906	28.2874	28.4942	28.1465	28.7415	28.9036	28.3431	28.3975	28.9016	28.6736	29.041	28.7602	28.6378	28.7363	28.3871	28.7989	28.5121	28.2853	28.6177	28.8993	0.477054	0.00051674	0.199011	0.0670003	0		-0.146812	0.148505	0.0325754	0.703595
sp|O76071|CIAO1_HUMAN	CIAO1	CIAO1;CIA1;WDR39	28.3083	28.3378	28.2412	28.3774	28.5931	28.1715	28.1612	28.1117	28.2282	28.1992	28.5647	28.0222	28.3672	28.1787	27.9666	28.5475	27.8799	28.0508	28.038	27.7779	27.9338	28.3727	28.3389	28.4737	0		0		0		0		-0.266183	0.00117941
sp|O76075|DFFB_HUMAN;sp|O76075-2|DFFB_HUMAN	DFFB	DFFB;CAD;CPAN;DFF-40;DFF40	23.6254	23.9166	22.8151	23.7017	24.0632	23.6883	23.0957	24.9068	22.4851	23.0604	22.3258	23.7179	23.3236	23.6985	23.5804	22.4038	23.0761	22.0926	22.3424	22.6349	23.1545	22.6762	22.1887	22.9397	-0.410596	0.116025	-0.86842	0.0113878	-0.0460184	0.312972	-0.303692	0.338263	-0.0649762	0.719058
sp|O76081-6|RGS20_HUMAN;sp|O76081-3|RGS20_HUMAN;sp|O76081-5|RGS20_HUMAN;sp|O76081-2|RGS20_HUMAN;sp|O76081|RGS20_HUMAN	RGS20	RGS20;RGSZ1;ZGAP1	21.8335	23.9285	24.1604	22.4431	23.901	23.7186	24.1735	23.6849	23.7593	24.0534	24.0009	23.7205	23.4712	23.5717	23.5902	24.116	24.0873	23.9421	23.6959	24.0144	24.0622	24.2893	23.098	23.7064	0		0.0349892	0.744887	-0.531309	0.0503294	0		0.00256577
sp|O76094|SRP72_HUMAN;sp|O76094-2|SRP72_HUMAN	SRP72	SRP72;	29.6725	30.1102	29.9791	29.5058	29.7546	29.5341	29.6946	29.616	29.9193	29.7249	29.6786	29.9509	29.7176	29.5953	29.5776	29.6798	29.5949	29.8013	29.7315	29.8094	29.7487	29.6418	29.7462	29.8458	0		0		0		0		0
sp|O94760|DDAH1_HUMAN	DDAH1	DDAH1;DDAH	24.0028	24.2868	23.9673	24.2952	24.5089	24.4757	24.3564	24.3147	24.6955	24.0152	24.4623	24.3974	24.1246	24.5804	24.5309	24.12	25.2006	24.9434	24.9507	24.9884	24.8026	25.0337	25.0673	25.2194	0		0.568858	1.02455e-13	-0.155895	0.0249152	0		0
sp|O94763-3|RMP_HUMAN;sp|O94763|RMP_HUMAN;sp|O94763-2|RMP_HUMAN;sp|O94763-4|RMP_HUMAN	URI1	URI1;C19orf2;FLJ10575;NNX3;PPP1R19;RMP;URI	26.2377	26.1236	26.0538	26.3557	26.3836	26.578	26.3802	26.0129	26.3905	26.3278	26.0432	26.3131	25.846	26.0169	26.0561	26.3577	26.3811	26.3475	26.6769	26.033	26.5668	26.4117	26.5953	26.7332	-0.326366	0.0386189	0.21223	0.118581	-0.163324	0.239361	0.1933	0.179406	-0.237703	0.113676
sp|O94766|B3GA3_HUMAN;sp|O94766-2|B3GA3_HUMAN	B3GAT3	B3GAT3;GlcAT-I	26.2448	26.2653	26.1809	25.693	26.0175	25.5903	26.0584	25.8622	26.1717	25.8727	27.4403	26.0244	25.9373	26.0614	25.367	25.9715	26.3549	26.1439	25.3834	26.5785	25.5963	26.3889	25.8925	26.1929	0		0		0		0		0
sp|O94768|ST17B_HUMAN	STK17B	STK17B;DRAK2	26.0517	25.6486	25.9387	25.8801	25.5221	25.7278	25.6663	26.1657	25.3376	22.2148	22.332	22.4313	25.9853	26.1828	25.9541	25.5133	23.3085	21.6303	22.9815	21.6247	22.3277	24.5525	22.4175	22.7133	0		-2.67219	3.06524e-09	0		-2.81894	2.66907e-09	-0.425349	0.37357
sp|O94776|MTA2_HUMAN;sp|O94776-2|MTA2_HUMAN	MTA2	MTA2;MTA1-L1;MTA1L1	28.8105	28.5882	28.3903	28.3457	28.3249	28.6397	28.654	28.6107	28.2471	28.2117	28.1749	28.4156	28.2768	28.252	28.2994	28.3322	28.5517	28.4384	28.6272	28.4889	28.3741	28.4551	28.4393	28.392	-0.210436	2.88763e-05	0		0		0		0
sp|O94804|STK10_HUMAN	STK10	STK10;LOK;PRO2729	28.9549	28.6527	28.6292	28.7814	28.9992	29.0749	29.0722	28.8606	28.3936	28.7094	28.789	28.5784	28.9765	28.9046	28.8245	28.9937	28.499	28.4715	28.5683	28.6446	28.7853	28.7953	28.7253	28.7497	-0.0925428	0.298616	-0.231083	0.00787743	-0.254505	0.00518123	-0.32726	8.92397e-05	-0.217139	0.0125262
sp|O94811|TPPP_HUMAN	TPPP	TPPP;p25;p25alpha;TPPP/p25;TPPP1	22.6377	23.0011	23.0691	21.6823	22.117	22.9592	23.1839	23.2386	22.5978	21.8282	23.0343	23.1574	23.449	23.0511	21.9146	23.2732	23.7212	23.5638	21.5836	23.6656	23.296	23.4879	21.9099	23.4718	0		0		0		0		0
sp|O94822-3|LTN1_HUMAN;sp|O94822|LTN1_HUMAN	LTN1	LTN1;C21orf10;C21orf98;FLJ11053;KIAA0714;LISTERIN;RNF160;ZNF294	26.8532	26.5148	26.8931	26.9681	26.9403	27.2968	26.7132	26.8634	26.8113	26.3141	26.5786	26.7783	26.706	26.9193	26.9076	26.6629	26.6506	26.8739	26.711	26.648	26.765	26.8074	26.9228	26.8056	0		0		0		-0.0685572	0.0467538	0
sp|O94826|TOM70_HUMAN	TOMM70	TOMM70;KIAA0719;Tom70;TOMM70A	29.9194	29.8968	29.9417	29.9127	29.5421	29.8445	29.7128	29.7953	29.8157	29.6179	29.4409	29.5748	29.8591	29.722	29.8121	29.6241	29.7857	29.7693	30.0215	29.8062	29.614	29.6854	29.6069	29.8229	0		0		0.15525	0.00309296	-0.0963043	0.089325	0.0837142	0.0673287
sp|O94827-5|PKHG5_HUMAN;sp|O94827-3|PKHG5_HUMAN;sp|O94827|PKHG5_HUMAN;sp|O94827-7|PKHG5_HUMAN;sp|O94827-2|PKHG5_HUMAN;sp|O94827-6|PKHG5_HUMAN;sp|O94827-4|PKHG5_HUMAN	PLEKHG5	PLEKHG5;GEF720;KIAA0720;Syx;Tech	25.5614	25.5247	25.7044	25.8486	25.4499	25.853	25.646	25.7064	25.5142	25.5322	25.5733	25.3462	25.4663	25.2309	25.1097	25.6722	25.5491	22.0524	25.7953	23.7309	25.4173	25.2683	25.1296	24.8358	-0.34733	0.64396	-0.474403	0.275468	-0.0100367		0.102454	0.837551	-0.969504	0.0787136
sp|O94829|IPO13_HUMAN	IPO13	IPO13;IMP13;KIAA0724;RANBP13	25.3766	25.1036	25.3169	25.3726	26.0888	25.5726	25.2352	25.5764	25.718	25.9747	25.8052	25.5858	25.459	25.6518	25.5515	25.3448	24.8958	24.9556	25.357	25.2212	25.2984	25.5782	25.5708	25.7357	0		-0.00539359		-0.226051	0.035247	0.207586	0.0818642	-0.427227	0.000299366
sp|O94830|DDHD2_HUMAN	DDHD2	DDHD2;KIAA0725;SAMWD1;SPG54	28.6307	28.4397	28.6724	28.5319	28.5078	28.4869	28.2455	28.1849	28.1571	28.5735	28.5712	28.2923	27.862	28.6875	27.7523	28.364	28.5828	28.0432	28.3902	28.4164	28.2492	27.7586	28.3578	28.1999	0		0		0.121793	0.0575033	0		0
sp|O94832|MYO1D_HUMAN	MYO1D	MYO1D;KIAA0727;myr4;PPP1R108	29.2542	29.2422	29.4163	29.45	29.2125	29.3142	29.1542	29.2175	29.3614	29.5658	29.5137	29.3687	29.3792	29.1505	29.2149	29.2537	29.2354	29.2284	29.243	29.1819	29.3244	29.266	29.2251	29.2952	0		0		0.0752089	0.0194749	0.195911	1.59486e-06	-0.0161686
sp|O94842-3|TOX4_HUMAN;sp|O94842-2|TOX4_HUMAN;sp|O94842|TOX4_HUMAN;sp|O15405-2|TOX3_HUMAN;sp|O15405|TOX3_HUMAN	TOX4;TOX3	TOX4;TOX3;CAGF9;TNRC9;C14orf92;KIAA0737;LCP1	22.6514	22.9631	22.5803	23.2604	23.2555	23.9013	23.6135	23.6492	22.142	23.7201	22.6189	23.4452	23.8775	21.0773	22.7986	23.4838	22.7646	23.531	22.355	21.9064	22.3273	23.6401	22.0764	22.2873	0		-0.214082	0.186231	0		0		0
sp|O94851-5|MICA2_HUMAN;sp|O94851-6|MICA2_HUMAN;sp|O94851-4|MICA2_HUMAN;sp|O94851-3|MICA2_HUMAN;sp|O94851|MICA2_HUMAN;sp|O94851-2|MICA2_HUMAN	MICAL2	MICAL2;KIAA0750	25.8649	25.9232	25.9598	25.2797	26.2802	26.635	26.5081	26.8378	26.4788	26.0784	26.1994	25.9382	26.4345	26.2817	26.2792	26.3135	26.4533	26.6113	26.634	26.9141	26.1763	26.1585	26.1077	26.4048	-0.218254	0.140323	-0.284133	0.0243027	-0.754733	8.10078e-06	-0.182486	0.221235	0.444927	0.0038061
sp|O94855|SC24D_HUMAN;sp|O94855-2|SC24D_HUMAN	SEC24D	SEC24D;KIAA0755	28.4481	28.3516	28.4333	28.6257	28.7934	28.6579	28.6531	28.5868	28.2582	28.3406	28.1384	28.319	28.6203	28.6247	28.65	28.6096	28.1153	28.0836	28.1868	28.0708	28.6305	28.8074	28.8042	28.654	-0.049373	0.453028	0.0512754	0.366434	-0.201332	0.0129099	-0.387582	8.00907e-10	-0.63982	3.6226e-07
sp|O94874|UFL1_HUMAN;sp|O94874-2|UFL1_HUMAN;sp|O94874-3|UFL1_HUMAN	UFL1	UFL1;KIAA0776;Maxer;NLBP;RCAD	29.3261	29.1934	29.503	29.3133	29.3093	29.4303	29.1887	29.2818	29.2873	29.375	29.3222	29.3993	29.5297	29.4119	29.4783	29.3952	29.2716	29.4298	29.2294	29.2945	29.3461	29.2297	29.3486	29.386	0.0650259	0.028161	0		0		0		0
sp|O94875-9|SRBS2_HUMAN;sp|O94875|SRBS2_HUMAN;sp|O94875-11|SRBS2_HUMAN;sp|O94875-5|SRBS2_HUMAN;sp|O94875-3|SRBS2_HUMAN;sp|O94875-8|SRBS2_HUMAN;sp|O94875-2|SRBS2_HUMAN;sp|O94875-4|SRBS2_HUMAN;sp|O94875-12|SRBS2_HUMAN;sp|O94875-10|SRBS2_HUMAN;sp|O94875-7|SRBS2_HUMAN	SORBS2	SORBS2;ARGBP2;KIAA0777	25.4009	25.3298	24.9264	25.975	23.778	24.4073	24.7163	24.46	26.1171	25.6333	25.6849	25.8375	25.512	25.7073	25.6748	25.5161	25.6588	25.8757	26.1842	25.3599	26.4353	25.9488	25.7156	25.7537	1.37653	3.8521e-07	1.51329	8.20552e-06	0.99437	2.51046e-05	0.308168	0.209862	-0.265058	0.266114
sp|O94876-2|TMCC1_HUMAN;sp|O94876|TMCC1_HUMAN	TMCC1	TMCC1;KIAA0779	24.7121	24.3042	24.6207	24.7728	24.3384	23.9813	23.9269	24.2773	24.3613	25.0788	23.1185	24.006	24.3069	24.3544	24.8098	24.6625	21.8168	25.496	23.4556	23.2572	21.8051	22.1886	23.8998	24.7209	0		-0.764093	0.0202822	0.0291428	0.529626	0		0
sp|O94880-2|PHF14_HUMAN;sp|O94880|PHF14_HUMAN	PHF14	PHF14;KIAA0783	24.8967	24.3236	24.3625	24.883	24.0265	24.5838	24.5099	22.5196	24.0422	24.0631	24.0547	23.7865	24.3988	24.4278	24.3207	24.2065	23.8695	23.8353	23.9856	24.3312	21.7629	23.9095	23.473	24.4091	0		-0.228339	0.250775	0.245299	0.194656	0		0
sp|O94885|SASH1_HUMAN	SASH1	SASH1;dJ323M4.1;KIAA0790;SH3D6A	25.9256	26.3601	26.8025	26.0144	25.7195	25.6636	26.0197	25.9432	26.2277	26.3597	25.962	26.3617	26.164	26.442	26.3361	25.7467	26.4579	26.1744	23.8194	26.6037	25.8466	25.3415	24.7631	25.6715	0		0		0		0		0
sp|O94887-3|FARP2_HUMAN;sp|O94887-2|FARP2_HUMAN;sp|O94887|FARP2_HUMAN	FARP2	FARP2;FIR;FRG;KIAA0793;PLEKHC3	25.7653	26.2673	25.7922	25.7801	25.2834	25.6515	25.8363	25.1241	25.9234	25.6529	25.3471	25.6299	25.2924	24.9685	25.588	25.4018	25.4624	25.3565	25.5351	25.6716	25.3956	25.2259	25.0237	25.515	0		0		0.36989	0.000551747	0.10782	0.105234	0
sp|O94888|UBXN7_HUMAN	UBXN7	UBXN7;KIAA0794;UBXD7	27.0445	27.2725	26.7896	27.0435	27.034	26.6429	27.3245	27.7532	27.6984	27.241	27.2015	26.8085	27.2362	27.7049	27.1995	27.4153	27.2157	27.2154	27.5604	27.1662	27.2625	27.4144	27.4156	27.3045	0		0		0		0		0
sp|O94901-9|SUN1_HUMAN;sp|O94901-8|SUN1_HUMAN;sp|O94901|SUN1_HUMAN;sp|O94901-5|SUN1_HUMAN;sp|O94901-6|SUN1_HUMAN	SUN1	SUN1;FLJ12407;KIAA0810;UNC84A	29.2378	29.2839	29.1776	29.3035	29.1346	29.3115	29.5577	29.3181	29.292	29.2091	29.1663	29.2908	29.2244	29.5891	29.3438	29.3211	29.2261	28.9125	28.8616	28.9442	29.2731	29.082	29.281	29.2102	0		-0.0808563	0.230942	0		0		-0.163961	0.0221445
sp|O94903|PLPHP_HUMAN	PLPBP	PLPBP;PROSC	28.3641	28.4625	28.0263	28.3078	27.9094	27.9317	28.3281	28.1144	28.407	27.9665	28.2569	28.4159	28.1715	28.2567	28.2238	27.98	28.483	28.6812	28.526	28.3711	28.187	28.2235	28.1609	28.3327	0		0.0260393	0.756747	0.00997826		0		0.225748	0.0168734
sp|O94905|ERLN2_HUMAN	ERLIN2	ERLIN2;C8orf2;Erlin-2;NET32;SPFH2;SPG18	27.979	28.1933	27.7826	27.6355	27.8362	28.1067	28.2794	27.9785	28.5051	28.314	28.3781	28.4496	27.9686	28.0345	28.3067	28.1231	28.4111	28.2438	28.1961	28.4271	28.2727	28.0803	28.0298	28.3589	0.0432553	0.673109	0.115264	0.341547	-0.16836	0.136026	0.31596	0.00754424	0.121062	0.299873
sp|O94906-2|PRP6_HUMAN;sp|O94906|PRP6_HUMAN	PRPF6	PRPF6;ANT-1;bB152O15.1;C20orf14;hPrp6;Prp6;RP60;SNRNP102;TOM;U5-102K	28.4152	28.3506	28.3772	27.9546	28.7621	28.5121	28.4495	28.8484	28.2319	28.0655	28.3436	28.1987	28.1867	28.8556	27.9581	28.3852	28.2946	27.9069	28.612	28.3076	28.252	28.4517	28.402	28.448	0		0		0		0		0
sp|O94913|PCF11_HUMAN	PCF11	PCF11;KIAA0824	24.8273	24.2602	24.2897	23.18	24.3407	24.4526	21.8841	24.4547	21.8176	23.9346	24.5778	20.9342	24.3661	24.25	24.3962	21.9747	24.1577	24.4138	24.4265	22.1418	24.603	24.9181	24.8416	24.489	0		0		0		0		0
sp|O94915|FRYL_HUMAN	FRYL	FRYL;AF4p12;DKFZp686E205;KIAA0826;MOR2	27.8573	27.7512	28.0276	28.0675	28.3244	28.2821	28.2379	28.2753	27.7397	27.5947	27.7612	27.7758	28.002	28.0814	28.0093	28.0735	27.8761	28.0267	27.8047	27.5771	28.0921	28.1556	28.051	28.1224	-0.227939	0.00505667	-0.13564	0.0435535	-0.301857	3.76678e-05	-0.354792	1.59843e-05	-0.277575	0.00115858
sp|O94916-2|NFAT5_HUMAN;sp|O94916|NFAT5_HUMAN;sp|O94916-5|NFAT5_HUMAN;sp|O94916-4|NFAT5_HUMAN	NFAT5	NFAT5;KIAA0827;NF-AT5;NFATL1;NFATZ;OREBP;TONEBP	24.7388	22.9278	24.7534	24.7055	24.2651	24.3025	24.3972	24.6616	22.4805	23.7753	22.3575	24.9409	25.3072	24.9014	24.4306	25.0796	24.9688	25.0764	25.603	25.3225	25.3669	25.6277	25.4626	24.8776	0		0.614376	0.0166057	0		-0.893606	0.00548936	0
sp|O94919|ENDD1_HUMAN	ENDOD1	ENDOD1;KIAA0830	28.3698	28.5175	28.3804	28.5377	28.0759	28.4001	28.1329	28.215	28.1765	28.0223	28.1536	28.2956	28.2255	28.2576	28.1654	28.0801	28.2649	28.0263	28.1559	28.133	27.8001	27.6888	27.9246	27.6514	-0.00359258		-0.38075	1.24238e-10	0.244753	4.67841e-05	-0.00889483		0.366335	1.13485e-06
sp|O94923|GLCE_HUMAN	GLCE	GLCE;HSEPI;KIAA0836	24.4505	23.7173	22.3025	22.1626	22.2315	22.8936	22.0204	22.9613	24.7968	24.6818	23.9614	24.2643	23.5117	23.5173	23.7921	21.7355	23.2237	23.5145	23.9988	23.9285	23.7276	23.5519	23.788	23.5554	0.162923	0.435157	0.548253	0.0276629	0		1.19453	0.00701991	0
sp|O94925-3|GLSK_HUMAN	GLS	GLS;GLS2;GLS1;KIAA0838	25.6337	25.4359	25.8007	25.762	26.384	26.2946	26.02	26.0863	24.9307	24.9649	24.7092	25.7704	26.5145	26.0729	26.2262	25.8231	25.0452	25.5741	25.6507	25.0734	25.8843	26.0499	25.9856	25.8772	0		-0.171576	0.216761	-0.420943	0.00479466	-1.05426	9.57933e-08	-0.589949	0.00467454
sp|O94925|GLSK_HUMAN	GLS	GLS;GLS2;GLS1;KIAA0838	29.7022	29.5702	29.7101	29.8468	29.7641	29.7827	29.8598	29.8851	29.836	29.6804	29.6557	29.5979	29.6891	30.0121	29.9562	29.829	29.5093	29.5593	29.2827	29.3928	29.7726	29.6687	29.809	29.7217	0.0374014	0.501838	-0.0690321	0.278567	-0.0849013	0.141141	-0.143471	0.043711	-0.293773	0.000188133
sp|O94927|HAUS5_HUMAN	HAUS5	HAUS5;dgt5;KIAA0841	23.037	23.3062	23.4759	23.1939	23.0921	22.1146	23.2004	20.3963	22.8389	22.9981	22.9039	22.6819	23.2912	22.9463	22.958	23.197	23.1042	23.0207	22.8251	22.3299	23.481	23.1208	23.3641	22.949	0		0		0		0		0
sp|O94929-2|ABLM3_HUMAN;sp|O94929-3|ABLM3_HUMAN;sp|O94929|ABLM3_HUMAN	ABLIM3	ABLIM3;KIAA0843	26.8528	26.8297	27.3251	26.1789	26.5701	26.3081	26.394	26.0794	27.2856	27.3494	27.0717	27.823	27.2147	27.0014	27.2441	27.212	27.1426	27.5751	27.3909	27.937	26.8533	26.8553	26.4933	26.6888	0.940623	6.03468e-05	0.384082	0.0527626	0.471276	0.0202482	0.304218	0.15343	0.803213	0.000321996
sp|O94966-7|UBP19_HUMAN;sp|O94966-6|UBP19_HUMAN;sp|O94966-5|UBP19_HUMAN;sp|O94966-2|UBP19_HUMAN;sp|O94966-4|UBP19_HUMAN;sp|O94966-3|UBP19_HUMAN;sp|O94966|UBP19_HUMAN	USP19	USP19;KIAA0891;ZMYND9	26.2484	26.3892	25.836	26.1276	26.085	26.3374	26.2722	26.4958	25.9996	25.7407	26.0241	25.9373	26.1812	25.917	26.3957	26.2432	26.1158	26.3918	26.1567	26.0217	26.164	26.0179	26.1092	25.9684	0		-0.00271141		0		-0.164454	0.0108449	0
sp|O94967-2|WDR47_HUMAN;sp|O94967|WDR47_HUMAN	WDR47	WDR47;KIAA0893	27.5635	27.194	27.3634	27.4564	27.5091	27.1571	27.1186	27.495	27.0605	26.9891	27.4606	26.8459	27.0606	27.5205	27.1399	27.2365	26.9326	27.2762	27.1074	27.0796	27.3508	27.3403	27.2872	27.3637	-0.0757694	0.437136	0		0.0524372	0.582854	-0.146377	0.194644	-0.192745	0.0453955
sp|O94973-2|AP2A2_HUMAN;sp|O94973|AP2A2_HUMAN;sp|O94973-3|AP2A2_HUMAN	AP2A2	AP2A2;ADTAB;CLAPA2;DKFZP564D1864;HIP9;HYPJ;KIAA0899	29.6533	29.5575	29.4721	29.6557	29.7061	29.7269	29.5712	29.7945	29.6805	29.5766	29.5698	29.3914	29.5505	29.5398	29.7776	29.5463	29.4496	29.3649	29.4692	29.3704	29.4896	29.7639	29.6697	29.7714	-0.054263	0.210908	0		-0.0567299	0.103813	-0.0426353	0.41283	-0.23496	4.6809e-05
sp|O94979|SC31A_HUMAN;sp|O94979-3|SC31A_HUMAN;sp|O94979-4|SC31A_HUMAN;sp|O94979-9|SC31A_HUMAN;sp|O94979-2|SC31A_HUMAN;sp|O94979-8|SC31A_HUMAN;sp|O94979-6|SC31A_HUMAN;sp|O94979-10|SC31A_HUMAN;sp|O94979-5|SC31A_HUMAN	SEC31A	SEC31A;ABP125;ABP130;KIAA0905;SEC31L1	32.0038	31.9612	32.0365	31.902	32.1416	32.1806	32.186	32.1978	32.068	32.0994	32.0811	32.0688	32.0564	32.2319	32.1816	32.1457	32.0439	32.0182	32.0088	32.0144	32.2583	32.0808	32.0783	32.2435	0		0		-0.158514	5.11498e-08	-0.0593019	0.0140619	-0.119578	3.22971e-05
sp|O94985-2|CSTN1_HUMAN;sp|O94985|CSTN1_HUMAN	CLSTN1	CLSTN1;CDHR12;CSTN1;KIAA0911	25.2886	26.308	25.5082	25.2631	24.8052	25.6868	25.3103	25.928	25.8089	25.5131	25.9855	25.7979	26.1922	25.9439	25.6599	26.0518	26.4039	25.3382	26.4461	26.0043	27.4343	27.1432	27.0231	26.888	0.307162	0.06609	1.39396	4.84719e-10	0		0		-1.04055	2.85173e-05
sp|O94992|HEXI1_HUMAN	HEXIM1	HEXIM1;CLP-1;EDG1;HIS1;MAQ1	27.5268	27.2796	27.3377	27.345	27.168	27.0544	27.1748	27.1628	27.1195	27.1694	27.2798	27.097	27.2576	27.2394	27.009	27.2165	27.0281	27.1937	27.0108	26.9993	27.1416	27.3053	27.4294	27.421	0		0.113459	0.00934101	0.178259	0.000724143	0		-0.232959	0.000366806
sp|O95049|ZO3_HUMAN;sp|O95049-4|ZO3_HUMAN;sp|O95049-3|ZO3_HUMAN;sp|O95049-5|ZO3_HUMAN	TJP3	TJP3;ZO-3	23.9389	24.3869	23.5519	24.4536	23.9784	22.3409	23.8728	23.8299	25.2116	25.2344	24.7155	24.7098	25.3462	25.6026	25.6019	24.9609	24.3222	25.241	24.8021	24.2956	25.6517	25.6434	25.9047	26.0506	2.02695	6.27875e-05	2.14165	1.44728e-08	0.48962	0.0969557	-0.260527	0.376848	-1.25721	0.000245662
sp|O95070|YIF1A_HUMAN	YIF1A	YIF1A;54TM;FinGER7;YIF1;YIF1P	27.5213	26.8595	26.9906	26.9242	26.9372	27.4996	28.1834	27.698	21.3089	26.4965	26.7032	26.8349	27.5552	26.9335	26.4847	27.103	26.1006	26.6783	26.3214	26.3045	26.5985	26.742	26.7326	26.6832	0		0		0		-0.14357	0.0331522	0
sp|O95071-2|UBR5_HUMAN;sp|O95071|UBR5_HUMAN	UBR5	UBR5;DD5;EDD;EDD1;HYD;KIAA0896	26.631	26.1212	26.2108	26.5686	26.5943	26.5979	26.37	26.3372	25.8847	26.2026	26.049	26.3013	25.4703	26.6327	26.6155	26.5116	26.5109	25.6648	26.0311	25.7693	26.3228	26.195	26.1377	25.9262	-0.0675522	0.502813	-0.216861	0.151539	0		-0.139913	0.368634	-0.0844185	0.534014
sp|O95084|PRS23_HUMAN;sp|O95084-2|PRS23_HUMAN	PRSS23	PRSS23;SIG13;SPUVE	23.45	24.125	23.6351	24.0925	23.3588	25.1212	24.8431	24.2799	23.8933	23.7674	23.5025	23.2102	23.7911	22.5733	23.011	23.3809	23.1051	21.7139	22.4102	23.3412	23.6994	22.6057	23.201	23.2291	-1.36065	0.0152937	-1.17951	0.00383446	-0.563682	0.167737	0.321756	0.44683	-0.508888	0.255341
sp|O95104-2|SCAF4_HUMAN;sp|O95104|SCAF4_HUMAN;sp|O95104-3|SCAF4_HUMAN	SCAF4	SCAF4;DKFZp434E098;KIAA1172;SFRS15;SRA4	25.8891	25.6139	25.8578	25.6519	26.1563	25.7173	25.8903	26.1254	25.6764	25.9322	25.3161	25.638	25.3615	25.3316	25.679	25.4661	25.9099	26.5022	26.1579	25.9402	25.7947	25.6907	25.8869	25.9662	-0.577628	0.00403459	-0.136173	0.331171	-0.21494	0.140029	0.155475	0.304636	0.324345	0.0505841
sp|O95140|MFN2_HUMAN	MFN2	MFN2;CMT2A2;CPRP1;KIAA0214;MARF	26.9808	27.1094	26.7713	27.1915	27.2428	27.2896	26.9581	27.1803	27.1584	26.9493	27.0568	26.6468	26.419	27.0717	27.2853	26.7892	26.9785	26.4639	26.6931	26.8043	26.7568	26.6523	26.7715	26.9242	0		-0.1537	0.00854149	0		0		0
sp|O95147|DUS14_HUMAN	DUSP14	DUSP14;MKP-L;MKP6	27.5991	27.6301	27.9261	27.959	26.8162	27.6689	27.2931	27.48	27.8606	27.5008	27.3433	27.5519	27.5313	27.1045	27.4863	27.288	27.4196	27.4297	27.437	27.2595	27.5161	27.409	27.2572	27.2045	0		0		0.371908	0.000180073	0.151886	0.0740039	0
sp|O95155-2|UBE4B_HUMAN;sp|O95155|UBE4B_HUMAN;sp|O95155-4|UBE4B_HUMAN;sp|O95155-3|UBE4B_HUMAN	UBE4B	UBE4B;E4;KIAA0684;UBOX3;UFD2	26.733	26.5946	26.642	26.5824	26.6508	26.8099	26.5632	26.7706	26.797	26.4396	26.9636	26.6096	26.3929	26.8318	26.8523	26.6527	26.8263	26.6448	26.2631	26.5494	26.4396	26.5187	26.5553	26.6749	0		0		0		0		0
sp|O95159|ZFPL1_HUMAN	ZFPL1	ZFPL1;D11S750;MCG4	28.395	27.9806	27.8352	27.6454	27.846	27.9397	28.1501	27.8684	27.58	27.4559	27.3911	27.5434	27.5339	27.5742	27.948	28.0353	27.152	27.3259	27.1374	27.2248	27.6581	27.8887	27.7031	27.8476	-0.17436	0.104433	-0.149553	0.120611	0		-0.276708	0.0268941	-0.543982	7.07337e-05
sp|O95163|ELP1_HUMAN	ELP1	ELP1;DYS;IKAP;IKBKAP;IKI3;TOT1	27.6786	27.9043	27.7854	27.6933	27.5278	27.7772	27.2281	27.3985	27.8991	27.7306	27.9246	27.7969	27.1155	27.1982	27.7472	27.4408	27.9429	27.8444	27.6396	27.7655	27.4935	27.2025	27.3323	27.5622	0		0		0.258143	0.00156116	0.347767	0.000149102	0.303476	0.000537601
sp|O95164|UBL3_HUMAN	UBL3	UBL3;DKFZP434K151;FLJ32018;HCG-1;PNSC1	22.7965	23.4766	23.6483	23.228	23.7794	23.4072	22.9742	23.2503	23.9223	23.0253	24.0932	23.529	23.7236	23.9539	23.7468	23.5672	22.914	23.8059	21.8119	23.9517	23.7871	23.2538	23.5461	23.3965	0.1924	0.0734341	0		0		0		0
sp|O95166|GBRAP_HUMAN	GABARAP	GABARAP;ATG8A;MM46	28.4558	28.4885	27.8467	28.334	28.1946	28.4117	28.9333	29.0831	27.6009	27.3842	27.2288	27.0222	27.8374	28.2585	28.335	27.5987	27.1689	27.1885	26.7419	26.8857	27.2775	26.8037	27.4495	27.6114	-0.715676	0.00397664	-1.33785	6.75661e-08	-0.379816	0.0740472	-0.810648	0.000473797	-0.206358	0.384112
sp|O95167|NDUA3_HUMAN	NDUFA3	NDUFA3;B9	26.6729	26.665	26.2048	27.2464	22.6426	23.642	22.4586	26.8361	22.0699	26.3054	23.4716	25.7432	26.0233	26.0137	26.1747	27.1404	26.391	26.1769	23.1589	24.427	26.7367	26.9683	27.0535	27.0101	2.31328	0.0174227	2.62053	0.00242683	2.50877	0.00539166	-1.5673	0.0890533	-1.90152	0.0483104
sp|O95168-2|NDUB4_HUMAN;sp|O95168|NDUB4_HUMAN	NDUFB4	NDUFB4;B15	26.9882	27.2061	26.9823	27.1049	27.0395	26.9675	27.1375	26.9893	27.6216	27.1828	26.9277	27.2079	27.1886	26.7806	27.3385	27.2577	27.3215	27.8082	27.5564	27.0902	27.253	27.467	27.4697	27.7621	0		0.245089	0.000368087	0		0		0
sp|O95169-3|NDUB8_HUMAN;sp|O95169-2|NDUB8_HUMAN;sp|O95169|NDUB8_HUMAN	NDUFB8	NDUFB8;ASHI;CI-ASHI	25.4471	25.9069	25.5178	25.8783	25.2326	25.8512	25.0077	25.9416	26.3047	25.4157	25.8991	26.0767	24.7607	25.182	24.9048	25.3746	25.5347	25.0407	25.4477	25.4431	26.0499	25.933	26.5526	24.6153	0		0		0		0.143595	0.124184	0
sp|O95171-2|SCEL_HUMAN	SCEL	SCEL;FLJ21667;MGC22531	21.2793	22.6674	21.7121	23.4863	22.6771	22.3452	22.6865	22.2742	23.2035	23.8214	23.5582	23.6166	23.4653	23.1391	23.4464	23.2399	24.542	24.5542	24.1898	24.0506	23.5355	23.2316	23.5519	23.6138	0.76223	0.0107252	0.840212	0.00243448	-0.202405	0.564776	0.1832	0.346037	0.697703	0.0165133
sp|O95171|SCEL_HUMAN	SCEL	SCEL;FLJ21667;MGC22531	30.922	31.4045	31.4742	31.0506	30.4295	29.6539	30.8517	30.2551	31.6298	31.9705	31.6364	32.0277	32.1552	31.7199	31.6711	31.6974	32.101	32.463	31.8204	32.2227	31.9621	31.9878	31.7458	31.9461	1.71623	4.78381e-15	1.5714	6.83282e-17	0.925743	1.38061e-06	0.131721	0.503347	0.168793	0.414336
sp|O95182|NDUA7_HUMAN	NDUFA7	NDUFA7;B14.5a	26.415	26.8689	27.2796	26.3688	26.7313	26.2649	26.2894	26.2537	26.7886	27.3375	26.4442	26.8382	26.8836	26.5154	26.6865	27.2521	26.5284	26.6835	26.7689	26.8571	26.8854	26.5619	26.7636	26.6623	0		0		0		0		0
sp|O95197-3|RTN3_HUMAN;sp|O95197-6|RTN3_HUMAN;sp|O95197-5|RTN3_HUMAN;sp|O95197-4|RTN3_HUMAN;sp|O95197-7|RTN3_HUMAN;sp|O95197-2|RTN3_HUMAN;sp|O95197|RTN3_HUMAN	RTN3	RTN3;ASYIP;HAP;NSPL2;NSPLII;RTN3-A1	29.5061	29.4912	29.2218	29.5461	29.1154	29.2332	29.4721	29.3632	29.622	29.2282	29.5061	29.4512	29.3525	29.7993	29.8851	29.5741	29.4085	29.4227	28.9706	29.1845	29.4751	29.3049	29.4238	29.3604	0.135136	0.00624375	-0.00451579		0		0		-0.0144926
sp|O95202|LETM1_HUMAN	LETM1	LETM1;SLC55A1	30.1511	30.3653	30.4168	30.2619	30.255	30.2505	30.1695	30.212	30.1972	30.1553	30.2436	30.3001	30.2031	30.2432	30.248	30.1595	30.292	30.3781	30.3036	30.3187	30.3863	30.0923	30.1032	30.2325	0		0		0.0608461	0.0422509	0		0.0829292	0.013914
sp|O95208-2|EPN2_HUMAN;sp|O95208-3|EPN2_HUMAN;sp|O95208|EPN2_HUMAN	EPN2	EPN2;EHB21;KIAA1065	26.2094	26.3192	26.4583	26.5939	26.312	26.3586	26.1661	26.577	26.2118	26.4818	26.4065	26.4893	26.3798	26.6496	26.4606	26.5432	26.8984	26.4819	26.5252	26.0038	26.7653	26.4856	26.7598	26.5694	0		0		0		0		0
sp|O95210|STBD1_HUMAN	STBD1	STBD1;FLJ41801;GENX-3414	27.6621	27.3756	26.8788	27.4624	27.1764	27.2391	27.0807	27.0702	27.2787	27.3194	27.4881	27.2966	27.2772	27.4668	27.5488	27.3807	27.2247	27.311	27.3449	27.3124	27.3016	27.2089	27.5794	27.3984	0.0478464	0.218396	0		0		0		0
sp|O95218-2|ZRAB2_HUMAN;sp|O95218|ZRAB2_HUMAN	ZRANB2	ZRANB2;ZIS;ZIS1;ZIS2;ZNF265	25.4085	25.1995	25.145	23.1048	24.9465	25.2378	25.4316	25.3824	24.7414	25.1799	24.5774	24.938	24.9958	24.9486	25.1075	25.0913	25.0568	24.9328	24.9588	25.0199	25.1491	24.7994	25.0778	24.4579	0		0		0		0		0
sp|O95219|SNX4_HUMAN;sp|O95219-2|SNX4_HUMAN	SNX4	SNX4;ATG24B	26.3725	25.6329	25.7609	25.647	23.1498	25.4276	25.4711	25.8549	26.1485	25.5335	25.7675	25.7296	26.0776	26.1422	25.6222	25.4143	25.9861	25.5415	25.624	25.5369	26.5628	26.0196	26.0516	26.1145	0		0.049573	0.280196	0		0		0
sp|O95232|LC7L3_HUMAN	LUC7L3	LUC7L3;CRA;CREAP-1;CROP;FLJ11063;hLuc7A;LUC7A;OA48-18	27.5182	27.2977	27.51	27.3591	27.8485	27.5037	27.711	27.5313	27.0054	27.2627	27.0792	27.3164	27.5799	27.8541	27.1649	27.5343	27.388	27.3652	27.4874	27.1447	27.1475	27.204	27.535	27.6015	0		-0.09625	0.0470022	0		-0.263565	0.00138696	0
sp|O95248-4|MTMR5_HUMAN;sp|O95248-5|MTMR5_HUMAN;sp|O95248|MTMR5_HUMAN	SBF1	SBF1;DENND7A;MTMR5	27.2293	27.2138	27.1619	27.0772	26.9792	26.8813	26.8797	27.3067	27.2918	27.2157	27.177	26.9818	26.8126	27.0341	27.1815	27.1154	27.1004	26.9756	26.8509	26.8477	26.8064	26.8994	26.9687	26.891	0		-0.0954489	0.00316317	0		0		0
sp|O95249|GOSR1_HUMAN;sp|O95249-2|GOSR1_HUMAN	GOSR1	GOSR1;GOLIM2;GOS-28;GOS28;GS28;P28	27.037	27.1019	26.08	25.6294	26.1708	26.228	25.821	26.3295	25.105	25.666	26.1027	25.8607	26.0895	25.2458	25.9115	26.4611	25.6659	26.1735	26.1277	26.018	26.1426	25.7954	26.1678	25.912	0		0		0		0		0
sp|O95260-2|ATE1_HUMAN;sp|O95260|ATE1_HUMAN	ATE1	ATE1;	23.8784	24.0816	23.0789	24.1882	24.7272	25.7144	24.4113	24.4091	25.3552	24.5761	23.9135	24.5206	23.7582	22.3226	25.2722	24.5998	24.8547	24.0394	25.1346	24.4781	24.3265	24.7305	25.0898	24.7043	0		0		-0.185277	0.0598164	0		0
sp|O95273|CCDB1_HUMAN;sp|O95273-2|CCDB1_HUMAN	CCNDBP1	CCNDBP1;DIP1;GCIP;HHM	25.5511	25.3748	25.4746	25.306	25.8863	23.5372	25.6258	25.6106	25.2034	25.2371	23.7849	25.1684	25.9476	26.1181	26.0758	26.2548	25.9503	25.9327	25.9362	25.6757	25.806	25.7956	26.0289	26.3292	0.630834	0.0205477	0.487606	0.0245779	0		-1.03109	0.00180688	0
sp|O95274|LYPD3_HUMAN	LYPD3	LYPD3;C4.4A	30.774	30.4433	30.8932	30.7348	30.5861	30.2219	30.4072	30.2276	30.3206	30.4967	30.2545	30.3179	30.0454	30.3028	30.3821	29.7985	29.6369	29.4214	29.235	29.7155	28.6528	29.1297	28.8439	29.2216	-0.22156	0.197294	-1.32631	3.77185e-09	0.371459	0.0189883	0.200953	0.202391	0.626601	0.000207325
sp|O95292|VAPB_HUMAN	VAPB	VAPB;ALS8;VAP-B;VAP-C	29.6903	29.5639	29.5778	29.6914	30.0452	29.9481	29.9211	29.9992	29.7381	29.5462	29.5838	29.6196	29.6979	29.8283	30.0683	29.744	29.662	30.0811	29.7926	29.7488	29.8271	29.6929	29.7168	29.8575	-0.156955	0.0954313	-0.198331	0.0482484	-0.344932	8.05879e-05	-0.243522	0.00510424	0.0668135	0.451236
sp|O95295|SNAPN_HUMAN	SNAPIN	SNAPIN;BLOC1S7;BORCS3;SNAPAP	27.4829	27.5752	27.3767	27.4474	22.9	26.8246	27.9846	27.7719	27.2897	26.6377	27.1074	26.8493	27.7848	27.3549	26.8639	27.1473	26.1512	26.33	26.533	27.036	26.0087	26.8194	26.8363	26.2374	0		0		0		0		0
sp|O95297-4|MPZL1_HUMAN;sp|O95297-2|MPZL1_HUMAN;sp|O95297|MPZL1_HUMAN	MPZL1	MPZL1;FLJ21047;PZR	27.6495	27.5143	26.8515	27.4581	27.688	27.9854	27.754	27.7297	26.875	26.9012	27.0414	26.0982	27.2667	27.3491	27.9395	27.4813	27.1629	27.2429	27.1407	27.7783	27.3603	27.0094	27.2752	27.4567	-0.244595	0.168365	-0.399257	0.00855488	-0.359303	0.0312462	-0.838577	8.15478e-05	0.00868522
sp|O95298|NDUC2_HUMAN;sp|O95298-2|NDUC2_HUMAN;sp|E9PQ53|NDUCR_HUMAN	NDUFC2-KCTD14;NDUFC2	NDUFC2-KCTD14;NDUFC2;B14.5b;HLC-1;	27.4302	26.9125	26.7472	26.7122	27.9372	27.1796	27.2398	27.0495	26.8282	27.1961	26.5472	26.8151	27.303	26.4821	26.8584	27.0149	24.6631	26.9576	26.8112	26.9671	27.5061	26.94	27.4641	27.1092	0		0		0		0		-0.178386	0.0353734
sp|O95299|NDUAA_HUMAN;sp|O95299-2|NDUAA_HUMAN	NDUFA10	NDUFA10;CI-42k	28.004	27.7024	27.4982	27.6929	27.8746	27.9884	28.1062	28.0686	27.71	27.6483	27.7533	27.7122	27.6889	27.8687	27.7778	27.8826	27.8721	27.7784	27.8284	27.7999	27.6994	27.8627	27.885	27.6926	-0.243193	0.003888	-0.223575	0.0434319	-0.304035	4.3024e-05	-0.120708	0.119953	0.0435519	0.559641
sp|O95302|FKBP9_HUMAN;sp|O95302-3|FKBP9_HUMAN;sp|O95302-2|FKBP9_HUMAN	FKBP9	FKBP9;FKBP1B;FKBP60;FKBP63	29.7381	29.5279	29.7861	29.9187	30.2834	30.4627	30.1158	30.1571	29.7255	29.5988	29.6676	29.6346	29.6938	29.8866	30.0198	29.9532	29.6508	29.7007	29.4963	29.5372	29.7952	29.71	29.801	29.6859	-0.389844	4.4447e-05	-0.473147	1.39208e-08	-0.479013	1.41342e-08	-0.270999	0.00251829	-0.122026	0.181985
sp|O95319-5|CELF2_HUMAN;sp|O95319-2|CELF2_HUMAN;sp|O95319|CELF2_HUMAN;sp|O95319-4|CELF2_HUMAN;sp|O95319-3|CELF2_HUMAN	CELF2	CELF2;BRUNOL3;CUGBP2;Etr-3;NAPOR-2	22.7473	23.9579	23.9128	24.087	24.1484	24.0583	23.9922	24.2682	23.8899	23.6208	24.3535	21.5563	22.6937	24.439	24.0566	23.7896	24.3113	24.3664	24.6947	21.6774	24.86	25.1641	24.1691	24.7402	0		0		0		0		0
sp|O95336|6PGL_HUMAN	PGLS	PGLS;6PGL	29.8619	29.7642	29.7285	29.9878	29.8433	30.0508	30.0669	30.1228	29.8259	29.527	29.7759	29.7634	30.1095	30.1616	30.0407	29.9943	29.5867	29.7496	29.6496	29.4402	30.0069	29.9811	29.9727	29.9257	0.0604371	0.431018	-0.0472923	0.48996	-0.181336	0.0528032	-0.368997	0.000837673	-0.373487	5.16028e-06
sp|O95340|PAPS2_HUMAN;sp|O95340-2|PAPS2_HUMAN	PAPSS2	PAPSS2;ATPSK2	26.5061	26.9514	26.1723	26.356	26.5678	26.573	27.0128	26.7981	26.2932	25.4967	26.6286	26.5805	26.2551	26.5001	26.1193	26.285	26.837	26.8699	26.6051	26.4731	26.5669	26.6352	26.4883	26.5336	-0.250324	0.00522212	0		0		0		0
sp|O95347|SMC2_HUMAN;sp|O95347-2|SMC2_HUMAN	SMC2	SMC2;CAP-E;hCAP-E;SMC2L1	25.6564	25.957	25.6741	24.8689	26.0444	26.1065	25.8988	26.5725	25.7495	25.1185	25.4728	25.4386	24.5915	25.1964	25.5755	25.9267	25.9077	25.2064	25.332	25.2813	25.4878	25.8524	25.4842	25.3493	-0.572973	0.000856456	-0.358493	0.00440369	-0.289389	0.0222884	0		-0.00678076
sp|O95352-3|ATG7_HUMAN;sp|O95352-2|ATG7_HUMAN;sp|O95352|ATG7_HUMAN	ATG7	ATG7;APG7L;DKFZp434N0735;GSA7	26.0302	25.1142	26.0822	25.5494	26.1597	26.3111	26.0776	26.1265	26.3947	26.3523	26.05	26.2916	26.2263	26.5071	25.9242	26.2684	26.2486	26.3998	26.3722	26.3354	25.9471	26.3221	26.5003	26.4352	0		0.0310572	0.390832	-0.379539	0.000205448	0		0
sp|O95359-3|TACC2_HUMAN;sp|O95359|TACC2_HUMAN;sp|O95359-6|TACC2_HUMAN;sp|O95359-1|TACC2_HUMAN;sp|O95359-5|TACC2_HUMAN	TACC2	TACC2;AZU-1;ECTACC	29.1928	29.1328	29.2966	29.2221	28.9619	29.3197	29.0694	29.4244	28.7215	29.0664	28.9113	28.9415	29.086	28.9319	28.7223	28.9917	29.2584	28.9787	29.1624	28.869	28.8043	28.5954	28.8629	28.5762	-0.281162	0.000509756	-0.435932	5.36972e-07	0.0229753		-0.0248903		0.361415	0.0011306
sp|O95361|TRI16_HUMAN;sp|O95361-2|TRI16_HUMAN	TRIM16	TRIM16;EBBP	31.7614	31.7444	31.6303	31.8192	31.1457	30.8488	31.2567	30.9519	32.1531	32.1048	32.24	32.1585	31.7837	31.9108	31.83	31.7776	32.2506	32.3189	32.1252	32.3246	31.7321	31.8989	31.7444	31.7949	0.865053	1.35652e-24	0.710954	1.12074e-22	0.668083	2.08863e-19	0.419741	6.27645e-08	0.443067	4.349e-08
sp|O95363|SYFM_HUMAN	FARS2	FARS2;dJ236A3.1;FARS1;mtPheRS	23.7963	23.8538	23.7167	23.5254	23.8243	23.4352	23.6836	23.7496	22.8796	22.8822	23.9455	23.7397	23.7557	23.4632	23.3491	24.0421	23.0635	23.6019	22.5396	22.7992	23.6854	23.7685	23.7702	23.1488	0		0		0		0		-0.323243	0.00546536
sp|O95365|ZBT7A_HUMAN	ZBTB7A	ZBTB7A;DKFZp547O146;FBI-1;LRF;pokemon;ZBTB7;ZNF857A	24.2286	24.0006	24.4242	24.291	24.4007	24.5495	24.4085	24.4821	24.0839	23.9962	24.2688	23.5258	24.0483	24.108	23.7198	24.5881	23.7891	23.9388	23.5411	24.2045	24.1448	24.3117	24.085	24.0193	-0.374508	0.05481	-0.291854	0.0811265	-0.195889	0.237651	-0.181329	0.314646	-0.262501	0.166249
sp|O95372|LYPA2_HUMAN	LYPLA2	LYPLA2;APT-2	30.7025	30.5021	30.7109	30.7137	30.9306	30.997	30.8128	30.8974	30.59	30.7439	30.5724	30.3696	30.847	30.7468	30.6911	30.8275	30.6873	30.6588	30.6867	30.8293	30.7476	30.8563	31.0309	30.8674	-0.121886	0.0888288	-0.0138916		-0.219668	0.000481827	-0.225265	0.00333415	-0.155823	0.00829429
sp|O95373|IPO7_HUMAN	IPO7	IPO7;Imp7;RANBP7	31.2702	31.2203	31.1727	31.0667	31.3552	31.3056	31.2456	31.4028	31.278	31.0835	31.2602	31.1378	31.0276	31.2027	31.1337	31.2813	31.1085	31.1611	31.1619	31.0005	31.1416	31.208	31.2072	31.292	-0.145499	0.00141022	-0.0901629	0.0357101	-0.113137	0.00802147	0		-0.0913113	0.103042
sp|O95376|ARI2_HUMAN	ARIH2	ARIH2;TRIAD1	23.8569	23.955	24.2736	23.9122	23.8468	23.9918	23.9019	23.8807	23.6036	23.4478	24.0736	24.2995	23.9167	23.6737	23.8635	24.0491	24.2318	21.3057	24.0661	24.0102	24.5401	21.7351	24.2872	24.1438	0		0		0		0		0
sp|O95377|CXB5_HUMAN	GJB5	GJB5;CX31.1	24.1584	23.7463	23.607	24.0823	23.7628	24.3285	24.2012	24.6671	22.4248	22.8308	23.1145	22.5297	22.9184	22.3588	22.9467	22.9184	22.4631	22.5904	21.8581	21.53	22.0399	23.2809	22.269	21.627	-1.17718	2.90883e-08	-1.48038	3.67989e-15	0		0		0
sp|O95379|TFIP8_HUMAN;sp|O95379-3|TFIP8_HUMAN;sp|O95379-2|TFIP8_HUMAN;sp|O95379-4|TFIP8_HUMAN	TNFAIP8	TNFAIP8;GG2-1;MDC-3.13;SCC-S2	26.6472	26.0774	27.0664	26.3452	25.8873	25.9531	26.3716	26.7258	26.5802	26.863	25.9724	25.5393	26.3835	26.5755	25.196	26.1673	26.5369	26.2909	26.7987	26.7764	26.1561	26.4311	26.786	26.6371	0		0		0		0		0
sp|O95382-3|M3K6_HUMAN;sp|O95382|M3K6_HUMAN	MAP3K6	MAP3K6;ASK2;MAPKKK6;MEKK6	27.4776	28.8258	29.6201	30.131	28.5703	29.872	29.4251	29.7247	29.2091	29.6977	29.4257	29.7728	31.1029	29.5119	29.6388	29.5947	28.9196	28.6456	28.9455	27.5395	30.9541	29.6807	29.1785	29.4709	0.187356	0.624104	0		-0.200692	0.289177	0		-0.794251	0.0263989
sp|O95391|SLU7_HUMAN	SLU7	SLU7;9G8	22.3282	22.4345	21.8652	21.6194	21.7455	22.6104	23.0487	22.6714	22.0958	22.4462	22.5114	21.8999	22.7828	21.8117	22.7078	22.8347	22.0127	21.9924	22.613	22.5804	22.6103	23.5629	22.7865	22.9376	0		0.404632	0.0766986	-0.436418	0.064665	-0.261091	0.268964	-0.657682	0.0202296
sp|O95394|AGM1_HUMAN;sp|O95394-4|AGM1_HUMAN;sp|O95394-3|AGM1_HUMAN	PGM3	PGM3;AGM1;DKFZP434B187;PAGM	30.621	30.5777	30.5869	30.6715	30.7345	30.477	30.4858	30.6736	30.7052	30.5758	30.5471	30.4231	30.4512	30.5934	30.7487	30.4687	30.4398	30.5722	30.5624	30.673	30.7711	30.9265	30.7918	30.8127	-0.0327398	0.473925	0.198358	0.000390629	0.00306317		-0.00113211		-0.251734	0.000249399
sp|O95396|MOCS3_HUMAN	MOCS3	MOCS3;dJ914P20.3;UBA4	24.4482	24.6297	25.1113	24.8597	24.0547	24.4556	24.2333	24.5395	25.0991	24.6773	24.3442	24.4054	24.6814	24.3441	24.3789	24.2241	24.4669	24.5488	24.4856	23.0017	24.3271	24.4219	24.5241	24.5818	0		0		0		0		0
sp|O95400|CD2B2_HUMAN	CD2BP2	CD2BP2;LIN1;PPP1R59;Snu40;U5-52K	25.9009	25.4335	25.2098	25.6894	25.362	25.7041	25.4997	26.0198	25.7513	25.4709	25.7786	25.3097	25.355	25.2889	25.4246	25.2156	25.5654	25.5541	25.8801	25.7114	25.3773	25.8604	25.5192	25.3661	-0.0806681	0.121822	0		0		0		0
sp|O95405-3|ZFYV9_HUMAN;sp|O95405-2|ZFYV9_HUMAN;sp|O95405|ZFYV9_HUMAN	ZFYVE9	ZFYVE9;MADHIP;PPP1R173;SARA;SMADIP	23.6393	23.7659	23.6553	23.7513	22.8302	23.7531	21.5432	24.2733	23.1739	23.9099	23.5128	23.6683	22.5943	23.6203	22.4171	23.6752	23.2948	22.3907	23.2371	23.9516	21.9471	22.8275	22.7453	22.1732	0		-0.329003	0.14843	0.311064	0.171645	0.183389	0.278975	0.173812	0.132137
sp|O95425-2|SVIL_HUMAN;sp|O95425-3|SVIL_HUMAN;sp|O95425-4|SVIL_HUMAN;sp|O95425|SVIL_HUMAN	SVIL	SVIL;	30.7034	30.9237	30.4305	30.8066	30.8784	30.6935	30.752	30.7801	30.8427	30.8159	30.8522	30.5872	30.8999	30.9531	31.0961	30.9725	30.8115	30.798	30.9637	30.9021	30.9172	30.869	30.9587	31.0046	0.157781	0.0251761	0.0920411	0.131121	-0.0797128	0.347642	-0.153736	0.0194509	-0.0204489
sp|O95429|BAG4_HUMAN;sp|O95429-2|BAG4_HUMAN	BAG4	BAG4;SODD	24.4536	24.811	22.2935	24.4031	23.5285	21.3253	24.528	24.1972	24.0988	22.3938	23.7984	22.8106	24.4002	23.7119	23.9705	24.6746	24.4576	24.9334	24.8544	24.3194	24.9567	24.8117	23.9902	24.2023	0		0.524863	0.0805144	0		-0.220498	0.240679	0
sp|O95433|AHSA1_HUMAN;sp|O95433-2|AHSA1_HUMAN	AHSA1	AHSA1;Aha1;C14orf3;hAha1;p38	30.1639	30.0456	30.1064	30.0863	29.958	30.157	30.1262	30.1491	30.1763	30.3027	30.08	30.0942	30.007	30.0823	30.1174	30.2785	30.2676	30.0497	30.285	30.2141	30.2163	30.1519	30.0741	29.9669	0		0		0		0		0
sp|O95453-2|PARN_HUMAN;sp|O95453-3|PARN_HUMAN;sp|O95453|PARN_HUMAN;sp|O95453-4|PARN_HUMAN	PARN	PARN;DAN	26.1352	26.3665	25.044	25.4881	25.81	26.1262	26.0481	25.6204	25.274	25.7681	26.1138	25.3152	26.0255	25.5729	25.7275	25.8997	25.7978	25.5329	25.6048	25.6278	24.8242	24.5002	25.3286	25.9155	0		-0.217804	0.0411213	0		0		0
sp|O95456-2|PSMG1_HUMAN;sp|O95456|PSMG1_HUMAN	PSMG1	PSMG1;c21-LRP;DSCR2;LRPC21;PAC1	24.1294	23.8696	23.8001	23.9628	24.2482	24.1004	23.9268	23.9925	23.6877	23.9502	23.9657	23.7444	21.671	24.1226	23.673	23.6474	21.482	21.1208	22.4814	23.9167	23.9593	24.1045	24.3322	24.325	-0.91396	0.225036	0.0907258	0.737057	-0.146571	0.531552	0.536677	0.296103	-2.03019	0.257365
sp|O95470|SGPL1_HUMAN	SGPL1	SGPL1;SPL	28.1982	28.0645	27.8296	28.0329	28.0842	28.0897	28.2169	28.2141	27.9867	28.1598	28.096	27.8546	28.2032	27.9382	28.1552	28.126	27.8143	27.7212	27.6693	27.8898	27.7405	28.0537	28.0602	27.9097	-0.0456156	0.560969	-0.199197	0.0789532	-0.120006	0.183421	-0.0854495	0.324231	-0.159704	0.0969053
sp|O95477|ABCA1_HUMAN	ABCA1	ABCA1;ABC1;HDLDT1;TGD	23.2182	22.6942	22.4232	22.8012	24.7623	22.8804	23.0285	23.1301	22.8723	22.9382	23.1117	22.982	23.0484	23.312	23.1089	23.3072	22.9675	21.726	23.353	22.8334	23.1965	22.8669	22.8965	22.828	0		0		0		0		0
sp|O95478|NSA2_HUMAN	NSA2	NSA2;FLJ94393;HCLG1;HUSSY-29;TINP1	25.624	25.9655	25.2181	24.6966	25.6332	25.3598	21.5368	23.5439	25.3129	25.0962	26.2682	25.4296	23.94	24.4977	23.3905	24.5724	23.1588	25.782	21.0408	25.6427	24.9852	24.5761	23.5855	25.1635	0		0		0.671019	0.103808	0.871144	0.0638586	-0.0194935
sp|O95479|G6PE_HUMAN	H6PD	H6PD;GDH;H6PDH	26.8539	26.6649	26.9381	26.8076	27.1428	26.8259	26.8568	27.4337	26.7217	26.7122	26.9139	26.7904	27.1274	27.1012	27.1777	27.1067	26.7203	27.0528	26.4677	26.3965	27.0084	27.2174	27.2202	27.0395	0		0		-0.165348	0.0125501	-0.21056	0.0049852	-0.333248	0.000104357
sp|O95486|SC24A_HUMAN	SEC24A	SEC24A;	27.1657	27.1755	27.1439	25.6731	26.8783	27.0873	27.3237	27.7692	27.4645	27.4111	27.3654	27.4877	27.5629	27.4651	27.736	27.914	27.4622	27.4614	27.5658	27.5283	27.626	27.5591	27.0247	27.7872	0		0		-0.255313	0.000948567	0		0
sp|O95487-2|SC24B_HUMAN;sp|O95487|SC24B_HUMAN;sp|O95487-3|SC24B_HUMAN	SEC24B	SEC24B;	29.1463	29.0691	29.1575	29.1904	29.1376	29.072	29.081	29.2376	29.3579	29.0009	29.238	29.1934	29.2586	29.3759	29.3846	29.225	29.2458	29.2999	29.1694	29.0913	29.1091	29.4375	29.2248	29.3175	0.07015	0.0185441	0.0429643	0.0463855	0		0		0
sp|O95490-2|AGRL2_HUMAN;sp|O95490-5|AGRL2_HUMAN;sp|O95490|AGRL2_HUMAN;sp|O95490-7|AGRL2_HUMAN;sp|O95490-6|AGRL2_HUMAN;sp|O95490-3|AGRL2_HUMAN;sp|O95490-4|AGRL2_HUMAN	ADGRL2	ADGRL2;KIAA0786;LEC1;LPHH1;LPHN2	25.3945	25.2355	25.8817	25.9451	25.3691	24.2597	24.683	24.7762	25.4884	25.3925	25.8603	25.7224	25.4941	25.894	25.5316	25.0981	25.5397	25.7163	25.734	25.7441	25.0437	25.8315	24.6391	21.018	0.646621	0.152829	-0.411842	0.39195	0.549522	0.1833	0		1.09608	0.048323
sp|O95551-3|TYDP2_HUMAN;sp|O95551|TYDP2_HUMAN;sp|O95551-2|TYDP2_HUMAN	TDP2	TDP2;TTRAP	23.6576	23.5369	22.3401	21.7271	23.2151	23.3359	23.7621	23.7776	22.5007	21.7113	23.1151	22.7638	22.2113	23.2816	23.5552	22.3221	22.567	22.7901	22.9368	22.594	23.1775	22.2532	23.1138	23.2339	0		0		0		0		0
sp|O95562|SFT2B_HUMAN	SFT2D2	SFT2D2;dJ747L4.C1.2;UNQ512	23.202	23.6422	23.5363	23.8062	24.6436	24.1497	24.3168	24.3201	23.676	24.1389	24.1672	24.0444	24.0183	24.072	24.0107	23.7377	23.5712	23.6013	23.1983	22.7635	22.8056	22.4288	23.3709	21.5468	-0.420472	0.130179	-1.7539	5.25279e-07	-0.775401	0.00499658	0.0181406		0.887185	0.002542
sp|O95571|ETHE1_HUMAN	ETHE1	ETHE1;HSCO;YF13H12	31.8521	31.967	31.9161	32.1585	32.1828	31.8026	31.8798	31.8135	32.2728	31.964	31.9575	32.0867	32.033	32.1634	32.1715	31.9001	31.7275	31.9527	31.7237	31.7601	31.8378	32.0563	32.2573	32.1872	0.0478245	0.272175	0		0		0		-0.144207	0.0273743
sp|O95573|ACSL3_HUMAN	ACSL3	ACSL3;ACS3;FACL3;PRO2194	30.9659	30.8855	30.861	30.9171	30.9983	31.081	31.0009	30.9457	31.1677	31.0545	30.829	31.1709	31.1698	31.0635	31.1453	31.2888	30.8293	30.9531	31.0477	30.7812	30.9612	31.0545	31.2082	30.9883	0.119583	0.0499104	0		-0.103157	0.0580024	-0.0538269	0.186992	-0.110479	0.0530194
sp|O95602|RPA1_HUMAN	POLR1A;RPA1	POLR1A;RPA1;A190;DKFZP586M0122;FLJ21915;RPO1-4;HSSB;REPA1;RF-A;RP-A;RPA70	25.3827	25.2941	24.0642	24.2236	24.891	24.6869	24.9504	24.5755	24.6844	24.2436	25.5506	24.1239	24.2646	24.3892	24.4211	25.0467	24.4504	25.0592	25.1592	25.4212	24.3915	22.4475	23.9189	24.6737	0		-0.293733	0.0239983	0		0		0.501082	0.0111236
sp|O95619|YETS4_HUMAN	YEATS4	YEATS4;GAS41;NuBI-1;YAF9	25.1465	25.5879	25.1594	25.4418	26.056	25.9406	25.7204	25.9901	25.5527	25.6061	25.7261	25.4292	25.2257	25.8176	25.7162	25.3157	25.7636	24.9054	25.4293	25.9931	25.724	25.611	25.717	25.2984	0		0		-0.0711505	0.0568324	0		0
sp|O95628-8|CNOT4_HUMAN;sp|O95628-4|CNOT4_HUMAN;sp|O95628-9|CNOT4_HUMAN;sp|O95628-10|CNOT4_HUMAN;sp|O95628-6|CNOT4_HUMAN;sp|O95628-3|CNOT4_HUMAN;sp|O95628-2|CNOT4_HUMAN;sp|O95628|CNOT4_HUMAN;sp|O95628-7|CNOT4_HUMAN	CNOT4	CNOT4;CLONE243;NOT4;NOT4H	25.408	26.0141	25.374	26.3027	23.1932	21.824	25.1884	21.7064	22.483	27.3303	26.4594	25.5829	25.7586	24.5364	25.7872	25.232	25.9528	26.5689	25.9582	25.5848	22.701	25.8705	25.0597	21.8906	2.56344	0.0348582	0.846194	0.367205	2.70982	0.01842	0.405295	0.687773	2.15557	0.0522717
sp|O95630|STABP_HUMAN;sp|O95630-2|STABP_HUMAN	STAMBP	STAMBP;AMSH	29.2492	28.9661	29.0039	29.0214	29.3726	29.4618	29.4185	29.3074	29.1326	29.1678	28.8896	28.9926	29.2479	29.3893	29.3431	29.6021	28.91	28.8469	29.0454	29.0107	28.9576	29.0379	29.1695	28.9358	0		-0.340071	1.43742e-07	-0.301233	1.39579e-06	-0.332824	7.06206e-07	-0.0381623	0.525464
sp|O95639-3|CPSF4_HUMAN;sp|O95639-2|CPSF4_HUMAN;sp|O95639|CPSF4_HUMAN	CPSF4	CPSF4;CPSF30;NAR	24.3633	24.4381	24.4646	24.2767	24.1963	24.8032	24.79	24.2671	24.4081	24.0618	23.8241	24.5487	24.0831	24.1632	23.9492	24.1412	24.6323	24.2859	24.3264	24.4499	24.0556	23.9865	24.3844	24.055	-0.305024	0.00541248	-0.230956	0.0136875	-0.0011478		0.00352467		0.22795	0.0481023
sp|O95671|ASML_HUMAN;sp|O95671-2|ASML_HUMAN;sp|O95671-3|ASML_HUMAN	ASMTL	ASMTL;	27.7971	27.8361	27.7773	28.0846	27.7496	27.8585	27.7982	27.5292	27.8624	27.5817	27.667	27.9616	27.667	27.7054	27.6533	27.6386	27.4475	27.4824	27.4973	27.5798	27.73	27.7894	27.8605	27.4598	0		-0.0182491		0.112002	0.044565	0.00259526		-0.169173	0.00449662
sp|O95674|CDS2_HUMAN	CDS2	CDS2;	27.5239	27.5362	27.5674	27.3361	28.1049	28.0751	27.9334	28.3136	27.8631	28.0653	28.0591	27.896	27.734	27.6945	27.5356	27.223	27.5761	27.442	27.6607	27.8316	27.6937	27.6826	27.7395	27.8954	-0.588779	2.70474e-06	-0.320686	0.00304812	-0.583895	1.79593e-07	0.39304	0.000697273	-0.110173	0.357598
sp|O95678|K2C75_HUMAN	KRT75	KRT75;K6HF	29.5816	30.1342	28.6793	29.9425	29.0429	29.021	29.6288	29.2924	29.2712	29.8718	29.4346	29.9561	22.8407	22.7732	27.4655	29.28	29.1615	29.8049	29.3146	30.2525	30.872	29.0974	23.463	28.4857	-3.43819	0.0153814	-0.48124	0.242593	0.312944	0.817836	3.42309	0.00369714	0.951807	0.248684
sp|O95684|FR1OP_HUMAN;sp|O95684-2|FR1OP_HUMAN;sp|O95684-3|FR1OP_HUMAN	CEP43	CEP43;FGFR1OP;FOP	23.7052	22.7781	23.6395	23.5583	23.4238	20.9979	22.7053	22.673	22.1768	24.5111	24.2671	23.7613	23.6706	23.8939	23.8937	23.6579	23.9853	23.762	23.8279	24.1449	22.6161	24.0849	22.8735	24.0239	1.36501	0.00210292	0.847248	0.0441056	0.827086	0.043718	0		0.438242	0.365376
sp|O95685|PPR3D_HUMAN	PPP1R3D	PPP1R3D;PPP1R6	24.9051	24.3983	24.9618	25.3781	25.4404	25.5217	25.3966	24.9673	25.0074	22.545	24.9944	21.807	24.5216	24.947	23.114	23.9529	23.7152	23.3575	22.8325	21.3088	23.6292	23.1191	22.314	23.5836	-0.731161	0.100197	-1.65638	9.18435e-06	0		-0.474721	0.279254	0
sp|O95707|RPP29_HUMAN	POP4	POP4;NLRP2B;RPP29	24.9101	25.6284	24.9143	24.8781	24.814	24.8873	24.828	25.1598	24.921	24.6383	25.127	24.9535	24.7112	24.8601	24.4249	24.6826	25.4475	24.8831	25.3536	24.7423	24.5732	24.4798	24.7293	24.9607	-0.246477	0.197859	-0.19958	0.220103	0.144055	0.486454	0.185859	0.282634	0.399312	0.0448344
sp|O95714|HERC2_HUMAN	HERC2	HERC2;D15F37S1;jdf2;p528	23.3869	23.6218	23.3476	23.382	23.6855	23.3648	23.5649	23.895	23.6088	23.0565	23.2404	23.2078	23.7453	23.5857	23.4262	23.3026	23.2533	23.4986	23.8226	23.6297	23.4492	22.1548	23.359	23.3109	0		0		0		0		0
sp|O95716|RAB3D_HUMAN	RAB3D	RAB3D;D2-2;GOV;RAB16;RAD3D	26.476	26.1536	27.0322	26.8345	26.932	26.4585	26.4854	26.1734	27.0384	27.3637	26.3974	27.0522	26.5374	26.7642	26.8589	26.7245	26.3686	26.6246	26.669	26.1671	26.7525	26.7404	26.6622	27.1533	0.0518869	0.729702	0		0		0.175132	0.189588	-0.107379	0.289768
sp|O95721|SNP29_HUMAN	SNAP29	SNAP29;CEDNIK;SNAP-29	27.9876	27.8795	28.1947	28.1417	27.9023	27.9948	27.8416	27.7087	27.8229	27.9384	28.0352	28.1319	27.8995	27.8455	27.7354	27.8848	27.9872	27.8625	27.767	27.7365	27.9146	27.9933	27.9402	27.9103	-0.00853128		0.0600061	0.196642	0.185988	0.00357677	0.129675	0.0558858	-0.0852452	0.2122
sp|O95747|OXSR1_HUMAN	OXSR1	OXSR1;KIAA1101;OSR1	30.0675	30.07	30.2407	30.2308	30.2207	29.9273	29.957	30.0003	30.1298	30.3926	30.3575	30.4514	30.3033	30.233	30.2534	30.0614	30.2581	30.4222	30.474	30.368	30.316	30.2504	30.0127	30.1835	0.217609	0.0156633	0.168316	0.0293234	0.134386	0.0828742	0.146542	0.0798967	0.184685	0.0350164
sp|O95749|GGPPS_HUMAN;sp|O95749-2|GGPPS_HUMAN	GGPS1	GGPS1;GGPPS1	26.7286	26.9708	26.6701	26.8014	26.7548	26.8187	26.7519	26.6057	26.8087	26.9185	26.6003	26.6161	26.0001	26.329	26.5921	26.1816	27.1759	26.8309	26.2046	26.9739	26.8339	26.4341	27.4829	27.1233	-0.307519	0.0065671	0.058378	0.482864	0		0.121997	0.0378119	0
sp|O95757|HS74L_HUMAN	HSPA4L	HSPA4L;APG-1;HSPH3;Osp94	30.3615	30.6485	30.5884	30.5296	30.6251	30.486	30.6827	30.7234	30.4889	30.2543	30.2596	30.3127	30.5976	30.9228	30.7847	30.6964	30.4802	30.2764	30.1641	30.2409	30.4851	30.4504	30.559	30.5354	0.140947	0.117921	-0.113472	0.146448	-0.0827703	0.283863	-0.438851	1.59385e-06	-0.217096	0.0126072
sp|O95758-1|PTBP3_HUMAN;sp|O95758-6|PTBP3_HUMAN;sp|O95758|PTBP3_HUMAN;sp|O95758-5|PTBP3_HUMAN;sp|O95758-4|PTBP3_HUMAN;sp|O95758-2|PTBP3_HUMAN;sp|O95758-7|PTBP3_HUMAN	PTBP3	PTBP3;DKFZp781I1117;ROD1	29.6077	29.2497	29.4631	29.5503	29.5141	29.7167	29.5612	29.5342	29.2717	29.4932	29.4759	29.5191	29.6218	29.5518	29.6715	29.7799	29.2218	29.3339	29.3625	29.2675	29.8281	29.7199	29.5311	29.4143	0.00539833		0		-0.0981689	0.042272	-0.131831	0.020068	-0.279134	1.86625e-05
sp|O95777|LSM8_HUMAN	LSM8	LSM8;YJR022W	25.4206	25.464	27.075	26.9962	27.1426	27.5043	26.7348	26.8559	26.973	26.8128	27.3326	26.8282	27.1451	27.2254	26.6505	27.2312	27.0112	27.0812	26.8697	26.6666	27.7189	27.3237	26.7489	26.8334	0		0		-0.594687	0.0121903	0		0
sp|O95782-2|AP2A1_HUMAN;sp|O95782|AP2A1_HUMAN	AP2A1	AP2A1;ADTAA;CLAPA1	30.133	29.9919	30.0103	30.0736	30.0209	30.1053	29.8548	30.0421	29.9766	29.7936	29.9884	29.7372	29.9296	30.098	30.1994	30.0241	29.7705	29.8591	29.8525	29.8237	29.7953	29.7778	29.7205	29.9251	0		-0.182516	2.91629e-07	0		-0.130819	0.00217273	0
sp|O95785-3|WIZ_HUMAN;sp|O95785-4|WIZ_HUMAN;sp|O95785|WIZ_HUMAN	WIZ	WIZ;ZNF803	23.9294	23.6922	23.4916	23.7217	23.4485	23.6399	23.6843	23.361	23.7389	23.7846	23.7411	23.7767	23.4616	22.6959	23.6614	23.7191	23.8044	22.3672	24.4329	21.1873	24.3626	23.0032	22.0275	23.7194	0		0		0		0		0
sp|O95786-2|DDX58_HUMAN;sp|O95786|DDX58_HUMAN	DDX58	DDX58;DKFZp434J1111;FLJ13599;RIG-1;RIG-I;RIG1	25.2339	25.2908	25.2579	25.2973	25.2724	24.989	25.2679	25.5553	25.6666	25.0676	25.1092	25.1929	25.2968	25.6575	25.5817	25.3959	25.2643	24.9246	25.2924	25.0021	25.494	26.2984	25.7187	25.7844	0.22969	0.102664	0.532684	2.68279e-05	0		-0.220431	0.139884	-0.765198	2.87367e-06
sp|O95793-2|STAU1_HUMAN;sp|O95793|STAU1_HUMAN;sp|O95793-3|STAU1_HUMAN	STAU1	STAU1;PPP1R150;STAU	29.1862	29.4607	29.3654	29.4487	29.1831	28.9535	28.8246	29.0831	29.2352	29.2886	29.2289	29.0373	29.3492	29.3795	29.7178	29.2097	29.4922	29.5383	29.2817	29.5821	29.3762	29.2015	29.4037	29.4612	0.442925	8.02527e-05	0.328416	0.000800753	0.345094	0.000519851	-0.193452	0.0577931	0.102259	0.344182
sp|O95801|TTC4_HUMAN	TTC4	TTC4;CNS1;FLJ41930;MGC5097	26.3095	26.321	26.6345	26.3386	26.4029	26.7701	25.8449	26.3973	26.17	26.1282	26.1751	26.206	26.1986	25.977	26.3301	26.1516	25.9211	25.9878	25.7808	25.7288	25.9489	25.7668	26.1856	26.1287	-0.1121	0.117284	-0.291404	0.0135536	0.063373	0.676721	0		-0.069303	0.399325
sp|O95810|CAVN2_HUMAN	CAVIN2	CAVIN2;cavin-2;PS-p68;SDPR;SDR	24.8817	25.7698	24.7935	24.7528	22.4821	25.027	24.9413	25.1484	25.4263	25.2518	25.3718	25.2007	24.8745	24.4506	25.4356	25.065	26.2713	25.2873	25.8656	26.1944	24.8698	25.564	24.857	25.1107	0.0283612	0.575727	0.226991	0.359557	0		0.209414	0.391941	0.591059	0.132659
sp|O95816-2|BAG2_HUMAN;sp|O95816|BAG2_HUMAN	BAG2	BAG2;	23.7908	23.8997	22.4894	23.4449	24.2901	24.697	23.0331	21.9112	24.1301	24.5281	24.1911	24.8474	23.3229	23.0226	24.4107	23.1379	25.0378	24.4848	25.0552	24.6664	24.141	24.0806	24.2318	21.8429	0		0.0347716	0.787487	-0.0530221	0.650378	0.771596	0.31834	1.10823	0.0209459
sp|O95817|BAG3_HUMAN	BAG3	BAG3;	32.7099	32.7269	32.7497	32.6998	32.4605	32.5214	32.6124	32.4812	32.6917	32.7612	32.6709	32.7099	32.6894	32.5652	32.6007	32.6525	32.7221	32.7718	32.6529	32.7331	32.4171	32.3442	32.4039	32.414	0.119682	0.000938257	-0.121587	9.49755e-05	0.200517	3.20645e-10	0.0967662	0.00351851	0.348068	1.6334e-21
sp|O95819-4|M4K4_HUMAN;sp|O95819-2|M4K4_HUMAN;sp|O95819-5|M4K4_HUMAN	MAP4K4	MAP4K4;FLH21957;HGK;NIK	23.0326	22.4868	22.8041	23.1277	22.4469	22.3746	22.3651	22.2797	22.8152	23.3265	23.7218	22.9935	21.9604	22.3802	22.562	22.4398	23.1528	22.7564	22.683	22.566	23.16	23.6632	23.0337	23.914	-0.00756823		0.980241	5.70396e-09	0.442022	0.00630231	0.86564	3.0805e-06	-0.669889	0.001124
sp|O95819-6|M4K4_HUMAN	MAP4K4	MAP4K4;FLH21957;HGK;NIK	28.8404	28.8769	28.9386	28.7853	28.72	28.5831	28.7004	28.6353	28.9711	28.9698	28.7886	28.7453	28.8801	29.1043	29.0992	29.0565	29.0352	29.0365	28.9751	29.0675	28.9386	28.8149	28.8835	29.0956	0.419932	4.15432e-08	0.260788	5.05364e-05	0.197999	0.00258631	-0.148502	0.0297891	0.087103	0.223064
sp|O95819|M4K4_HUMAN	MAP4K4	MAP4K4;FLH21957;HGK;NIK	24.7607	22.2893	24.0298	23.5907	24.383	23.8739	24.2926	24.5632	24.1348	23.7869	24.2758	24.8159	23.6099	24.246	24.0441	23.9321	23.4431	22.5618	22.3819	22.2343	24.3413	24.5622	24.5875	24.3279	0		0		-0.0553325	0.0613721	0		-1.0937	2.34717e-07
sp|O95822-2|DCMC_HUMAN;sp|O95822|DCMC_HUMAN	MLYCD	MLYCD;hMCD;MCD	24.6391	25.3399	25.4093	25.0589	25.2997	25.0389	22.8699	24.8569	26.5039	24.9261	25.1297	25.3817	24.6738	25.244	25.3542	25.3593	21.3508	22.0871	22.0256	25.3584	25.1546	25.7222	25.0783	25.6144	0.59469	0.313568	0.659466	0.192748	0.452145	0.363013	0.320325	0.599459	-2.71388	0.000797661
sp|O95825|QORL1_HUMAN;sp|O95825-2|QORL1_HUMAN	CRYZL1	CRYZL1;4P11;QOH-1	27.1296	26.799	26.9728	27.1023	26.4909	26.7029	26.5352	26.7721	26.6116	26.8541	26.9752	26.5661	26.6636	26.6388	26.371	26.774	26.4854	26.4366	26.4613	26.611	26.6538	26.6034	26.7193	26.2093	0		-0.0904585	0.235918	0.334393	0.000253901	0.0956037	0.201606	-0.0119988
sp|O95831-3|AIFM1_HUMAN;sp|O95831|AIFM1_HUMAN;sp|O95831-2|AIFM1_HUMAN;sp|O95831-5|AIFM1_HUMAN	AIFM1	AIFM1;AIF;AUNX1;CMTX4;DFNX5;NAMSD;PDCD8	29.2229	29.1444	29.2428	29.2675	29.1998	29.1474	29.0519	29.1411	29.136	29.1081	29.1597	29.0904	29.1288	29.2638	29.2466	29.2238	28.9587	29.0798	29.0588	29.1022	29.2874	29.1901	29.1738	29.1086	0.0909511	0.066701	0.0527819	0.212153	0.0847987	0.0530147	-0.0923242	0.0435207	-0.148109	0.00443759
sp|O95832|CLD1_HUMAN	CLDN1	CLDN1;ILVASC;SEMP1	28.6387	28.1212	28.6174	28.512	28.2478	27.9641	27.9744	28.1454	28.0282	27.9378	28.2238	27.9984	27.5929	28.1548	27.6306	27.587	28.0256	28.0466	27.9724	28.1581	27.7624	28.0711	27.8769	27.8946	-0.370067	0.0117553	-0.163876	0.189784	0.395568	0.0024572	0.291577	0.0300481	0.160357	0.247331
sp|O95833|CLIC3_HUMAN	CLIC3	CLIC3;	31.6199	31.6241	31.5994	31.6886	30.935	30.7459	31.2721	30.7059	31.5317	31.786	31.4512	32.0015	31.5704	31.538	31.4909	31.4651	31.8292	31.6918	31.4187	31.652	31.2786	31.3789	31.5326	31.2515	0.667914	1.96343e-06	0.423215	0.000434997	0.705066	1.16199e-08	0.24438	0.0575108	0.280114	0.0369459
sp|O95834|EMAL2_HUMAN;sp|O95834-2|EMAL2_HUMAN;sp|O95834-3|EMAL2_HUMAN	EML2	EML2;ELP70;EMAP-2;EMAP2	29.0389	28.5762	28.876	28.798	28.7258	29.2342	29.0423	29.1556	28.6788	28.5639	28.5947	28.558	28.8774	28.7772	28.7148	28.8425	28.7139	28.7006	28.6006	28.6836	28.9803	29.1631	29.1867	28.9775	-0.239489	0.00313306	0.0166936		-0.177527	0.00577489	-0.218005	0.0192652	-0.356131	9.21513e-06
sp|O95848|NUD14_HUMAN	NUDT14	NUDT14;UGPP	25.048	24.8693	25.1043	25.1022	25.1483	25.4387	24.8926	25.1713	25.3208	25.2938	24.682	25.0166	25.0247	23.0818	25.9422	25.1782	24.3049	25.0598	23.9345	24.3302	25.0384	24.1988	24.959	25.0868	0		-0.18821	0.480348	0		0		-0.0759443	0.352547
sp|O95861-4|BPNT1_HUMAN;sp|O95861|BPNT1_HUMAN;sp|O95861-2|BPNT1_HUMAN;sp|O95861-3|BPNT1_HUMAN	BPNT1	BPNT1;	28.9517	28.8999	28.9623	28.8806	29.0738	28.9876	28.9951	28.9992	29.1625	29.094	29.1076	29.0283	29.0011	28.8239	29.1249	29.2137	28.7353	28.8014	28.4426	28.6486	28.952	29.2698	29.2438	29.106	0		0		-0.0700133	0.0308418	0		-0.347824	1.59513e-09
sp|O95864|FADS2_HUMAN;sp|O95864-3|FADS2_HUMAN;sp|O95864-4|FADS2_HUMAN;sp|O95864-2|FADS2_HUMAN	FADS2	FADS2;D6D;DES6;FADSD6;LLCDL2;SLL0262;TU13	27.9726	27.7408	27.8928	27.756	28.7454	29.0141	28.9709	28.965	27.6019	27.6235	27.8594	27.6207	28.9642	29.2195	28.7074	28.7773	28.3212	27.7262	28.124	28.1668	29.1166	29.3977	29.1674	29.4361	0		0.328618	0.000465553	-1.04309	1.50267e-24	-1.29579	0	-1.22033	1.95303e-18
sp|O95865|DDAH2_HUMAN	DDAH2	DDAH2;G6A	27.6115	27.5061	28.2214	27.7155	27.5396	27.7672	27.6094	27.7319	27.7848	27.859	27.8651	27.7756	27.468	27.7501	27.6816	27.7669	27.6962	27.6453	27.6018	27.6534	27.9704	27.5428	27.0913	27.4273	0		0		0		0		0
sp|O95867|LY66C_HUMAN	LY6G6C	LY6G6C;C6orf24;G6c;NG24	22.1263	23.3169	25.7828	23.668	23.0439	21.8896	24.3623	23.3037	22.0935	22.0221	24.0103	24.8662	22.5698	22.4149	21.4095	21.624	23.2862	21.0321	22.9749	22.0628	23.3646	21.6756	23.5378	22.7332	-1.05696	0.370759	-0.223101	0.694559	0.7313	0.285517	1.11479	0.140086	-0.452948	0.431976
sp|O95870|ABHGA_HUMAN;sp|O95870-2|ABHGA_HUMAN	ABHD16A	ABHD16A;BAT5;D6S82E;hBAT5;NG26;PP199	25.6211	25.2988	25.4518	25.5963	25.3589	25.5482	25.2068	25.6384	25.4978	25.1309	25.3386	24.8211	24.6413	25.8294	25.5932	25.381	25.5833	25.5617	25.5359	25.2728	25.8077	25.1411	25.3838	25.8004	0		0		0		0		0
sp|O95873|CF047_HUMAN	C6orf47	C6orf47;D6S53E;G4	25.3194	24.6554	25.4308	25.3289	24.8878	24.8937	24.989	24.1172	23.3052	23.1849	24.0393	24.9301	24.5606	25.4944	24.8799	24.9179	25.2745	25.0184	24.3598	24.8425	25.3597	25.3401	25.0085	24.5706	0		0		0.0993274	0.29667	-0.879153	0.000146094	0
sp|O95881|TXD12_HUMAN	TXNDC12	TXNDC12;AGR1;ERP18;ERP19;hAG-1;PDIA16;TLP19	28.8352	29.149	28.9276	28.8167	29.2267	29.3589	29.2366	29.1951	29.3113	28.9721	28.999	29.2029	28.7445	28.8933	29.2419	29.1598	29.0476	29.2761	29.0913	29.1567	29.5311	29.0471	29.2001	29.1652	-0.115694	0.0460255	0		-0.208109	0.00375183	0		0
sp|O95905-3|ECD_HUMAN;sp|O95905|ECD_HUMAN;sp|O95905-2|ECD_HUMAN	ECD	ECD;SEM1;GCR2;hSGT1	23.803	24.3288	23.9405	24.177	22.5482	24.105	24.3816	23.0954	24.11	23.6089	23.759	23.8395	21.8949	22.3852	23.7078	23.6017	24.162	22.0154	24.2744	22.9861	23.8318	23.807	24.0454	23.7284	0		0		0		0		0
sp|O95926-2|SYF2_HUMAN;sp|O95926|SYF2_HUMAN	SYF2	SYF2;CBPIN;DKFZp564O2082;fSAP29;NTC31;p29	23.51	22.7226	23.4094	24.2182	22.9095	22.1962	24.0475	24.1585	24.5226	24.3824	24.4787	23.8833	24.5157	24.2272	24.0927	24.1615	23.704	24.035	23.6924	24.1432	24.1304	23.9396	24.186	24.3305	0.861968	0.00444048	0.483317	0.0657937	0		0.0430131	0.732689	-0.0297477	0.449563
sp|O95994|AGR2_HUMAN	AGR2	AGR2;AG2;HAG-2;PDIA17;XAG-2	29.7432	30.1191	30.7109	30.8393	29.0465	29.2316	29.7875	30.1394	30.2539	29.0225	27.8307	30.2672	30.1289	30.003	30.3013	30.2665	30.6853	29.9414	30.3936	27.5249	29.3955	30.9357	30.2293	30.2161	0		0		0		0		0
sp|O95999|BCL10_HUMAN	BCL10	BCL10;c-E10;CARMEN;CIPER;CLAP;mE10	25.3467	25.5364	25.7711	25.8271	26.3722	26.3631	25.8048	25.7397	25.4881	25.2031	25.1084	25.2763	25.4217	25.6187	25.8524	25.8278	25.2	25.3924	25.3867	25.4944	25.8036	25.5185	25.7089	25.467	-0.428809	0.0149695	-0.423476	0.00520083	-0.421674	0.0065106	-0.47129	0.00373749	-0.238828	0.157594
sp|O96000|NDUBA_HUMAN;sp|O96000-2|NDUBA_HUMAN	NDUFB10	NDUFB10;PDSW	27.9828	28.3976	28.0278	27.9576	28.1778	28.1544	28.4377	28.0082	27.913	28.0563	28.0864	28.211	28.1931	27.4952	27.9098	28.0669	27.5063	27.6761	27.3436	27.3693	27.9777	27.9711	27.9454	28.1377	-0.0164668		-0.0572678	0.589641	0		0		-0.442101	0.000289701
sp|O96005|CLPT1_HUMAN;sp|O96005-4|CLPT1_HUMAN;sp|O96005-3|CLPT1_HUMAN	CLPTM1	CLPTM1;	28.5782	28.6064	28.2784	28.2184	28.4968	28.4619	28.3945	28.2593	28.0755	28.1588	28.5961	28.396	28.4983	28.4823	28.5019	28.4397	28.5395	28.5921	28.5151	28.7941	28.2869	28.1736	28.1891	28.3675	0.0547412	0.471695	-0.132816	0.100152	0		-0.145811	0.142764	0.35076	0.00202239
sp|O96007|MOC2B_HUMAN	MOCS2	MOCS2;MOCO1;MOCS2A;MOCS2B	24.9776	24.7593	24.7455	21.8651	25.4136	24.7634	24.7053	24.5902	24.5567	24.8067	24.7227	24.7598	23.8418	24.8209	24.8247	24.6311	24.5049	24.5706	24.6616	23.7076	24.8072	24.3809	24.4419	24.6383	0		0		0		0		0
sp|O96008-2|TOM40_HUMAN;sp|O96008|TOM40_HUMAN	TOMM40	TOMM40;C19orf1;D19S1177E;PER-EC1;PEREC1;TOM40	29.4943	29.616	29.6014	29.2487	29.5766	29.2364	29.225	29.562	29.537	29.2505	29.3524	29.3486	29.3913	29.3892	29.3657	29.3842	29.2604	29.5379	29.5297	29.59	29.2783	29.508	29.4638	29.4045	0		0		0		0		0
sp|O96011-2|PX11B_HUMAN;sp|O96011|PX11B_HUMAN	PEX11B	PEX11B;	27.8389	27.5904	27.6062	27.5823	27.7698	27.5573	27.7597	27.4393	27.8246	27.5311	27.3723	27.7696	26.8815	27.6982	27.4233	27.3156	27.454	27.5073	27.5618	27.7462	27.3323	27.2168	27.3777	27.248	-0.314613	0.00965823	-0.308151	0.00363181	0.00894634		0.255789	0.047586	0.273966	0.0410543
sp|O96013|PAK4_HUMAN;sp|O96013-3|PAK4_HUMAN;sp|O96013-4|PAK4_HUMAN;sp|O96013-2|PAK4_HUMAN	PAK4	PAK4;	29.2102	29.027	29.1388	28.8315	28.71	28.9385	29.2257	29.0948	29.0759	28.973	28.877	29.0152	28.9585	28.9439	28.9347	29.0755	29.3092	29.2028	29.0967	29.1814	29.0957	29.2742	29.0866	29.1611	0		0.117525	0.00124718	0		0		0
sp|O96019|ACL6A_HUMAN;sp|O96019-2|ACL6A_HUMAN	ACTL6A	ACTL6A;Actl6;Arp4;BAF53A;INO80K	28.3937	28.1806	28.351	28.5126	28.2023	27.9652	28.1934	28.4254	28.4844	28.3758	28.4396	28.3407	28.5286	28.729	28.6862	28.435	28.1559	28.3435	28.4141	27.9984	28.1013	28.272	27.7819	28.1539	0.417643	0.000813102	-0.0893139	0.366574	0.143815	0.144812	-0.130681	0.157975	0.114026	0.215444
sp|P00156|CYB_HUMAN	MT-CYB	MT-CYB;COB;CYTB;MTCYB;UQCR3	25.0513	25.4382	24.9225	25.4365	25.9313	25.5239	25.4994	25.3332	25.6894	24.9791	25.8593	25.7133	25.2983	25.3425	25.5319	25.4091	24.8595	25.3893	24.9367	25.0634	24.9007	25.0576	24.9807	24.7749	0		-0.248155	0.000314065	0		0		0
sp|P00167-2|CYB5_HUMAN;sp|P00167|CYB5_HUMAN;sp|P00167-3|CYB5_HUMAN	CYB5A	CYB5A;CYB5	29.2577	29.6008	28.7825	29.0052	29.1743	28.85	29.0189	28.916	29.0097	28.6523	28.9707	28.841	28.9148	29.0508	29.2363	28.958	29.0432	29.1164	29.2587	29.3199	29.0013	29.1307	29.134	29.3611	-0.00490039		0.055693	0.281794	0		-0.088664	0.103919	0
sp|P00338|LDHA_HUMAN;sp|P00338-3|LDHA_HUMAN;sp|P00338-5|LDHA_HUMAN;sp|P00338-2|LDHA_HUMAN;sp|P00338-4|LDHA_HUMAN	LDHA	LDHA;	35.4128	35.4282	35.3731	35.3867	35.4934	35.4226	35.4354	35.5381	35.436	35.6612	35.5073	35.4743	35.6044	35.4884	35.5463	35.533	35.3249	35.3773	35.3998	35.422	35.3966	35.2904	35.4061	35.3138	0.0744307	0.0885456	-0.0811474	0.00306366	-0.0439637	0.0798002	0		0
sp|P00352|AL1A1_HUMAN	ALDH1A1	ALDH1A1;ALDH1;PUMB1;RALDH1	25.1757	25.4985	24.5138	25.6173	25.2988	26.5796	27.053	25.9214	25.1836	25.3936	25.0268	24.8614	21.5648	25.3422	25.4847	24.4979	25.5845	25.3871	25.3396	24.8426	25.6585	24.0424	24.968	23.4114	-1.9958	0.00384966	-1.42776	0.0127734	-0.847389	0.117486	0.650618	0.250574	0.727265	0.212801
sp|P00367|DHE3_HUMAN;sp|P00367-3|DHE3_HUMAN;sp|P00367-2|DHE3_HUMAN;sp|P49448|DHE4_HUMAN	GLUD2;GLUD1	GLUD2;GLUD1;GDH;GLUD;GLUDP1	31.8873	31.9398	31.9803	31.9225	31.81	31.9255	31.668	31.8797	31.7207	31.5575	31.6168	31.7929	31.895	31.8356	31.9405	31.8723	31.844	31.9133	31.9486	31.8141	31.9194	31.9047	31.9222	31.7949	0		0.0127393		0.0564332	0.121556	-0.182838	5.29596e-06	0
sp|P00387-2|NB5R3_HUMAN;sp|P00387|NB5R3_HUMAN;sp|P00387-3|NB5R3_HUMAN	CYB5R3	CYB5R3;DIA1	32.098	32.09	32.0817	32.1564	32.0883	32.024	32.0389	31.9952	31.974	31.9116	32.0342	31.9934	32.0754	32.0349	32.0268	32.1124	31.861	31.9352	31.865	31.7722	31.7821	31.8832	31.8322	31.8492	0		-0.175329	1.06402e-13	0.049483	0.0644348	-0.0498988	0.022024	0
sp|P00390-2|GSHR_HUMAN;sp|P00390-3|GSHR_HUMAN;sp|P00390|GSHR_HUMAN;sp|P00390-5|GSHR_HUMAN;sp|P00390-4|GSHR_HUMAN	GSR	GSR;	30.1705	30.4068	30.4442	30.2628	29.9146	30.1751	30.1413	30.1304	30.2679	29.9676	30.1474	30.3344	30.2866	30.0918	30.1638	30.1398	30.2639	30.2542	30.2255	30.213	30.1806	30.1885	29.9618	30.0036	0.0679874	0.115622	0		0.203986	0.000472939	0		0.121799	0.0262518
sp|P00395|COX1_HUMAN	MT-CO1	MT-CO1;COI;COX1;MTCO1	26.7793	27.166	26.3645	26.6459	26.6694	26.1962	26.1885	26.6714	26.4434	26.2082	26.6071	26.172	26.3822	26.8175	26.4562	26.4851	25.7295	25.8026	26.315	26.2396	26.3223	26.1357	26.3948	26.1121	0		-0.219081	0.1792	0.170151	0.0795706	0		-0.0903517	0.293707
sp|P00403|COX2_HUMAN	MT-CO2	MT-CO2;CO2;COX2;MTCO2	26.7786	26.7982	26.4479	26.7286	25.3228	26.2506	26.7526	26.6089	26.5118	26.9249	26.8156	26.8054	26.9046	26.3159	26.2733	26.8675	27.2296	26.6897	26.5297	26.2889	26.9765	26.7445	26.9047	26.4244	0		0		0		0		0
sp|P00414|COX3_HUMAN	MT-CO3	MT-CO3;CO3;COIII;COX3;MTCO3	26.7331	26.0045	25.2501	25.2056	25.5422	25.5851	25.7794	25.1462	25.0528	26.3484	25.3325	24.7549	25.5604	24.7705	24.7447	26.2196	25.0126	24.6971	25.6413	25.882	25.1508	25.6462	26.3039	25.8434	0		0		0		0		0
sp|P00441|SODC_HUMAN	SOD1	SOD1;ALS;ALS1;IPOA	32.6779	32.8465	32.6167	32.7791	32.7939	32.7331	32.6719	32.6562	32.4777	32.3582	32.5154	32.2637	32.7742	32.5884	32.5182	32.6251	32.4796	32.4818	32.5064	32.4799	32.1683	32.3637	32.543	32.5677	-0.0742711	0.171974	-0.244724	0.000698695	0.0133268		-0.231225	0.00227796	0.0382343	0.250533
sp|P00491|PNPH_HUMAN	PNP	PNP;PPY;NP;PUNP	32.3808	32.486	32.5621	32.365	32.3807	32.2374	32.2672	32.4025	32.3988	32.3857	32.4902	32.4476	32.3799	32.3382	32.2531	32.3415	32.4555	32.5426	32.508	32.4782	32.3744	32.3802	32.2896	32.3352	0		0.0121905		0.10998	0.00060623	0.0941893	0.0049042	0.147755	3.01641e-06
sp|P00492|HPRT_HUMAN	HPRT1	HPRT1;HGPRT;HPRT	28.8189	29.0825	28.6997	28.9318	29.0405	29.037	29.1087	29.291	28.9541	28.7713	28.7745	28.9955	28.7382	28.8915	29.0642	28.7179	28.6507	28.6333	28.6273	28.4262	28.8882	28.6751	28.8163	28.7282	-0.253801	0.000959636	-0.304398	0.000121132	-0.195104	0.00731196	0		-0.168669	0.0634948
sp|P00505|AATM_HUMAN;sp|P00505-2|AATM_HUMAN	GOT2	GOT2;KAT4;KATIV;KYAT4;mitAAT	33.2383	33.2712	33.0574	33.3087	33.1247	33.0159	33.2064	33.1402	33.2	33.1777	33.1258	33.078	33.1531	33.1505	33.0819	33.1782	32.9902	33.0874	33.1888	33.1282	33.124	33.1277	33.17	32.9971	0		0		0		0		0
sp|P00533|EGFR_HUMAN;sp|P00533-4|EGFR_HUMAN;sp|P00533-3|EGFR_HUMAN	EGFR	EGFR;ERBB;ERBB1	31.6304	31.4258	31.5035	31.5869	31.5789	31.8644	31.5362	31.7267	31.4261	31.4305	31.3736	31.2773	31.02	31.3127	31.1817	31.3069	31.0587	30.795	30.9584	30.9955	30.8663	30.7521	31.0271	30.6873	-0.535005	3.04044e-07	-0.821055	8.214e-14	-0.143484	0.0750316	0.142463	0.0915536	0.1663	0.0586497
sp|P00558|PGK1_HUMAN;sp|P00558-2|PGK1_HUMAN	PGK1	PGK1;	35.5645	35.5617	35.5181	35.6363	35.5863	35.5836	35.5152	35.6349	35.5294	35.585	35.5537	35.6248	35.6232	35.6911	35.8124	35.5499	35.6286	35.6796	35.5718	35.5302	35.6835	35.5143	35.6442	35.6392	0		0		0		0		0
sp|P00568|KAD1_HUMAN	AK1	AK1;	30.1195	30.0546	29.9495	30.0197	30.0097	30.0493	29.9202	29.9351	29.7787	29.9677	29.8636	30.1479	30.0373	30.0132	30.1846	30.1075	30.0687	29.9517	29.9593	29.7463	29.9786	29.9561	30.1154	30.0361	0		0		0		0		0
sp|P00749-2|UROK_HUMAN;sp|P00749|UROK_HUMAN	PLAU	PLAU;UPA;URK	30.4511	30.2273	30.0297	30.0638	30.2901	30.3192	30.3557	30.1629	30.9138	30.8174	30.8762	30.6798	30.6803	31.0155	30.6883	30.9983	30.8732	30.7468	31.2341	31.0412	31.2714	31.3538	31.2961	31.534	0.601744	2.00836e-07	1.00631	5.90429e-18	-0.120739	0.309141	0.00707724		-0.443857	0.000208116
sp|P00750-3|TPA_HUMAN;sp|P00750|TPA_HUMAN;sp|P00750-4|TPA_HUMAN	PLAT	PLAT;	23.1996	22.0868	23.8874	22.208	22.7036	21.3537	20.8972	22.3107	23.0969	23.5232	23.5798	22.7761	22.7527	24.474	23.6696	24.3876	23.0268	23.7553	24.5633	24.735	25.4244	24.9981	24.9415	25.7452	2.22232	0.00283348	3.32982	4.58266e-09	1.02081	0.0467219	-0.432664	0.412115	-1.48936	0.00781442
sp|P00813|ADA_HUMAN	ADA	ADA;	28.483	28.5278	28.163	28.2244	28.9884	28.8971	28.4353	28.4793	28.4317	28.7377	28.6725	28.4978	28.5538	28.4871	28.6705	28.9806	28.9138	28.6688	29.2025	28.943	28.8189	28.8711	29.0457	29.0646	0		0.230837	0.00209456	-0.236436	0.00596851	0		0
sp|P00918|CAH2_HUMAN	CA2	CA2;CA-II;CAII;Car2	30.4242	30.8158	30.825	30.5153	30.242	29.697	30.1017	30.1547	30.061	30.5654	30.5913	30.4323	30.5351	30.2633	29.9837	30.2342	30.4111	30.3886	30.4169	30.6303	30.4233	30.3667	30.1782	30.1298	0.226711	0.126255	0.221284	0.0860789	0.595542	6.16269e-05	0.190694	0.177909	0.174584	0.237368
sp|P00966|ASSY_HUMAN	ASS1	ASS1;ASS;CTLN1	28.7082	28.5937	28.7809	28.8457	28.8021	28.5541	28.8974	28.1453	28.9643	29.0281	29.1138	29.1047	29.0584	28.9757	28.9249	28.6885	28.8625	28.8115	28.9643	29.419	29.1081	29.5407	28.8226	29.3006	0.229855	0.0832427	0.396933	0.00249609	0		0.121639	0.34257	-0.0814319	0.218931
sp|P00973-2|OAS1_HUMAN;sp|P00973-4|OAS1_HUMAN;sp|P00973|OAS1_HUMAN;sp|P00973-3|OAS1_HUMAN	OAS1	OAS1;IFI-4;OIAS;OIASI	26.73	22.5563	26.4786	26.353	22.3572	26.1023	25.911	26.4592	26.8774	22.3245	26.0245	26.8689	21.6961	21.4246	26.3827	26.1222	26.7793	25.2712	27.2812	25.6632	25.5999	27.108	26.2023	27.1014	0		0		0		0		0
sp|P01011|AACT_HUMAN;sp|P01011-2|AACT_HUMAN	SERPINA3	SERPINA3;AACT;ACT	27.5756	27.3859	27.5282	25.4076	28.2342	26.5329	28.6723	22.8371	28.3249	27.6693	27.3603	26.785	27.3838	28.4141	28.6768	27.868	28.4964	28.2647	27.9487	28.7002	26.899	28.6469	26.7275	29.9188	0		0		0		0		0
sp|P01024|CO3_HUMAN	C3	C3;ARMD9;C3a;C3b;CPAMD1	24.1749	25.6393	25.2094	25.3932	25.8963	24.4398	24.7243	25.3293	26.0838	25.9495	24.9046	25.2964	26.6225	26.5784	26.91	26.338	26.9609	27.0764	27.2957	27.1657	27.9001	27.9549	28.5945	28.1159	1.55591	5.05183e-07	2.8035	3.47344e-18	0		-0.884978	0.00446633	-1.07131	0.00112333
sp|P01033|TIMP1_HUMAN	TIMP1	TIMP1;CLGI;EPO;TIMP	24.7641	24.8303	24.8955	24.9283	23.198	23.3644	23.7967	23.8023	25.5276	24.9564	25.1059	25.389	23.0948	23.8676	23.647	23.9596	25.1319	24.8522	24.7448	24.3778	24.3622	24.9806	24.441	24.4864	0		0.892737	1.51957e-07	1.14371	1.5127e-11	1.6357	1.47028e-18	0.102297	0.506875
sp|P01034|CYTC_HUMAN	CST3	CST3;	26.286	26.6519	26.0919	26.5149	26.4276	26.2809	26.3991	26.8001	25.8823	26.1195	25.8135	25.7973	25.4271	26.0053	26.0837	26.168	26.4104	25.8429	26.4183	25.8616	26.5488	26.0817	26.1758	25.8404	-0.508535	5.41458e-05	-0.194061	0.0258706	0		0		0
sp|P01040|CYTA_HUMAN	CSTA	CSTA;STF1;STFA	32.4648	33.0258	33.4597	33.0562	32.556	32.2654	32.7957	32.5686	32.6604	33.0459	32.703	32.9712	33.0789	32.5419	32.4016	32.4974	32.7847	32.9378	32.56	32.7127	32.2388	31.9668	31.8637	31.9774	0.115038	0.512978	-0.477178	0.00462107	0.486603	0.0334279	0.23342	0.177237	0.766307	2.70014e-05
sp|P01112|RASH_HUMAN;sp|P01112-2|RASH_HUMAN	HRAS	HRAS;HRAS1	26.526	25.714	26.5742	26.4814	26.3235	26.9014	26.7636	26.6303	26.8791	27.0339	26.544	26.4254	26.1131	26.4767	26.4577	26.6314	26.8126	26.637	26.7898	26.36	26.8022	26.6935	26.3272	26.9279	0		0		-0.0261567		0		0
sp|P01116-2|RASK_HUMAN	KRAS	KRAS;KRAS1;KRAS2	29.0126	29.3999	29.1472	29.2812	29.2655	29.1842	29.0066	28.9805	29.1189	29.0155	29.2004	29.2006	29.1638	29.1973	29.2587	29.1496	29.1488	28.9303	29.326	29.3417	29.3247	29.307	29.0953	29.0806	0		0		0		0		0
sp|P01130|LDLR_HUMAN;sp|P01130-4|LDLR_HUMAN;sp|P01130-5|LDLR_HUMAN;sp|P01130-3|LDLR_HUMAN;sp|P01130-6|LDLR_HUMAN;sp|P01130-2|LDLR_HUMAN	LDLR	LDLR;LDLCQ2	30.4859	30.3077	30.5374	30.1531	30.7164	30.6298	30.9499	30.6887	30.577	30.5304	30.5585	30.7771	30.8556	30.9899	30.9634	31.0909	30.9514	30.9762	30.7085	30.8522	31.1977	31.35	31.0663	31.222	0.21583	0.0148284	0.41977	6.4502e-07	-0.36746	9.49693e-05	-0.327312	0.000179044	-0.337283	0.000193258
sp|P01583|IL1A_HUMAN	IL1A	IL1A;IL-1A;IL1;IL1-ALPHA;IL1F1	28.7248	29.1988	28.5026	28.9077	28.8748	28.4536	28.5953	28.5524	30.0133	29.9094	29.9733	29.7596	29.8066	29.8276	29.8015	30.0496	30.7063	30.6614	31.2271	30.7384	30.7967	30.8717	30.8227	30.9147	1.16998	7.49471e-16	1.86958	0	0		0.0440471	0.429193	0
sp|P01584|IL1B_HUMAN	IL1B	IL1B;IL-1B;IL1-BETA;IL1F2	27.1512	27.5881	26.922	27.935	27.9679	26.8696	27.1329	27.0117	28.9653	28.4792	28.6777	28.2396	28.3569	28.9352	28.9804	28.5959	29.7461	29.7639	29.964	29.4956	29.2684	29.8199	29.7789	30.178	1.35459	1.30052e-12	2.13795	0	0		0		0
sp|P02462|CO4A1_HUMAN;sp|P29400|CO4A5_HUMAN;sp|P29400-2|CO4A5_HUMAN	COL4A1;COL4A5	COL4A1;COL4A5;ASLN;ATS;	25.1956	24.3248	24.0005	24.0985	24.9166	25.1359	25.4904	24.754	24.1524	23.8014	24.2895	24.1447	24.1061	24.9698	23.9817	24.382	24.5698	23.9287	24.5238	24.1901	24.6378	25.4177	25.2923	26.009	-0.808153	0.0107411	0.212228	0.414174	-0.680212	0.012212	-0.322777	0.251125	-1.03929	0.00938972
sp|P02511|CRYAB_HUMAN	CRYAB	CRYAB;CRYA2;HSPB5	30.9381	31.202	31.2773	31.1791	30.3282	30.92	31.2255	30.7979	30.8916	30.9217	30.5887	30.8084	30.9551	30.6088	30.7912	30.7492	30.6451	30.5075	30.1072	30.6799	30.4002	29.9983	30.1684	29.9437	0		-0.574848	1.8434e-06	0.322777	0.00587266	0		0.289196	0.0163315
sp|P02545-2|LMNA_HUMAN	LMNA	LMNA;CMD1A;HGPS;LGMD1B;LMN1;LMNL1;MADA;PRO1	28.7187	30.0232	29.0101	29.9371	30.3896	30.7683	31.0484	30.1464	29.8912	29.8083	29.829	30.6064	30.5095	30.9177	31.8961	31.2749	30.478	28.7983	28.755	27.8079	30.1037	29.775	29.5521	30.318	0.625495	0.229555	-0.615356	0.170161	-1.14064	0.0130699	-1.12209	0.0183323	-1.0037	0.0442505
sp|P02545|LMNA_HUMAN;sp|P02545-6|LMNA_HUMAN;sp|P02545-5|LMNA_HUMAN;sp|P02545-4|LMNA_HUMAN	LMNA	LMNA;CMD1A;HGPS;LGMD1B;LMN1;LMNL1;MADA;PRO1	35.4316	35.3673	35.469	35.4955	35.5545	35.7684	35.6903	35.6213	35.4828	35.4163	35.3886	35.5359	35.6602	35.6318	35.6403	35.5963	35.5373	35.4839	35.4999	35.4042	35.6005	35.5991	35.5788	35.6137	0		-0.0298584	0.223319	-0.173423	8.02424e-07	-0.171548	2.68907e-06	-0.108102	0.00903918
sp|P02649|APOE_HUMAN	APOE	APOE;AD2	24.1912	24.0935	23.0656	21.3186	23.5531	23.5588	22.3441	22.6077	24.0581	23.8872	23.3807	24.2026	24.0355	23.7929	22.3204	22.7315	21.3916	22.8691	24.896	23.2128	24.1155	24.6209	24.7929	23.2346	0		0		0		0		0
sp|P02686-2|MBP_HUMAN;sp|P02686|MBP_HUMAN	MBP	MBP;PRG2;	27.8602	27.0141	26.8597	27.0711	26.7096	27.9128	27.3455	26.8689	27.3896	26.9602	27.4033	27.11	27.0495	27.029	27.1459	27.4673	26.9829	26.6985	27.0157	27.3465	26.9564	27.3337	27.1781	27.0844	0		0		0		0		0
sp|P02751|FINC_HUMAN;sp|P02751-3|FINC_HUMAN;sp|P02751-15|FINC_HUMAN;sp|P02751-7|FINC_HUMAN;sp|P02751-8|FINC_HUMAN;sp|P02751-14|FINC_HUMAN;sp|P02751-17|FINC_HUMAN;sp|P02751-11|FINC_HUMAN;sp|P02751-9|FINC_HUMAN;sp|P02751-6|FINC_HUMAN;sp|P02751-5|FINC_HUMAN;sp|P02751-10|FINC_HUMAN;sp|P02751-13|FINC_HUMAN;sp|P02751-4|FINC_HUMAN;sp|P02751-12|FINC_HUMAN	FN1	FN1;CIG;FINC;GFND2;LETS;MSF	32.5206	32.968	32.4674	33.0028	32.9643	33.6158	32.9751	33.4096	33.48	33.2725	33.7298	33.2972	33.8916	33.6267	33.4914	33.422	33.9352	33.5769	33.9776	33.6278	33.8309	33.5627	33.9812	33.8633	0.408577	0.044603	0.535788	0.151941	-0.507839	0.00416124	-0.151089	0.397193	-0.0570064	0.745429
sp|P02786|TFR1_HUMAN	TFRC	TFRC;CD71;p90;TFR1	29.4413	29.4339	29.3149	29.3731	29.298	29.1318	29.1506	29.5786	29.2125	29.0153	29.222	29.0667	28.9586	29.163	29.1092	29.1262	28.6745	28.9784	28.9735	28.8397	29.0004	28.8631	28.8152	28.601	-0.162801	0.0298421	-0.382859	3.09815e-06	0.0971873	0.334731	0		0
sp|P02792|FRIL_HUMAN	FTL	FTL;MGC71996;NBIA3	30.0381	29.8782	29.9092	29.7256	29.3157	29.2575	28.9075	29.6837	29.2225	29.5811	29.6396	29.4617	29.5347	28.99	29.1154	28.9867	28.5413	28.842	28.8473	28.6504	28.4871	28.5905	28.7203	28.6313	-0.120334	0.383718	-0.641542	0.00119668	0.588633	0.000121492	0.3066	0.0400103	0.129846	0.336214
sp|P02794|FRIH_HUMAN	FTH1	FTH1;FHC;FTH;FTHL6;PIG15;PLIF	30.2529	30.6672	30.3595	30.2961	30.6509	30.2252	30.1385	30.2203	30.2542	30.2772	30.3825	30.3816	30.5184	30.4498	30.4267	30.2121	29.9658	29.9443	30.033	30.1612	29.8408	29.9193	30.1428	30.2118	0		-0.260448	5.41796e-07	0		0		0
sp|P02795|MT2_HUMAN;sp|P13640-2|MT1G_HUMAN;sp|P13640|MT1G_HUMAN;sp|Q8N339|MT1M_HUMAN	MT2A;MT1M;MT1G	MT2A;MT1M;MT1G;MT1;MT1K;MT2	30.5076	30.8952	30.4937	30.8447	32.2553	32.2227	31.5532	31.5943	31.2554	31.2637	30.8002	31.3458	31.7306	31.1824	31.7892	31.4675	30.7825	30.8103	30.9141	30.8338	31.1506	31.3076	32.1316	31.5959	-0.410656	0.0841898	-0.360487	0.0778207	-1.2125	4.14434e-07	-0.427926	0.051965	-0.710998	0.00199475
sp|P03915|NU5M_HUMAN	MT-ND5	MT-ND5;MTND5;NAD5;ND5	26.5055	26.5729	26.0923	23.0379	26.4226	25.8896	25.4964	26.1736	25.5568	25.4179	26.1762	25.2617	26.2699	26.3305	27.0584	26.7906	26.0162	26.5323	26.3168	26.3942	26.26	26.2876	25.8908	25.9053	0		0		0		0		0
sp|P03928|ATP8_HUMAN	MT-ATP8	MT-ATP8;A6L;ATP8;MTATP8	23.0525	25.1924	24.0421	25.4595	23.3606	24.5852	24.4317	24.8251	26.054	24.8294	24.9829	24.5895	22.9633	25.3142	24.9453	24.8749	22.8975	25.1366	23.7875	24.5832	22.2156	24.7278	24.6831	24.5703	0		0		0		0		0
sp|P03956|MMP1_HUMAN	MMP1	MMP1;CLG	23.0678	24.4955	24.877	25.2295	23.3676	24.7399	24.3394	24.2721	24.2787	26.2039	26.5992	25.4319	23.6903	25.8497	26.6691	26.302	21.5418	25.8448	27.8432	25.0896	23.387	27.4728	28.2586	27.3229	0		0		0		0		0
sp|P03973|SLPI_HUMAN	SLPI	SLPI;ALK1;ALP;BLPI;HUSI;HUSI-I;WAP4;WFDC4	28.7913	28.7915	29.0847	28.8631	27.6518	26.9536	28.1303	27.9142	29.016	29.5839	29.2112	29.5263	29.0855	28.8361	28.5862	28.5735	28.5836	28.9094	28.3892	28.4313	28.1471	28.2007	27.8736	27.9668	1.25931	7.62021e-08	0.381859	0.0392466	1.22515	6.83969e-09	0.700174	0.000475742	0.535693	0.0102595
sp|P04040|CATA_HUMAN	CAT	CAT;	29.1631	29.1767	28.9825	29.0888	29.1617	29.4485	29.3124	29.5588	28.8447	28.5089	28.718	28.5184	28.9974	29.1604	29.2461	29.1732	29.0336	28.8076	28.8761	28.8194	28.8649	28.9634	28.9302	28.9068	-0.238204	0.00536041	-0.427418	3.71616e-10	-0.252883	0.000751631	-0.550899	6.08613e-11	-0.00625742
sp|P04049|RAF1_HUMAN;sp|P04049-2|RAF1_HUMAN	RAF1	RAF1;RNASE3;c-Raf;CRAF;Raf-1	25.661	25.51	26.1183	25.4331	25.5516	25.2521	24.7266	25.736	25.6697	25.857	25.599	25.6152	25.5484	25.4789	25.5646	25.6952	25.277	25.7766	25.6717	24.906	25.6623	25.4955	25.6897	25.9845	0		0		0		0		0
sp|P04062-4|GLCM_HUMAN;sp|P04062-2|GLCM_HUMAN;sp|P04062|GLCM_HUMAN;sp|P04062-5|GLCM_HUMAN;sp|P04062-3|GLCM_HUMAN	GBA	GBA;GBA1;GLUC	29.6072	29.5986	29.747	29.6542	29.3498	29.432	29.2089	29.4683	29.6733	29.5937	29.6726	29.7195	29.6266	29.3706	29.3273	29.3533	29.4529	29.2806	29.3487	29.3717	29.0501	29.4844	29.4554	29.193	0.0245097		-0.0483771	0.345506	0.229444	0.000620246	0.232608	0.000401422	0
sp|P04066|FUCO_HUMAN	FUCA1	FUCA1;	25.942	26.4205	26.0139	25.6677	26.9727	26.6565	26.3816	26.4465	26.0493	26.3371	25.9904	26.4663	26.1683	26.1719	26.9606	26.1229	25.8292	25.1917	25.3364	26.254	25.9244	26.1081	26.203	25.9284	-0.278332	0.285631	-0.541214	0.0226016	-0.586908	0.0176472	-0.166519	0.493757	-0.380708	0.136654
sp|P04075|ALDOA_HUMAN;sp|P04075-2|ALDOA_HUMAN	ALDOA	ALDOA;	36.1019	36.1216	36.1024	36.2171	36.3225	36.2594	36.2225	36.1557	36.2033	36.1369	36.1141	36.1469	36.2778	36.3556	36.4214	36.2904	36.1488	36.1697	36.1807	36.156	36.2124	36.2236	36.2257	36.3008	0.105041	0.00166403	0		-0.0988579	0.000848347	-0.183924	1.75298e-07	-0.0749472	0.0144513
sp|P04080|CYTB_HUMAN	CSTB	CSTB;CST6;EPM1;PME;STFB	34.9479	34.9605	35.0314	35.1363	34.4959	34.269	34.8177	34.6081	35.2073	34.7981	34.8312	34.9223	34.5817	34.9611	35.0531	34.5082	35.0078	35.2709	34.7908	35.1055	34.6057	34.5867	34.322	34.5659	0.255809	0.0368552	-0.00428863		0.449559	5.23789e-05	0.165229	0.210209	0.506422	1.92193e-05
sp|P04083|ANXA1_HUMAN	ANXA1	ANXA1;ANX1;LPC1	35.8823	35.9391	36.0372	35.9171	35.8877	35.4982	35.882	35.8815	36.142	36.405	36.2426	36.4519	36.3803	36.3483	36.4117	36.2103	36.292	36.4694	36.217	36.268	36.3368	36.2612	36.1306	36.1924	0.602865	1.28971e-09	0.416211	5.10468e-07	0.136343	0.0468471	0.0110359		0.0546333	0.489979
sp|P04150-2|GCR_HUMAN;sp|P04150-6|GCR_HUMAN;sp|P04150-10|GCR_HUMAN;sp|P04150|GCR_HUMAN;sp|P04150-3|GCR_HUMAN;sp|P04150-7|GCR_HUMAN;sp|P04150-5|GCR_HUMAN;sp|P04150-13|GCR_HUMAN;sp|P04150-12|GCR_HUMAN;sp|P04150-11|GCR_HUMAN;sp|P04150-9|GCR_HUMAN;sp|P04150-8|GCR_HUMAN	NR3C1	NR3C1;GR;GRL	24.0383	25.1	23.8429	23.9327	24.4357	24.6461	24.9823	24.6724	24.3718	23.9198	23.9589	23.9404	23.8162	23.5305	23.6413	23.5239	24.3711	24.3372	24.5108	24.4753	24.3723	23.8717	24.4691	24.8606	-0.430505	1.69561e-05	0		0		0		0
sp|P04156|PRIO_HUMAN	PRNP	PRNP;AltPrP;CD230;CJD;GSS;PRIP;PRP	28.3209	28.3518	28.1301	28.0841	28.0039	28.0746	28.0266	28.1081	28.3394	28.304	28.7573	28.227	28.2837	28.5047	28.5182	28.6444	27.9697	27.9387	27.8799	28.1533	28.402	28.1457	28.0075	28.1027	0.350153	0.000389748	0		0.0538918	0.308465	0		-0.116558	0.206142
sp|P04179|SODM_HUMAN;sp|P04179-4|SODM_HUMAN;sp|P04179-2|SODM_HUMAN;sp|P04179-3|SODM_HUMAN	SOD2	SOD2;GClnc1	32.332	32.2111	32.0235	32.3416	31.8318	31.3567	31.3352	31.5304	32.2007	32.4617	32.916	32.4157	32.1587	32.3338	31.9339	32.0686	32.1732	32.4947	32.7486	32.5174	32.2532	32.0917	31.9924	32.076	0.638014	0.000108892	0.530841	0.000184482	0.646015	7.57213e-06	0.437878	0.00491705	0.353729	0.0289208
sp|P04181|OAT_HUMAN;sp|P04181-2|OAT_HUMAN	OAT	OAT;HOGA	32.3637	32.1803	32.0988	32.2173	32.6743	32.5046	32.4995	32.1997	32.8516	32.329	32.5736	32.4476	32.7095	33.0107	32.917	33.0032	32.7744	32.8662	33.0609	33.0552	33.038	33.5207	33.2617	33.4884	0.484156	0.000665957	0.821709	3.63738e-11	-0.269055	0.0338953	-0.355418	0.00626213	-0.451796	0.000873433
sp|P04259|K2C6B_HUMAN	KRT6B	KRT6B;KRTL1	32.5557	32.6891	33.0488	32.2696	31.098	31.2504	32.1919	32.3322	32.5355	32.8276	32.5462	32.3626	32.3461	31.9128	31.4376	31.7791	32.7089	32.7088	32.2023	32.4972	31.8413	31.6969	31.6587	31.8448	0.0480067	0.530698	0		0.770294	0.00138062	0.694304	0.00378422	0.684292	0.00351796
sp|P04406-2|G3P_HUMAN	GAPDH	GAPDH;GAPD	24.9966	24.7386	24.5079	24.2865	24.7626	24.3081	24.7547	25.3015	23.8278	22.4759	24.3245	24.0481	24.1658	24.5806	22.306	24.1169	24.6497	24.9476	23.4507	23.6009	21.3563	24.0817	24.2538	25.5811	0		0		0		0		0
sp|P04406|G3P_HUMAN	GAPDH	GAPDH;GAPD	36.8427	36.7586	36.924	36.9627	36.8503	36.7346	36.6861	36.8568	36.9373	36.9049	36.9373	36.8384	36.8688	36.9635	36.8966	36.7747	36.7247	36.9049	36.8009	36.7513	36.7323	36.6895	36.711	36.772	0.113541	0.0489182	-0.0512589	0.30074	0.0958253	0.0588171	0.0342218	0.5153	0.0774603	0.155999
sp|P04424|ARLY_HUMAN;sp|P04424-2|ARLY_HUMAN;sp|P04424-3|ARLY_HUMAN	ASL	ASL;ASAL	28.3632	28.014	27.7335	28.0653	28.204	28.0951	28.1942	27.9951	28.1756	27.8593	28.0742	27.86	27.753	28.2598	28.1689	28.0727	27.8618	27.9756	28.2258	28.2326	28.0021	28.156	27.9631	28.1341	0		0		0		0		0
sp|P04439|1A03_HUMAN	HLA-A	HLA-A;HLAA;	29.8409	30.2308	29.8286	29.9338	29.9999	30.0008	30.0637	29.686	29.5141	29.7485	29.8355	29.8257	30.3577	29.7044	29.8396	29.8616	29.7924	29.6772	29.938	30.1101	29.9813	30.1245	29.981	30.0691	0		0		0		-0.056141	0.0468317	0
sp|P04626-5|ERBB2_HUMAN;sp|P04626-4|ERBB2_HUMAN;sp|P04626|ERBB2_HUMAN;sp|P04626-3|ERBB2_HUMAN;sp|P04626-2|ERBB2_HUMAN;sp|P04626-6|ERBB2_HUMAN	ERBB2	ERBB2;CD340;HER-2;HER2;NEU;NGL	25.678	25.7569	25.5917	25.8403	25.3675	25.1721	25.6985	25.5474	25.4906	25.5892	25.5911	25.3395	25.1318	25.1933	24.8537	24.835	21.959	24.5989	24.4248	21.2555	25.0352	24.9917	24.9683	25.141	-0.401893	0.359752	-0.394848	0.36855	0.263318	0.597487	0.406268	0.360995	-1.989	0.000312076
sp|P04632|CPNS1_HUMAN	CAPNS1	CAPNS1;30K;CANP;CANPS;CAPN4;CDPS	31.7396	31.9238	31.981	31.9544	32.2177	32.0214	31.7743	31.91	31.9584	31.7873	31.8627	31.9441	31.5595	31.9081	31.8351	31.882	31.7225	31.8533	31.827	31.754	31.8976	31.6014	31.8152	31.6508	-0.0640642	0.130489	-0.125393	0.00929666	0		0		0
sp|P04733|MT1F_HUMAN	MT1F	MT1F;MT1	28.354	28.6247	28.6138	28.4448	28.9683	29.4203	29.009	29.1459	28.11	28.9131	28.8768	29.0363	30.1835	28.9887	28.9905	29.1645	28.3359	27.8613	27.8515	27.8648	28.3539	28.4976	28.9642	28.6494	0.103863	0.418917	-0.434512	0.0409265	-0.440105	0.0156029	-0.309569	0.0325275	-0.530971	0.018433
sp|P04792|HSPB1_HUMAN	HSPB1	HSPB1;CMT2F;Hs.76067;Hsp25;HSP27;HSP28	35.431	35.5284	35.8861	35.7457	35.0342	35.1868	35.1965	35.2197	35.5733	35.5693	35.4663	35.4778	35.5182	35.247	35.1412	35.1583	35.4802	35.5804	35.4126	35.5042	35.1056	35.0307	35.0399	35.037	0.137647	0.122583	-0.089932	0.240424	0.508881	1.42435e-07	0.278024	0.000729035	0.466286	4.59705e-05
sp|P04843|RPN1_HUMAN	RPN1	RPN1;OST1	32.7299	32.6146	32.8274	32.8169	32.7843	32.7656	32.6932	32.8337	32.6818	32.81	32.6847	32.7539	32.7958	32.8454	32.8419	32.7387	32.5557	32.5574	32.622	32.5756	32.6678	32.6223	32.5461	32.4966	0		-0.150188	6.46765e-10	0		0		0
sp|P04844-2|RPN2_HUMAN;sp|P04844|RPN2_HUMAN	RPN2	RPN2;RIBIIR;RPN-II;RPNII;SWP1	31.6081	31.7265	31.4583	31.4263	31.5836	31.7411	31.7724	31.7881	31.6414	31.4893	31.4795	31.4521	31.6347	31.5185	31.907	31.6448	31.6236	31.6578	31.6238	31.7633	31.6772	31.6354	31.5275	31.6938	0		-0.00104576		-0.0899674	0.0416732	-0.134203	0.00845225	0
sp|P04899|GNAI2_HUMAN;sp|P04899-4|GNAI2_HUMAN;sp|P04899-6|GNAI2_HUMAN;sp|P04899-3|GNAI2_HUMAN;sp|P04899-5|GNAI2_HUMAN;sp|P04899-2|GNAI2_HUMAN	GNAI2	GNAI2;GIP;GNAI2B	31.656	31.394	31.5124	31.7313	31.8139	31.7349	31.5614	31.5772	31.5366	31.5719	31.5768	31.5281	31.6453	31.7227	31.7838	31.689	31.238	31.3395	31.2924	31.4115	31.4403	31.567	31.6031	31.3928	0.0256677	0.59843	-0.158892	0.0149087	-0.0787277	0.144983	-0.125139	0.0864426	-0.163744	0.0204223
sp|P04920-2|B3A2_HUMAN;sp|P04920-3|B3A2_HUMAN;sp|P04920|B3A2_HUMAN	SLC4A2	SLC4A2;AE2;BND3L;EPB3L1;HKB3;NBND3	22.1379	22.1552	23.1326	23.0551	22.3257	25.1403	24.2945	22.4048	23.0299	23.6402	23.7683	23.6639	22.1067	23.5086	26.0169	23.2744	22.2294	24.6599	24.2298	24.5313	22.8219	23.5013	22.112	23.7184	0		0		-0.078841	0.135629	0		0
sp|P05023-4|AT1A1_HUMAN;sp|P05023|AT1A1_HUMAN;sp|P05023-3|AT1A1_HUMAN;sp|P05023-2|AT1A1_HUMAN	ATP1A1	ATP1A1;	31.1329	31.4138	31.0674	31.2181	31.0228	30.7538	31.0138	30.9897	31.1741	31.1312	31.2415	31.1511	30.9087	30.8769	30.9982	30.9635	31.2965	31.3913	31.4168	31.2725	31.0141	30.982	30.8113	30.954	0		0		0.217702	5.71791e-06	0.199195	6.34924e-05	0.37432	3.4647e-12
sp|P05026-2|AT1B1_HUMAN;sp|P05026|AT1B1_HUMAN	ATP1B1	ATP1B1;ATP1B	27.5269	27.7871	27.7146	28.0102	27.7864	26.9613	27.3884	26.8147	27.9655	27.8131	28.0132	27.9644	27.4898	27.8929	27.7625	27.5231	28.1822	28.3474	28.1786	28.3924	28.0282	28.1771	27.9215	28.2739	0.467447	0.0067707	0.822387	7.75683e-08	0.497975	0.00101939	0.310893	0.0560702	0.127645	0.436704
sp|P05067-7|A4_HUMAN;sp|P05067-11|A4_HUMAN;sp|P05067-8|A4_HUMAN;sp|P05067-9|A4_HUMAN;sp|P05067|A4_HUMAN;sp|P05067-10|A4_HUMAN;sp|P05067-3|A4_HUMAN;sp|P05067-4|A4_HUMAN;sp|P05067-5|A4_HUMAN;sp|P05067-6|A4_HUMAN	APP	APP;AD1	30.0609	30.2033	30.0592	30.2393	30.6295	30.7256	30.5171	30.7517	29.9489	30.052	29.9894	30.0865	30.4222	30.5829	30.3577	30.2356	30.0108	29.7783	30.0479	29.8394	30.5248	30.255	30.6258	30.4446	-0.2829	0.00343027	-0.187889	0.0231698	-0.507338	1.76828e-08	-0.426214	1.94017e-06	-0.556988	2.48079e-09
sp|P05091|ALDH2_HUMAN;sp|P05091-2|ALDH2_HUMAN	ALDH2	ALDH2;	29.0124	29.0906	29.0511	29.1061	29.1438	29.0069	28.841	29.1944	28.8801	28.7545	29.0877	28.7083	28.9913	28.9973	28.9458	28.8498	29.0138	28.9366	28.9369	29.0382	28.9231	29.1786	29.102	29.0677	-0.101197	0.0943239	0		0.0018794		-0.0872383	0.182373	-0.0404373	0.235477
sp|P05109|S10A8_HUMAN	S100A8	S100A8;60B8AG;CAGA;CFAG;CGLA;MRP8;P8	35.7096	35.828	35.905	35.7028	35.0565	34.7506	35.1215	35.2411	36.0513	36.1432	36.0345	35.952	35.4284	35.4442	35.6087	35.4474	35.6529	35.8519	35.6735	35.7518	35.2295	35.1103	34.7849	35.0332	0.463816	4.84088e-08	0		0.697764	2.69196e-20	0.616066	4.75505e-11	0.675833	1.19587e-17
sp|P05114|HMGN1_HUMAN	HMGN1	HMGN1;FLJ27265;FLJ31471;HMG14;MGC104230;MGC117425	27.5319	27.4067	27.8187	27.0724	28.3439	28.2354	28.3027	28.2279	27.5973	27.6566	27.3586	27.775	28.1564	28.1538	27.989	27.8343	26.9941	27.7309	27.6005	27.9515	27.8102	27.2504	27.3643	27.5727	0		-0.440977	1.10493e-05	-0.496273	6.38314e-05	-0.384383	0.00133238	0
sp|P05120|PAI2_HUMAN	SERPINB2	SERPINB2;HsT1201;PAI2;PLANH2	33.5592	33.9589	34.0398	34.1493	33.0959	32.2284	33.243	32.5309	34.3582	34.41	34.2939	34.5614	34.1153	34.1741	34.0886	34.064	34.7378	34.9444	34.6066	34.81	34.8217	34.9722	34.4162	34.5725	1.4621	9.47295e-17	1.81371	0	1.10167	4.23665e-13	0.405521	0.0111377	0
sp|P05121|PAI1_HUMAN;sp|P05121-2|PAI1_HUMAN	SERPINE1	SERPINE1;PAI;PAI1;PLANH1	26.5093	26.9252	26.3296	26.8954	27.6942	27.6073	28.1706	27.3122	27.7675	27.7196	27.8297	27.3766	28.4716	28.4539	28.1502	28.3149	28.2352	28.0619	28.2692	28.5693	28.8479	28.7577	28.7764	29.0572	0.725952	0.000134035	1.11716	1.09655e-11	-1.03419	1.19493e-09	-0.666969	0.000129311	-0.657761	0.000285032
sp|P05141|ADT2_HUMAN	SLC25A5	SLC25A5;2F1;ANT2;T2;T3	32.4459	32.6536	32.4724	32.5089	32.3547	32.1762	32.2659	32.4172	32.4449	32.4493	32.4794	32.4633	32.4577	32.2875	32.3611	32.3009	32.3945	32.6169	32.5441	32.4602	32.4609	32.3751	32.4357	32.4081	0.0102731		0.0750812	0.0856017	0.16493	0.000226853	0.102634	0.0118427	0.0725688	0.178202
sp|P05161|ISG15_HUMAN	ISG15	ISG15;G1P2;IFI15;UCRP	28.1415	28.4156	28.6582	28.1503	28.3777	27.8833	28.5508	28.4925	28.7528	28.3786	27.9028	28.671	28.2966	28.6855	28.3872	28.208	28.7986	28.5121	29.4862	28.9779	29.1318	29.6238	28.5138	28.9993	0		0.509823	6.08906e-06	0		0		0
sp|P05165-3|PCCA_HUMAN;sp|P05165-2|PCCA_HUMAN;sp|P05165|PCCA_HUMAN	PCCA	PCCA;	26.1601	26.1641	25.7527	25.8634	25.8381	25.9991	26.0025	25.906	25.9147	25.5401	25.9337	26.0416	26.2109	26.053	26.3315	26.286	26.0706	25.998	25.7898	25.9542	26.0527	26.4928	26.4369	26.1959	0.256707	0.0153825	0.294576	0.00168863	0		-0.338803	0.00355319	-0.342026	0.00449504
sp|P05166|PCCB_HUMAN;sp|P05166-2|PCCB_HUMAN	PCCB	PCCB;	23.3889	23.182	23.2863	23.6714	23.5651	23.5487	23.8712	23.8722	23.5347	23.2075	22.4308	23.2869	23.0921	23.7085	22.4292	21.1266	23.7502	23.5935	23.5468	23.4085	23.394	23.4848	24.4012	22.0264	-0.504541	0.022735	0		0		0		0
sp|P05198|IF2A_HUMAN	EIF2S1	EIF2S1;EIF-2alpha;EIF2;EIF2A	30.7096	31.0844	30.8055	30.8298	31.0314	31.0318	30.8916	31.0209	30.8857	30.7012	30.8256	30.8152	30.8039	30.7222	30.7703	30.794	30.8359	30.8305	30.9757	30.9023	30.9364	30.8327	30.9341	30.8405	-0.0784253	0.00148836	0		0		0		0
sp|P05204|HMGN2_HUMAN;sp|Q15651-2|HMGN3_HUMAN;sp|Q15651|HMGN3_HUMAN	HMGN3;HMGN2	HMGN3;HMGN2;TRIP7;HMG17	28.9053	28.5149	28.7252	22.55	30.0411	29.4737	29.4658	29.7339	22.5041	29.2006	29.4268	29.1263	29.091	29.7124	29.405	29.0073	29.4633	29.5951	29.6021	30.031	29.3312	29.536	29.6338	29.1545	0		0		0		0		0
sp|P05362|ICAM1_HUMAN	ICAM1	ICAM1;BB2;CD54	27.862	27.5572	27.0954	27.4046	28.2546	26.8649	26.3909	27.2869	28.3062	28.1557	28.8158	28.3113	28.2628	28.8354	28.592	28.3284	28.6532	29.3185	29.8865	29.5244	29.046	29.6531	29.6042	29.5293	1.09458	1.52057e-06	1.78733	5.09933e-19	0		0		0
sp|P05386|RLA1_HUMAN	RPLP1	RPLP1;LP1	31.5154	31.6208	31.5798	31.7145	32.2112	31.6058	31.1661	31.5183	31.4552	31.6178	31.7025	31.69	31.6968	31.2024	31.5005	31.2673	31.1259	30.979	31.1467	31.1172	30.8223	31.8008	31.7311	31.5194	0		-0.0850794	0.540809	0		0		-0.288632	0.0607124
sp|P05387|RLA2_HUMAN	RPLP2	RPLP2;D11S2243E;LP2;MGC71408;P2;RPP2	32.6318	32.4495	32.5478	32.4451	32.6796	32.6423	32.718	32.7052	32.9973	32.7897	32.7939	32.7758	32.941	32.7504	32.8457	32.7066	32.55	32.9288	32.7125	32.7816	32.427	32.6659	32.6088	32.8124	0.158913	0.00503158	0		-0.129705	0.0571501	0.00938672		0.0525451	0.224241
sp|P05388|RLA0_HUMAN;sp|P05388-2|RLA0_HUMAN;sp|Q8NHW5|RLA0L_HUMAN	RPLP0	RPLP0;L10E;LP0;P0;PRLP0;RPP0	32.2928	32.1744	32.321	32.3872	32.2297	32.2916	32.09	32.2031	32.1424	32.4175	32.3523	32.4149	32.4782	32.1078	32.325	32.3305	32.1921	32.2588	32.2603	32.0654	32.1478	32.2329	32.1344	32.0819	0.0400052	0.192676	-0.0513765	0.184361	0		0		0
sp|P05412|JUN_HUMAN	JUN	JUN;AP-1;c-Jun	23.0556	22.7173	23.3477	23.5981	23.4089	23.8373	23.2489	22.4744	23.124	23.034	22.9919	22.6226	23.5842	21.8857	23.38	23.5134	22.103	22.492	23.1863	22.2727	22.6046	22.6819	23.0354	22.4762	0		-0.343347	0.0124005	0		0		0
sp|P05455|LA_HUMAN	SSB	SSB;La;La/SSB;LARP3	29.7779	30.1476	29.914	29.8102	29.6	29.65	29.628	29.6959	29.8778	29.9275	29.8843	29.9758	29.9498	29.7633	30.0223	29.8015	29.9603	29.8207	29.7998	29.866	29.8066	29.6634	29.7239	29.823	0.265331	0.000710515	0.101023	0.114142	0.260768	0.000223128	0.0515174	0.45439	0.104381	0.15774
sp|P05496|AT5G1_HUMAN;sp|Q06055|AT5G2_HUMAN;sp|P48201|AT5G3_HUMAN;sp|Q06055-3|AT5G2_HUMAN;sp|Q06055-2|AT5G2_HUMAN	ATP5MC2;ATP5MC3;ATP5MC1	ATP5MC2;ATP5MC3;ATP5MC1;ATP5G2;ATP5G;ATP5G1;ATP5G3	26.4	26.6244	26.965	27.2121	22.7499	26.6356	25.4823	26.0855	25.9911	26.9599	26.72	26.9471	27.816	27.0221	27.6121	26.6337	26.52	26.7514	26.4159	26.6248	27.6749	27.0441	26.6889	26.9843	2.31877	0.00364474	1.82224	0.00500373	1.58726	0.00465207	-0.475002	0.411443	-0.638127	0.290436
sp|P05549-5|AP2A_HUMAN;sp|P05549-6|AP2A_HUMAN;sp|P05549|AP2A_HUMAN;sp|P05549-2|AP2A_HUMAN	TFAP2A	TFAP2A;AP-2;AP2TF;TFAP2	26.1528	25.5664	26.5191	26.1846	25.8474	25.9964	25.8835	25.3314	25.9466	25.6323	25.7709	26.4086	25.2816	25.0503	25.3682	25.4459	25.631	26.3649	25.5999	25.7055	25.9817	26.2307	25.6994	25.7651	-0.474613	0.0331117	0.0726925	0.504744	0.29649	0.155426	0.541134	0.00348786	0
sp|P05556|ITB1_HUMAN;sp|P05556-2|ITB1_HUMAN;sp|P05556-5|ITB1_HUMAN;sp|P05556-4|ITB1_HUMAN;sp|P05556-3|ITB1_HUMAN	ITGB1	ITGB1;CD29;FNRB;GPIIA;MDF2;MSK12	31.5722	31.6582	31.4576	31.7102	32.0467	32.0773	31.9532	31.9651	31.6458	31.4882	31.6762	31.5953	31.9393	31.8027	32.0679	31.8371	31.8795	31.9467	31.8709	31.8834	32.1067	32.2171	32.1642	32.1989	-0.107093	0.0937423	0.156283	0.00472404	-0.408695	4.71273e-09	-0.342948	6.88655e-09	-0.294359	1.47715e-06
sp|P05771|KPCB_HUMAN;sp|P17252|KPCA_HUMAN;sp|P05771-2|KPCB_HUMAN	PRKCB;PRKCA	PRKCB;PRKCA;PKCB;PKCÎ²;PRKCB1;PRKCB2;PKCA;PKCÎ±	22.6663	23.6641	22.9956	23.2396	23.5653	23.4704	22.3071	23.1952	23.8894	23.5541	23.3065	22.7214	23.1338	23.564	23.7167	23.4161	23.7019	22.7812	23.3447	23.0308	23.7593	22.5195	23.4574	23.7398	0		0		0		0		0
sp|P05783|K1C18_HUMAN	KRT18	KRT18;	34.8787	35.095	35.0245	35.0117	34.7317	34.5131	34.4839	34.5092	35.3618	35.3989	35.4016	35.4921	35.2	35.2159	35.2684	35.0346	35.6571	35.7953	35.7539	35.9091	35.6033	35.4144	35.5004	35.4758	0.681504	1.04654e-21	0.891994	0	0.418936	7.14721e-12	0.291644	8.84416e-06	0.239868	0.000445648
sp|P06132|DCUP_HUMAN	UROD	UROD;	30.1258	30.1017	29.8068	30.0061	30.3628	30.5085	30.1031	30.1028	29.8079	29.9011	30.0766	30.0075	29.8092	29.9903	30.2226	29.8764	29.6622	29.928	30.0096	29.8286	30.0448	29.3832	29.594	29.9913	-0.262023	0.0171096	-0.404167	0.00847304	-0.18565	0.0711587	-0.0234031		0.066946	0.387871
sp|P06213-2|INSR_HUMAN;sp|P06213|INSR_HUMAN	INSR	INSR;CD220	23.5878	23.2071	22.8773	23.6901	22.1325	23.3473	22.3243	23.5763	23.4547	23.3145	23.6862	23.5378	24.1325	23.8888	23.8152	24.5565	22.9033	23.2511	22.8618	23.9146	21.7681	23.0006	21.7092	24.0019	0.595335	0.00664479	-0.00713424		0		0		0
sp|P06280|AGAL_HUMAN	GLA	GLA;NAT8;GALA	27.1358	26.2439	26.2649	25.9593	26.5923	26.9949	28.5918	26.3918	26.3909	27.6149	27.0492	27.0176	26.2002	26.0614	25.6109	27.2987	26.7525	26.4447	26.3324	26.8632	27.0399	26.752	26.2625	26.5811	0		0		0		0		0
sp|P06396-2|GELS_HUMAN	GSN	GSN;DKFZp313L0718	29.958	29.8839	29.3018	30.1108	30.001	30.1278	30.3127	30.3574	30.0402	29.5706	29.4015	29.573	29.4691	30.07	30.1958	29.7064	29.8039	29.691	29.9097	29.9086	29.6324	29.5614	29.7831	29.2483	-0.393222	0.0539279	-0.637763	0.000505346	-0.413941	0.0211552	-0.269807	0.150398	0.317163	0.102897
sp|P06454-2|PTMA_HUMAN;sp|P06454|PTMA_HUMAN	PTMA	PTMA;TMSA	28.6603	28.1282	28.7572	28.2274	30.4566	29.351	29.3088	28.9556	27.381	27.4735	27.3526	27.5164	27.966	28.0013	28.2004	27.9938	26.6757	28.1684	27.6358	28.3558	27.0434	27.0607	26.9282	27.1341	-1.5588	6.69462e-06	-2.26711	1.41421e-11	-0.94542	0.00122494	-0.73686	0.0221091	0.769022	0.0148465
sp|P06493|CDK1_HUMAN;sp|P06493-2|CDK1_HUMAN	CDK1	CDK1;CDC2;CDC28A	24.0228	24.1304	22.1315	23.3329	24.0413	23.5996	24.9593	25.0736	24.1335	23.5837	23.4594	23.2083	22.4963	23.664	24.2826	23.682	24.0223	23.7384	23.8833	23.4193	22.2175	23.954	24.7094	24.3235	0		0		0		0		0
sp|P06576|ATPB_HUMAN	ATP5F1B	ATP5F1B;ATP5B;ATPSB	33.2308	33.1754	33.2345	33.4081	33.2623	33.1729	33.1852	33.2487	33.1213	33.0907	33.0359	33.0705	33.1531	33.2968	33.299	33.179	33.0868	33.256	33.2577	33.1552	33.1781	33.0406	33.0202	32.971	0		-0.138263	0.000242996	0.0337619	0.406317	-0.135877	0.00195601	0.115005	0.00859867
sp|P06702|S10A9_HUMAN	S100A9	S100A9;60B8AG;CAGB;CFAG;CGLB;LIAG;MAC387;MIF;MRP14;NIF;P14	36.225	36.4123	36.4102	36.4017	35.8659	35.3454	35.7508	35.7052	36.419	36.4605	36.4665	36.4336	35.9556	36.2338	36.0307	35.934	36.1373	36.1728	36.0523	36.0852	35.5417	35.5198	35.4341	35.5848	0.424693	4.68736e-06	-0.135903	0.0860553	0.696057	1.65509e-17	0.461289	6.03418e-08	0.621907	1.58817e-08
sp|P06703|S10A6_HUMAN	S100A6	S100A6;2A9;CABP;CACY;PRA	33.3572	33.3345	33.393	33.5848	33.5019	33.5371	34.0869	33.5399	33.2656	33.8431	32.6766	33.5766	33.5021	33.2577	33.6267	33.4388	32.8462	32.9995	33.3732	32.988	33.9846	33.4857	33.3013	33.3295	-0.00216681		0		0		-0.0160994		-0.333924	0.00870455
sp|P06730|IF4E_HUMAN;sp|P06730-3|IF4E_HUMAN;sp|P06730-2|IF4E_HUMAN	EIF4E	EIF4E;EIF4E1;EIF4EL1;EIF4F	30.5514	30.8265	30.302	30.4428	30.69	30.6227	30.9606	30.6137	30.5722	30.1748	30.3819	30.5076	30.2597	30.3693	30.4314	30.53	30.4828	30.5697	30.4492	30.5184	30.4435	30.4367	30.4746	30.3871	-0.355479	0.000172499	-0.25603	0.0198688	-0.181999	0.0380669	-0.009412		0.0683243	0.403724
sp|P06731-2|CEAM5_HUMAN;sp|P06731|CEAM5_HUMAN	CEACAM5	CEACAM5;CD66e;CEA	27.08	26.7468	27.5902	27.2285	27.4458	27.6538	28.0688	27.4303	27.6014	28.872	28.1974	27.861	28.3935	28.2523	27.7315	28.4588	27.4632	27.9878	27.4039	27.2881	27.7959	26.2671	26.7881	27.5132	0.687263	0.0494647	-0.0473967	0.283309	-0.078685	0.177057	0		0
sp|P06733|ENOA_HUMAN;sp|P06733-2|ENOA_HUMAN	ENO1	ENO1;ENO1L1;MBP-1;MPB1;PPH	35.6495	35.756	35.8798	35.9648	35.896	35.8358	35.6925	35.8893	35.8864	35.9061	35.8841	35.9414	36.037	35.9467	36.0282	35.8144	35.8318	35.8596	35.8422	35.7522	35.9264	35.923	35.9003	35.865	0.061643	0.0175999	0		0		0		0
sp|P06737|PYGL_HUMAN;sp|P06737-2|PYGL_HUMAN	PYGL	PYGL;GSD6	31.079	30.9054	31.0261	31.1324	31.1782	31.1511	31.0467	31.2483	30.9892	31.1137	30.9042	30.9573	31.0121	31.1938	31.2283	30.8959	30.8273	30.8708	30.8924	30.9518	30.9776	30.8287	30.9655	30.8777	0		-0.130316	0.000299666	0		-0.0150589		0
sp|P06744|G6PI_HUMAN;sp|P06744-2|G6PI_HUMAN	GPI	GPI;GNPDA1;AMF;NLK	34.1225	34.1174	34.1188	34.16	33.9881	34.0143	34.0087	34.1706	34.1582	34.1773	34.2107	34.1332	34.2726	34.2552	34.2249	34.1329	33.9807	34.0135	34.0395	33.9752	34.0927	34.0372	34.0123	34.043	0.185071	4.57716e-10	-0.00343673		0.0750519	0.00470553	-0.0276759		-0.0403379	0.160251
sp|P06746|DPOLB_HUMAN	POLB	POLB;	25.1569	24.634	24.9479	24.3716	24.3486	25.0579	23.4042	24.5872	24.9004	24.664	24.5328	24.4169	24.6262	24.8357	25.182	25.1157	24.9713	25.1746	24.931	25.0983	25.0101	25.3564	25.0711	25.6624	0		0.321316	0.00564954	0		0		0
sp|P06748-2|NPM_HUMAN	NPM1	NPM1;B23;NPM	33.3122	33.2746	33.2835	33.3413	33.1168	33.0368	33.2254	33.2524	33.3116	33.3146	33.1476	33.219	33.148	33.087	33.1424	32.8891	33.292	33.3216	33.2803	33.3681	32.9949	33.1408	33.0963	33.1055	-0.0364689	0.36795	-0.0180698		0.148103	0.000791002	0.131687	0.0175903	0.190177	0.000302081
sp|P06753-2|TPM3_HUMAN;sp|P06753-3|TPM3_HUMAN;sp|P06753-6|TPM3_HUMAN	TPM3	TPM3;NEM1;TRK	34.9925	35.0743	34.9565	35.0934	34.9954	35.0515	34.8026	35.0105	34.9042	34.7614	34.9162	34.8857	34.9092	35.0484	35.223	34.8915	35.0509	34.967	35.1029	34.9637	35.1163	35.0659	34.9672	35.1236	0		0.0238374	0.37904	0		-0.110208	0.0132918	0
sp|P06753|TPM3_HUMAN	TPM3	TPM3;NEM1;TRK	22.1365	21.9875	24.5273	22.5791	23.4539	23.823	22.0659	22.9621	24.9296	25.0039	25.0342	24.9497	23.4444	23.046	25.2886	24.9752	25.1939	25.1964	22.0454	25.224	25.3764	25.2996	25.2718	25.3262	0.996235	0.0649207	1.58695	0.00219223	-0.185556	0.841371	0.73811	0.193614	-0.344389	0.18148
sp|P06756-3|ITAV_HUMAN;sp|P06756-2|ITAV_HUMAN;sp|P06756|ITAV_HUMAN	ITGAV	ITGAV;CD51;MSK8;VNRA;VTNR	30.2699	30.0847	29.9153	30.1462	30.5175	30.4974	30.3025	30.3226	30.0826	30.0057	30.1169	29.8748	30.3069	30.2937	30.3334	30.3781	30.1371	30.1089	30.2101	30.1824	30.0116	30.3351	30.4473	30.4215	-0.101748	0.272568	-0.112812	0.159014	-0.32098	0.00112146	-0.339235	9.09212e-05	-0.143453	0.111321
sp|P06865|HEXA_HUMAN	HEXA	HEXA;	28.7981	28.9707	28.8467	28.9579	29.1632	28.3134	28.7986	29.2501	29.0881	29.2364	28.9479	29.0014	28.8888	29.4164	29.1235	29.002	29.05	29.0781	29.1029	29.0197	29.0002	28.9733	29.1687	28.7572	0		0		0		0		0
sp|P07093-2|GDN_HUMAN;sp|P07093-3|GDN_HUMAN;sp|P07093|GDN_HUMAN	SERPINE2	SERPINE2;GDN;nexin;PI7;PN1;PNI	27.1835	27.6368	27.9282	27.4681	27.3443	28.013	27.0089	27.6569	27.0766	26.6647	27.5303	26.6865	27.7376	26.9607	26.9792	27.1797	27.08	26.8324	26.8331	26.848	26.3945	26.7089	26.5369	26.9772	-0.276946	0.221919	-0.758393	0.00308192	0.0909201	0.710933	-0.261178	0.267953	0.248429	0.256266
sp|P07099|HYEP_HUMAN	EPHX1	EPHX1;EPHX	28.6725	28.5678	29.0176	28.9604	28.6531	29.0178	28.931	29.0007	28.7772	28.9452	28.9056	28.5985	28.768	28.8987	28.6619	28.6211	28.7	28.4108	28.2943	28.5982	28.6014	28.3319	28.3619	28.3933	0		-0.273336	1.28841e-06	0		0		0
sp|P07108|ACBP_HUMAN;sp|P07108-3|ACBP_HUMAN;sp|P07108-2|ACBP_HUMAN;sp|P07108-4|ACBP_HUMAN;sp|P07108-5|ACBP_HUMAN	DBI	DBI;TSPO;ACBD1;ACBP	32.3337	32.3148	32.7357	32.243	32.0764	31.9932	31.8455	32.1722	32.0014	31.353	31.6417	31.9184	31.8276	32.1896	31.6134	31.6192	31.5126	31.7097	31.6841	31.7327	31.523	31.7144	31.7543	31.5892	-0.205212	0.177364	-0.332491	0.00629084	0.405524	0.00413336	-0.111202	0.416887	0.011902
sp|P07195|LDHB_HUMAN	LDHB	LDHB;	33.0056	33.005	32.9561	33.1551	33.0792	33.1227	32.9006	33.1104	33.076	32.923	33.0271	33.0071	32.9261	32.9929	33.2173	32.9491	33.0596	33.3411	33.2133	33.0435	33.101	32.8627	32.9331	32.9823	0		0		0		0		0.118393	0.00876659
sp|P07203|GPX1_HUMAN	GPX1	GPX1;	30.2795	30.3517	30.1216	30.2453	30.5687	30.546	30.2167	30.4605	30.1836	29.5397	30.0214	29.7791	30.2557	30.5098	30.4647	30.3437	29.7199	29.9825	29.9593	30.0606	29.9538	30.0317	30.1776	30.0722	-0.0593112	0.617695	-0.384249	0.0345322	-0.204482	0.157907	-0.567152	8.44607e-07	-0.106797	0.3698
sp|P07204|TRBM_HUMAN	THBD	THBD;CD141	27.4199	27.4097	27.1385	26.6341	25.782	26.1775	25.4967	26.622	27.2309	27.4717	28.0499	27.2088	26.6826	25.9975	26.3853	26.984	26.6718	25.3191	27.4317	23.3547	26.2711	27.6827	25.5562	25.9374	0.20152	0.605381	0		0.67848	0.104872	0.917808	0.0935451	-0.500011	0.313326
sp|P07205|PGK2_HUMAN	PGK2	PGK2;PGK-2;PGKPS	26.4913	26.6978	26.6445	26.3958	26.5289	26.1759	26.5153	26.3109	26.7136	26.8108	26.7914	26.8181	26.8533	26.6869	26.6074	27.2283	26.8157	26.7361	26.3241	26.5287	26.2381	26.5333	26.7582	26.3592	0.241821	0.000477866	0		0		0		0
sp|P07237|PDIA1_HUMAN	P4HB	P4HB;DSI;ERBA2L;GIT;P4Hbeta;PDI;PDIA1;PO4DB;PO4HB;PROHB	35.0032	34.8398	34.9658	34.9332	34.9445	34.9461	34.8715	34.9437	34.8921	34.9212	34.9105	34.976	34.8344	34.9932	35.0325	34.9086	34.9717	35.0153	34.8942	34.9535	34.9168	34.8471	34.8883	34.8477	0		0		0		0		0
sp|P07305|H10_HUMAN;sp|P07305-2|H10_HUMAN	H1-0	H1-0;H1.0;H1F0;H1FV	28.2269	28.2742	28.8234	28.4213	28.0248	28.0329	28.6358	28.1116	28.5255	28.9111	28.2469	28.6424	28.6916	28.4479	27.9536	28.4738	28.8846	28.8096	28.8874	28.8507	28.5553	28.4329	28.3615	28.4088	0		0.0512515	0.506077	0		0.0971417	0.102469	0.32302	0.0269389
sp|P07311|ACYP1_HUMAN	ACYP1	ACYP1;	25.6211	25.6617	25.4882	25.4437	25.0114	25.1747	25.5561	25.6382	25.55	24.959	25.1774	25.1963	25.3749	25.5502	25.5967	25.3115	25.7178	26.1023	25.3643	25.5994	25.6068	25.4341	25.6995	25.6928	0		0.175727	0.146248	0.0850312	0.312168	-0.181626	0.158593	0.0492888	0.57507
sp|P07339|CATD_HUMAN	CTSD	CTSD;CLN10;CPSD	31.5936	31.9284	31.9625	31.919	31.5033	31.4186	31.4661	31.6933	31.8789	31.9289	31.9232	31.9308	31.7301	31.5622	31.7253	31.4554	31.6907	31.6784	31.603	31.632	31.4666	31.3468	31.1832	31.2327	0.124662	0.154602	-0.188173	0.0143212	0.344499	8.90959e-05	0.321625	9.34764e-05	0.35812	2.11864e-05
sp|P07355|ANXA2_HUMAN;sp|P07355-2|ANXA2_HUMAN;sp|A6NMY6|AXA2L_HUMAN	ANXA2	ANXA2;ANX2;ANX2L4;CAL1H;LIP2;LPC2D	37.1354	37.0682	37.136	37.1639	37.2262	37.1257	37.082	37.2769	37.146	37.139	37.0468	37.1453	37.1745	37.3581	37.4131	37.1125	37.2569	37.2799	37.3163	37.2616	37.3425	37.3106	37.2874	37.3214	0.103155	0.0882866	0.135863	0.0352859	-0.0481121	0.37312	-0.149628	0.00729341	-0.0455201	0.425111
sp|P07384|CAN1_HUMAN	CAPN1	CAPN1;CANP;CANPL1;muCANP;muCL	31.7213	31.6824	31.7436	31.8106	31.5651	31.534	31.4521	31.555	31.6663	31.763	31.7324	31.7294	31.6028	31.4467	31.4296	31.4843	31.4983	31.5708	31.6348	31.5353	31.3977	31.4546	31.4589	31.3369	-0.0335071	0.391651	-0.105163	0.0189787	0.213543	1.73639e-07	0.241476	5.86183e-05	0.154775	0.000280585
sp|P07437|TBB5_HUMAN	TUBB	TUBB;TUBB2A;M40;MGC16435;OK/SW-cl.56;Tubb5	32.9762	33.1473	33.0634	33.1535	33.155	33.2844	33.3318	33.2278	33.0768	33.1143	32.9491	33.005	33.3355	33.0437	33.0965	33.076	33.1379	33.127	33.2867	33.2117	33.2542	33.2189	33.2082	33.2616	-0.100315	0.0573882	0		-0.133995	0.00404611	-0.110276	0.0627475	-0.0334872	0.339114
sp|P07476|INVO_HUMAN	IVL	IVL;	35.7746	35.8435	36.1934	35.8771	34.8709	34.157	34.9841	34.8228	35.9595	36.2882	35.8879	36.3529	35.8622	35.5273	35.4617	35.1046	35.9207	36.5455	36.0842	36.3691	35.2094	35.2358	34.986	35.0708	0.899497	3.15632e-06	0.415877	0.0114644	1.22606	1.73638e-11	0.740521	3.12459e-05	1.13796	8.77961e-10
sp|P07550|ADRB2_HUMAN	ADRB2	ADRB2;ADRB2R;ADRBR;B2AR;BAR	21.7981	22.5412	23.3642	23.6765	23.5058	23.3934	22.3764	22.1327	24.6134	24.1622	25.1704	24.6414	25.0527	23.1467	24.2767	25.3624	25.5176	25.3096	25.125	24.6514	25.1724	25.8315	25.784	25.7009	1.69213	0.00012751	2.46502	6.98632e-06	0		0.262076	0.495586	-0.406347	0.213395
sp|P07602|SAP_HUMAN;sp|P07602-2|SAP_HUMAN;sp|P07602-3|SAP_HUMAN	PSAP	PSAP;MTCH1;GLBA;SAP1;SAP2	30.2393	30.6884	29.9608	30.5548	30.7641	30.593	30.6443	30.2436	30.5612	30.2717	30.3648	30.5842	30.4087	29.9687	30.1519	29.8405	29.6364	29.4256	29.5705	29.497	29.4493	30.1116	30.3666	30.3391	-0.367247	0.0231354	-0.412156	0.0169652	-0.102913	0.286361	0.244825	0.111982	-0.500551	0.0139956
sp|P07686|HEXB_HUMAN	HEXB	HEXB;	30.7671	30.5476	30.4255	30.7313	30.6895	31.0104	30.8514	30.9554	30.6014	30.5752	30.5746	30.7264	30.6946	30.6634	30.8601	30.4743	30.5839	30.6402	30.5395	30.4498	30.549	30.4488	30.6344	30.5482	-0.201683	0.0148244	-0.28809	6.43017e-06	-0.236273	0.00127517	-0.0660016	0.382151	0.00252433
sp|P07711|CATL1_HUMAN	CTSL	CTSL;CTSL1;FLJ31037	25.4039	25.5591	25.6287	25.312	25.707	26.2201	25.4792	26.5521	26.3429	25.7737	25.9259	25.585	26.2328	26.1851	26.0785	25.8241	26.4812	26.4835	26.504	26.4527	25.8185	25.7645	26.3698	26.2603	0		0.0582507	0.761562	-0.430584	0.00259145	-0.0120897		0.35401	0.0307769
sp|P07737|PROF1_HUMAN	PFN1	PFN1;	33.9902	33.6727	33.9699	34.0688	34.187	34.11	34.1188	33.9957	33.8947	33.8696	33.8256	33.9671	34.0279	34.1256	34.1077	34.0056	33.8947	34.1243	33.901	33.9587	33.8909	33.9832	33.9625	33.8896	0		-0.0930381	0.00965251	-0.114671	0.0117528	-0.161911	0.00175925	0
sp|P07738|PMGE_HUMAN	BPGM	BPGM;	29.7053	29.4806	29.6371	29.2524	29.6193	29.1222	29.4441	29.4597	29.3821	29.5032	29.5403	29.043	29.3081	29.7271	29.4193	29.7178	29.4834	29.4316	29.653	29.8496	29.5938	29.8274	29.3982	29.7696	0		0.10138	0.140947	0		-0.0485733	0.298161	0
sp|P07741|APT_HUMAN;sp|P07741-2|APT_HUMAN	APRT	APRT;	28.7811	28.8983	29.0132	28.9651	29.4987	29.074	29.2513	28.9715	28.9276	28.9399	29.0991	29.1995	28.9266	29.2086	28.6978	28.7864	28.7915	28.894	28.8832	28.7923	28.7792	28.6899	28.7602	28.99	-0.316302	0.0308579	-0.37195	0.0961527	-0.264492	0.0381161	0.122773	0.352926	0.0589177	0.664068
sp|P07814|SYEP_HUMAN	EPRS1	EPRS1;EARS;EPRS;GLUPRORS;PARS;QARS;QPRS	32.5136	32.5201	32.4795	32.4155	32.4417	32.4437	32.4231	32.4518	32.5991	32.4993	32.6418	32.5405	32.4113	32.487	32.4129	32.4474	32.4888	32.5136	32.5238	32.5051	32.49	32.4809	32.4634	32.5843	0		0.0529527	0.00420923	0.0281231	0.157396	0.124049	6.01276e-06	0
sp|P07858|CATB_HUMAN	AC270285.3;CTSB	AC270285.3;CTSB;	34.731	34.463	34.4433	34.7712	34.5384	34.729	34.6015	34.9026	34.6402	34.7205	34.8435	34.3399	34.7024	35.0026	34.8834	34.6352	34.6529	34.5407	34.4644	34.5356	34.4777	34.2869	34.5065	34.5581	0.127025	0.346238	-0.2351	0.065742	-0.100508	0.396839	-0.178227	0.152257	0.110371	0.392001
sp|P07900|HS90A_HUMAN;sp|P07900-2|HS90A_HUMAN	HSP90AA1	HSP90AA1;FLJ31884;Hsp89;Hsp90;HSP90N;HSPC1;HSPCA	34.7006	34.6206	34.6375	34.7583	34.7387	34.828	34.9214	34.8442	34.8665	34.6988	34.643	34.7088	34.906	34.874	34.8986	34.7895	34.6868	34.7497	34.7283	34.7614	34.7838	34.9112	34.8535	34.8202	0.0273469	0.425735	0		-0.150416	9.83965e-05	-0.133328	0.018135	-0.101756	0.00998882
sp|P07902|GALT_HUMAN	GALT	GALT;	26.7479	26.5783	26.0457	26.6097	26.6185	26.8199	26.7943	26.6301	26.0684	25.8288	25.9622	25.9007	26.3488	26.2669	26.2245	26.149	26.2364	26.6341	26.4771	26.3855	26.2894	26.1815	26.8057	26.6344	-0.513144	0.000472748	-0.234585	0.017001	-0.217349	0.0610555	-0.362254	0.00947686	-0.00495107
sp|P07910-2|HNRPC_HUMAN;sp|P07910-4|HNRPC_HUMAN	HNRNPC	HNRNPC;HNRPC	27.4505	27.006	27.4459	27.2203	24.3133	26.6703	26.8221	25.3636	27.6181	27.1997	27.2994	27.668	27.9401	27.3849	26.89	27.5687	27.8246	27.3904	27.1068	27.4896	27.5124	27.0077	27.0947	27.3487	1.844	4.97376e-05	1.38314	0.000371151	1.45598	0.000276593	0.1245	0.760926	0.143019	0.738853
sp|P07910|HNRPC_HUMAN;sp|P07910-3|HNRPC_HUMAN	HNRNPC	HNRNPC;HNRPC	32.3725	32.3687	32.2989	32.4086	32.4721	32.3276	32.3465	32.2264	32.3587	32.3605	32.4287	32.483	32.2209	32.3482	32.3931	32.2481	32.557	32.5609	32.562	32.5596	32.311	32.3262	32.2631	32.3665	0		0		0.00198608		0.0523805	0.0360878	0.210405	5.08131e-10
sp|P07919|QCR6_HUMAN	UQCRH	UQCRH;QCR6;UQCR8	27.805	28.0231	28.0439	27.7633	28.1675	28.3896	27.9279	27.5515	27.9105	28.2587	27.8424	28.3484	28.1258	26.9743	26.7528	27.4743	27.7139	27.5128	28.1609	27.9027	27.5831	28.1474	28.5779	28.2655	-0.737996	0.16164	0.113218	0.529526	-0.0767756	0.655085	0.736691	0.00669656	-0.310933	0.319458
sp|P07942|LAMB1_HUMAN	LAMB1	LAMB1;CLM	27.8362	27.8962	27.8695	27.7568	28.5376	28.4996	27.8173	28.0735	27.9596	27.6903	27.7668	27.8019	27.9508	28.0861	27.8735	28.1768	27.7691	27.8084	28.4621	28.158	28.0586	28.1313	28.3226	28.1448	-0.0857268	0.330898	0		-0.203272	0.0191373	-0.180612	0.139888	0
sp|P07947|YES_HUMAN	YES1	YES1;c-yes;HsT441;Yes	27.0619	26.877	26.6832	26.9379	26.6857	26.9103	27.1045	26.9648	26.9517	26.7424	26.7043	26.7368	26.9639	26.9391	26.9758	26.7473	27.1149	26.8439	26.7872	27.0227	26.6077	27.0731	27.1306	26.9762	0		0.0207737	0.593183	0		-0.0868618	0.170989	0
sp|P07948|LYN_HUMAN;sp|P07948-2|LYN_HUMAN	LYN	LYN;JTK8	26.37	26.2351	26.0941	26.5821	26.1301	25.8896	25.8253	25.7652	26.196	26.1473	26.6977	26.1041	26.286	26.4695	26.2065	26.1251	26.4781	26.8082	26.7552	26.9138	26.5951	26.5056	26.4765	26.5651	0.318975	0.00192614	0.531143	5.81532e-06	0.295249	0.00344155	0.00452119		0.153986	0.220452
sp|P07954-2|FUMH_HUMAN;sp|P07954|FUMH_HUMAN	FH	FH;	31.1724	31.0525	31.3552	31.3359	31.4339	31.5276	31.3259	31.383	31.0972	31.199	31.1507	31.16	31.3216	31.0891	31.2376	31.0806	31.1048	31.2363	31.1109	31.1097	31.1387	31.1642	31.0883	31.1994	-0.224565	0.00141539	-0.222048	1.58494e-05	-0.140102	0.0145078	-0.0413161	0.486389	0
sp|P07992-4|ERCC1_HUMAN;sp|P07992-2|ERCC1_HUMAN;sp|P07992|ERCC1_HUMAN	ERCC1	ERCC1;RAD10	24.3498	23.5782	24.3537	24.4045	23.8417	24.514	24.0259	23.5432	23.8188	23.2463	23.6164	23.8863	23.4343	24.1868	23.8244	23.6522	23.5398	23.5432	23.2259	23.3355	23.9362	23.8522	23.8743	24.0989	-0.145797	0.324986	0		0.192034	0.245686	-0.0951291	0.456793	-0.454571	0.00368894
sp|P08047-3|SP1_HUMAN;sp|P08047-2|SP1_HUMAN;sp|P08047|SP1_HUMAN	SP1	SP1;	22.206	24.3138	25.1315	24.4431	25.2964	24.8259	21.4134	24.635	24.6641	25.1339	24.2863	24.657	24.3944	24.784	25.0074	25.0508	24.8037	24.7235	24.8346	25.1479	25.0719	24.7631	24.8058	24.7397	0		0		0		0		0
sp|P08069|IGF1R_HUMAN	IGF1R	IGF1R;CD221;IGFIR;IGFR;JTK13;MGC18216	27.5096	27.3966	27.4603	27.7251	27.7953	27.8602	27.7562	27.7764	27.6288	27.2664	27.505	27.3478	27.4962	27.6041	27.4264	27.5405	27.2381	27.2162	27.4411	27.4308	27.3672	27.6917	27.4463	27.2146	-0.293519	0.00541457	-0.335158	0.0002707	-0.251121	0.00606588	-0.110405	0.255728	-0.0860256	0.393195
sp|P08133|ANXA6_HUMAN;sp|P08133-2|ANXA6_HUMAN	ANXA6	ANXA6;ANX6	31.5909	31.6692	31.4075	31.7213	31.6329	31.5371	31.5315	31.7379	31.6038	31.5101	31.5498	31.4451	31.394	31.5822	31.5519	31.3987	31.4436	31.6827	31.6828	31.5527	31.8806	31.5645	31.8223	31.6901	-0.102911	0.0757948	0.0840947	0.0671849	0		0		-0.0857707	0.0733853
sp|P08134|RHOC_HUMAN	RHOC	RHOC;ARH9;ARHC	31.8852	31.8768	31.5505	31.8482	32.0441	32.0589	31.9731	31.8146	31.5553	31.2244	31.2353	31.7465	32.0324	31.8462	31.9972	32.0667	31.4781	31.6415	31.6757	31.5157	31.8448	32.192	32.4079	31.8481	0		0.0623512	0.453432	-0.182622	0.0708708	-0.561985	1.22371e-06	-0.47564	0.0155685
sp|P08138-2|TNR16_HUMAN;sp|P08138|TNR16_HUMAN	NGFR	NGFR;CD271;p75NTR;TNFRSF16	23.0886	23.0795	24.2245	22.6307	23.5761	23.6905	23.705	23.6892	23.5029	22.0888	23.2521	22.7734	23.0845	23.4866	23.8786	23.5252	22.3335	22.1264	23.2394	24.4424	23.7098	23.6046	23.8317	23.5967	0		0		0		0		0
sp|P08174-4|DAF_HUMAN;sp|P08174|DAF_HUMAN;sp|P08174-3|DAF_HUMAN;sp|P08174-5|DAF_HUMAN;sp|P08174-2|DAF_HUMAN;sp|P08174-6|DAF_HUMAN;sp|P08174-7|DAF_HUMAN	CD55	CD55;CR;CROM;DAF;TC	23.3794	23.9602	24.3496	23.921	24.1558	23.3118	22.7108	22.7611	24.2728	24.457	24.2306	24.3295	24.2594	23.8074	22.9781	23.8526	23.6514	23.3384	22.7235	23.46	24.308	23.2958	23.3354	23.7402	0.222684	0.316259	0		0.29484	0.090386	0.538445	0.0521682	-0.0889316	0.624157
sp|P08195-2|4F2_HUMAN;sp|P08195-3|4F2_HUMAN;sp|P08195|4F2_HUMAN;sp|P08195-4|4F2_HUMAN	SLC3A2	SLC3A2;4F2;4F2HC;4T2HC;CD98;CD98HC;MDU1;NACAE	31.9672	31.8404	32.0225	31.9963	32.1195	31.8522	31.8558	31.8553	31.6183	31.4607	31.6065	31.5135	31.4184	31.6201	31.3825	31.4496	31.4381	31.703	31.7488	31.7232	31.4702	31.5552	31.4157	31.4938	-0.45625	8.38565e-10	-0.377147	8.96049e-08	0.043976	0.590821	0.00567343		0.154813	0.0163701
sp|P08236-3|BGLR_HUMAN;sp|P08236|BGLR_HUMAN;sp|P08236-2|BGLR_HUMAN	GUSB	GUSB;	24.5985	24.2838	25.0786	24.4969	25.2731	23.0682	23.1102	24.2125	22.5217	22.6036	23.0543	22.6484	22.4356	21.3966	23.8935	23.1315	24.3179	23.4228	22.8369	21.8732	23.8791	22.816	23.311	23.9807	-0.637123	0.0340881	0		0.737852	0.0196804	0		0
sp|P08237-3|PFKAM_HUMAN;sp|P08237|PFKAM_HUMAN;sp|P08237-2|PFKAM_HUMAN	PFKM	PFKM;PFK-1;PFKX;PPP1R122	32.2617	32.0307	32.1391	32.0976	32.1872	32.2293	32.0368	32.247	32.2013	32.2092	32.225	32.2412	32.1063	32.4542	32.4396	32.3628	32.3928	32.1464	32.153	32.15	32.2326	32.3119	32.3882	32.2831	0.0217715		0		-0.0500708	0.0408078	0		0
sp|P08238|HS90B_HUMAN	HSP90AB1	HSP90AB1;HSPC2;HSPCB	35.5177	35.5551	35.5263	35.6628	35.6451	35.5693	35.5339	35.5444	35.7114	35.4484	35.5078	35.5133	35.5452	35.8182	35.8146	35.6449	35.6782	35.6957	35.7265	35.6758	35.6889	35.6998	35.6773	35.7453	0.126623	0.00505951	0.107469	0.00146015	-0.00797816		-0.145077	0.00442957	0
sp|P08240|SRPRA_HUMAN;sp|P08240-2|SRPRA_HUMAN	SRPRA	SRPRA;SR-alpha;Sralpha;SRP-alpha;SRPR	28.4489	28.3944	28.4475	28.3587	28.4574	28.6241	28.5685	28.5868	28.2453	28.3628	28.5986	28.5396	28.4826	28.9692	28.4412	28.6538	29.0368	28.5794	28.6602	28.6299	29.0423	28.7832	28.9973	28.9444	0		0.286755	0.00355848	-0.139782	0.108831	-0.11925	0.170593	-0.145068	0.088952
sp|P08243-3|ASNS_HUMAN;sp|P08243-2|ASNS_HUMAN;sp|P08243|ASNS_HUMAN	ASNS	ASNS;	28.4795	28.2391	28.3761	28.4535	28.1028	27.9182	28.0829	27.9485	28.6637	28.5565	28.8041	28.7075	27.6828	28.0074	27.7096	28.3646	29.0871	28.7555	28.833	28.5221	28.2944	28.8338	28.5045	28.3142	-0.0980797	0.5738	0.455428	0.00286466	0.357297	0.0213618	0.788305	0.00355787	0.290486	0.0862855
sp|P08397-2|HEM3_HUMAN;sp|P08397|HEM3_HUMAN;sp|P08397-4|HEM3_HUMAN;sp|P08397-3|HEM3_HUMAN	HMBS	HMBS;PBGD;PORC;UPS	27.456	27.4873	27.2859	27.1555	27.445	27.3237	27.0581	27.1713	27.2687	26.7138	27.2095	26.9178	26.8488	26.8926	26.5254	27.1895	27.2002	27.1341	27.2561	27.1083	26.0402	26.7074	26.9239	26.7166	-0.453073	0.0344234	-0.649317	0.000102834	0.0731138	0.672274	0.132199	0.450264	0.639376	0.00058893
sp|P08473|NEP_HUMAN	MME	MME;CALLA;CD10;NEP	24.2064	23.8438	22.3661	21.0505	22.5153	23.827	23.4694	22.613	25.7331	24.6183	21.1642	22.9418	24.1645	24.3678	24.9453	23.9571	24.1856	24.5516	23.289	22.8537	24.4159	24.0124	22.5612	24.6233	0		0		0		0		0
sp|P08476|INHBA_HUMAN	INHBA	INHBA;	25.9073	25.513	25.809	25.7397	26.057	25.5388	25.6726	25.8488	26.2801	26.3566	26.6054	26.3508	25.4353	26.5731	25.9297	26.3887	27.3134	26.8579	27.2813	27.0266	27.2502	27.404	26.9453	26.8887	0.264973	0.0982147	1.19872	5.79821e-08	-0.051869	0.817022	0.32335	0.0738798	0
sp|P08559|ODPA_HUMAN;sp|P08559-4|ODPA_HUMAN;sp|P08559-3|ODPA_HUMAN;sp|P08559-2|ODPA_HUMAN	PDHA1	PDHA1;PDHA	29.3656	29.6986	29.4702	29.4975	29.4656	29.5729	29.4922	29.4171	29.7892	29.3382	29.3867	29.5074	29.1438	29.4055	29.5225	29.4129	29.6571	29.5154	29.4884	29.5258	29.5234	29.414	29.5846	29.584	-0.030893	0.140706	0.0102222		0		0		0
sp|P08574|CY1_HUMAN	CYC1	CYC1;UQCR4	29.0417	28.8933	28.7358	28.8496	28.9011	28.748	28.6072	28.8157	28.9883	28.9471	28.8948	28.8915	28.8819	28.8618	28.9617	29.2729	28.8049	29.2916	29.2559	28.699	28.8556	28.7317	29.0182	28.9449	0		0		0		0		0
sp|P08579|RU2B_HUMAN	SNRPB2	SNRPB2;Msl1;U2B''	27.2438	27.5903	28.1658	28.1244	28.2294	27.8978	27.8956	27.9394	28.1381	27.9403	27.6317	27.8422	27.9398	28.0034	28.0236	27.8094	27.9632	28.0693	27.9382	27.9074	28.1072	28.1204	27.9667	27.9988	0		0		0		0		0
sp|P08581|MET_HUMAN;sp|P08581-2|MET_HUMAN	MET	MET;DFNB97;HGFR;RCCP2	26.9776	27.2207	26.5302	26.8487	27.0512	27.4628	26.9324	27.0047	26.8622	26.6593	26.9815	26.8757	27.0965	27.1011	27.1749	27.3488	26.9622	26.7858	27.2029	26.9007	27.185	26.9051	27.3129	27.1562	0.00651345		0		-0.222262	0.0148777	-0.28406	0.0053697	-0.151386	0.0836226
sp|P08621|RU17_HUMAN;sp|P08621-2|RU17_HUMAN;sp|P08621-3|RU17_HUMAN	SNRNP70	SNRNP70;RNPU1Z;RPU1;Snp1;SNRP70;U1-70K	30.4926	30.6691	30.3749	30.6217	30.5648	30.7639	31.0417	30.8053	30.6179	30.287	30.5735	30.3315	30.546	30.695	30.566	30.8296	30.9076	30.8708	30.7738	30.643	30.8637	30.7068	30.6626	30.7615	-0.115991	0.130513	0		-0.208176	0.00264083	-0.215983	0.0225435	0.0161206
sp|P08648|ITA5_HUMAN	ITGA5	ITGA5;CD49e;FNRA	28.7631	28.1947	28.3073	28.3071	28.9585	28.7467	28.3527	28.768	28.3667	28.6494	28.6093	28.3968	28.1246	28.5585	28.6683	28.7338	28.2426	28.4394	28.5907	28.2847	28.8482	28.715	28.7755	28.8134	-0.210202	0.087643	0.050348	0.6529	-0.304295	0.0203269	-0.00754956		-0.370364	0.116276
sp|P08651-4|NFIC_HUMAN;sp|P08651-5|NFIC_HUMAN;sp|P08651-3|NFIC_HUMAN;sp|P08651-6|NFIC_HUMAN;sp|P08651-2|NFIC_HUMAN;sp|P08651|NFIC_HUMAN	NFIC	NFIC;CTF;CTF5;NF-I;NFI	25.131	24.7306	25.1216	25.2404	25.3867	25.4473	25.043	25.0155	24.6359	24.682	25.3562	24.9768	24.3659	25.1549	24.7978	25.2251	25.6889	25.5758	25.3172	25.4551	25.9071	25.5248	25.4796	25.2025	-0.214825	0.0744109	0.325853	0.00623969	0		0		0
sp|P08670|VIME_HUMAN	VIM	VIM;	34.9304	34.7631	34.4986	34.83	35.009	35.0229	34.9603	35.0612	34.7099	34.6711	34.8485	34.7547	34.8964	34.9071	35.1434	34.8329	34.6396	34.9801	34.9069	34.8135	34.9315	34.7725	34.7591	34.8244	-0.0687355	0.390433	-0.174322	0.034652	-0.258179	0.00908498	-0.216092	0.0116362	0.0147082
sp|P08708|RS17_HUMAN	RPS17	RPS17;MGC72007;RPS17L;RPS17L1;RPS17L2;S17	32.6482	32.6071	32.7541	32.7533	32.7592	32.8152	32.7405	32.6279	32.6973	32.6159	32.5862	32.6455	32.6855	32.8012	32.8877	32.7506	32.9556	32.8485	32.9588	33.0065	32.7029	32.7609	32.5214	32.665	0		0		0		-0.0512319	0.0712141	0.198312	1.04016e-06
sp|P08727|K1C19_HUMAN	KRT19	KRT19;CK19;K19;K1CS;MGC15366	37.295	37.2585	37.3168	37.485	37.3702	37.3552	37.3134	37.3912	37.4193	37.4112	37.2819	37.3164	37.6151	37.6105	37.7281	37.4515	37.2826	37.4035	37.2767	37.3823	37.5287	37.4718	37.5939	37.4845	0.269048	1.18869e-07	0.146405	0.000474205	-0.0147664		-0.233825	2.32649e-05	-0.184127	0.00108708
sp|P08754|GNAI3_HUMAN	GNAI3	GNAI3;87U6	27.6204	27.8231	27.6889	27.6826	27.7085	26.8016	27.579	27.6651	28.0174	27.5916	27.7766	27.9154	27.8858	27.9796	28.0469	27.5595	27.3421	27.7256	27.5413	27.4605	27.6108	28.2634	27.5522	27.9018	0.152306	0.106236	0		0		0		-0.0338727	0.379771
sp|P08758|ANXA5_HUMAN	ANXA5	ANXA5;ANX5;ENX2	33.2773	33.264	33.4332	33.436	33.4848	33.461	33.3664	33.3989	33.084	33.238	33.2363	33.2532	33.4763	33.3337	33.3992	33.2742	33.2368	33.3805	33.3214	33.276	33.2686	33.1506	33.0713	33.1896	-0.032657	0.433128	-0.212818	0.00319722	-0.0379109	0.309596	-0.17458	0.00300162	0.135185	0.0155969
sp|P08865|RSSA_HUMAN	RPSA	RPSA;37LRP;LAMR1;LRP;p40;SA	32.8035	32.7884	33.0284	33.1704	32.8947	32.8692	32.7582	32.9046	32.8582	32.8564	32.6544	32.7752	33.0886	33.0338	32.9729	32.9651	32.9238	32.8963	33.0342	32.739	32.8548	32.9794	32.9754	32.8692	0.0651766	0.0727733	0		0.0240654		-0.157246	0.00305475	0
sp|P08962-3|CD63_HUMAN;sp|P08962-2|CD63_HUMAN;sp|P08962|CD63_HUMAN	CD63	CD63;ME491;MLA1;TSPAN30	30.2005	30.4791	29.6569	29.6929	30.2793	30.3075	30.092	29.8026	30.1797	30.1434	30.2774	30.4686	30.0387	30.016	30.2799	30.4049	30.1258	29.9312	30.2915	30.2132	30.2945	30.2413	30.5208	30.5363	0		0		0		0		0
sp|P09001|RM03_HUMAN	MRPL3	MRPL3;MRL3;RPML3	27.7495	27.6069	27.5487	27.5174	27.3198	27.7513	27.634	27.4175	27.5286	27.4257	27.7881	27.4789	27.2799	27.4973	27.0564	27.7828	27.4748	27.0902	27.1155	27.3379	27.3709	27.3519	27.5809	27.189	0		-0.122681	0.0142109	0		0		0
sp|P09012|SNRPA_HUMAN	SNRPA	SNRPA;Mud1;U1-A;U1A	29.7197	29.8029	29.7171	29.8164	29.5926	29.5457	29.6274	29.6553	29.5741	29.7675	29.7912	29.6548	30.0739	29.7206	29.8566	29.7571	29.7517	29.817	29.6487	29.8365	29.6647	29.7231	29.7357	29.6567	0.281447	0.00036042	0.0883329	0.15538	0.159172	0.0129621	-0.143901	0.0310048	0.0689518	0.321825
sp|P09104|ENOG_HUMAN;sp|P09104-2|ENOG_HUMAN	ENO2	ENO2;	30.1796	31.3999	30.0184	30.6009	30.2936	31.1492	30.5865	29.852	30.1802	24.2525	29.5517	29.5403	30.2907	31.9712	30.6952	30.5004	29.9345	31.3293	30.0094	30.4614	30.5615	31.338	30.5789	30.4852	0		0		0		-0.765712	0.000309407	0
sp|P09110|THIK_HUMAN;sp|P09110-2|THIK_HUMAN	ACAA1	ACAA1;	30.0026	29.9793	30.0782	30.1751	29.8681	29.8631	29.8024	29.7923	30.0206	29.9768	29.937	29.9592	29.6798	29.8819	29.89	29.8681	29.9856	29.8316	29.9192	29.6471	29.6807	29.7048	29.6107	29.7959	0		-0.118263	0.0175601	0.221407	2.67066e-05	0.142879	0.00965299	0.139565	0.0207101
sp|P09132|SRP19_HUMAN	SRP19	SRP19;	26.6598	26.6341	27.2348	26.5492	26.966	26.5619	26.8048	26.6296	26.5722	26.3694	26.8698	26.9274	26.5999	26.5341	27.3739	26.4544	25.8501	26.9425	26.6092	26.3093	27.3784	26.9844	25.1339	27.1566	0		0		0		0		0
sp|P09211|GSTP1_HUMAN	GSTP1	GSTP1;FAEES3;GST3;GSTP	34.1995	34.2815	34.2734	34.3547	34.3907	34.1516	34.1223	34.3869	34.353	34.5367	34.4421	34.4876	34.5878	34.5955	34.5735	34.376	34.151	34.2237	34.2706	34.0674	34.3179	34.211	34.3181	34.3274	0.244799	1.87491e-07	0		0		0		-0.0809531	0.0692182
sp|P09234|RU1C_HUMAN	SNRPC	SNRPC;U1-C;Yhc1	28.6236	28.1918	28.2583	28.3767	28.5829	28.2983	28.2242	28.3271	27.8523	28.3177	28.1501	28.0902	28.3596	28.1701	28.209	28.2231	28.1536	28.4866	28.5501	28.2386	28.1085	28.2161	28.289	28.4248	-0.0763671	0.294541	0		0		-0.0802758	0.220506	0
sp|P09341|GROA_HUMAN	CXCL1	CXCL1;FSP;GRO1;GROa;MGSA;MGSA-a;NAP-3;SCYB1	23.5289	23.6871	20.8754	23.6719	22.0873	23.2372	22.4539	22.5399	24.2546	24.0211	24.5894	24.3105	25.2435	25.0562	24.9636	24.6733	25.4756	25.2099	25.1684	25.561	25.6199	26.1481	25.8722	25.9059	1.76421	2.50538e-09	2.3558	2.59067e-19	0		0		0
sp|P09382|LEG1_HUMAN	LGALS1;C6orf58	LGALS1;C6orf58;GBP;LEG1	35.4604	35.1823	35.3137	35.3073	35.4275	35.4283	35.4545	35.3538	35.3632	35.3376	35.4209	35.4649	35.3131	35.3387	35.3163	35.1518	35.1522	35.2283	35.0176	35.2403	35.236	35.4372	35.4294	35.4343	0		0		0		0.00319055		-0.149281	0.000136106
sp|P09417|DHPR_HUMAN;sp|P09417-2|DHPR_HUMAN	QDPR	QDPR;DHPR;PKU2;SDR33C1	28.1676	27.6966	28.594	27.9657	27.9033	27.6416	27.9478	27.773	28.089	28.0618	27.6074	27.7797	28.1542	28.2127	27.382	28.0203	27.8584	27.8465	28.1166	28.0997	27.4812	28.1944	28.0059	28.0152	0		0		0		0		0
sp|P09429|HMGB1_HUMAN;sp|B2RPK0|HGB1A_HUMAN	HMGB1	HMGB1;DKFZp686A04236;HMG1;HMG3;SBP-1	32.3718	32.5125	32.1691	32.352	32.5815	32.7011	32.3313	32.47	32.7728	32.2782	32.4708	32.4244	32.0895	32.3237	32.6157	32.4156	32.7257	32.7951	32.7512	32.8259	32.499	32.4298	32.7022	32.5525	0		0.0900411	0.378021	-0.0450576	0.228334	0		0.156811	0.0513497
sp|P09455-2|RET1_HUMAN;sp|P09455-3|RET1_HUMAN	RBP1	RBP1;ARID4A;CRABP-I;CRBP;CRBP1;CRBPI;RBPC	23.5036	26.8005	26.1763	26.6512	22.7574	26.9846	25.7796	26.7581	23.362	26.2334	25.9134	26.3812	22.9058	26.5922	25.4655	26.6274	24.0433	26.6668	25.8331	22.7045	22.8558	25.8923	25.7154	26.3219	0		0		0		0		0
sp|P09455|RET1_HUMAN	RBP1	RBP1;ARID4A;CRABP-I;CRBP;CRBP1;CRBPI;RBPC	31.0274	31.3552	31.0509	31.0543	31.0719	31.0404	31.1819	31.2625	31.3747	31.0871	31.3321	31.4272	31.463	31.6168	31.6245	31.3257	31.8183	31.6837	31.8098	31.5525	31.6954	31.6675	31.4515	31.8284	0.334549	3.36961e-05	0.487341	3.26241e-15	-0.0161393		-0.113669	0.0652101	0
sp|P09486|SPRC_HUMAN	SPARC	SPARC;BM-40;ON;ONT	25.5936	26.2059	25.8629	25.5796	25.9474	26.5534	26.3175	26.7183	25.5555	24.8692	25.2618	25.6074	26.9136	26.2917	26.2582	25.8697	25.8019	26.2195	26.3992	26.1453	26.6359	26.3081	26.3485	26.5277	0		0.0466083	0.632555	-0.495521	0.00533784	-1.06332	9.30691e-08	-0.230615	0.30681
sp|P09488-2|GSTM1_HUMAN;sp|P09488|GSTM1_HUMAN	GSTM1	GSTM1;GST1;H-B;MU	26.3614	25.8384	26.765	26.2503	26.2003	26.9859	26.6143	22.3087	21.6318	24.789	26.4516	26.8605	26.5127	26.25	25.6951	23.6625	23.6397	25.4388	26.3019	22.8545	23.389	25.8346	25.4936	20.5634	0		-0.785411	0.178401	0.354545	0.348652	0		0
sp|P09493-2|TPM1_HUMAN	TPM1	TPM1;C15orf13;CMH3	26.3981	26.8921	26.4509	26.6474	26.5474	26.5846	26.3301	26.8805	26.4491	26.2297	26.4455	26.2561	26.2522	26.5742	26.844	26.0817	26.8827	26.5844	26.586	26.5635	26.4704	26.1348	26.3433	26.5707	0		0		0		0		0
sp|P09493-3|TPM1_HUMAN;sp|P09493-4|TPM1_HUMAN;sp|P09493-10|TPM1_HUMAN;sp|P09493-9|TPM1_HUMAN;sp|P09493-8|TPM1_HUMAN;sp|P09493|TPM1_HUMAN;sp|P09493-7|TPM1_HUMAN;sp|P09493-6|TPM1_HUMAN	TPM1	TPM1;C15orf13;CMH3	32.3119	32.3274	32.047	32.2339	32.4574	32.461	32.5342	32.3738	32.2947	32.2395	32.238	32.1902	32.5231	32.5859	32.6074	32.5892	32.4278	32.4576	32.6045	32.4931	32.6075	32.5509	32.5913	32.7423	0.123101	0.0382766	0.150038	0.00345209	-0.241457	6.18118e-06	-0.349811	2.37354e-09	-0.1397	0.0140622
sp|P09493-5|TPM1_HUMAN	TPM1	TPM1;C15orf13;CMH3	20.8243	22.6938	24.0037	21.9445	24.3492	23.5736	24.0108	22.8046	24.5306	25.3143	22.6173	22.1086	22.512	25.1723	24.4862	22.1746	23.9943	24.1739	24.2446	24.3073	24.3268	24.139	24.4148	24.0139	0		0.455822	0.229134	-0.924939	0.0598272	0		0
sp|P09496-2|CLCA_HUMAN;sp|P09496-4|CLCA_HUMAN;sp|P09496-3|CLCA_HUMAN;sp|P09496|CLCA_HUMAN;sp|P09496-5|CLCA_HUMAN	CLTA	CLTA;Lca	28.6837	28.6948	28.6496	28.7318	28.9361	28.5426	29.0517	28.8329	28.5784	28.7292	28.3915	28.3661	28.7656	29.0937	28.8768	29.0734	28.426	28.6253	28.5302	28.5565	28.8711	28.5754	28.7612	28.7003	0.118168	0.328598	-0.117056	0.261315	-0.152718	0.151744	-0.452891	0.000763555	-0.188352	0.104906
sp|P09497-2|CLCB_HUMAN;sp|P09497|CLCB_HUMAN	CLTB	CLTB;Lcb	31.9777	32.0988	32.0558	32.0144	31.9341	32.0753	32.0611	32.0895	32.0391	32.3614	32.1249	32.2088	32.2741	32.0337	32.2919	32.2734	32.0946	31.9357	31.8279	31.865	32.0073	31.8221	31.9654	31.8758	0.167134	0.000895687	-0.0984944	0.0194396	0		0		0
sp|P09543-2|CN37_HUMAN;sp|P09543|CN37_HUMAN	CNP	CNP;NPPC;	29.018	29.2463	28.6047	29.099	28.8737	28.8212	28.8912	29.1856	29.3869	29.1015	29.0891	29.1589	28.9105	29.1002	29.2457	28.6474	29.4545	29.299	29.6248	29.5908	29.0565	29.1318	29.2444	29.0182	0		0.104107	0.210847	0		0.106615	0.0651617	0.311675	0.00864267
sp|P09601|HMOX1_HUMAN	HMOX1	HMOX1;bK286B10;HO-1	26.7764	26.9726	27.7828	27.5512	27.1328	26.8646	26.4782	26.2014	28.2752	28.1518	28.409	28.7744	27.7676	27.1919	26.9893	26.9227	28.4683	28.7831	28.6575	29.1748	27.7785	28.2348	27.882	27.5742	0.637309	0.0170103	1.17886	6.42241e-07	0.628768	0.007165	1.30212	2.88999e-07	0.869745	0.000980647
sp|P09622|DLDH_HUMAN;sp|P09622-3|DLDH_HUMAN;sp|P09622-2|DLDH_HUMAN	DLD	DLD;DLDH;E3;GCSL;LAD;OGDC-E3	31.1436	30.9963	30.9506	30.8343	30.732	30.7853	30.8307	30.8264	30.8796	30.6771	30.7307	30.6999	30.8731	31.1169	30.8849	30.9144	30.8476	30.7234	30.8881	30.9048	30.7264	30.9034	30.9174	31.0225	0.165545	0.0646285	0.086957	0.255075	0.171821	0.029961	-0.207753	0.0118561	-0.0601101	0.479101
sp|P09651-2|ROA1_HUMAN	HNRNPA1	HNRNPA1;ALS20;hnRNP-A1;HNRPA1	34.7611	34.9132	34.8407	35.0897	34.9421	34.7062	34.7092	34.7807	34.9265	34.8939	34.8544	34.816	34.9603	34.9158	35.0492	34.8564	34.8996	34.9266	35.0643	34.8607	34.7737	34.9074	34.7454	34.8598	0		0		0		0		0
sp|P09651|ROA1_HUMAN;sp|P09651-3|ROA1_HUMAN;sp|Q32P51|RA1L2_HUMAN	HNRNPA1L2;HNRNPA1	HNRNPA1L2;HNRNPA1;ALS20;hnRNP-A1;HNRPA1;LOC144983	23.1665	22.8274	22.5185	23.01	24.5028	24.5687	24.7221	23.2131	23.8244	24.38	23.4955	23.9581	22.4771	22.3106	24.1454	24.188	22.8423	24.1546	22.5605	21.3711	23.9961	23.9302	23.7768	23.8624	0		0		-0.580552	0.0183847	0		-0.721616	0.00805552
sp|P09661|RU2A_HUMAN	SNRPA1	SNRPA1;Lea1;U2A'	28.1882	28.0883	28.3581	28.2057	28.6088	28.5839	28.4377	28.574	28.2928	28.1403	28.288	28.0994	28.2475	28.4467	28.2414	28.4235	28.4359	28.4057	28.3718	28.4457	28.2672	28.3754	28.3433	28.292	-0.224466	0.00158097	-0.208111	0.000874937	-0.319858	3.82933e-07	-0.16136	0.014781	0.104511	0.111755
sp|P09668|CATH_HUMAN	CTSH	CTSH;ACC-4;ACC-5;ACC4;ACC5;CPSB	25.1139	24.1429	25.0924	25.1577	22.3	25.4984	24.9125	24.4355	25.2927	25.3813	25.1786	25.3581	25.754	25.5064	25.4905	24.9632	25.1617	25.928	25.8045	25.7453	25.6505	26.0142	25.4069	25.7485	0.500143	0.0147054	0.724231	0.000658284	0		0		0
sp|P09669|COX6C_HUMAN	COX6C	COX6C;	25.4229	26.3461	25.5238	25.5257	25.1388	24.8025	25.7314	25.1619	25.8196	25.8018	24.6229	25.5686	25.8789	25.8677	26.1278	25.7847	26.106	25.4647	25.7043	25.9161	25.2978	25.3813	25.9538	25.707	0		0		0		0		0
sp|P09758|TACD2_HUMAN	TACSTD2	TACSTD2;EGP-1;GA733-1;M1S1;TROP2	33.4215	33.1947	33.1956	33.3239	33.0108	32.7325	32.8641	32.9859	33.2409	33.2791	33.2533	33.0246	33.0343	33.4115	33.2884	33.3127	33.1849	33.1552	33.3155	33.21	33.1974	33.3168	33.173	33.2327	0.322337	1.08828e-05	0.254088	1.73576e-05	0.31486	1.31927e-05	0		0
sp|P09874|PARP1_HUMAN	PARP1	PARP1;ADPRT;ARTD1;PARP;PPOL	29.415	29.6132	29.3263	29.4551	29.6789	29.8628	29.6103	29.5076	29.4645	29.3656	29.4633	29.3886	29.1902	29.3113	29.3682	29.4633	29.5905	29.2975	29.6819	29.5006	29.4415	29.3301	29.3306	29.4653	-0.382652	0.0025002	-0.267692	0.00142015	-0.219759	0.00815039	0.0654545	0.443963	0.138786	0.122133
sp|P09914-2|IFIT1_HUMAN;sp|P09914|IFIT1_HUMAN	IFIT1	IFIT1;G10P1;GARG-16;IFI56;IFNAI1	22.9501	23.5519	23.5569	22.1737	22.1439	22.7606	23.3265	24.005	23.2713	23.1458	23.2534	22.8659	23.168	21.886	23.8984	23.1016	22.0879	21.3717	25.3641	23.5293	25.4418	26.158	22.1835	24.4056	0		0		0		0		0
sp|P09936|UCHL1_HUMAN	UCHL1	UCHL1;PARK5;PGP9.5;Uch-L1	28.8574	28.902	28.9688	28.7768	29.0537	29.1241	28.7476	28.9684	28.7655	28.7093	28.5141	28.6507	28.7192	28.6996	29.3185	28.8362	28.4989	28.2424	28.484	28.37	28.748	28.9654	28.6097	29.0407	0		-0.0460582	0.514048	0		-0.20714	0.0116218	-0.427216	0.00039158
sp|P09958|FURIN_HUMAN	FURIN	FURIN;FUR;PACE;PCSK3;SPC1	23.2554	23.1869	23.5927	22.0714	23.4852	23.7048	23.2847	23.6031	23.7628	23.5432	23.9633	23.6449	22.8625	23.1325	23.4099	22.1302	23.7341	24.463	22.2331	21.9097	21.9151	24.0839	23.4538	22.6941	0		0		0		0		0
sp|P09960|LKHA4_HUMAN;sp|P09960-4|LKHA4_HUMAN;sp|P09960-2|LKHA4_HUMAN;sp|P09960-3|LKHA4_HUMAN	LTA4H	LTA4H;	32.4297	32.2777	32.2662	32.3147	32.1357	32.0531	32.1354	32.2197	32.2926	32.4006	32.4092	32.3578	32.3852	32.5413	32.4462	32.3627	32.2237	32.2945	32.2616	32.1956	32.2355	32.1352	32.1838	32.252	0.330437	5.71749e-06	0.0571753	0.199525	0.175298	0.000726675	-0.048181	0.312296	0.0424693	0.398498
sp|P09972|ALDOC_HUMAN	ALDOC	ALDOC;	31.7697	31.3431	31.7205	31.6023	31.449	31.6597	31.5973	31.7251	31.4925	31.5761	31.4385	31.4188	31.5176	31.862	31.6373	31.7179	31.5758	31.5293	31.4871	31.4893	31.6067	31.4412	31.5306	31.4579	0		-0.0589418	0.0302249	0		-0.069773	0.0294221	0
sp|P0C0L4-2|CO4A_HUMAN;sp|P0C0L5|CO4B_HUMAN;sp|P0C0L4|CO4A_HUMAN	C4B_2;C4B;C4A	C4B_2;C4B;C4A;C4;C4A2;C4A3;C4A4;C4A6;C4S;CO4;CPAMD2;RG;C4B1;C4B3;C4F;CH;CPAMD3;	21.5958	23.7197	25.6706	25.9959	24.8544	24.3807	22.3237	21.5649	23.3503	22.4849	22.9345	22.4914	23.2081	22.7475	24.829	24.1697	22.1059	25.1955	25.4072	22.2367	25.4849	25.9586	25.6836	26.4843	0		1.92481	0.00421947	0.634126	0.294643	-0.600476	0.433649	-1.78975	0.024089
sp|P0C6U8#PRO_0000338255|NSP1_CVHSA			22.9449	22.1632	23.6322	22.8121	22.2444	22.8881	22.5206	21.4327	23.0607	24.6735	23.9361	24.4972	21.9725	22.358	23.4138	23.2887	22.771	22.3279	22.3035	21.5545	23.7447	23.9408	22.454	23.5061	0.545751	0.273409	1.14471	0.0120618	0.655069	0.135926	1.46515	0.00155908	-1.31118	0.00634449
sp|P0C6U8#PRO_0000338257|NSP3_CVHSA			23.5901	21.8775	23.3355	23.4154	22.7064	22.0832	21.8949	22.2073	25.0787	25.6307	25.4029	25.4954	24.7587	24.2067	24.4345	24.342	22.6572	24.7605	23.1263	24.5554	23.5397	24.8896	25.049	23.8083	2.49073	7.63082e-06	2.00762	0.000197035	0.815964	0.0722443	1.21684	0.0112505	-0.632732	0.19756
sp|P0C6U8#PRO_0000338262|NSP8_CVHSA;sp|P0DTD1#PRO_0000449626|NSP8_SARS2			23.072	22.1669	22.427	24.9186	23.031	23.0949	22.0071	21.6603	23.7201	21.5994	23.1021	21.9773	21.7164	22.963	22.1399	22.3392	24.327	21.4548	22.9421	23.7958	23.5242	24.0939	22.9465	24.2055	-0.0503855	0.439756	0.400747	0.212251	0		0		0
sp|P0C6U8#PRO_0000338263|NSP9_CVHSA			21.7841	22.0922	23.4873	23.0419	22.8897	22.3317	21.6181	21.2606	22.5455	23.1252	22.8573	22.8828	22.8628	22.2831	22.551	23.5681	23.1624	23.2124	22.6395	21.3785	23.1867	23.0416	21.9165	22.1625	0.106647	0.201583	0		0		0		0
sp|P0C869-6|PA24B_HUMAN;sp|P0C869|PA24B_HUMAN;sp|P0C869-8|PA24B_HUMAN;sp|P0C869-7|PA24B_HUMAN	PLA2G4B	PLA2G4B;cPLA2-beta;HsT16992	23.1646	23.8812	27.3844	25.3157	25.4491	24.2562	26.365	24.5206	24.8488	25.0766	24.493	24.2852	26.1519	25.0086	23.338	25.6832	24.2142	25.6061	23.4777	22.5447	25.541	22.432	24.3117	25.3507	0		0		0		0		0
sp|P0CG12|DERPC_HUMAN	DERPC	DERPC;	28.524	28.6409	28.3509	28.4073	27.764	27.0701	27.5421	27.5321	28.8118	28.9058	28.8024	28.6338	26.8083	27.4649	27.4212	27.5207	28.8742	29.1672	28.8028	28.7069	27.7671	27.3004	27.6299	27.7484	-0.208041	0.23391	0.0956721	0.531331	0.952248	0.00130048	1.54196	1.40603e-09	1.33127	2.33082e-13
sp|P0DI82|TPC2B_HUMAN;sp|P0DI81|TPC2A_HUMAN;sp|P0DI81-3|TPC2A_HUMAN	TRAPPC2;TRAPPC2B	TRAPPC2;TRAPPC2B;hYP38334;MIP-2A;SEDL;SEDT;TRS20;ZNF547L;SEDLP;SEDLP1;TRAPPC2P1	24.884	25.2238	24.9392	24.4879	25.0454	24.9121	25.0209	24.883	24.9135	24.4924	24.9078	23.0762	24.886	25.2355	25.1499	24.912	24.9407	24.5733	24.8011	25.0112	24.6525	24.8851	24.5032	25.1146	0		0		0		0		0
sp|P0DJ93|SIM13_HUMAN	SMIM13	SMIM13;C6orf228	24.966	25.4368	25.1042	25.6742	24.9398	24.6684	24.7983	24.5229	24.9223	25.0051	24.7923	24.5577	24.8232	24.541	24.9564	24.6267	22.2828	22.7293	21.9431	22.9208	25.1254	22.017	24.153	25.3952	0		-0.62876	0.0939191	0.462215	0.168201	0		-1.6251	0.000715386
sp|P0DJI8|SAA1_HUMAN	SAA1	SAA1;PIG4;SAA;TP53I4	25.8674	26.4881	25.773	26.6826	25.3953	24.6407	25.8338	25.5685	27.5711	27.4368	27.6268	27.0116	26.7886	26.8968	27.1188	26.7629	27.4524	27.6406	27.2248	27.5292	27.062	27.0336	26.5595	26.5818	1.67854	1.71117e-10	1.36376	1.55634e-09	0.767278	0.000510804	0.646358	0.00749362	0.586374	0.0201036
sp|P0DJI9|SAA2_HUMAN	SAA2	SAA2;	23.4763	23.9396	23.8822	24.4517	21.5767	23.5154	23.4282	21.3271	22.4182	25.0447	25.6467	24.891	22.9142	25.0022	25.2626	24.9914	25.5856	25.1223	25.1797	24.6102	20.7441	21.9678	24.9452	23.5549	1.7015	0.00167836	0		0.790307	0.0758058	0		2.05143	0.000727376
sp|P0DMN0|ST1A4_HUMAN;sp|P0DMM9|ST1A3_HUMAN;sp|P0DMM9-3|ST1A3_HUMAN;sp|P0DMM9-2|ST1A3_HUMAN	SULT1A4;SULT1A3	SULT1A4;SULT1A3;STM;TL-PST;	24.4231	24.3639	24.2378	24.4084	24.4672	24.7314	24.6304	24.5668	24.2233	24.3778	24.6186	24.3817	24.5913	24.5566	23.3714	24.4483	24.2843	24.2354	24.5671	24.3713	24.6648	24.3888	24.0087	24.4773	0		0		0		0		0
sp|P0DMV8|HS71A_HUMAN;sp|P0DMV9|HS71B_HUMAN;sp|P0DMV8-2|HS71A_HUMAN	HSPA1A;HSPA1B	HSPA1A;HSPA1B;HEL-S-103;HSP70-1;HSP70-1A;HSP70-2;HSP70.1;HSP70.2;HSP70I;HSP72;HSPA1;HSP70-1B;HSX70	33.7984	33.8577	33.8189	33.8259	33.9291	33.8919	33.9797	33.9641	33.7541	33.6777	33.6878	33.692	33.908	34.0172	34.0835	33.8871	33.8234	33.8628	33.737	33.7548	33.8545	33.7601	33.7606	33.9436	0.0322446	0.421428	-0.101777	0.00109085	-0.100008	0.0118019	-0.26791	4.81715e-05	-0.0208596
sp|P0DP25|CALM3_HUMAN;sp|P0DP24|CALM2_HUMAN;sp|P0DP23|CALM1_HUMAN	CALM1;CALM2;CALM3	CALM1;CALM2;CALM3;CALML2;CAMI;DD132;PHKD;CAMII	33.4045	33.1764	33.3693	33.3262	33.161	33.0979	33.1997	33.1018	33.3376	33.2705	33.1462	33.3487	33.1938	33.36	33.5085	33.2309	33.308	33.6436	33.3969	33.5667	33.4911	33.3476	33.2755	33.3217	0.176866	0.0167182	0.197483	0.00519333	0.156702	0.0217036	-0.0196842		0.111827	0.167409
sp|P0DPB6|RPAC2_HUMAN	POLR1D	POLR1D;AC19;MGC9850;RPA16;RPA9;RPAC2;RPO1-3	26.3673	26.2884	26.2345	26.2742	26.2684	26.0284	25.9989	25.7515	26.1684	25.9307	25.9516	26.2848	25.9179	25.875	25.8101	25.6006	25.9362	25.7055	26.1929	21.9295	25.3211	26.1514	25.7914	26.132	0		0		0		0		0
sp|P0DPD8|EFCE2_HUMAN;sp|P0DPD6-3|ECE2_HUMAN;sp|P0DPD6-2|ECE2_HUMAN;sp|P0DPD6|ECE2_HUMAN	EEF1AKMT4-ECE2;ECE2	EEF1AKMT4-ECE2;ECE2;KIAA0604;MGC2408;	27.5792	27.4664	27.7462	27.6881	27.5546	27.9733	27.5138	27.5696	27.9975	27.5726	27.7751	28.1116	26.8138	27.2532	27.1476	27.2604	27.7347	27.8078	27.5453	27.4283	27.5783	27.1849	27.5301	27.2002	-0.577559	1.53398e-05	-0.252794	0.0241963	-0.00845327		0.737587	1.71974e-07	0.272469	0.0535273
sp|P0DPI2|GAL3A_HUMAN;sp|A0A0B4J2D5|GAL3B_HUMAN;sp|P0DPI2-2|GAL3A_HUMAN;sp|A0A0B4J2D5-2|GAL3B_HUMAN	GATD3B;GATD3A	GATD3B;GATD3A;C21orf33;D21S2048E;ES1;GT335;HES1;KNP-I;KNP-Ia;KNPH;KNPI;	28.6692	28.3901	28.649	28.7611	28.9966	28.942	28.947	29.2531	28.6004	28.7977	28.3483	28.6287	28.5154	28.8537	28.9229	28.5996	28.6655	28.516	28.4377	28.1551	28.5462	28.4938	28.6882	28.5956	-0.305076	0.013676	-0.405686	0.000280668	-0.362482	0.000957671	-0.146034	0.213603	-0.104766	0.383738
sp|P0DTC2|SPIKE_SARS2			23.5956	21.2408	22.0395	21.0227	22.8184	21.6089	23.7731	21.823	27.3993	27.0567	28.4326	29.6777	28.97	25.9673	27.4817	26.447	28.5361	29.368	28.0551	28.7724	30.2374	29.4055	30.7185	30.0011	5.1543	3.82889e-10	7.0326	1.50337e-15	-0.636053	0.404286	1.28338	0.0761551	-1.56784	0.0225553
sp|P0DTC3|AP3A_SARS2			23.2364	22.584	22.7138	21.326	22.6727	23.3158	21.8177	22.8327	22.9487	21.6049	23.3566	23.8771	22.9055	22.9036	22.7691	22.3333	28.5829	28.2135	28.3495	28.79	28.7004	29.0698	28.9338	28.4934	0		5.32338	0	0		0		0
sp|P0DTC5|VME1_SARS2			23.9009	21.7147	22.7236	22.1057	21.7143	21.0294	21.3774	22.3098	24.5315	22.4938	22.3849	22.4917	22.8605	21.7005	23.0169	23.817	28.0876	28.3508	27.8506	28.3445	28.0371	27.7738	28.274	27.7802	0		4.85758	0	0		0		0
sp|P0DTC7|NS7A_SARS2			24.3406	23.1163	23.0753	23.1613	23.8683	23.9112	21.8055	22.9313	22.633	22.0864	22.0919	23.302	22.1976	23.0513	23.2974	21.9351	27.104	27.4772	26.7506	27.3823	27.7147	27.3415	28.0681	27.4364	-0.604578	0.0350385	3.80222	0	0		0		0
sp|P0DTC8|NS8_SARS2			22.1762	23.2366	20.8198	21.9393	22.0676	24.0273	21.6658	22.2437	21.0081	23.0522	22.7091	23.4852	23.752	22.4489	22.0019	22.809	23.6614	23.6534	23.1602	23.7453	23.9525	23.9605	24.4538	23.8686	0		0.957732	0.00156042	-0.266795	0.187947	0		0
sp|P0DTC9|NCAP_SARS2			21.5954	21.7273	19.2502	18.6892	21.5243	23.2369	23.1467	19.9424	18.3935	22.1762	23.4575	20.5437	23.1305	18.0124	20.0104	20.0525	33.3243	33.6249	33.0929	33.6324	34.2908	33.9903	34.5222	33.9828	0		11.402	0	0		0		0
sp|P0DTD1#PRO_0000449619|NSP1_SARS2			21.6382	22.8797	23.3955	23.1358	22.7968	21.9564	22.1108	21.4781	23.3594	24.1526	23.6365	24.309	23.6003	23.3431	22.3903	23.4443	25.596	25.6974	25.4122	25.6913	25.716	25.6146	25.8998	25.6208	1.2285	0.0011972	3.47914	3.61502e-07	0.695906	0.0308767	0.818167	0.0208364	-0.261468	0.415397
sp|P0DTD1#PRO_0000449620|NSP2_SARS2			23.2218	22.6505	22.0578	22.8547	22.743	22.1863	23.2149	22.6335	21.9409	22.502	22.7606	22.0384	23.2244	21.5983	22.9251	22.5286	24.6458	25.1708	24.1277	25.1179	24.0537	23.5288	24.5718	23.5816	-0.119767	0.653403	1.20452	0.000110313	0		-0.189894	0.379152	0.7265	0.0325957
sp|P0DTD1#PRO_0000449621|NSP3_SARS2			22.5186	22.7724	23.6476	24.3084	22.2976	22.3378	21.4814	23.7519	22.3742	22.7273	23.2917	22.6988	22.3931	22.1618	21.4541	22.0976	25.744	25.752	25.403	26.038	25.849	25.841	26.19	25.555	-0.417039	0.316712	3.18462	7.28311e-05	0.815649	0.0304873	0.631131	0.0743079	-0.159868	0.502186
sp|P0DTD1#PRO_0000449622|NSP4_SARS2			21.9273	22.3687	22.9605	24.4249	22.4025	23.079	22.3156	21.3939	20.7658	21.9047	23.1828	22.5699	23.1236	22.8818	21.9012	22.6158	22.3289	23.5231	22.2676	23.4342	23.0219	23.6275	23.4911	21.9775	0		0		0		0		0
sp|P0DTD2|ORF9B_SARS2			30.049	27.0164	28.2006	28.931	28.8199	27.1041	27.6861	27.4394	29.477	26.7093	28.3239	28.5455	28.0911	27.0552	27.8737	27.3599	28.8723	29.366	28.3253	28.6501	28.7611	28.2673	29.308	28.9833	0		0.309556	0.0418444	0		0		0
sp|P10145|IL8_HUMAN	CXCL8	CXCL8;3-10C;AMCF-I;b-ENAP;GCP-1;GCP1;IL-8;IL8;K60;LECT;LUCT;LYNAP;MDNCF;MONAP;NAF;NAP-1;NAP1;SCYB8;TSG-1	22.845	22.2102	22.5166	22.6218	22.3516	21.2402	22.8251	23.8134	24.4543	22.0829	21.5612	23.9088	23.4656	21.9761	22.9938	22.0123	25.5563	24.4381	25.1614	25.2493	24.9274	26.0456	25.3223	25.78	0		2.18923	1.58806e-13	0		0		0
sp|P10155-3|RO60_HUMAN;sp|P10155-5|RO60_HUMAN;sp|P10155-4|RO60_HUMAN;sp|P10155|RO60_HUMAN	RO60	RO60;SSA2;TROVE2	30.3877	30.2097	30.5076	30.3834	30.1764	30.258	30.0428	30.408	30.4107	30.4024	30.1625	30.2313	30.3298	30.3637	30.3611	30.4047	30.1495	30.169	30.2336	29.9878	30.1568	30.2082	30.3033	30.1957	0.127749	0.050544	-0.0181583		0.134159	0.0300776	-0.0276018		-0.0715596	0.259105
sp|P10176|COX8A_HUMAN	COX8A	COX8A;COX;COX8;COX8-2;COX8L;VIII;VIII-L	24.7533	25.7058	24.6372	24.8123	24.9252	25.3528	24.9853	25.1482	25.0721	25.3544	25.1071	24.7819	25.1374	23.0898	25.1377	25.5664	25.2123	25.3291	25.1036	24.8923	24.9958	25.2642	25.1251	24.8951	0		0		0		0		0
sp|P10253|LYAG_HUMAN	GAA	GAA;	28.9887	29.2188	28.6522	28.7619	28.8409	29.3085	29.0831	29.4132	28.8198	29.0562	28.7401	28.7225	29.1656	29.3691	29.1245	28.8714	28.2313	27.3876	28.4983	28.506	28.5264	28.2325	28.4745	28.2977	0		-0.691924	4.21374e-05	-0.157526	0.16991	-0.228854	0.091787	-0.164622	0.365455
sp|P10301|RRAS_HUMAN	RRAS	RRAS;R-Ras	29.5567	29.5128	29.1595	29.6661	30.0684	30.0477	30.2854	30.0587	29.7044	29.6502	29.647	29.6565	29.9817	30.1136	30.2971	30.0065	29.5902	29.6031	29.4884	29.6751	30.1287	30.1027	30.1526	29.9672	0		-0.00547666		-0.610553	9.99734e-21	-0.442246	1.3495e-10	-0.504043	6.49275e-14
sp|P10316|1A69_HUMAN	HLAA;HLA-A	HLAA;HLA-A;	29.1663	29.4961	28.591	29.1892	29.8585	29.4343	30.0077	28.7262	29.2949	29.0762	29.5818	29.2222	29.4539	28.9855	29.7992	29.223	29.9364	29.2661	28.3016	31.0409	29.0316	30.4833	30.4601	29.34	0		0		0		0		0
sp|P10321|1C07_HUMAN	HLA-C	HLA-C;D6S204;HLA-JY3;HLAC;HLC-C;MHC;PSORS1	24.8067	24.381	24.6416	25.2204	25.0276	24.1239	24.6868	25.1234	24.5022	25.0656	25.1215	24.4204	24.697	25.073	24.7231	24.7382	21.6577	24.3295	25.136	24.6128	25.0825	25.4725	24.943	24.6137	0		0		0		0		0
sp|P10398|ARAF_HUMAN	ARAF	ARAF;ARAF1	22.7051	24.967	25.2722	24.5924	24.2485	24.9762	22.4013	25.1021	24.4743	24.0238	24.6881	24.5776	24.4568	25.3066	24.4271	22.0029	25.4252	25.1398	24.903	25.322	25.0626	24.9488	25.4007	22.3112	0		0		0		0		0
sp|P10515|ODP2_HUMAN	DLAT	DLAT;DLTA;E2;PDC-E2	27.98	28.2978	28.3021	28.1284	28.2171	28.042	27.9817	27.886	27.9818	27.7459	28.0302	28.1057	28.0928	28.157	27.9179	28.0373	27.8014	27.8579	27.951	27.7954	28.0145	27.9869	27.9046	28.1347	0		-0.0178316		0.132306	0.0307147	-0.0362533	0.371436	-0.135084	0.0128511
sp|P10586-2|PTPRF_HUMAN;sp|P10586|PTPRF_HUMAN	PTPRF	PTPRF;LAR	30.6444	30.5401	30.8653	30.781	30.6614	30.7026	30.6646	30.695	30.2495	30.3688	30.253	30.3015	30.3401	30.3472	30.3775	30.1808	29.544	29.4602	29.2168	29.5578	29.4577	29.4783	29.5198	29.3811	-0.368948	1.61021e-07	-1.11558	0	0.0517783	0.521821	-0.0253825		0
sp|P10588|NR2F6_HUMAN	NR2F6	NR2F6;EAR-2;EAR2;ERBAL2	23.2639	21.861	22.0479	22.4341	22.8881	22.8777	22.5224	22.0211	23.9071	23.7224	21.8506	22.2861	23.6303	23.0548	23.6508	22.5125	22.2081	22.8353	22.8328	23.4967	23.6027	23.7152	24.257	24.1155	0.516286	0.212817	1.10391	0.0121236	-0.231681	0.657896	-0.100686	0.618162	-0.998677	0.034673
sp|P10599|THIO_HUMAN;sp|P10599-2|THIO_HUMAN	TXN	TXN;TRX	33.6468	33.8573	33.8922	33.9061	34.0248	33.7181	33.7832	33.8825	34.0367	33.7269	33.7689	33.7668	33.5839	33.921	34.0927	33.813	33.796	33.965	33.7065	33.7863	33.9522	33.8521	33.797	33.8856	0		0		0		0		0
sp|P10606|COX5B_HUMAN	COX5B	COX5B;	26.2123	26.4974	26.4438	26.5527	26.0589	26.3273	26.2715	26.4725	26.6308	26.4609	26.4401	26.5951	26.3588	26.1305	26.2703	25.9349	26.5083	26.485	26.519	26.3208	26.614	26.4819	26.4383	26.5071	-0.0859826	0.332323	0.181772	0.015521	0.125574	0.115484	0.313942	0.0021019	-0.0127638
sp|P10619-2|PPGB_HUMAN;sp|P10619|PPGB_HUMAN	CTSA	CTSA;GSL;PPGB	29.0565	29.2393	29.375	29.2596	28.9611	28.5382	28.4931	28.7663	28.8638	29.0515	28.7529	28.6643	29.1381	28.7725	28.9177	28.6778	28.5446	28.7413	28.5865	28.8764	28.2288	28.4501	28.6677	28.5483	0.169974	0.094937	-0.186581	0.0870806	0.516765	5.32763e-05	0		0.177907	0.0690973
sp|P10620|MGST1_HUMAN;sp|P10620-2|MGST1_HUMAN	MGST1	MGST1;GST12;MGST-I	27.7799	27.4018	27.923	28.0671	28.0866	27.7473	27.8022	27.94	27.7674	28.3084	27.9106	27.7562	28.1628	27.7268	27.785	27.7581	27.5509	27.9091	27.485	27.4618	27.2589	27.5132	27.7007	27.6234	0		-0.210795	0.00109068	0		0		0
sp|P10644|KAP0_HUMAN;sp|P10644-2|KAP0_HUMAN	PRKAR1A	PRKAR1A;CNC1;PRKAR1;TSE1	27.9448	28.3811	27.8989	27.8163	28.386	28.1624	28.5604	28.2222	27.8376	27.6055	27.588	28.0627	28.0474	28.095	28.1594	27.9311	28.1228	28.2158	28.2284	28.4236	28.2976	28.1763	28.201	28.1803	-0.213955	0.0419868	-0.00844589		-0.219185	0.0106983	-0.296417	0.0114219	0
sp|P10746|HEM4_HUMAN	UROS	UROS;	24.3191	24.3253	23.9554	24.5357	24.0274	24.2683	24.2968	23.924	22.7296	22.5012	22.1023	22.7953	23.1753	24.9382	24.7381	24.1032	24.1625	23.8345	24.0458	22.0527	23.7748	23.8558	23.9859	23.6616	0		-0.305904	0.197385	0.0015587		-1.50671	2.12271e-07	-0.0974397	0.493381
sp|P10768|ESTD_HUMAN	ESD	ESD;	31.5123	31.5965	30.9137	31.0835	31.5413	31.6253	31.5352	31.5836	31.3612	31.3023	31.4579	31.395	30.9782	30.921	31.422	31.2805	31.3779	31.139	31.1048	31.1729	31.1787	31.3654	31.5159	31.4341	-0.499656	0.000566019	-0.212032	0.0875661	-0.329325	0.00976039	0.210276	0.112193	-0.170126	0.219584
sp|P10809|CH60_HUMAN	HSPD1	HSPD1;GroEL;HSP60;SPG13	33.3048	33.383	33.2759	33.2266	33.4182	33.3872	33.364	33.3388	33.3573	33.2147	33.3006	33.4084	33.3278	33.3498	33.436	33.424	33.4422	33.4344	33.492	33.4187	33.4163	33.4974	33.3981	33.4501	0		0.0606449	0.0167788	-0.0651303	0.0088845	-0.0443529	0.0572782	0
sp|P10909-4|CLUS_HUMAN;sp|P10909-6|CLUS_HUMAN;sp|P10909|CLUS_HUMAN;sp|P10909-5|CLUS_HUMAN;sp|P10909-2|CLUS_HUMAN;sp|P10909-3|CLUS_HUMAN	CLU	CLU;APOJ;CLI;CLU1;CLU2;KUB1;SGP-2;SP-40;TRPM-2	24.686	25.3853	24.8469	25.7763	23.8682	24.6659	25.5194	24.9505	25.8464	25.4849	25.6016	25.8741	25.1502	24.768	24.6491	24.9648	26.374	26.0215	25.3078	25.2575	26.1096	25.7088	23.5656	25.2111	0		0		0		0		0
sp|P11021|BIP_HUMAN	HSPA5	HSPA5;BiP;GRP78	34.6416	34.6302	34.7459	34.7567	34.7225	34.7242	34.6634	34.7902	34.9007	34.6976	34.7167	34.6249	35.0006	34.9125	34.8947	34.9479	34.8703	34.9685	34.9755	34.8444	34.7186	34.9212	34.8581	34.8901	0.244854	1.50573e-06	0.120329	0.00423957	-0.0259606		-0.205446	0.000323452	0.0634557	0.28875
sp|P11047|LAMC1_HUMAN	LAMC1	LAMC1;LAMB2	27.1676	26.9888	26.8959	26.9247	27.392	27.7313	27.5345	27.3898	26.8711	27.0192	26.9955	27.1655	27.3282	27.365	26.9777	27.5084	26.9626	26.674	27.2895	26.7425	27.596	27.539	27.6243	27.5865	-0.263151	0.0504383	0.0607634	0.598256	-0.53011	1.66974e-05	-0.309028	0.0134074	-0.708001	0.00649847
sp|P11117|PPAL_HUMAN	ACP2	ACP2;LAP	26.9195	26.7921	26.606	26.7197	26.298	26.8177	26.4788	26.6037	26.7226	26.2305	26.4604	25.6894	27.1009	26.4537	27.0284	26.9205	26.1547	26.073	26.2634	26.4134	25.586	26.4147	25.9447	26.4349	0.254571	0.147863	-0.407556	0.113445	0.128874	0.390051	-0.534366	0.00617422	0.0454734	0.535843
sp|P11137-3|MTAP2_HUMAN;sp|P11137|MTAP2_HUMAN	MAP2	MAP2;METAP2;MAP2A;MAP2B;MAP2C	22.0937	24.0919	23.6115	23.8234	24.2125	24.4963	24.4559	21.769	22.5719	23.3666	23.2149	23.9612	24.4999	24.617	24.9252	24.9951	23.2333	23.2066	22.1347	22.5976	25.221	24.8201	24.5524	24.7258	1.01521	0.0500987	0.959586	0.0343514	-0.249645	0.650564	-1.31107	0.00971179	-2.02232	0.00020548
sp|P11137-4|MTAP2_HUMAN;sp|P11137-2|MTAP2_HUMAN	MAP2	MAP2;METAP2;MAP2A;MAP2B;MAP2C	30.2731	30.5503	30.5659	30.6893	29.9014	29.821	30.122	29.5465	30.444	30.5357	30.3378	30.5084	30.758	30.6436	30.3981	30.4494	30.7496	30.488	30.6637	30.8321	30.4924	30.5799	30.531	30.5928	0.714042	7.01389e-13	0.639272	5.14856e-11	0.611297	2.3478e-10	-0.0023006		0.0784518	0.405311
sp|P11142|HSP7C_HUMAN;sp|P11142-2|HSP7C_HUMAN	HSPA8	HSPA8;HSC70;HSC71;HSP73;HSPA10	35.5544	35.5332	35.5779	35.684	35.5125	35.4098	35.4344	35.5873	35.5195	35.5832	35.5636	35.5008	35.6654	35.6628	35.6857	35.4966	35.6466	35.6198	35.5748	35.5383	35.4246	35.5141	35.4866	35.5162	0.147387	0.000190885	0		0.093099	0.00618779	-0.0690345	0.0702585	0.104701	0.00359679
sp|P11166|GTR1_HUMAN	SLC2A1	SLC2A1;CSE;DYT18;DYT9;GLUT;GLUT1;HTLVR	31.2994	31.3721	31.6072	31.6979	31.2719	31.8656	31.2629	31.6175	31.4074	31.0863	31.375	31.1537	31.5329	31.3142	31.138	31.4413	31.2237	31.1282	31.2189	30.9277	31.1845	31.1533	31.3176	31.0816	-0.126805	0.212804	-0.285913	0.000424154	0.00548935		-0.100321	0.360635	-0.0166941
sp|P11171-6|41_HUMAN;sp|P11171-4|41_HUMAN;sp|P11171-3|41_HUMAN;sp|P11171-7|41_HUMAN;sp|P11171-5|41_HUMAN;sp|P11171-2|41_HUMAN;sp|P11171|41_HUMAN	EPB41	EPB41;4.1R;EL1	25.9071	25.4685	25.3497	25.8846	25.7805	25.3986	25.3826	25.5542	25.1196	25.6094	25.5909	25.0843	25.4792	26.0806	25.9944	25.9053	25.787	25.8032	25.7878	25.6783	25.7709	25.484	25.7389	25.7376	0.194502	0.0642551	0.0578203	0.457607	0		-0.421918	0.00226101	0.0474206	0.575779
sp|P11172|UMPS_HUMAN;sp|P11172-3|UMPS_HUMAN;sp|P11172-2|UMPS_HUMAN;sp|P11172-4|UMPS_HUMAN	UMPS	UMPS;	30.0764	29.8574	30.0527	29.9417	29.5906	29.6473	29.4675	29.6143	29.6439	29.7269	29.8159	29.89	29.6348	29.6033	29.6581	29.5041	29.6485	29.8066	29.6896	29.5087	29.568	29.5206	29.4784	29.7033	0.0226116		-0.0114817		0.398751	4.96381e-11	0.183962	0.00131546	0.100543	0.161779
sp|P11177|ODPB_HUMAN;sp|P11177-2|ODPB_HUMAN;sp|P11177-3|ODPB_HUMAN	PDHB	PDHB;PDHE1B	28.7608	28.7303	28.5372	28.7189	28.6842	28.5662	28.7321	28.4925	28.793	28.5482	28.6582	28.8309	28.6351	28.6747	28.6591	28.663	28.7241	28.867	28.7186	28.6296	28.5587	28.7694	28.8506	28.8208	0		0.0365325	0.101265	0		0		0
sp|P11182|ODB2_HUMAN	DBT	DBT;	28.5669	28.65	28.2786	28.5053	28.1726	28.5425	28.7604	28.5431	28.4942	28.3134	28.4594	28.3196	28.321	28.4811	28.4144	28.6442	28.8683	28.3197	28.3377	28.1463	28.2736	28.3897	28.446	28.5381	0		0		0		0		0
sp|P11216|PYGB_HUMAN	PYGB	PYGB;	32.9346	32.9893	32.7582	32.8864	32.8754	32.5844	32.8321	32.9539	33.0115	32.942	32.8309	33.0329	33.0218	33.0413	33.2361	32.8206	32.9738	33.1354	33.0065	32.9076	32.6937	32.8185	32.8472	32.9096	0.138762	0.00559383	0		0		0		0.122305	0.0185331
sp|P11233|RALA_HUMAN	RALA	RALA;RAL	30.4598	30.7524	30.8821	30.5	30.9412	30.7335	30.6063	30.5464	30.6749	30.6298	30.5441	30.6999	31.0343	30.667	30.9577	30.8487	30.5348	30.7115	30.7076	30.7879	30.6189	30.7697	30.5661	30.8809	0.151476	0.0327243	0		-0.0171576		-0.172533	0.0371169	0
sp|P11234|RALB_HUMAN;sp|P11234-3|RALB_HUMAN;sp|P11234-2|RALB_HUMAN	RALB	RALB;	28.4766	28.5183	28.715	28.5835	28.5661	28.7538	28.6073	28.4796	28.4553	28.6195	28.4703	28.417	29.1497	28.7701	28.8616	29.0595	28.5913	28.7328	28.7204	28.5355	28.6243	28.4687	28.4887	28.7881	0.345554	8.53907e-07	0		-0.00446051		-0.40025	5.53261e-07	0.0174058
sp|P11274|BCR_HUMAN;sp|P11274-2|BCR_HUMAN	BCR	BCR;ALL;BCR1;CML;D22S11;D22S662;PHL	29.1051	28.9973	29.0753	28.9136	28.668	28.8017	28.6888	28.9011	29.0359	28.7457	29.0189	28.8774	28.7669	28.8468	28.7134	28.7632	28.9718	28.849	28.7862	29.0036	28.6209	28.9281	28.886	28.7099	0		0		0.217633	0.000126837	0.119486	0.0299175	0.10386	0.0487811
sp|P11279|LAMP1_HUMAN;sp|P11279-2|LAMP1_HUMAN	LAMP1	LAMP1;CD107a	31.1862	31.1897	30.898	31.2028	31.27	31.1518	31.212	31.2302	31.2654	31.0929	31.2333	30.9703	31.0196	31.3841	31.1678	30.9594	31.0526	31.254	31.3442	31.355	31.0569	30.7783	30.9954	31.1331	0		0		0		0		0
sp|P11310|ACADM_HUMAN;sp|P11310-2|ACADM_HUMAN	ACADM	ACADM;ACAD1;MCAD;MCADH	26.7354	26.4017	26.6296	26.7922	26.9118	26.8889	27.1175	26.8697	26.6549	26.9798	27.0378	27.024	26.6682	26.8459	26.6361	26.9752	27.1553	27.0324	27.1259	26.8961	27.2452	27.222	26.8239	26.8136	0		0.120885	0.0441646	-0.17137	0.0156434	0		0
sp|P11387|TOP1_HUMAN	TOP1	TOP1;	29.8992	30.0216	29.6986	29.8817	29.9181	29.8289	30.1414	30.1326	29.87	29.8794	29.8702	29.8847	29.9136	29.7959	29.967	29.8741	30.0537	30.1974	30.0517	29.8394	29.9602	29.8917	29.8859	30.0023	0		0		0		0		0
sp|P11413|G6PD_HUMAN;sp|P11413-3|G6PD_HUMAN;sp|P11413-2|G6PD_HUMAN	G6PD	G6PD;G6PD1	32.8768	32.8778	33.038	33.0844	32.7512	32.8486	32.8628	32.7693	32.7727	32.8079	32.6973	32.8191	32.8976	32.801	32.6774	32.6937	32.8462	32.8271	32.8343	32.7225	32.6164	32.5985	32.6511	32.672	-0.0156525		-0.132287	0.000353081	0.172147	3.95848e-06	0		0.156161	0.00053303
sp|P11441|UBL4A_HUMAN	UBL4A	UBL4A;DXS254E;GDX;GET5;MDY2;TMA24;UBL4	25.9855	24.9033	25.1544	25.1904	25.2045	25.832	25.7045	26.0414	23.7847	22.66	21.6168	21.8542	24.5367	24.9915	24.8678	24.4949	27.0593	22.1851	22.1838	20.7616	21.9984	25.5259	20.8888	26.3663	-0.230713	0.483023	-1.24885	0.0894543	0		-2.01821	0.0411084	-0.174917	0.591585
sp|P11498|PYC_HUMAN	PC	PC;PODXL;PCB	31.1452	30.9619	30.9166	31.0726	31.2799	31.2727	31.2462	31.3556	31.1354	31.0991	31.0875	31.1648	31.0803	31.2897	31.4099	31.318	31.4505	31.3006	31.3346	31.1995	31.3606	31.5278	31.457	31.3413	0		0.102783	0.0131494	-0.229909	2.82868e-06	-0.135555	0.00424131	-0.0419322	0.101891
sp|P11532|DMD_HUMAN;sp|P11532-11|DMD_HUMAN;sp|P11532-4|DMD_HUMAN;sp|P11532-2|DMD_HUMAN;sp|P11532-3|DMD_HUMAN;sp|P11532-12|DMD_HUMAN;sp|P11532-14|DMD_HUMAN;sp|P11532-15|DMD_HUMAN;sp|P11532-16|DMD_HUMAN;sp|P11532-9|DMD_HUMAN;sp|P11532-13|DMD_HUMAN;sp|P11532-17|DMD_HUMAN;sp|P11532-6|DMD_HUMAN;sp|P11532-5|DMD_HUMAN;sp|P11532-7|DMD_HUMAN;sp|P11532-8|DMD_HUMAN;sp|P11532-18|DMD_HUMAN	DMD	DMD;BMD;DXS142;DXS164;DXS206;DXS230;DXS239;DXS268;DXS269;DXS270;DXS272;MRX85	27.2849	26.8356	26.5781	27.6331	26.8609	27.2709	27.09	27.5074	27.6659	27.0302	27.6635	26.8923	27.3167	26.7293	26.9772	27.0526	26.4354	27.3386	27.6021	27.0666	26.806	27.1653	26.4589	26.218	0		0		0		0		0
sp|P11586|C1TC_HUMAN	MTHFD1	MTHFD1;MTHFC;MTHFD	31.3108	31.2373	31.3513	31.3413	31.289	31.2866	31.2334	31.4341	31.0765	31.232	31.1868	31.0456	31.2667	31.2264	31.1586	31.204	31.228	31.2579	31.2432	31.1924	31.1475	31.0782	31.1452	31.1011	-0.100897	0.0120045	-0.173247	7.95978e-07	0.0040323		-0.0862127	0.0470708	0.115753	0.00654736
sp|P11717|MPRI_HUMAN	IGF2R	IGF2R;CD222;CI-M6PR;CI-MPR;CIMPR;M6P-R;MPR1;MPR300;MPRI	30.23	30.2513	29.7987	30.1775	30.4143	30.4445	30.4024	30.2353	30.119	29.7671	30.0569	30.0533	29.8556	30.1695	30.3101	30.1366	30.0072	29.8045	29.8533	29.8626	30.0389	30.2282	30.2437	30.1996	-0.300519	0.00891952	-0.200242	0.0419801	-0.279596	0.00563883	-0.15247	0.148665	-0.299989	0.0065682
sp|P11766|ADHX_HUMAN	ADH5	ADH5;ADH-3;ADHX;FDH;GSNOR	31.0726	31.139	31.0872	31.3692	31.1786	31.2347	31.2485	31.0574	31.2363	31.3183	31.0433	31.268	31.2546	31.1973	31.2528	31.296	30.7951	30.8074	31.0685	30.746	31.0792	30.9197	30.9162	30.8798	0.0190754		-0.233244	2.80913e-10	0		0		-0.013593
sp|P11802|CDK4_HUMAN;sp|P11802-2|CDK4_HUMAN	CDK4	CDK4;PSK-J3	26.2099	26.7085	25.4646	25.8787	26.1559	26.4347	26.616	26.7968	25.7707	25.2387	25.4913	25.7922	25.5485	24.8823	25.9988	25.8029	24.746	25.7681	25.0629	24.3766	25.8675	25.2662	25.6649	25.6514	-0.584899	0.000707938	-0.544514	0.00875194	0		0		-0.427745	0.069342
sp|P11908|PRPS2_HUMAN;sp|P11908-2|PRPS2_HUMAN	PRPS2	PRPS2;	29.6982	29.7688	29.6622	29.8067	29.5424	29.7697	29.4917	29.5173	29.7309	29.4605	29.5577	29.6751	29.4979	29.621	29.8188	29.6676	29.7472	29.566	29.6902	29.5168	29.5057	29.5363	29.5016	29.5389	0		-0.0164988		0.0791041	0.0231424	0		0
sp|P11940|PABP1_HUMAN;sp|P11940-2|PABP1_HUMAN	PABPC1	PABPC1;PAB1;PABP1;PABPC2;PABPL1	32.5113	32.4723	32.4466	32.4816	32.3027	32.3703	32.321	32.389	32.4922	32.2895	32.4172	32.372	32.4592	32.4766	32.5868	32.4517	32.5163	32.5562	32.4682	32.4699	32.4058	32.5228	32.4478	32.5235	0.151172	0.000233928	0.116463	4.36392e-05	0.116892	0.00139067	-0.0926539	0.0156045	0.0192067
sp|P12004|PCNA_HUMAN	PCNA	PCNA;	27.874	28.356	27.7885	28.3173	28.103	27.6844	27.5773	27.6415	27.9189	27.6006	27.9594	27.7251	27.4333	27.5164	27.7335	27.6008	28.3405	27.9679	28.3204	28.1467	27.6178	28.1622	27.9084	27.856	-0.175985	0.233661	0.114409	0.388391	0.278217	0.0525504	0.14773	0.166294	0.276083	0.0705345
sp|P12074|CX6A1_HUMAN	COX6A1	COX6A1;COX6A	27.3839	28.5225	27.5629	27.6965	28.1511	28.1036	27.9186	28.1937	28.237	27.8851	27.7576	27.765	28.177	27.8487	28.0848	27.9436	27.6994	27.615	28.5128	28.2067	27.8655	27.539	27.6774	27.7085	0		0		0		0		0
sp|P12081|SYHC_HUMAN;sp|P12081-4|SYHC_HUMAN;sp|P12081-2|SYHC_HUMAN;sp|P12081-3|SYHC_HUMAN	HARS1	HARS1;HARS;HisRS;USH3B	30.1453	30.1525	30.1178	30.0926	30.2076	30.0444	30.0641	30.2436	30.2625	30.1822	30.1963	30.1012	30.0219	30.0599	30.2624	30.1889	30.2536	30.3348	30.2093	30.1587	30.065	30.182	30.1059	30.1709	0		0		0		0		0.0378763	0.0232494
sp|P12235|ADT1_HUMAN	SLC25A4	SLC25A4;ANT1;PEO2;PEO3;T1	25.5206	25.437	25.4742	25.3554	25.7424	25.6741	25.4094	25.5339	25.6291	25.7619	25.808	25.6493	25.5582	25.6755	25.5257	25.8631	25.5295	25.2751	25.5191	25.4144	25.753	25.9091	25.9964	25.9167	0.0339009	0.522527	0.231174	0.0193726	-0.154748	0.0739713	0.05102	0.411332	-0.439559	5.62745e-08
sp|P12236|ADT3_HUMAN	SLC25A6	SLC25A6;ANT3;ANT3Y;MGC17525	29.5726	29.6539	29.8309	29.8573	29.4631	28.9597	29.3885	29.4444	29.6225	29.8377	29.6695	29.5213	29.6392	29.7588	29.4341	29.5558	29.7542	29.8936	29.8026	29.6769	29.7363	29.6843	29.6624	29.7322	0.303257	0.00349557	0.363927	6.94954e-05	0.397964	1.68709e-05	0.0851058	0.363313	0.0548532	0.562585
sp|P12268|IMDH2_HUMAN	IMPDH2	IMPDH2;	30.9848	30.905	30.9901	31.0036	31.3131	31.3894	31.3373	31.4785	31.0601	30.8704	30.6635	30.7848	31.222	31.2317	31.3661	31.3572	30.9664	30.8334	31.0061	30.762	31.1276	31.4441	31.3108	31.2878	-0.0913971	0.276124	-0.0777499	0.281657	-0.400566	7.07416e-05	-0.490433	7.0161e-10	-0.419642	4.11841e-07
sp|P12270|TPR_HUMAN	TPR	TPR;	31.451	31.5104	31.5187	31.4614	31.4817	31.5702	31.4607	31.5642	31.4553	31.5137	31.5611	31.4502	31.6259	31.6473	31.5923	31.4796	31.6792	31.5332	31.5434	31.6395	31.4489	31.3672	31.4658	31.547	0.0808096	0.107616	-0.0577855	0.182346	-0.0290414	0.510021	-0.0929187	0.0442768	0.151168	0.00334353
sp|P12272-2|PTHR_HUMAN;sp|P12272|PTHR_HUMAN;sp|P12272-3|PTHR_HUMAN	PTHLH	PTHLH;HHM;PLP;PTHR;PTHRP	26.8765	26.8777	26.5109	27.1146	26.5773	27.3635	26.9758	27.2607	26.3063	26.3618	26.5374	26.1826	26.7831	26.8388	26.6879	26.3733	26.8691	26.4027	26.7752	22.4068	27.3165	26.8844	27.2416	26.9286	0		0		0		0		0
sp|P12277|KCRB_HUMAN	CKB	CKB;CKBB	30.971	30.6298	30.8797	31.0252	30.097	30.2751	30.3572	30.6207	30.9893	31.0851	30.961	30.8555	30.9356	30.7099	30.6933	30.6712	31.0488	31.332	31.2066	30.9183	30.8609	30.8708	30.8048	30.8118	0.465789	0.000138159	0.47891	5.18245e-06	0.528766	8.96417e-07	0.264918	0.0183484	0.277884	0.0176861
sp|P12429|ANXA3_HUMAN	ANXA3	ANXA3;ANX3	33.2994	33.3188	33.2488	33.3856	33.3465	33.2418	33.4891	33.4371	33.437	33.2245	33.2284	33.393	33.7137	33.8116	33.8033	33.6107	33.4212	33.4288	33.4445	33.3805	33.7134	33.9059	33.7171	33.7243	0.405422	9.8272e-10	0.377203	3.54383e-11	-0.064161	0.276124	-0.417075	7.03656e-12	-0.38441	1.25803e-09
sp|P12532|KCRU_HUMAN;sp|P12532-2|KCRU_HUMAN	CKMT1B;CKMT1A	CKMT1B;CKMT1A;CKMT1;CKMT;UMTCK	32.5303	32.5101	32.5924	32.5863	32.449	32.3448	32.4677	32.3542	32.3508	32.3739	32.2932	32.4236	32.396	32.5046	32.4299	32.5385	32.4058	32.5276	32.4284	32.3474	32.4033	32.2741	32.3235	32.285	0.067439	0.168514	-0.0815548	0.0555608	0.150794	0.00112811	-0.105322	0.0197953	0.117111	0.012942
sp|P12694|ODBA_HUMAN;sp|P12694-2|ODBA_HUMAN	BCKDHA	BCKDHA;MSU;OVD1A	26.4895	26.3571	26.5771	26.7427	26.9017	26.8022	26.9667	26.8389	26.5633	26.484	26.0883	25.9997	26.3169	26.7691	26.6426	26.2484	26.4919	25.9338	26.0511	26.3209	26.0956	26.5128	26.5331	26.7082	-0.410248	0.0266632	-0.388532	0.0145877	-0.316517	0.0512446	-0.265834	0.118385	-0.258204	0.145687
sp|P12814|ACTN1_HUMAN;sp|P12814-3|ACTN1_HUMAN;sp|P12814-2|ACTN1_HUMAN;sp|P12814-4|ACTN1_HUMAN	ACTN1	ACTN1;	35.8007	35.9011	35.8483	36.0339	35.9286	36.0525	35.8094	35.9578	36.0109	35.9214	35.9881	35.9187	36.0372	35.9518	35.9689	35.9753	35.9207	35.9905	36.1276	35.9437	35.9829	35.8637	35.9386	35.8515	0		0		0		0		0
sp|P12830|CADH1_HUMAN;sp|P12830-2|CADH1_HUMAN	CDH1	CDH1;FZR1;CD324;UVO;uvomorulin	31.4673	31.6253	31.715	31.5812	31.1675	31.1818	31.3155	31.1682	31.5867	31.5216	31.467	31.5578	31.2734	31.3109	31.2445	31.2114	31.6022	31.3347	31.396	31.5295	31.3182	31.441	31.2772	31.3672	0.0652696	0.281006	0.146517	0.0104818	0.396758	1.14177e-06	0.294173	2.72386e-07	0.105704	0.0751421
sp|P12931|SRC_HUMAN;sp|P12931-2|SRC_HUMAN	SRC	SRC;ASV;c-src;SRC1	27.1696	27.1281	27.1074	27.5026	27.6246	27.5106	27.3672	27.0712	27.6067	27.2858	27.526	27.5746	27.5952	27.6856	27.7061	27.5499	27.5809	27.5147	27.8897	27.4423	27.4326	27.8847	27.4132	27.8689	0.101213	0.136622	0.145075	0.0465166	-0.165376	0.254129	0		0
sp|P12955|PEPD_HUMAN;sp|P12955-3|PEPD_HUMAN;sp|P12955-2|PEPD_HUMAN	PEPD	PEPD;	29.2274	29.1098	29.4721	29.1288	29.3901	29.2114	29.176	29.2175	28.9367	28.906	28.899	29.041	28.9233	29.1297	29.0491	29.1561	28.7439	28.9363	28.8064	28.8127	28.9	28.8283	28.7188	28.7653	-0.16175	0.00825646	-0.359875	5.70791e-14	0.0061022		-0.108903	0.0865538	0
sp|P12956|XRCC6_HUMAN;sp|P12956-2|XRCC6_HUMAN	XRCC6	XRCC6;D22S671;D22S731;G22P1;KU70;ML8	32.2689	32.2463	32.3746	32.3591	32.2118	32.2121	32.0122	32.24	32.1444	32.0289	32.1274	32.0334	31.9298	32.1905	32.1019	32.1809	32.2445	32.2019	32.2986	31.9825	31.9983	31.9181	31.8831	32.0019	-0.0773059	0.20401	-0.209965	0.0051819	0.145366	0.0364807	-0.0246966		0.250276	0.000871294
sp|P13010|XRCC5_HUMAN	XRCC5	XRCC5;KARP-1;KU80;Ku86;KUB2	32.2079	32.2665	32.1849	32.3737	32.2453	32.1611	31.9992	32.1236	32.0661	32.0242	31.9745	31.8773	31.8359	31.9563	32.0157	31.9097	32.0648	31.9624	32.0585	31.943	31.631	31.6805	31.8182	31.8237	-0.192356	0.000650234	-0.353793	1.16412e-10	0.122315	0.048893	0.00600797		0.266071	4.47711e-06
sp|P13051-2|UNG_HUMAN;sp|P13051|UNG_HUMAN	UNG	UNG;DGU;HIGM4;UDG;UNG1;UNG2	24.2791	24.2726	24.4689	24.1478	24.7447	23.8731	24.439	24.0778	24.2867	24.2588	23.6118	24.759	23.7611	24.667	24.5518	24.087	23.0874	23.2206	24.8326	23.8666	23.7494	23.77	23.2719	24.3908	0		-0.200951	0.0136426	0		0		0
sp|P13073|COX41_HUMAN	COX4I1	COX4I1;COX4;COX4-1	29.3745	29.7404	29.687	29.648	30.006	29.7769	29.7116	29.6816	29.6809	29.3344	29.4137	29.4091	29.7856	29.726	29.7806	29.7782	29.6438	29.7757	29.7968	29.7854	29.7064	29.8437	29.8075	29.8948	0		0.00779752		-0.132424	0.015693	-0.31821	8.70129e-07	-0.010198
sp|P13196|HEM1_HUMAN	ALAS1	ALAS1;ALAS;ALAS3	24.8104	24.4615	24.2968	24.66	25.052	24.9881	24.2128	24.7391	23.7822	23.9057	23.6417	24.3415	24.3115	24.2126	25.0928	24.14	24.1855	23.6796	24.478	24.3903	23.7723	24.6663	24.192	23.643	-0.109146	0.38096	-0.355322	0.0118762	0		-0.469809	0.0406718	0
sp|P13473|LAMP2_HUMAN;sp|P13473-2|LAMP2_HUMAN;sp|P13473-3|LAMP2_HUMAN	LAMP2	LAMP2;CD107b	29.6492	29.8421	29.7736	29.823	29.6343	29.7787	29.6201	29.3802	29.8811	29.9848	30.2734	30.1333	29.9167	29.7929	29.9267	29.9949	29.5424	29.7667	29.5496	29.7109	30.0523	29.5109	29.5326	29.6338	0.27112	0.00393862	0		0.0872547	0.148363	0.17093	0.0849639	0
sp|P13489|RINI_HUMAN	RNH1	RNH1;RNASEH1P1;RAI;RNH	31.9839	32.2377	32.1494	32.3256	32.2425	31.9483	32.0877	31.9957	32.117	32.0673	32.0637	32.3578	32.0731	31.6687	31.7836	31.6621	31.4663	31.5329	31.3822	31.2251	31.489	31.917	31.9053	31.8055	-0.240933	0.0258248	-0.261137	0.0161063	0.116517	0.315919	0.307896	0.00323139	-0.359792	0.00277616
sp|P13497|BMP1_HUMAN;sp|P13497-4|BMP1_HUMAN;sp|P13497-5|BMP1_HUMAN;sp|P13497-2|BMP1_HUMAN;sp|P13497-6|BMP1_HUMAN	BMP1	BMP1;BMP-1;PCOLC	25.0076	25.0508	24.015	25.1485	24.6905	24.6435	24.8956	24.9789	25.307	24.8943	25.2337	24.7285	24.2738	25.1283	24.8909	24.7866	25.2176	24.5905	25.1451	24.9068	24.6934	24.8826	25.0098	24.6408	0		0		0		0		0
sp|P13498|CY24A_HUMAN	CYBA	CYBA;p22-PHOX	25.3989	25.6167	25.3353	25.4674	25.396	25.8998	25.5891	25.1941	25.2507	25.6424	25.9358	25.5921	25.3766	25.4943	25.4521	25.5737	26.5973	25.4679	26.286	26.2654	26.2954	26.1939	25.7166	26.2222	0		0.509621	2.95462e-07	0		0		0
sp|P13611-2|CSPG2_HUMAN;sp|P13611-5|CSPG2_HUMAN;sp|P13611|CSPG2_HUMAN;sp|P13611-4|CSPG2_HUMAN;sp|P13611-3|CSPG2_HUMAN	VCAN	VCAN;CSPG2;PG-M	25.0623	23.5192	25.1806	25.9814	26.64	24.9048	25.8371	24.5869	23.1418	24.5176	24.6933	24.2755	24.2008	25.0012	25.4017	25.6146	25.3322	27.1283	25.2154	25.5829	26.124	26.8058	25.7246	25.5935	-0.10637	0.734216	0.60441	0.068107	0		-0.620225	0.102541	0
sp|P13639|EF2_HUMAN	EEF2	EEF2;EEF-2;EF2	35.17	35.107	35.0644	35.0326	35.087	34.9938	34.9878	34.9713	35.0402	35.0379	35.0386	35.1192	34.9094	34.887	35.0459	34.8658	34.9808	35.1065	35.0445	35.139	34.9511	35.0063	34.9574	35.0108	-0.0840458	0.0670261	-0.0199206		0.0792855	0.0121977	0.125582	0.00242698	0.0833764	0.0532796
sp|P13667|PDIA4_HUMAN	PDIA4	PDIA4;ERP70;ERP72	33.3824	33.3151	33.4078	33.4057	33.5815	33.583	33.5792	33.5726	33.3494	33.3927	33.2639	33.5007	33.4752	33.5448	33.48	33.471	33.522	33.5007	33.6294	33.5537	33.6181	33.5923	33.5684	33.4249	-0.0636723	0.0703646	0		-0.157223	1.36881e-06	-0.113097	0.00718079	0
sp|P13674-2|P4HA1_HUMAN;sp|P13674-3|P4HA1_HUMAN	P4HA1	P4HA1;C-P4Halpha(I);P4HA	26.7816	26.9144	26.7227	26.1647	27.2799	27.773	27.5794	27.2733	27.1886	27.0313	26.3711	27.158	27.0815	27.42	27.7259	27.0845	26.5735	26.8773	26.8233	27.3046	27.4297	26.3187	27.1124	27.3497	0		-0.280363	0.0847672	-0.616341	0.00062758	-0.343251	0.0357931	-0.0601136	0.647957
sp|P13674|P4HA1_HUMAN	P4HA1	P4HA1;C-P4Halpha(I);P4HA	30.4553	29.8722	30.0768	30.2427	30.5524	30.862	30.6846	30.5983	30.1594	30.0465	30.0732	30.1122	30.318	30.65	30.5803	30.5031	30.0518	30.1424	30.1019	30.3096	30.4139	30.3778	30.4341	30.1848	-0.175271	0.106811	-0.307636	0.00144524	-0.50855	5.21749e-06	-0.455175	1.52316e-05	-0.187925	0.0836465
sp|P13686|PPA5_HUMAN	ACP5	ACP5;HPAP;TRAP	25.0304	25.2249	25.8457	25.5651	25.6785	25.4345	25.3216	22.9188	25.0856	25.4337	25.1498	25.1769	25.6856	22.2388	25.276	25.3958	25.2328	25.2295	25.1917	22.6629	25.5544	25.2591	25.4825	25.2182	0		0		0		0		0
sp|P13688-3|CEAM1_HUMAN;sp|P13688-4|CEAM1_HUMAN;sp|P13688-11|CEAM1_HUMAN;sp|P13688-9|CEAM1_HUMAN;sp|P13688-2|CEAM1_HUMAN;sp|P13688-6|CEAM1_HUMAN;sp|P13688-5|CEAM1_HUMAN;sp|P13688-8|CEAM1_HUMAN;sp|P13688-10|CEAM1_HUMAN;sp|P13688|CEAM1_HUMAN	CEACAM1	CEACAM1;BGP;BGP1;CD66a	25.3626	26.2865	25.5291	25.7842	24.8558	25.1198	24.8947	25.5364	25.2022	24.9118	24.8998	24.4006	25.5102	25.1851	26.053	25.3788	25.3954	25.1801	25.3413	25.6709	25.8574	25.5002	25.4655	25.4126	0.458702	0.0542367	0.415561	0.0705551	0.611377	0.00476821	-0.690969	0.00244424	-0.178875	0.415407
sp|P13693|TCTP_HUMAN;sp|P13693-2|TCTP_HUMAN	TPT1	TPT1;fortilin;TCTP	33.313	33.4584	33.5075	33.4004	33.1936	32.9511	33.2498	33.1345	33.5019	33.4584	33.2997	33.5467	33.4129	33.4886	33.4922	33.2838	33.8408	33.605	33.6836	33.5422	33.2484	33.549	33.2778	33.6029	0.332544	0.000832612	0.28815	0.000749026	0.294796	0.000751156	0.0552299	0.541476	0.236478	0.0132073
sp|P13716|HEM2_HUMAN;sp|P13716-2|HEM2_HUMAN	ALAD	ALAD;ALADH;PBGS	26.0674	25.9929	26.0451	26.0145	25.6426	25.6748	25.6671	25.2804	24.6537	25.0439	25.228	25.5777	25.6352	25.5687	25.5465	20.9095	26.1259	25.9446	25.9182	25.933	25.3969	25.2967	25.1168	25.0809	-0.325585	0.0469189	0		0		0		0
sp|P13726|TF_HUMAN	F3;TF	F3;TF;CNTN1;CD142;PRO1557;PRO2086	29.8035	29.7385	29.7187	29.6677	30.1236	29.9893	29.8028	29.8564	29.8409	29.7514	29.9762	29.8697	29.9581	29.9526	30.0946	30.3537	30.0104	29.8051	29.9274	29.8805	30.2916	30.7912	30.5085	30.4001	0.108502	0.17319	0.500028	6.21547e-06	-0.21728	0.0301159	-0.189842	0.0265402	-0.61379	1.16426e-09
sp|P13747|HLAE_HUMAN	HLA-E	HLA-E;	25.1925	25.1696	24.7413	25.509	25.0671	24.2821	24.6875	24.997	24.9819	25.1999	25.3588	25.137	24.5902	24.1836	24.1995	24.1821	24.8859	25.1613	24.8591	24.8572	24.3969	25.1179	25.2682	24.432	-0.463836	0.00850755	0		0.280709	0.0565634	0.736763	5.21094e-05	0.0858315	0.396662
sp|P13796|PLSL_HUMAN	LCP1	LCP1;TOX4;CP64;L-PLASTIN;LC64P;PLS2	25.7499	26.2715	21.9318	21.5537	25.8759	26.6103	22.3222	25.2233	26.1274	25.5861	25.969	22.4121	25.5164	25.4664	25.7331	25.6399	26.1571	25.7296	26.1596	26.6783	26.2497	26.0126	26.1888	26.2576	0		0.702003	0.187577	-1.06062	0.0972174	0		0
sp|P13797|PLST_HUMAN;sp|P13797-3|PLST_HUMAN;sp|P13797-2|PLST_HUMAN	PLS3	PLS3;T-plastin	34.0436	34.1695	34.3219	34.2505	34.1014	34.1809	34.0736	34.1216	34.2028	34.3172	34.234	34.268	34.3474	34.1403	34.1265	34.1302	34.098	34.1541	34.1143	34.1256	34.1836	34.0149	34.1065	34.0809	0.0784899	0.0842377	-0.0125467		0.0823636	0.0350765	0.0764901	0.147603	0.0167073
sp|P13798|ACPH_HUMAN	APEH	APEH;D3F15S2;D3S48E;DNF15S2	30.0711	30.0904	30.1977	30.1423	30.0157	29.9808	29.8896	30.011	30.0128	30.011	29.9058	29.8709	29.9901	30.0441	29.9595	30.0602	29.6459	29.4846	29.6364	29.7354	29.7665	29.8913	29.9132	29.6823	0.0426541	0.475873	-0.154607	0.00544256	0.153472	0.0321254	-0.0625063	0.268032	-0.190075	0.00185751
sp|P13804|ETFA_HUMAN;sp|P13804-2|ETFA_HUMAN	ETFA	ETFA;EMA;GA2;MADD	30.8205	30.6704	30.8334	30.8268	30.9451	31.1186	31.1112	30.9837	30.5318	30.6829	30.4408	30.6601	30.8192	30.8515	30.933	30.8537	30.8157	30.7058	30.7383	30.7316	30.7717	30.6748	30.6472	30.6479	-0.190011	0.0033912	-0.331242	7.46427e-06	-0.239077	2.99813e-05	-0.313153	2.44492e-07	0.0774699	0.195706
sp|P13807-2|GYS1_HUMAN;sp|P13807|GYS1_HUMAN	GYS1	GYS1;GSY;GYS	30.8054	30.5412	30.6772	30.8775	30.3079	30.4686	30.3157	30.2869	30.5592	30.4644	30.8591	30.5252	30.723	31.0798	30.7068	30.4765	30.6014	30.3839	30.3532	30.6158	30.3671	30.4261	30.452	30.5821	0.417591	0.00265267	0.0882838	0.207616	0.346439	0.00434094	-0.107183	0.287445	0.0178481
sp|P13861-2|KAP2_HUMAN;sp|P13861|KAP2_HUMAN	PRKAR2A	PRKAR2A;PRKAR2	28.8831	28.9254	28.7525	28.8683	28.7827	29.0283	28.9641	28.9873	28.9726	28.8726	28.8904	28.8851	29.0721	28.6393	29.1442	28.8646	28.8875	29.0723	28.9178	29.0683	28.925	28.9852	28.8541	28.8496	0		0		0		0		0
sp|P13928|ANXA8_HUMAN;sp|P13928-3|ANXA8_HUMAN	ANXA8	ANXA8;ANX8	32.5017	32.5738	32.3408	32.643	32.5087	32.449	32.6423	32.5718	32.4225	32.1981	32.3152	32.3118	32.4509	32.5707	32.641	32.4226	32.2253	32.2693	32.1319	32.088	32.2708	32.319	32.3087	32.3428	0		-0.194377	3.05807e-05	0		-0.17426	2.99397e-05	-0.0862913	0.0705171
sp|P13929-3|ENOB_HUMAN;sp|P13929-2|ENOB_HUMAN;sp|P13929|ENOB_HUMAN	ENO3	ENO3;	27.2842	25.2366	25.315	27.0394	25.7978	26.7923	25.6986	25.6836	26.9784	26.1563	26.0532	26.2355	26.7053	27.1736	27.6626	26.5	27.1763	26.8354	27.1871	26.4131	24.7321	26.4798	26.7576	26.8024	0.752603	0.0419112	0.0114912		0		-0.400215	0.235664	0.641608	0.0813255
sp|P13984|T2FB_HUMAN	GTF2F2	GTF2F2;BTF4;RAP30;TFIIF	28.0899	28.2423	28.2941	28.0836	28.0599	28.2017	28.1943	28.2933	28.3157	28.3697	28.3315	28.3486	28.0105	27.7159	27.9978	28.2198	28.5662	28.5175	28.2018	28.1688	28.1182	28.1132	28.1408	28.0461	-0.229217	0.0143976	-0.0777983	0.331938	-0.00212594		0.368775	0.00018341	0.277253	0.0254904
sp|P13987|CD59_HUMAN;sp|P13987-2|CD59_HUMAN	CD59;AL049629.2	CD59;AL049629.2;16.3A5;EJ16;EJ30;EL32;G344;MIC11;MIN1;MIN2;MIN3;MSK21;p18-20;	32.1931	32.454	32.1116	32.0986	32.0544	32.1027	32.6037	32.0656	32.4296	32.1549	32.0525	32.1605	32.3303	31.9709	32.1102	32.1841	31.9309	32.0565	31.8889	32.2013	31.9475	32.147	32.1191	32.1758	0		-0.0810638	0.0604421	0		0		0
sp|P13995|MTDC_HUMAN;sp|P13995-2|MTDC_HUMAN	MTHFD2	MTHFD2;	27.1379	27.1542	27.3745	27.4272	27.9271	27.1735	27.3464	27.3857	27.1082	26.8185	27.3842	26.9218	27.2883	27.4907	27.2371	27.4059	27.4054	27.7022	27.4872	27.4587	27.6187	28.1464	27.6561	27.8862	-0.0704296	0.580026	0.35948	0.0128383	-0.121972	0.297565	-0.311105	0.0394482	-0.288965	0.0372875
sp|P14174|MIF_HUMAN	MIF	MIF;S100A9;GIF;GLIF	32.0131	31.3889	32.0037	32.0615	31.9591	31.7017	31.8475	32.0586	30.3045	31.4852	30.1916	31.1447	31.9658	31.7921	31.8509	30.4853	31.8032	31.7228	31.7164	31.8824	31.3557	31.3107	31.7912	31.7689	-0.176109	0.345186	0		0		-0.62151	0.0125257	0
sp|P14209|CD99_HUMAN;sp|P14209-3|CD99_HUMAN;sp|P14209-2|CD99_HUMAN	CD99	CD99;MIC2	30.1178	29.7704	29.7481	29.7718	29.9158	29.516	29.5922	29.5026	29.7733	29.8747	29.8042	29.825	29.5906	30.1626	29.8425	30.076	29.8592	29.7396	30.0105	29.7552	29.6114	29.8049	29.8707	29.9375	0		0		0		0		0
sp|P14314-2|GLU2B_HUMAN;sp|P14314|GLU2B_HUMAN	PRKCSH	PRKCSH;G19P1;GIIB;PCLD;PLD1;VASAP-60	32.237	32.1615	32.272	32.1623	32.1937	32.1892	32.1949	32.1625	32.3227	32.2345	32.1431	32.2949	32.1032	32.1953	32.1759	32.1962	32.1536	32.2145	32.0961	32.1266	32.0932	32.1084	32.2213	32.1607	0		-0.0300139	0.0926356	0.00926488		0.0502782	0.0518237	0
sp|P14317|HCLS1_HUMAN	HCLS1	HCLS1;CTTNL;HS1	28.8812	28.7738	29.0875	28.7948	29.0033	29.264	29.3201	28.7713	29.0985	28.9435	28.6297	28.6154	28.8742	29.0436	29.0324	29.1212	29.267	29.0026	28.9822	29.5291	28.9399	29.0367	29.0123	29.2323	-0.0285794	0.695718	0.012566		-0.127894	0.205233	-0.188185	0.138059	0.108068	0.328677
sp|P14324-2|FPPS_HUMAN;sp|P14324|FPPS_HUMAN	FDPS	FDPS;	32.2742	32.1219	32.4037	32.2819	32.6627	32.4086	32.4617	32.3339	32.427	32.0544	32.1522	32.3369	32.2214	32.7856	32.7662	32.6469	32.5096	32.6577	32.4475	32.5327	32.6858	32.7526	32.5495	32.6486	0.143809	0.205459	0.177993	0.0782945	-0.185794	0.1004	-0.364026	0.0016989	-0.120518	0.258835
sp|P14384|CBPM_HUMAN	CPM	CPM;	22.7258	23.1036	25.1524	24.7199	22.6662	23.8384	24.2915	24.3326	24.1052	23.3814	24.2638	25.0188	22.6499	23.7911	24.111	24.473	21.2255	22.8109	21.492	22.3039	23.8641	21.078	24.0712	23.1713	0		-0.869194	0.123888	0		0.0336417	0.523429	-0.654861	0.161339
sp|P14406|CX7A2_HUMAN	COX7A2	COX7A2;COX7AL;COXVIIa-L	23.7067	23.8337	23.8124	23.0915	23.6344	23.4903	23.6648	23.1221	22.6021	24.8564	23.9213	23.1141	24.0419	24.0643	23.6725	22.8938	22.2816	22.1441	21.9805	23.8106	23.5563	23.6885	23.7896	23.6878	0		0		0		0		-0.855406	0.000769037
sp|P14550|AK1A1_HUMAN	AKR1A1	AKR1A1;ALR;DD3	30.1721	30.0684	30.0462	30.1833	30.0918	30.0627	30.0131	30.0528	30.0497	30.0422	29.9806	29.9417	30.0571	29.9792	29.8643	30.066	29.8577	30.0609	30.1422	29.9571	29.8793	29.8944	30.0613	29.9067	-0.0580224	0.214172	-0.0973535	0.0348308	0.0536897	0.393963	0		0.0513491	0.21562
sp|P14618-2|KPYM_HUMAN	PKM	PKM;OIP3;PK3;PKM2;THBP1	28.0564	28.3292	28.7163	28.74	28.6081	28.594	28.7904	28.308	28.739	28.639	28.4503	28.5326	28.5531	28.3179	28.2425	28.0397	28.4542	28.9516	28.4203	28.5118	28.3385	27.9176	28.1294	28.6172	0		0		0		0		0
sp|P14618|KPYM_HUMAN;sp|P14618-3|KPYM_HUMAN	PKM	PKM;OIP3;PK3;PKM2;THBP1	36.7739	36.8494	36.9233	37.0437	36.9655	36.8437	36.8093	36.7925	36.8538	36.8852	36.7445	36.9392	37.0595	36.9806	37.0256	36.8418	36.8012	36.9061	36.8881	36.8259	36.7986	36.7874	36.8616	36.8095	0.126565	0.0305264	-0.026657	0.825586	0.042212	0.206829	-0.0999384	0.0701022	0.026036
sp|P14625|ENPL_HUMAN	HSP90B1	HSP90B1;GP96;GRP94;TRA1	34.502	34.3877	34.3614	34.4197	34.5928	34.6596	34.6575	34.6884	34.5329	34.5282	34.4004	34.5037	34.472	34.5774	34.612	34.6276	34.5339	34.534	34.5949	34.4776	34.6748	34.6214	34.6822	34.5913	-0.0756116	0.0169405	0		-0.217304	4.75488e-13	-0.0849023	0.0174209	-0.102737	0.000437423
sp|P14649|MYL6B_HUMAN	MYL6B	MYL6B;MLC1SA	25.7401	25.4943	25.3376	25.2925	25.5444	25.4377	25.0641	25.4363	24.6094	25.2653	25.4995	24.8012	25.4727	25.5458	24.9167	25.5976	25.5773	25.5684	25.7763	25.4773	25.1174	24.7499	25.4671	25.4564	0		-0.0739109	0.253438	0.0482285	0.698978	-0.278083	0.058362	0.282058	0.0549269
sp|P14678-2|RSMB_HUMAN;sp|P14678|RSMB_HUMAN;sp|P14678-3|RSMB_HUMAN;sp|P63162|RSMN_HUMAN;sp|P63162-2|RSMN_HUMAN	SNRPB;SNRPN	SNRPB;SNRPN;COD;Sm-B/B';SmB/SmB';snRNP-B;SNRPB1;HCERN3;PWCR;RT-LI;SM-D;SMN;SNRNP-N;SNURF-SNRPN	28.1656	28.7085	28.2302	28.6847	28.5083	28.3485	28.6116	28.4983	28.4925	28.0841	28.3664	28.38	28.7005	28.5759	28.587	28.3817	28.6417	28.5625	28.5476	28.3251	28.3428	28.5719	28.5084	28.5816	0		0		0		-0.046598	0.0533809	0
sp|P14735|IDE_HUMAN;sp|P14735-2|IDE_HUMAN	IDE	IDE;	30.0654	30.2214	30.1387	30.0891	29.9427	29.946	30.0183	30.1195	29.9498	29.9323	29.8531	29.7693	29.7887	29.7754	29.9781	29.925	30.0814	29.9557	29.9327	30.0557	30.0189	30.016	29.9259	29.8881	-0.121834	0.000704392	0		0.111296	0.00247161	0		0
sp|P14780|MMP9_HUMAN	MMP9	MMP9;CLG4B	25.1743	24.8911	25.3086	25.4013	24.6989	25.0305	24.2027	25.3687	25.9369	26.3636	26.7172	25.7561	26.2474	26.1912	25.4577	25.3865	26.2965	26.2201	26.9545	26.5242	26.9408	26.5982	26.6541	26.8579	1.1344	0.000505279	1.8727	2.64433e-07	0.366779	0.160569	0.467078	0.0926915	-0.379386	0.1827
sp|P14854|CX6B1_HUMAN	COX6B1	COX6B1;COX6B;COXG	25.2851	25.686	25.5747	25.4072	25.4823	25.5653	25.6773	25.7713	25.2698	25.5171	25.3613	25.3958	25.666	25.2208	25.1428	25.4313	26.0137	25.6525	25.3434	25.5073	25.3539	25.4291	25.9713	25.5577	-0.124139	0.0265416	0.00260745		0		0		0
sp|P14859-4|PO2F1_HUMAN;sp|P14859-5|PO2F1_HUMAN;sp|P14859-3|PO2F1_HUMAN;sp|P14859|PO2F1_HUMAN;sp|P14859-2|PO2F1_HUMAN;sp|P14859-6|PO2F1_HUMAN	POU2F1	POU2F1;OCT1;OTF1	24.2091	24.4196	24.4084	24.7221	24.4328	24.5288	24.2437	24.425	24.2222	24.1573	23.9449	23.955	24.7843	24.4691	23.9317	24.3998	24.3024	24.376	24.7279	24.4841	24.5935	23.1587	24.4351	24.5583	0		0		0		-0.143445	0.0966805	0
sp|P14866|HNRPL_HUMAN;sp|P14866-2|HNRPL_HUMAN	HNRNPL	HNRNPL;HNRPL	32.4778	32.6727	32.6147	32.5438	32.8871	32.621	32.5073	32.6667	32.5272	32.4443	32.465	32.477	32.3733	32.5484	32.5792	32.642	32.34	32.4604	32.65	32.3773	32.6122	32.4708	32.4015	32.5108	-0.137615	0.10471	-0.152521	0.0371209	-0.0712587	0.287088	-0.0659562	0.410685	-0.0320023	0.685485
sp|P14868|SYDC_HUMAN;sp|P14868-2|SYDC_HUMAN	DARS1	DARS1;DARS	31.5297	31.6595	31.3446	31.4752	31.4857	31.5626	31.5892	31.6307	31.6635	31.5209	31.7264	31.5078	31.5662	31.6318	31.6637	31.6612	31.6829	31.537	31.6039	31.5852	31.6462	31.6624	31.6464	31.7142	0.0293902	0.386924	0.0581497	0.116373	-0.0785957	0.182202	0		-0.0387225	0.234765
sp|P14923|PLAK_HUMAN	JUP	JUP;CTNNG;DP3;DPIII;PDGB;PKGB	33.4868	33.6779	33.9373	33.7754	33.0761	33.1471	33.4228	33.3383	33.6602	33.85	33.693	33.954	33.9136	33.7573	33.6647	33.7093	34.1324	33.8775	33.7998	33.6647	33.9673	33.9266	33.7188	33.7946	0.51343	3.48338e-07	0.518404	2.10596e-12	0.40401	1.51558e-06	0.0496057	0.472658	0
sp|P14927|QCR7_HUMAN;sp|P14927-2|QCR7_HUMAN	UQCRB	UQCRB;QCR7;QP-C;UQBP;UQCR6	28.0905	28.2573	27.697	27.6688	27.9389	27.9591	27.9108	28.2139	28.1059	28.091	28.084	28.0309	27.9593	27.7377	28.2564	28.0298	28.0472	28.3266	28.2942	28.4333	28.3139	28.0839	28.2132	28.0787	0		0.119601	0.00433252	0		0		0
sp|P15018|LIF_HUMAN	LIF	LIF;CDF;DIA;HILDA	23.6361	23.098	23.5115	24.2356	22.9321	24.3159	23.3783	22.9417	22.1431	23.1894	22.5392	22.0144	22.564	22.8286	22.469	22.843	22.1691	22.8542	22.7579	22.9874	22.8202	24.5078	23.0862	24.4584	-0.838387	0.00823552	0		0.00449632		-0.0822169	0.532512	-0.5769	0.0107971
sp|P15056|BRAF_HUMAN	BRAF	BRAF;BRAF1	25.3336	24.2537	24.7835	25.0452	24.7299	25.278	24.3495	24.4594	24.5036	24.3243	24.4636	24.1172	24.2123	24.7848	24.4562	24.6348	24.636	24.5583	25.0944	24.5844	24.2811	24.4974	24.5493	24.8555	0		0		0		0		0
sp|P15085|CBPA1_HUMAN	CPA1	CPA1;CPA	29.2368	28.4956	30.2219	29.777	29.1844	28.8169	27.8322	28.7308	29.4347	28.8724	29.4043	29.3963	29.8462	29.1393	29.48	29.3843	28.773	28.7066	29.5368	29.1866	22.9703	25.4146	21.6909	24.1005	0.87167	0.132466	-4.76134	3.54452e-15	0.811766	0.148386	0		5.82215	1.4742e-18
sp|P15104|GLNA_HUMAN	GLUL	GLUL;GLNS	28.9545	29.7031	28.6577	29.7069	27.7096	26.9837	27.8945	27.1796	31.0873	31.1793	31.0291	30.9876	29.5811	30.2309	30.0524	29.725	31.5704	31.262	31.5121	31.5789	30.4537	29.9976	30.2107	30.1784	2.64399	4.20771e-21	2.57466	2.40662e-26	1.64911	6.24809e-12	1.41117	5.97705e-08	1.15179	2.13252e-05
sp|P15121|ALDR_HUMAN	AKR1B1	AKR1B1;ALDR1;AR	31.2536	31.3422	31.1499	31.4596	31.3124	31.0828	31.0834	31.025	31.3902	31.3877	31.565	31.2939	31.0774	31.0577	31.0946	30.9356	31.1742	31.2514	31.2834	31.2748	31.0103	31.0963	31.0418	31.2292	-0.0373064	0.326162	0		0.156247	0.00513845	0.316614	0.00052453	0.108461	0.0440547
sp|P15144|AMPN_HUMAN	ANPEP	ANPEP;CD13;gp150;LAP1;p150;PEPN	25.0656	25.2111	24.2493	25.1673	24.9047	25.5818	22.1821	25.1079	24.8222	25.0379	22.614	23.4575	24.6981	24.467	22.7074	21.5203	24.839	24.8022	23.3237	22.1464	25.3424	24.572	22.8225	25.0375	0		0		0		0		0
sp|P15151-3|PVR_HUMAN;sp|P15151-2|PVR_HUMAN;sp|P15151|PVR_HUMAN;sp|P15151-4|PVR_HUMAN	PVR	PVR;CD155;HVED;Necl-5;NECL5;PVS;Tage4	28.5148	28.6684	28.5552	28.4388	28.2266	28.2816	28.33	28.0643	28.492	28.8119	28.4295	28.7323	28.5245	28.0237	28.5771	28.3254	28.6324	28.7575	28.8776	28.8779	28.7357	28.5828	28.3566	28.6873	0.134394	0.255327	0.343205	0.00481071	0.296597	0.0107806	0.28346	0.0193164	0.176019	0.159579
sp|P15153|RAC2_HUMAN	RAC2	RAC2;EN-7	28.741	28.6169	28.7258	28.61	29.2559	29.1523	26.1782	29.2377	28.9594	28.6538	29.471	28.6253	28.9056	29.2803	29.5853	29.055	28.889	28.8479	29.7285	28.7701	29.1272	29.3268	30.1894	29.5801	0		0		0		0		0
sp|P15170-3|ERF3A_HUMAN;sp|P15170-2|ERF3A_HUMAN;sp|P15170|ERF3A_HUMAN	GSPT1	GSPT1;eRF3a;ETF3A;GST1	31.3572	31.4549	31.4077	31.4178	31.3946	31.3146	31.421	31.2663	31.4538	31.31	31.2723	31.2088	31.1658	31.3645	31.3657	31.3304	31.2026	31.242	31.2231	31.3254	31.167	31.0549	31.0511	31.1923	-0.0169044		-0.178441	1.21186e-05	0.0636979	0.0528084	0		0.0995462	0.0127554
sp|P15260|INGR1_HUMAN	IFNGR1	IFNGR1;CD119;IFNGR	24.6199	25.263	24.7933	25.414	25.2022	25.019	25.2382	25.1007	25.1979	25.177	25.1783	25.2716	25.1776	25.1961	25.3882	24.5096	25.59	25.077	25.2171	25.3151	25.1563	25.2118	25.1286	25.3329	0		0		0		0		0
sp|P15289-2|ARSA_HUMAN;sp|P15289|ARSA_HUMAN	ARSA	ARSA;	29.224	28.9756	29.1806	29.207	29.0684	29.2525	29.1168	29.4336	29.1298	29.3372	29.2799	28.8875	29.275	29.4134	29.4097	29.4236	29.2072	28.9278	28.9281	29.0958	29.0783	29.0762	29.0676	28.9352	0.166127	0.0918583	-0.150103	0.0931817	-0.0444874	0.477914	-0.179752	0.0267162	0
sp|P15291-2|B4GT1_HUMAN;sp|P15291|B4GT1_HUMAN	B4GALT1	B4GALT1;beta4Gal-T1;GGTB2	26.5363	26.0844	26.6318	26.2254	26.578	26.1432	26.1751	25.8506	26.3682	26.521	26.7942	26.4085	26.0574	26.2757	26.1782	26.5055	26.0872	26.5176	26.3975	26.7273	26.4435	26.5287	25.8938	26.3534	0		0		0		0		0
sp|P15309-3|PPAP_HUMAN;sp|P15309|PPAP_HUMAN;sp|P15309-2|PPAP_HUMAN	ACP3	ACP3;ACP-3;ACPP;PAP;TM-PAP	23.9923	23.6535	24.0245	24.0356	22.331	23.4008	24.165	22.8406	24.8452	25.1399	24.3328	24.7106	24.2017	23.176	23.795	24.1862	23.4347	24.2683	23.4053	23.3127	23.6499	23.3625	22.7321	23.369	0.482802	0.0454068	0		0.43557	0.0205458	0.92759	0.0036403	0.124625	0.205775
sp|P15311|EZRI_HUMAN	EZR	EZR;VIL2	33.6946	33.8629	33.9163	33.8881	33.7753	33.461	33.6587	33.5162	33.9731	33.9553	33.9426	34.1366	33.8707	34.0488	33.9904	33.949	33.9753	34.0113	33.9112	33.9618	34.1028	34.0525	33.9726	33.9401	0.404897	9.39026e-09	0.395137	6.97929e-06	0.236779	0.000100774	0.0679225	0.282719	-0.0684748	0.262883
sp|P15374|UCHL3_HUMAN	UCHL3	UCHL3;	31.2732	31.0909	31.1811	31.2866	31.3488	31.3622	31.3523	31.3205	31.1464	31.1032	31.2717	31.0251	31.1969	31.2414	31.234	31.3997	30.9262	31.0139	31.0753	31.0354	31.1184	31.1984	30.8957	30.9427	-0.0564052	0.272132	-0.267131	0.000216876	-0.101849	0.0518108	-0.135911	0.0453585	-0.00661408
sp|P15407|FOSL1_HUMAN	FOSL1	FOSL1;fra-1	25.279	25.5075	25.7761	25.2301	25.1507	26.3788	26.1701	25.9124	25.4827	25.0692	25.118	25.4439	26.3319	25.5929	25.7556	26.2758	26.1333	26.2259	25.7674	25.3269	26.4895	26.0928	26.2798	26.6779	0		0.319794	0.0589657	-0.374772	0.0375726	-0.596761	0.00388496	-0.329189	0.0517717
sp|P15408-3|FOSL2_HUMAN;sp|P15408-2|FOSL2_HUMAN;sp|P15408|FOSL2_HUMAN	FOSL2	FOSL2;FLJ23306;FRA2	24.8616	25.0358	25.1025	24.8653	25.303	25.1387	25.2246	25.3187	22.0026	25.0797	25.312	24.4195	25.0936	25.0837	24.9311	25.0743	21.1376	23.617	24.3311	22.3938	22.6142	22.9775	22.4543	22.1915	0		-1.86701	1.23578e-08	0		-0.274427	0.109504	0
sp|P15514|AREG_HUMAN	AREG	AREG;AREGB;SDGF	22.5731	23.619	24.1071	23.5387	24.7344	25.2364	24.9614	24.6278	23.7038	22.505	23.2823	23.3269	22.4225	23.0719	23.964	23.9221	23.7987	21.9149	23.5717	23.9052	23.7168	22.2348	22.1048	23.462	-1.39701	0.00255882	-1.46684	0.00354364	-0.994412	0.00714129	-0.169024	0.597951	0.199316	0.357039
sp|P15529-16|MCP_HUMAN;sp|P15529-7|MCP_HUMAN;sp|P15529-4|MCP_HUMAN;sp|P15529-6|MCP_HUMAN;sp|P15529-3|MCP_HUMAN;sp|P15529-5|MCP_HUMAN;sp|P15529-2|MCP_HUMAN	CD46	CD46;MCP;MGC26544;MIC10;TLX;TRA2.10	24.6533	25.0425	24.6864	25.4255	25.6802	25.0707	24.9605	24.4577	25.0582	24.6041	25.3823	24.8903	25.2236	24.6793	24.7276	24.8519	24.2625	24.536	23.9693	24.1398	24.5204	25.4656	25.6721	25.6331	0		0		0		0		-0.564613	0.000277713
sp|P15531|NDKA_HUMAN;sp|P15531-2|NDKA_HUMAN	NME1	NME1;RMRP;NDPKA;NM23;NM23-H1	31.0392	30.5989	31.067	30.8356	30.5417	30.7056	30.4422	30.8972	30.0813	30.0633	30.2138	29.9206	30.4846	30.5979	30.177	30.5025	30.4463	30.4575	30.6546	30.6526	30.4218	30.5917	30.4604	30.2065	-0.227302	0.0996632	-0.209511	0.0736113	0.242671	0.0482513	-0.413714	0.00114086	0.141492	0.271512
sp|P15559|NQO1_HUMAN;sp|P15559-2|NQO1_HUMAN;sp|P15559-3|NQO1_HUMAN	NQO1	NQO1;DHQU;DIA4;DTD;NMOR1;QR1	31.0559	31.277	30.9897	22.7202	31.0598	31.1399	31.2946	23.9978	31.2728	31.0927	30.7953	21.6773	31.0089	31.011	31.168	21.3593	30.8658	30.8871	30.9947	21.4302	31.0648	30.9203	31.0858	24.0654	0		0		0		0		0
sp|P15586|GNS_HUMAN;sp|P15586-2|GNS_HUMAN	GNS	GNS;	29.1029	29.0277	29.1516	29.0545	29.1286	29.1063	29.0305	29.1253	28.9027	28.9283	29.0096	28.9133	29.2087	29.0367	28.9349	29.1194	28.6715	28.9017	28.9571	28.7876	28.8086	28.8224	28.7394	28.823	0		-0.233398	1.72265e-13	0		-0.118653	0.00166916	0
sp|P15735-2|PHKG2_HUMAN;sp|P15735|PHKG2_HUMAN	PHKG2	PHKG2;	24.7183	24.9461	25.069	24.6124	24.2069	24.4491	24.2759	24.055	24.5714	23.9779	24.2849	24.3266	23.8723	23.9713	24.2078	24.3615	23.3397	24.3455	24.3848	21.5795	24.2787	24.3032	23.8101	24.2922	0		-0.065757	0.901751	0.454405	0.0457722	0		-0.579403	0.0287822
sp|P15880|RS2_HUMAN	RPS2	RPS2;LLREP3;S2	32.0169	31.9665	32.0063	32.0526	32.1042	31.8974	32.0821	31.7457	31.9963	31.9012	32.0628	32.0984	31.8973	31.8012	31.942	31.8796	31.803	31.966	31.7271	31.9603	31.7922	32.0776	31.7895	31.8733	0		0		0		0		0
sp|P15924|DESP_HUMAN;sp|P15924-3|DESP_HUMAN;sp|P15924-2|DESP_HUMAN	DSP	DSP;DPI;DPII;KPPS2;PPKS2	36.1231	36.2915	36.5518	36.4544	35.8054	36.1131	36.2349	36.1428	36.0573	36.21	36.0408	36.2425	36.1462	35.9479	35.9178	35.9055	36.2321	36.0618	35.9055	35.9238	35.9539	35.6937	35.6672	35.6491	-0.0879604	0.454967	-0.306011	0.021373	0.305428	0.00431814	0.163381	0.136207	0.317494	0.0057704
sp|P15927|RFA2_HUMAN;sp|P15927-2|RFA2_HUMAN;sp|P15927-3|RFA2_HUMAN	RPA2	RPA2;POLR1B;	27.9932	27.3768	27.2192	27.3294	27.4931	27.1642	27.239	27.428	27.6915	27.227	26.8537	27.051	26.9466	27.0425	27.6362	27.4921	27.6072	27.3087	27.5238	26.9277	25.923	27.5356	27.1829	27.4265	0		0		0		0		0
sp|P15941-7|MUC1_HUMAN;sp|P15941-17|MUC1_HUMAN;sp|P15941-11|MUC1_HUMAN;sp|P15941-8|MUC1_HUMAN;sp|P15941-4|MUC1_HUMAN;sp|P15941-3|MUC1_HUMAN;sp|P15941|MUC1_HUMAN;sp|P15941-2|MUC1_HUMAN;sp|P15941-15|MUC1_HUMAN;sp|P15941-6|MUC1_HUMAN;sp|P15941-12|MUC1_HUMAN;sp|P15941-16|MUC1_HUMAN;sp|P15941-9|MUC1_HUMAN;sp|P15941-13|MUC1_HUMAN;sp|P15941-10|MUC1_HUMAN	MUC1	MUC1;ADMCKD;ADMCKD1;CD227;MCD;MCKD;MCKD1;PEM;PUM	25.2375	26.12	25.38	26.2399	24.5106	24.6383	23.9052	24.7379	27.0639	27.2704	27.1379	27.087	27.113	25.3245	27.2048	26.2563	27.5827	27.8782	27.4935	27.0979	27.1254	27.4018	27.5117	27.2143	2.14533	3.6462e-09	2.65774	3.31688e-20	1.12779	0.000170447	0.825576	0.0139119	0.0228861
sp|P15954|COX7C_HUMAN	COX7C	COX7C;	26.0444	26.2878	26.0546	26.0437	25.2363	25.5273	25.6184	25.8259	23.1865	22.8165	22.7748	22.8148	26.1918	25.6573	25.7995	25.6029	22.0109	23.8424	24.107	22.9018	22.7669	22.4749	22.3325	22.7931	0.241201	0.391856	-2.85434	5.60721e-15	0.519555	0.0796624	-3.0531	5.19852e-08	0.76377	0.0152574
sp|P16035|TIMP2_HUMAN	TIMP2	TIMP2;CSC-21K	22.5663	23.1118	22.6635	23.0905	22.0851	22.4133	21.7458	24.1893	23.2276	23.0577	23.3659	23.9872	22.7431	23.4383	22.9781	21.679	22.4395	22.8505	22.7037	22.017	23.0776	23.6325	22.8183	24.0715	0		0.325523	0.0909767	0		0.501175	0.0873294	-0.550711	0.065498
sp|P16070|CD44_HUMAN;sp|P16070-5|CD44_HUMAN;sp|P16070-3|CD44_HUMAN;sp|P16070-4|CD44_HUMAN;sp|P16070-17|CD44_HUMAN;sp|P16070-7|CD44_HUMAN;sp|P16070-6|CD44_HUMAN;sp|P16070-10|CD44_HUMAN;sp|P16070-16|CD44_HUMAN;sp|P16070-8|CD44_HUMAN;sp|P16070-11|CD44_HUMAN;sp|P16070-13|CD44_HUMAN;sp|P16070-14|CD44_HUMAN;sp|P16070-12|CD44_HUMAN;sp|P16070-18|CD44_HUMAN;sp|P16070-9|CD44_HUMAN	CD44	CD44;CD44R;CSPG8;HCELL;IN;MC56;MDU2;MDU3;MIC4;Pgp1	31.9909	31.8474	31.5413	31.6946	31.9073	32.0561	32.0395	31.8877	31.4693	31.386	31.2494	31.3337	31.494	31.5675	31.8193	31.6255	31.678	31.5246	31.5505	31.6729	31.3446	31.5026	31.6843	31.6698	-0.386019	7.83947e-05	-0.397121	0.00124772	-0.205866	0.0117584	-0.309448	0.000791797	0.0646221	0.395382
sp|P16083|NQO2_HUMAN	NQO2	NQO2;DHQV;DIA6;NMOR2;QR2	26.2807	26.4575	26.6075	26.5608	26.4847	26.443	26.4885	26.188	26.4531	26.5902	26.2184	26.6256	26.3597	22.863	26.0677	25.8949	26.1717	25.8996	26.2022	26.4096	26.1003	23.7983	26.266	26.1713	0		0		0		0		0
sp|P16144-2|ITB4_HUMAN;sp|P16144-4|ITB4_HUMAN;sp|P16144-3|ITB4_HUMAN;sp|P16144|ITB4_HUMAN	ITGB4	ITGB4;CD104	32.7373	32.7591	32.669	32.6178	33.0332	33.3906	33.0897	33.1427	32.4823	32.2617	32.3715	32.5674	32.8042	32.7708	32.7881	32.704	32.6555	32.4461	32.6677	32.643	32.676	32.7603	32.8026	32.7136	-0.443705	3.88587e-08	-0.409046	3.70193e-09	-0.46335	6.95675e-11	-0.40363	5.61457e-08	-0.121254	0.115357
sp|P16152|CBR1_HUMAN;sp|P16152-2|CBR1_HUMAN	CBR1	CBR1;CBR;SDR21C1	31.764	31.5996	31.6423	31.5529	31.5794	31.6892	31.5931	31.771	31.4489	31.3477	31.375	31.4707	31.5566	31.6732	31.6594	31.5625	31.3776	31.3993	31.3488	31.355	31.2155	31.2331	31.3236	31.23	-0.0238986		-0.353727	2.7157e-16	0		-0.209093	3.95211e-09	0.110976	0.00363021
sp|P16219|ACADS_HUMAN	ACADS	ACADS;ACAD3;SCAD	25.0243	24.0148	24.1624	24.8676	24.1655	24.0055	24.3578	24.3565	23.9201	23.6423	23.8438	23.6942	23.8243	24.2714	23.8841	23.9678	23.9212	24.4395	24.2398	23.9154	23.9661	24.4479	24.3335	24.0199	-0.236684	0.218299	-0.0161319		0.262116	0.0539085	-0.219374	0.219559	-0.0213954
sp|P16220-3|CREB1_HUMAN;sp|P16220|CREB1_HUMAN;sp|P16220-2|CREB1_HUMAN	CREB1	CREB1;	24.5008	24.0708	24.4725	24.674	24.3566	24.4985	24.386	24.4956	24.909	24.2301	24.7025	24.7816	24.1469	24.2419	24.4436	24.2653	24.6054	25.2467	25.1638	24.5669	24.8459	25.0765	24.1961	24.5812	0		0.187743	0.00312561	0		0		0
sp|P16278|BGAL_HUMAN;sp|P16278-3|BGAL_HUMAN;sp|P16278-2|BGAL_HUMAN	GLB1	GLB1;EBP;ELNR1	29.4661	29.5771	29.6744	29.4687	29.3835	29.5111	29.655	29.472	29.3777	29.3786	29.3869	29.4627	29.8448	29.6666	29.5769	29.8106	28.8423	28.8851	28.7067	28.969	29.0001	28.896	28.9146	28.7315	0.200094	0.00319273	-0.604761	0	0.0220179		-0.279626	4.09633e-05	0
sp|P16298-3|PP2BB_HUMAN;sp|P16298|PP2BB_HUMAN;sp|P16298-4|PP2BB_HUMAN;sp|P16298-2|PP2BB_HUMAN	PPP3CB	PPP3CB;CALNA2;CALNB;CNA2;PP2Bbeta	24.5449	25.5935	25.3981	25.8022	25.7423	26.4856	25.3377	25.3612	25.4822	25.2681	25.4864	24.5489	25.8483	24.6259	25.8777	25.6985	25.1213	25.0143	24.9642	22.5782	25.4919	25.2437	25.1669	25.699	0		0		0		0		-0.260577	0.00986906
sp|P16333|NCK1_HUMAN;sp|P16333-2|NCK1_HUMAN	NCK1	NCK1;NCK;NCKalpha	28.7179	28.7511	28.3152	28.9042	28.4655	28.3909	28.4298	28.3243	28.7785	28.7217	28.844	28.7567	28.3685	28.3161	28.4671	28.1663	28.675	28.8866	28.7468	28.787	28.18	28.119	28.3825	28.2468	-0.0402118	0.427793	-0.138251	0.0814033	0.24675	0.0145986	0.420494	0.0011483	0.536131	1.59557e-06
sp|P16401|H15_HUMAN	H1-5	H1-5;H1b;H1F5;H1s-3;HIST1H1B	28.4431	28.7235	28.4161	28.2088	28.3142	28.771	28.4221	28.632	27.8078	27.6377	27.7926	27.7615	28.019	27.8057	27.7512	27.6222	27.9465	27.7852	28.138	28.1207	27.7405	27.5481	27.7511	27.926	-0.733104	2.2036e-10	-0.634049	3.06103e-09	0		-0.0815798	0.374872	0.201666	0.0228748
sp|P16403|H12_HUMAN	H1-2	H1-2;H1.2;H1c;H1F2;H1s-1;HIST1H1C	30.3197	30.4208	29.952	30.3931	30.1533	30.5465	30.3722	30.459	29.9231	29.9946	30.0864	30.2557	30.1699	30.0806	30.1869	30.0405	30.7173	30.3307	30.5562	30.3323	30.2635	30.1736	30.3929	30.066	-0.185901	0.0121579	0		0		-0.0156737		0.141769	0.0605242
sp|P16422|EPCAM_HUMAN	EPCAM	EPCAM;17-1A;323/A3;CD326;CO-17A;EGP-2;EGP34;EGP40;Ep-CAM;ESA;GA733-2;HEA125;KS1/4;KSA;Ly74;M4S1;MH99;MIC18;MK-1;MOC31;TACST-1;TACSTD1;TROP1	25.2902	25.1603	24.5803	24.6656	25.062	24.4727	24.9626	24.4479	25.575	24.8669	25.4979	23.668	25.6751	25.3066	25.5353	25.3068	25.6713	25.7614	25.5128	25.6155	24.7928	26.4986	25.9776	26.4557	0		0.555439	0.00142532	0		0		0
sp|P16435|NCPR_HUMAN	POR	POR;CYPOR;FLJ26468	30.6953	30.7422	30.906	30.6973	30.5322	30.5415	30.4657	30.3666	30.8855	30.7036	30.8215	30.8628	30.6631	30.4706	30.5776	30.6093	30.6983	30.8222	30.6116	30.8284	30.294	30.4882	30.386	30.404	0.122245	0.0775883	-0.0745022	0.210255	0.290678	8.9355e-06	0.260422	4.56422e-05	0.366833	2.32567e-05
sp|P16455|MGMT_HUMAN	MGMT	MGMT;	26.7781	26.8923	26.3808	26.4815	26.9663	27.2117	27.5252	27.4931	26.6564	26.7032	26.4066	26.8555	26.9345	26.5583	26.7812	26.9758	27.026	26.9248	27.074	26.4934	27.1055	27.1763	27.299	27.1674	-0.567916	0.00705124	-0.120632	0.390004	-0.683607	0.000939733	-0.199319	0.191634	-0.315171	0.0478882
sp|P16591|FER_HUMAN;sp|P16591-2|FER_HUMAN	FER	FER;PPP1R74;TYK3	26.2156	25.8732	26.0548	25.5058	25.5226	25.678	25.7831	26.8073	25.3085	25.9281	25.4066	25.6638	25.5259	25.3506	25.6228	25.0439	24.8347	25.3841	25.7075	25.3643	26.393	25.5863	25.2256	25.4153	0		0		0		0		0
sp|P16615|AT2A2_HUMAN;sp|P16615-5|AT2A2_HUMAN;sp|P16615-2|AT2A2_HUMAN;sp|P16615-3|AT2A2_HUMAN;sp|P16615-4|AT2A2_HUMAN	ATP2A2	ATP2A2;ATP2B;DAR;SERCA2	32.3436	32.3474	32.1829	32.3691	32.4521	32.3528	32.3958	32.3041	32.3178	32.3597	32.2534	32.4346	32.3074	32.364	32.4947	32.2931	32.2208	32.2028	32.1598	32.1145	32.1059	32.1209	32.2612	32.2323	0		-0.135269	4.48906e-08	0		0		0
sp|P16930|FAAA_HUMAN;sp|P16930-2|FAAA_HUMAN	FAH	FAH;FANCA;	28.3247	28.3198	28.2291	28.4274	28.4078	28.5751	28.7942	28.6903	28.4817	28.3182	28.4161	28.5179	28.2207	28.3009	28.2337	28.1571	28.4054	28.4849	28.3538	28.4667	28.5919	28.4333	28.4053	28.1728	-0.39478	6.15142e-06	-0.173039	0.00706309	-0.262284	0.000628274	0.165385	0.0344668	0.016779
sp|P16949|STMN1_HUMAN;sp|P16949-2|STMN1_HUMAN	STMN1	STMN1;C1orf215;FLJ32206;Lag;LAP18;OP18;PP17;PP19;PR22;SMN	31.4556	31.1415	31.2888	31.1968	31.4308	31.5029	31.4337	31.294	31.2268	31.4519	31.3625	31.0577	31.2202	31.2149	31.271	31.4297	31.2749	31.1708	31.2325	31.3047	31.2139	31.3401	31.2337	31.5392	0		0		0		0		0
sp|P16989-3|YBOX3_HUMAN;sp|P16989|YBOX3_HUMAN	YBX3	YBX3;CSDA;CSDA1;dbpA;ZONAB	31.4229	31.4552	31.005	31.453	31.7337	31.6676	31.7381	31.6892	31.4254	31.3961	31.581	31.421	31.3716	31.4664	31.6798	31.4033	31.49	31.4845	31.374	31.503	31.47	31.4439	31.5359	31.4443	-0.227027	0.00251329	-0.199683	0.00021872	-0.349037	3.92075e-07	-0.0342261	0.561135	0
sp|P17031|ZNF26_HUMAN	ZNF26	ZNF26;FLJ20755;KOX20	23.861	21.8926	22.9041	23.9679	22.2063	24.031	22.5825	24.5612	21.842	22.8496	22.8852	22.7128	22.7071	22.9938	23.7312	22.5101	22.1944	22.4731	22.0679	22.4862	22.2325	21.8754	22.3981	22.6995	0		-0.383338	0.020299	0		0		0
sp|P17050|NAGAB_HUMAN	NAGA	NAGA;D22S674	26.8329	26.6434	26.5764	26.4352	26.0096	26.3745	26.1947	26.5145	26.1323	26.2883	26.5181	26.4693	26.7538	26.3989	26.5167	26.6381	26.2049	26.3207	26.348	26.3982	26.5265	26.4343	26.306	26.0046	0.210469	0.0105592	0		0.258571	0.0031596	-0.11938	0.110116	0
sp|P17066|HSP76_HUMAN;sp|P48741|HSP77_HUMAN	HSPA6	HSPA6;HSP70B'	31.2534	31.388	31.37	30.9199	31.4921	31.2447	31.4347	31.4171	31.7796	31.5247	31.0435	31.3725	31.4609	31.6562	31.4484	31.7551	31.5319	31.3715	31.3753	31.5758	30.9985	31.3313	31.8445	31.4761	0.0293979	0.44305	0		-0.10594	0.158153	0		0
sp|P17096-2|HMGA1_HUMAN	HMGA1	HMGA1;HMGIY	25.7839	26.0557	25.7226	25.8418	25.3895	26.3345	26.3418	26.2008	26.2113	25.7138	25.9415	25.9888	26.5034	25.819	25.7425	25.302	26.3723	26.1482	26.4524	26.8787	26.2788	26.4681	26.3383	26.3271	0		0.318507	0.000432569	0		0		0
sp|P17096|HMGA1_HUMAN;sp|P17096-3|HMGA1_HUMAN	HMGA1	HMGA1;HMGIY	30.2071	30.5621	30.5239	30.2843	30.5097	30.575	30.3624	30.3756	30.6949	30.5642	30.5665	30.5695	30.4967	30.2049	30.8342	30.5766	30.8806	30.9487	30.7426	31.0011	30.9766	30.9106	30.736	30.9583	0.0626284	0.417493	0.395222	0.00648653	-0.049884	0.650232	0.060473	0.482737	0
sp|P17152|TMM11_HUMAN	TMEM11	TMEM11;C17orf35;PM1;PMI	26.8146	26.7114	26.7667	26.7075	25.5872	26.2125	26.0759	26.853	27.0105	26.5844	26.8602	26.5997	26.7517	26.62	26.7224	26.3228	26.3401	26.4225	26.5161	26.5379	26.1587	26.112	25.7215	25.642	0.483855	0.0269432	-0.248621	0.184066	0.553759	0.00384025	0.18048	0.358445	0.55665	0.00818637
sp|P17174|AATC_HUMAN;sp|P17174-2|AATC_HUMAN	GOT1	GOT1;GOLT1B;GOLT1A;AST1	30.3693	30.2325	30.183	30.4054	30.4745	30.4108	30.4887	30.6005	30.3615	30.2327	30.3217	30.3022	30.1552	30.4018	30.1803	30.2534	30.1964	30.1761	30.3234	30.1856	30.3193	30.4223	30.379	30.1291	-0.265134	0.0175789	-0.169942	0.00738898	-0.191607	0.00291508	0.0303636	0.588657	-0.0867067	0.223268
sp|P17275|JUNB_HUMAN	JUNB	JUNB;	25.9727	26.0671	26.5102	25.8398	25.6263	26.4068	25.5467	26.1011	26.6183	26.1607	26.2821	25.6931	26.045	26.2806	26.1488	26.1385	26.7576	26.3901	26.5011	26.948	26.562	26.2767	26.593	26.8615	0		0.389509	5.05784e-05	0		0		0
sp|P17301|ITA2_HUMAN	ITGA2	ITGA2;CD49B	31.259	31.2126	30.8618	31.2337	31.8877	31.9797	31.5121	31.7694	31.1275	30.982	31.2869	31.14	31.6908	31.5795	31.8735	31.6398	31.173	31.3747	31.5341	31.4317	31.9689	31.9784	32.0384	31.8922	-0.108378	0.336718	0.166372	0.0899352	-0.656276	1.65695e-05	-0.610201	7.12946e-09	-0.622061	1.12716e-06
sp|P17302|CXA1_HUMAN	GJA1	GJA1;CX43;GJAL;ODD;ODDD;ODOD;SDTY3	26.022	26.4263	26.7787	26.5957	26.7437	27.3795	26.6168	26.5107	25.4466	24.9038	25.1852	25.0693	26.1599	25.5577	25.6755	25.8085	25.0874	23.1116	22.3351	25.4753	24.7921	24.8969	24.9081	22.6206	-0.743528	0.108665	-2.11726	5.66567e-06	0		-0.624286	0.205579	-0.0430173	0.753192
[truncated: 4,912 more rows]
