# Supplementary material for: Attenuation of SARS‐CoV‐2 replication and associated inflammation by concomitant targeting of viral and host cap 2'‐O‐ribose methyltransferases
Source: EMBO J. 2022 Jul 25;41(17):e111608. doi: 10.15252/embj.2022111608 (PMC9350232; doi:10.15252/embj.2022111608)
Supplement: Supplementary file 7 — Dataset EV5 [file EMBJ-41-e111608-s012.xlsx]

## Sheet: Dataset EV5
Dataset EV5 | Analysis of nucleotide variants in SARS-CoV-2 genome upon propagation of SARS-CoV-2-MUC-IMB-1 in the presence of SCIs for 10 passages (virus adaptation assay). Vero E6 cells were pretreated with DMSO (0.025%), DZNep (1.25 μM) or FIDAS-5 (2.5 μM) and infected with SARS-CoV-2-MUC-IMB-1 (P0) at MOI 0.01. 48 h post infection, the infectious progeny from culture supernatants was titrated…
sampleID	treatment	passage	C241T	C560T_ORF1AB_R99C	C1609T_ORF1AB_D448D	T2234A_ORF1AB_C657S	C3037T_ORF1AB_F924F	T3756G_ORF1AB_V1164G	C6027T_ORF1AB_P1921L	A6441C_ORF1AB_K2059T	T7540C_ORF1AB_T2425T	C8354G_ORF1AB_R2697G	C9165T_ORF1AB_T2967I	G9191A_ORF1AB_V2976I	G9463T_ORF1AB_R3066S	G9473T_ORF1AB_A3070S	A9744G_ORF1AB_Y3160C	T10955C_ORF1AB_S3564P	G11071T_ORF1AB_L3602F	T11075C_ORF1AB_F3604L	C11514G_ORF1AB_T3750S	T11751C_ORF1AB_L3829P	C11962T_ORF1AB_L3899L	T12112C_ORF1AB_S3949S	C12924T_ORF1AB_P4220L	A13182T_ORF1AB_Q4306L	C14323T_ORF1AB_T4686T	T14961C_ORF1AB_I4899T	A15201T_ORF1AB_Ter4979Lext*?	C16329T_ORF1AB_T5355M	T16370C_ORF1AB_L5369L	C16949T_ORF1AB_L5562L	C17059A_ORF1AB_C5598*	T21784A_S_N74K	C22006A_S_N148K	CAA22006AAA_S_N148K	CAA22006AAC_S_NN148KT	CAACA22006AACCA_S_NN148KT	A22019C_S_M153L	T22618G_S_A352A	A23014C_S_E484D	A23403G_S_D614G	C23525T_S_H655Y	C23606T_S_R682W	G23616A_S_R685H	T23622G_S_V687G	C23685T_S_S708F	G24000T_S_S813I	C24642T_S_T1027I
DMSO_P1	DMSO	1	1	0	0.17	0	1	0.05	0	0	0	0.21	0	0	0	0.64	0	0	0	0.06	0	0	0	0	0	0	0	0	0	0	0	0	0.05	0.13	0.07	0	0	0	0	0	0	1	0	0	0.62	0	0	0	0
DMSO_P2	DMSO	2	1	0	0.08	0	1	0	0	0	0	0.14	0	0	0	0.56	0	0	0	0.06	0	0	0	0	0	0	0	0	0	0	0	0	0	0.12	0	0	0	0	0	0.07	0.28	1	0.09	0.06	0.56	0	0	0	0
DMSO_P3	DMSO	3	1	0	0	0	1	0	0	0	0	0.22	0	0	0	0.4	0	0	0	0.06	0.06	0	0	0	0	0	0	0	0.09	0	0	0	0	0	0	0	0	0	0	0.14	0.51	1	0.15	0	0.42	0	0	0	0
DMSO_P4	DMSO	4	1	0	0	0	1	0.05	0	0	0	0.21	0	0	0	0.4	0	0	0	0	0	0	0	0	0	0	0	0	0.1	0	0	0	0	0	0	0	0.36	0	0	0.14	0.55	1	0.13	0	0.4	0	0	0	0
DMSO_P5	DMSO	5	1	0	0	0	1	0.05	0	0	0	0.2	0	0	0	0.48	0	0	0	0.05	0	0	0	0	0	0	0	0	0.11	0	0	0	0	0	0	0	0.44	0	0	0.08	0.53	1	0.08	0	0.43	0	0	0	0
DMSO_P6	DMSO	6	1	0	0	0	1	0	0	0	0	0.19	0	0	0	0.55	0	0	0	0.05	0	0	0	0	0	0	0	0	0.09	0	0	0.06	0	0	0	0	0.52	0	0	0.08	0.6	1	0.08	0	0.38	0	0	0	0
DMSO_P7	DMSO	7	1	0	0	0	1	0.05	0	0	0	0.14	0	0	0	0.64	0	0	0	0.06	0	0	0	0	0	0	0	0	0	0	0	0.07	0	0	0	0	0.58	0	0	0.07	0.54	1	0.12	0	0.45	0	0.14	0	0
DMSO_P8	DMSO	8	1	0	0	0	1	0	0	0	0	0.19	0	0	0	0.57	0	0	0	0.06	0	0	0	0	0	0	0	0	0	0	0	0.06	0	0	0	0	0.53	0	0	0.06	0.55	1	0.27	0	0.41	0	0.4	0	0
DMSO_P9	DMSO	9	1	0	0	0	1	0	0	0	0	0.2	0	0	0	0.38	0	0	0	0.05	0	0	0	0.08	0	0	0	0.08	0	0	0	0	0	0	0	0	0.38	0	0	0	0.68	1	0.48	0	0.31	0	0.52	0.05	0
DMSO_P10	DMSO	10	1	0	0	0	1	0	0	0	0	0.15	0	0	0	0.28	0	0	0	0	0	0	0	0.1	0	0	0	0.1	0	0	0	0	0	0	0	0	0.28	0	0	0	0.76	1	0.61	0	0.26	0	0.64	0	0
DZNEP_P1	DZNep	1	1	0	0.17	0	1	0.05	0	0	0	0.18	0	0	0	0.64	0	0	0	0.06	0	0	0	0	0	0	0	0	0	0	0	0	0.06	0.17	0.15	0	0	0	0	0	0	1	0	0	0.61	0	0	0	0
DZNEP_P2	DZNep	2	1	0	0.12	0	1	0.05	0	0	0	0.17	0	0	0	0.68	0	0	0	0	0.06	0	0	0	0	0	0	0	0	0	0	0	0	0.17	0	0	0	0	0	0	0.07	1	0	0.08	0.66	0	0	0	0
DZNEP_P3	DZNep	3	1	0	0	0	1	0	0.26	0	0	0.13	0	0	0	0.55	0	0	0	0	0	0	0	0	0	0	0.05	0	0	0	0	0	0	0	0	0	0	0	0	0	0.41	1	0	0.07	0.52	0	0	0	0
DZNEP_P4	DZNep	4	1	0	0	0.19	1	0.05	0.32	0	0	0.18	0	0	0	0.5	0	0	0	0	0	0	0	0	0.06	0	0.07	0	0	0	0.13	0	0	0	0	0	0.44	0	0	0	0.6	1	0	0	0.38	0	0	0	0
DZNEP_P5	DZNep	5	1	0	0	0.33	1	0.05	0.19	0	0	0.21	0	0	0	0.76	0	0	0	0	0.05	0	0	0	0.15	0	0	0	0	0	0.28	0	0	0	0	0	0.66	0	0	0	0.63	1	0	0	0.37	0	0	0	0
DZNEP_P6	DZNep	6	1	0	0	0.33	1	0.05	0.07	0	0	0.13	0	0	0	0.85	0	0	0	0	0	0	0	0	0.16	0	0	0	0	0	0.29	0	0	0	0	0	0.79	0	0.09	0	0.63	1	0	0	0.38	0	0	0	0.06
DZNEP_P7	DZNep	7	1	0	0	0.27	1	0.05	0	0	0	0.22	0	0	0	0.81	0	0	0	0	0.07	0	0.05	0	0.12	0	0	0	0	0	0.22	0	0	0	0	0	0	0.87	0.16	0	0.51	1	0	0	0.49	0	0	0	0.09
DZNEP_P8	DZNep	8	1	0	0	0.18	1	0.05	0	0	0	0.19	0	0	0	0.84	0	0	0	0	0	0	0.08	0	0.09	0	0	0	0	0	0.13	0	0	0	0	0	0	0.88	0.18	0	0	1	0	0	0.61	0	0.05	0.08	0.06
DZNEP_P9	DZNep	9	1	0	0	0.16	1	0	0	0	0.08	0.19	0	0	0	0.87	0	0	0	0	0.05	0	0.12	0	0.13	0	0	0	0	0	0.1	0	0	0	0	0	0.79	0	0.15	0	0	1	0	0	0.59	0	0.11	0.16	0
DZNEP_P10	DZNep	10	1	0	0	0.14	1	0.05	0	0	0.08	0.2	0	0	0	0.86	0	0	0	0	0.05	0	0.11	0	0.2	0	0.06	0	0	0	0.1	0	0	0	0	0	0	0.86	0.13	0	0	1	0	0	0.55	0	0.13	0	0
FIDAS-5_P1	FIDAS-5	1	1	0	0.22	0	1	0.05	0	0	0	0.22	0	0	0	0.67	0	0	0	0.05	0.06	0	0	0	0	0	0	0	0	0	0	0	0.06	0.24	0.1	0	0	0	0	0	0	1	0	0	0.65	0	0	0	0
FIDAS-5_P2	FIDAS-5	2	1	0	0.17	0	1	0	0	0	0	0.21	0.2	0	0	0.81	0	0	0	0	0	0	0	0	0	0	0	0	0	0	0	0	0	0.32	0	0	0	0	0	0	0	1	0	0.05	0.79	0	0	0	0
FIDAS-5_P3	FIDAS-5	3	1	0.06	0.16	0	1	0.06	0	0	0	0.21	0.42	0	0.11	0.84	0	0	0.06	0	0	0	0	0	0	0	0	0	0	0	0	0	0	0.18	0	0.58	0	0	0	0	0	1	0	0.07	0.79	0.07	0	0	0
FIDAS-5_P4	FIDAS-5	4	1	0.06	0.17	0	1	0	0	0	0	0.2	0.46	0	0.1	0.75	0	0	0.15	0	0	0	0	0	0	0	0	0	0	0	0	0	0	0.13	0	0.65	0	0	0	0	0	1	0	0.16	0.69	0.11	0	0	0
FIDAS-5_P5	FIDAS-5	5	1	0.05	0.2	0	1	0	0	0	0	0.14	0.4	0	0.07	0.6	0	0.07	0.24	0	0	0.07	0	0	0	0.05	0	0	0	0	0	0	0	0.13	0	0	0.66	0	0	0	0	1	0	0.24	0.54	0.18	0	0	0
FIDAS-5_P6	FIDAS-5	6	1	0	0.25	0	1	0	0	0	0	0.16	0.33	0	0	0.46	0	0.14	0.28	0	0	0.06	0	0	0	0.06	0	0	0	0	0	0	0	0.16	0	0	0.75	0	0	0	0	1	0	0.31	0.41	0.27	0	0	0
FIDAS-5_P7	FIDAS-5	7	1	0	0.23	0	1	0.05	0	0	0	0.19	0.25	0.07	0	0.33	0	0.24	0.38	0	0	0	0	0	0	0	0	0	0	0.07	0	0	0	0.12	0	0	0.83	0	0	0	0	1	0	0.36	0.31	0.34	0	0	0
FIDAS-5_P8	FIDAS-5	8	1	0	0.18	0	1	0.05	0	0	0	0.12	0.18	0.09	0	0.24	0	0.32	0.42	0	0	0	0	0	0	0	0	0	0	0.11	0	0	0	0.05	0	0	0.91	0	0	0	0	1	0	0.36	0.25	0.39	0	0	0
FIDAS-5_P9	FIDAS-5	9	1	0	0.18	0	1	0	0	0.05	0	0.2	0.18	0.1	0	0.22	0	0.3	0.46	0	0.07	0	0	0	0	0	0	0	0	0.14	0	0	0	0	0	0	0	0.98	0	0	0	1	0	0.32	0.23	0.44	0	0	0
FIDAS-5_P10	FIDAS-5	10	1	0	0.18	0	1	0.05	0	0	0	0.18	0.12	0.11	0	0.16	0.06	0.41	0.41	0	0.05	0	0	0	0	0	0	0	0	0.12	0	0	0	0	0	0	0	0.98	0	0	0	1	0	0.34	0.21	0.43	0	0	0
P0	none	0	1	0	0	0	1	0	0	0	0	0.17	0	0	0	0.39	0	0	0	0	0	0	0	0	0	0	0	0	0	0	0	0	0	0	0	0	0	0	0	0	0	1	0	0	0.41	0	0	0	0
[truncated: 30 more columns]
