# Supplementary material for: Attenuation of SARS‐CoV‐2 replication and associated inflammation by concomitant targeting of viral and host cap 2'‐O‐ribose methyltransferases
Source: EMBO J. 2022 Jul 25;41(17):e111608. doi: 10.15252/embj.2022111608 (PMC9350232; doi:10.15252/embj.2022111608)
Supplement: Supplementary file 8 — Dataset EV6 [file EMBJ-41-e111608-s006.xlsx]

## Sheet: Dataset EV6
Dataset EV6 | Analysis of nucleotide variants in SARS-CoV-2 genome upon infection of Vero E6 cells with pairs of virus isolates from the virus adaptation assay (virus competition assay). Vero E6 cells were pretreated with DMSO (0.025%), DZNep (1.25 μM) or FIDAS-5 (2.5 μM) and infected with indicated pairs of isolates from virus adaptation assay at MOI 0.01. 24 and 48 h post infection, the culture…
sampleID	Compared isolates	treatment	time post-infection	C241T	C1609T_ORF1AB_D448D	T2234A_ORF1AB_C657S	C3037T_ORF1AB_F924F	C8354G_ORF1AB_R2697G	C9165T_ORF1AB_T2967I	G9191A_ORF1AB_V2976I	G9473T_ORF1AB_A3070S	T10955C_ORF1AB_S3564P	G11071T_ORF1AB_L3602F	C11514G_ORF1AB_T3750S	C11653T_ORF1AB_L3796L	C11962T_ORF1AB_L3899L	T12112C_ORF1AB_S3949S	C12924T_ORF1AB_P4220L	C14323T_ORF1AB_T4686T	T14961C_ORF1AB_I4899T	C16329T_ORF1AB_T5355M	T16370C_ORF1AB_L5369L	A17640G_ORF1AB_Q5792R	T21752A_S_W64R	CAA22006AAC_S_NN148KT	CAACA22006AACCA_S_NN148KT	A22019C_S_M153L	C22326T_S_S255F	T22423G_S_D287E	T22618G_S_A352A	A23014C_S_E484D	A23403G_S_D614G	C23525T_S_H655Y	C23606T_S_R682W	G23616A_S_R685H	T23622G_S_V687G	C23685T_S_S708F	G24000T_S_S813I	A24803G_S_I1081V	T24923G_S_F1121V	G25494A_ORF3A_T34T	C25844T_ORF3A_T151I	T26255C_E_F4S	T26258C_E_V5A	C26261T_E_S6L	C26333T_E_T30I	C26542T_M_T7I	C26681T_M_F53F	C26895T_M_H125Y
1_TO_1_DMSO_DZNEP	DMSO (P10), DZNep (P10)	Inoculum	Inoculum	1	0	0.07	1	0.09	0	0	0.52	0	0	0	0	0.05	0.06	0.11	0	0.06	0	0	0	0	0.47	0	0.06	0	0.05	0	0.65	1	0.33	0	0.39	0	0.48	0.16	0	0.06	0.08	0.15	0.09	0.43	0	0	0.1	0	0.12
1_TO_1_DMSO_FIDAS5	DMSO (P10), FIDAS-5 (P10)	Inoculum	Inoculum	1	0.16	0	1	0.08	0.06	0.06	0.24	0.24	0.24	0	0	0	0	0	0	0.06	0.07	0	0	0	0.52	0	0	0	0	0	0.44	1	0.32	0.18	0.23	0.23	0.45	0	0	0	0	0.1	0	0.37	0	0	0	0	0.08
1_TO_1_P0_DMSO	P0, DMSO (P10)	Inoculum	Inoculum	1	0	0	1	0.09	0	0	0.34	0	0	0	0	0	0.06	0	0	0.07	0	0	0	0	0.19	0	0	0	0	0	0.5	1	0.35	0	0.33	0	0.5	0	0	0	0	0.13	0.06	0.41	0	0	0	0	0.09
DMSO_VS_DZNEP_TR_DMSO_24H	DMSO (P10), DZNep (P10)	DMSO	24h	1	0	0.06	1	0.23	0	0	0.56	0	0	0	0	0	0	0.17	0	0.07	0	0	0	0	0.51	0	0	0	0	0	0.58	1	0.31	0	0.42	0	0.47	0	0	0	0	0.15	0.08	0.37	0	0	0.05	0.05	0.13
DMSO_VS_DZNEP_TR_DMSO_48H	DMSO (P10), DZNep (P10)	DMSO	48h	1	0	0.06	1	0.23	0	0	0.56	0	0	0.05	0	0.06	0.06	0.17	0	0.05	0	0	0	0	0.53	0	0	0	0.06	0	0.59	1	0.33	0	0.38	0	0.47	0	0	0	0.06	0.15	0.1	0.4	0	0	0.08	0.06	0.14
DMSO_VS_DZNEP_TR_DZNEP_24H	DMSO (P10), DZNep (P10)	DZNep (1.25 μM)	24h	1	0	0.08	1	0.23	0	0	0.71	0	0	0	0.06	0.06	0	0.17	0.06	0	0	0.06	0	0.05	0.6	0	0	0	0	0	0.47	1	0.19	0	0.52	0	0.35	0	0	0	0	0.18	0.07	0.24	0	0	0	0.08	0.1
DMSO_VS_DZNEP_TR_DZNEP_48H	DMSO (P10), DZNep (P10)	DZNep (1.25 μM)	48h	1	0	0.09	1	0.24	0	0	0.67	0	0	0.05	0	0.07	0	0.21	0.05	0	0	0.06	0	0	0.57	0	0	0	0	0	0.54	1	0.25	0	0.45	0	0.4	0	0	0.07	0.06	0.15	0.1	0.29	0.08	0	0.09	0.07	0.12
DMSO_VS_FIDAS5_TR_DMSO_24H	DMSO (P10), FIDAS-5 (P10)	DMSO	24h	1	0.06	0	1	0.24	0.05	0	0.34	0	0.14	0.05	0	0	0.07	0	0	0.08	0	0	0	0	0.43	0	0	0	0	0	0.58	1	0.42	0	0.3	0.15	0.53	0.06	0	0	0	0.19	0.07	0.5	0	0.07	0	0.09	0.12
DMSO_VS_FIDAS5_TR_DMSO_48H	DMSO (P10), FIDAS-5 (P10)	DMSO	48h	1	0	0	1	0.23	0	0	0.33	0	0.13	0.05	0	0	0.08	0	0	0.09	0	0	0	0	0.42	0	0	0	0	0.05	0.61	1	0.46	0	0.26	0.13	0.55	0.07	0	0	0	0.15	0.08	0.53	0	0.06	0	0.08	0.14
DMSO_VS_FIDAS5_TR_FIDAS5_24H	DMSO (P10), FIDAS-5 (P10)	FIDAS-5 (2.5 μM)	24h	1	0.16	0	1	0.24	0.11	0.06	0.34	0.21	0.3	0	0	0	0	0	0	0	0.1	0	0	0	0	0.71	0	0.08	0	0	0.28	1	0.16	0.14	0.3	0.35	0.27	0	0	0	0	0.14	0	0.16	0	0	0	0.06	0.08
DMSO_VS_FIDAS5_TR_FIDAS5_48H	DMSO (P10), FIDAS-5 (P10)	FIDAS-5 (2.5 μM)	48h	1	0.17	0	1	0.24	0.11	0.06	0.36	0.19	0.34	0	0	0	0	0	0	0	0.12	0	0	0	0	0.7	0	0.08	0	0	0.3	1	0.2	0.13	0.3	0.34	0.33	0	0	0	0	0.15	0.06	0.18	0	0	0	0	0.11
P0_VS_DMSO_TR_DMSO_24H	P0, DMSO (P10)	DMSO	24h	1	0	0	1	0.25	0	0	0.41	0	0	0	0	0	0.08	0	0	0.09	0	0	0	0	0.37	0	0	0	0	0.06	0.66	1	0.48	0	0.35	0	0.58	0.06	0	0	0	0.25	0.09	0.56	0	0.1	0	0.13	0.14
P0_VS_DMSO_TR_DMSO_48H	P0, DMSO (P10)	DMSO	48h	0.99	0	0	1	0.23	0	0	0.39	0	0	0	0	0	0.08	0	0	0.07	0	0	0	0	0.34	0	0	0	0	0.06	0.66	1	0.49	0	0.33	0	0.6	0.07	0	0	0	0.23	0.09	0.6	0	0.08	0	0.11	0.14
P0_VS_DMSO_TR_DZNEP_24H	P0, DMSO (P10)	DZNep (1.25 μM)	24h	1	0	0	1	0.22	0	0	0.42	0	0	0	0	0	0.08	0	0	0.08	0	0	0	0	0.37	0	0	0	0	0	0.61	1	0.46	0	0.39	0	0.56	0.05	0	0	0	0.28	0.06	0.56	0	0.11	0	0.12	0.13
P0_VS_DMSO_TR_DZNEP_48H	P0, DMSO (P10)	DZNep (1.25 μM)	48h	1	0	0	1	0.23	0	0	0.4	0	0	0	0	0	0.09	0	0	0.1	0	0	0.05	0	0.38	0	0	0	0	0	0.64	1	0.47	0	0.37	0	0.57	0.06	0	0	0	0.23	0.08	0.59	0	0.09	0	0.09	0.15
P0_VS_DMSO_TR_FIDAS5_24H	P0, DMSO (P10)	FIDAS-5 (2.5 μM)	24h	1	0	0	1	0.23	0	0	0.44	0	0	0.05	0	0	0.06	0	0	0.07	0	0	0	0	0.39	0	0	0	0.05	0.06	0.6	1	0.46	0	0.4	0	0.55	0.06	0	0	0	0.26	0.08	0.55	0	0.11	0	0.12	0.15
P0_VS_DMSO_TR_FIDAS5_48H	P0, DMSO (P10)	FIDAS-5 (2.5 μM)	48h	1	0	0	1	0.23	0	0	0.45	0	0	0	0	0	0.08	0	0	0.08	0	0	0.05	0	0.36	0	0	0	0.05	0.06	0.63	1	0.47	0	0.37	0	0.56	0.09	0.05	0	0	0.25	0.11	0.54	0	0.08	0	0.14	0.17
[truncated: 9 more columns]
