# Supplementary material for: Attenuation of SARS‐CoV‐2 replication and associated inflammation by concomitant targeting of viral and host cap 2'‐O‐ribose methyltransferases
Source: EMBO J. 2022 Jul 25;41(17):e111608. doi: 10.15252/embj.2022111608 (PMC9350232; doi:10.15252/embj.2022111608)
Supplement: Supplementary file 9 — Source Data for Expanded View [file EMBJ-41-e111608-s010.zip]

Archive with 106 entries (81 files):
- SourceData/
- SourceData/Figure_EV1/
- SourceData/Figure_EV1/FEV1a/
- SourceData/Figure_EV1/FEV1a/SARS2 0.1uM Tub/
- SourceData/Figure_EV1/FEV1a/SARS2 0.1uM Tub/MetaData/
- SourceData/Figure_EV1/FEV1a/SARS2 0.1uM Tub/MetaData/LeicaLogo.jpg
- SourceData/Figure_EV1/FEV1a/SARS2 0.1uM Tub/MetaData/SARS2 0.1uM.xml
- SourceData/Figure_EV1/FEV1a/SARS2 0.1uM Tub/MetaData/SARS2 0.1uMch0LUT.png
- SourceData/Figure_EV1/FEV1a/SARS2 0.1uM Tub/MetaData/SARS2 0.1uMch1LUT.png
- SourceData/Figure_EV1/FEV1a/SARS2 0.1uM Tub/MetaData/SARS2 0.1uMch2LUT.png
- SourceData/Figure_EV1/FEV1a/SARS2 0.1uM Tub/MetaData/SARS2 0.1uM_Properties.xml
- SourceData/Figure_EV1/FEV1a/SARS2 0.1uM Tub/MetaData/SARS2 0.1uM_Properties_CIP_HWS3.xsl
- SourceData/Figure_EV1/FEV1a/SARS2 0.1uM Tub/SARS2 0.1uM Tub (merge).tif
- SourceData/Figure_EV1/FEV1a/SARS2 0.1uM Tub/SARS2 0.1uM_DAPI.tif
- SourceData/Figure_EV1/FEV1a/SARS2 0.1uM Tub/SARS2 0.1uM_N.tif
- SourceData/Figure_EV1/FEV1a/SARS2 1uM Tub/
- SourceData/Figure_EV1/FEV1a/SARS2 1uM Tub/MetaData/
- SourceData/Figure_EV1/FEV1a/SARS2 1uM Tub/MetaData/LeicaLogo.jpg
- SourceData/Figure_EV1/FEV1a/SARS2 1uM Tub/MetaData/SARS2 1uM.xml
- SourceData/Figure_EV1/FEV1a/SARS2 1uM Tub/MetaData/SARS2 1uMch0LUT.png
- SourceData/Figure_EV1/FEV1a/SARS2 1uM Tub/MetaData/SARS2 1uMch1LUT.png
- SourceData/Figure_EV1/FEV1a/SARS2 1uM Tub/MetaData/SARS2 1uMch2LUT.png
- SourceData/Figure_EV1/FEV1a/SARS2 1uM Tub/MetaData/SARS2 1uM_Properties.xml
- SourceData/Figure_EV1/FEV1a/SARS2 1uM Tub/MetaData/SARS2 1uM_Properties_CIP_HWS3.xsl
- SourceData/Figure_EV1/FEV1a/SARS2 1uM Tub/SARS2 1uM Tub (merge).tif
- SourceData/Figure_EV1/FEV1a/SARS2 1uM Tub/SARS2 1uM_DAPI.tif
- SourceData/Figure_EV1/FEV1a/SARS2 1uM Tub/SARS2 1uM_N.tif
- SourceData/Figure_EV1/FEV1a/SARS2 DMSO/
- SourceData/Figure_EV1/FEV1a/SARS2 DMSO/MetaData/
- SourceData/Figure_EV1/FEV1a/SARS2 DMSO/MetaData/LeicaLogo.jpg
- SourceData/Figure_EV1/FEV1a/SARS2 DMSO/MetaData/SARS2 DMSO.xml
- SourceData/Figure_EV1/FEV1a/SARS2 DMSO/MetaData/SARS2 DMSOch0LUT.png
- SourceData/Figure_EV1/FEV1a/SARS2 DMSO/MetaData/SARS2 DMSOch1LUT.png
- SourceData/Figure_EV1/FEV1a/SARS2 DMSO/MetaData/SARS2 DMSOch2LUT.png
- SourceData/Figure_EV1/FEV1a/SARS2 DMSO/MetaData/SARS2 DMSO_Properties.xml
- SourceData/Figure_EV1/FEV1a/SARS2 DMSO/MetaData/SARS2 DMSO_Properties_CIP_HWS3.xsl
- SourceData/Figure_EV1/FEV1a/SARS2 DMSO/SARS2 DMSO (merge).tif
- SourceData/Figure_EV1/FEV1a/SARS2 DMSO/SARS2 DMSO_DAPI.tif
- SourceData/Figure_EV1/FEV1a/SARS2 DMSO/SARS2 DMSO_N.tif
- SourceData/Figure_EV1/FEV1b/
- SourceData/Figure_EV1/FEV1b/Figure_EV1b.png
- SourceData/Figure_EV1/FEV1c/
- SourceData/Figure_EV1/FEV1c/SARS1 0.1uM Tub/
- SourceData/Figure_EV1/FEV1c/SARS1 0.1uM Tub/MetaData/
- SourceData/Figure_EV1/FEV1c/SARS1 0.1uM Tub/MetaData/LeicaLogo.jpg
- SourceData/Figure_EV1/FEV1c/SARS1 0.1uM Tub/MetaData/SARS1 0.1uM.xml
- SourceData/Figure_EV1/FEV1c/SARS1 0.1uM Tub/MetaData/SARS1 0.1uMch0LUT.png
- SourceData/Figure_EV1/FEV1c/SARS1 0.1uM Tub/MetaData/SARS1 0.1uMch1LUT.png
- SourceData/Figure_EV1/FEV1c/SARS1 0.1uM Tub/MetaData/SARS1 0.1uMch2LUT.png
- SourceData/Figure_EV1/FEV1c/SARS1 0.1uM Tub/MetaData/SARS1 0.1uM_Properties.xml
- SourceData/Figure_EV1/FEV1c/SARS1 0.1uM Tub/MetaData/SARS1 0.1uM_Properties_CIP_HWS3.xsl
- SourceData/Figure_EV1/FEV1c/SARS1 0.1uM Tub/SARS1 0.1uM Tub (merge).tif
- SourceData/Figure_EV1/FEV1c/SARS1 0.1uM Tub/SARS1 0.1uM_DAPI.tif
- SourceData/Figure_EV1/FEV1c/SARS1 0.1uM Tub/SARS1 0.1uM_N.tif
- SourceData/Figure_EV1/FEV1c/SARS1 1uM Tub/
- SourceData/Figure_EV1/FEV1c/SARS1 1uM Tub/MetaData/
- SourceData/Figure_EV1/FEV1c/SARS1 1uM Tub/MetaData/LeicaLogo.jpg
- SourceData/Figure_EV1/FEV1c/SARS1 1uM Tub/MetaData/SARS1 1uM.xml
- SourceData/Figure_EV1/FEV1c/SARS1 1uM Tub/MetaData/SARS1 1uMch0LUT.png
- SourceData/Figure_EV1/FEV1c/SARS1 1uM Tub/MetaData/SARS1 1uMch1LUT.png
- SourceData/Figure_EV1/FEV1c/SARS1 1uM Tub/MetaData/SARS1 1uMch2LUT.png
- SourceData/Figure_EV1/FEV1c/SARS1 1uM Tub/MetaData/SARS1 1uM_Properties.xml
- SourceData/Figure_EV1/FEV1c/SARS1 1uM Tub/MetaData/SARS1 1uM_Properties_CIP_HWS3.xsl
- SourceData/Figure_EV1/FEV1c/SARS1 1uM Tub/SARS1 1uM Tub (merge).tif
- SourceData/Figure_EV1/FEV1c/SARS1 1uM Tub/SARS1 1uM_ch01.tif
- SourceData/Figure_EV1/FEV1c/SARS1 1uM Tub/SARS1 1uM_N.tif
- SourceData/Figure_EV1/FEV1c/SARS1 DMSO/
- SourceData/Figure_EV1/FEV1c/SARS1 DMSO/MetaData/
- SourceData/Figure_EV1/FEV1c/SARS1 DMSO/MetaData/LeicaLogo.jpg
- SourceData/Figure_EV1/FEV1c/SARS1 DMSO/MetaData/SARS1 DMSO.xml
- SourceData/Figure_EV1/FEV1c/SARS1 DMSO/MetaData/SARS1 DMSOch0LUT.png
- SourceData/Figure_EV1/FEV1c/SARS1 DMSO/MetaData/SARS1 DMSOch1LUT.png
- SourceData/Figure_EV1/FEV1c/SARS1 DMSO/MetaData/SARS1 DMSOch2LUT.png
- SourceData/Figure_EV1/FEV1c/SARS1 DMSO/MetaData/SARS1 DMSO_Properties.xml
- SourceData/Figure_EV1/FEV1c/SARS1 DMSO/MetaData/SARS1 DMSO_Properties_CIP_HWS3.xsl
- SourceData/Figure_EV1/FEV1c/SARS1 DMSO/SARS1 DMSO (merge).tif
- SourceData/Figure_EV1/FEV1c/SARS1 DMSO/SARS1 DMSO_DAPI.tif
- SourceData/Figure_EV1/FEV1c/SARS1 DMSO/SARS1 DMSO_N.tif
- SourceData/Figure_EV1/FEV1h/
- SourceData/Figure_EV1/FEV1h/A549 DAPI ROI.tif
- SourceData/Figure_EV1/FEV1h/A549 merge ROI.tif
- SourceData/Figure_EV1/FEV1h/A549 MTr1 ROI.tif
- SourceData/Figure_EV1/FEV1h/A549+IFN DAPI ROI.tif
- SourceData/Figure_EV1/FEV1h/A549+IFN merge ROI.tif
- SourceData/Figure_EV1/FEV1h/A549+IFN MTr1 ROI.tif
- SourceData/Figure_EV1/FEV1h/Thumbs.db
- SourceData/Figure_EV1/FEV1i/
- SourceData/Figure_EV1/FEV1i/Figure_EV1i.png
- SourceData/Figure_EV1/FEV1j/
- SourceData/Figure_EV1/FEV1j/Figure_EV1j.png
- SourceData/Figure_EV1/FEV1k/
- SourceData/Figure_EV1/FEV1k/ko.tif
- SourceData/Figure_EV1/FEV1k/wt mock.tif
- SourceData/Figure_EV1/FEV1k/wt.tif
- SourceData/Figure_EV2/
- SourceData/Figure_EV2/Figure_EV2.xlsx
- SourceData/Figure_EV3/
- SourceData/Figure_EV3/FEV3d/
- SourceData/Figure_EV3/FEV3d/FEV3d_original_WB.tif
- SourceData/Figure_EV3/FEV3d/FEV3d_original_WB_marker.tif
- SourceData/Figure_EV3/FEV3e/
- SourceData/Figure_EV3/FEV3e/FEV3e_original_WB_ACTB.tif
- SourceData/Figure_EV3/FEV3e/FEV3e_original_WB_ACTB_marker.tif
- SourceData/Figure_EV3/FEV3e/FEV3e_original_WB_NP.tif
- SourceData/Figure_EV3/FEV3e/FEV3e_original_WB_NP_marker.tif
- SourceData/Figure_EV3/Figure_EV3.xlsx
