# Supplementary material for: Attenuation of SARS‐CoV‐2 replication and associated inflammation by concomitant targeting of viral and host cap 2'‐O‐ribose methyltransferases
Source: EMBO J. 2022 Jul 25;41(17):e111608. doi: 10.15252/embj.2022111608 (PMC9350232; doi:10.15252/embj.2022111608)
Supplement: Supplementary file 9 — Source Data for Expanded View [file EMBJ-41-e111608-s010.zip › SourceData/Figure_EV1/FEV1a/SARS2 0.1uM Tub/MetaData/SARS2 0.1uM_Properties_CIP_HWS3.xsl]

<?xml version="1.0"?><!DOCTYPE xsl:stylesheet[
	<!ENTITY nbsp "&#160;">
]><xsl:stylesheet xmlns:xsl="http://www.w3.org/1999/XSL/Transform" version="1.0"><xsl:output method="html" /><xsl:param name="tempVal" select="none" /><xsl:template match="/"><HTML><HEAD><TITLE><xsl:value-of select="@Name" /></TITLE><script type="text/javascript">
			var visible = 0;
			var FilterSettingsDetailsVisible = 0;
			var ScannerSettingsDetailsVisible = 0;
			
			var LocalizeGSDEventsDetailsVisible = 0;
			var GISTDrawHighresImageDetailsVisible = 0;
			var GSDMergeEventListVisible = 0;
			var FilterGSDEventListVisible = 0;
			var DriftCompensationVisible = 0;
			
			var ShowInactiveDetailsVisible = 1;
			
			function Show()
			{
				if(visible == 0)
				{
					window.document.getElementById("ID_1").style.display = "none";
					window.document.getElementById("ID_2").style.display = "block";
					visible = 1;
				}
				else
				{
					window.document.getElementById("ID_1").style.display = "block";
					window.document.getElementById("ID_2").style.display = "none";
					visible = 0;
				}
			}

			function ShowFilterSettingsDetails()
			{
				if(FilterSettingsDetailsVisible == 0)
				{
					window.document.getElementById("ID_3").style.display = "none";
					window.document.getElementById("ID_4").style.display = "block";			
					FilterSettingsDetailsVisible = 1;
				}
				else
				{
					window.document.getElementById("ID_3").style.display = "block";
					window.document.getElementById("ID_4").style.display = "none";
					FilterSettingsDetailsVisible = 0;
				}
			}

			function ShowScannerSettingsDetails()
			{
				if(ScannerSettingsDetailsVisible == 0)
				{
					window.document.getElementById("ID_5").style.display = "none";
					window.document.getElementById("ID_6").style.display = "block";
					ScannerSettingsDetailsVisible = 1;
				}
				else
				{
					window.document.getElementById("ID_5").style.display = "block";
					window.document.getElementById("ID_6").style.display = "none";
					ScannerSettingsDetailsVisible = 0;			
				}
			}
			
			function ShowLocalizeGSDEventsDetails()
			{
				if(LocalizeGSDEventsDetailsVisible == 0)
				{
					var a = window.document.getElementsByName("ID_2001");
					for(var i = 0; i != a.length; i++)
					{
						a[i].style.display = "none";
					}
					
					var b = window.document.getElementsByName("ID_2002");
					for(var j = 0; j != b.length; j++)
					{
						b[j].style.display = "block";
					}

					LocalizeGSDEventsDetailsVisible = 1;
				}
				else
				{
					var a = window.document.getElementsByName("ID_2001");
					for(var i = 0; i != a.length; i++)
					{
						a[i].style.display = "block";
					}
					
					var b = window.document.getElementsByName("ID_2002");
					for(var j = 0; j != b.length; j++)
					{
						b[j].style.display = "none";
					}
					
					LocalizeGSDEventsDetailsVisible = 0;
				}
			}
			

			function ShowGISTDrawHighresImageDetails()
			{
				if(GISTDrawHighresImageDetailsVisible == 0)
				{
					var a = window.document.getElementsByName("ID_2003");
					for(var i = 0; i != a.length; i++)
					{
						a[i].style.display = "none";
					}
					
					var b = window.document.getElementsByName("ID_2004");
					for(var j = 0; j != b.length; j++)
					{
						b[j].style.display = "block";
					}

					GISTDrawHighresImageDetailsVisible = 1;
				}
				else
				{
					var a = window.document.getElementsByName("ID_2003");
					for(var i = 0; i != a.length; i++)
					{
						a[i].style.display = "block";
					}

					var b = window.document.getElementsByName("ID_2004");
					for(var j = 0; j != b.length; j++)
					{
						b[j].style.display = "none";
					}

					GISTDrawHighresImageDetailsVisible = 0;
				}
			}

			function ShowGSDMergeEventListDetails()
			{
				if(GSDMergeEventListVisible == 0)
				{
					var a = window.document.getElementsByName("ID_2005");
					for(var i = 0; i != a.length; i++)
					{
						a[i].style.display = "none";
					}

					var b = window.document.getElementsByName("ID_2006");
					for(var j = 0; j != b.length; j++)
					{
						b[j].style.display = "block";
					}
					
					GSDMergeEventListVisible = 1;
				}
				else
				{
					var a = window.document.getElementsByName("ID_2005");
					for(var i = 0; i != a.length; i++)
					{
							a[i].style.display = "block";
					}
					
					var b = window.document.getElementsByName("ID_2006");
					for(var j = 0; j != b.length; j++)
					{
						b[j].style.display = "none";
					}
					
					GSDMergeEventListVisible = 0;
				}
			}
			
			function ShowFilterGSDEventListDetails()
			{
				if(FilterGSDEventListVisible == 0)
				{
					var a = window.document.getElementsByName("ID_2007");
					for(var i = 0; i != a.length; i++)
					{
						a[i].style.display = "none";
					}
					
					var b = window.document.getElementsByName("ID_2008");
					for(var j = 0; j != b.length; j++)
					{
						b[j].style.display = "block";
					}
					
					FilterGSDEventListVisible = 1;
				}
				else
				{
					var a = window.document.getElementsByName("ID_2007");
					for(var i = 0; i != a.length; i++)
					{
						a[i].style.display = "block";
					}
					
					var b = window.document.getElementsByName("ID_2008");
					for(var j = 0; j != b.length; j++)
					{
						b[j].style.display = "none";
					}
					
					FilterGSDEventListVisible = 0;
				}
			}

			function ShowDriftCompensationDetails()
			{
				if(DriftCompensationVisible == 0)
				{
					var a = window.document.getElementsByName("ID_2009");
					for(var i = 0; i != a.length; i++)
					{
						a[i].style.display = "none";
					}
					
					var b = window.document.getElementsByName("ID_2010");
					for(var j = 0; j != b.length; j++)
					{
						b[j].style.display = "block";
					}
					
					DriftCompensationVisible = 1;
				}
				else
				{
					var a = window.document.getElementsByName("ID_2009");
					for(var i = 0; i != a.length; i++)
					{
						a[i].style.display = "block";
					}
					
					var b = window.document.getElementsByName("ID_2010");
					for(var j = 0; j != b.length; j++)
					{
						b[j].style.display = "none";
					}
					
					DriftCompensationVisible = 0;
				}
			}
			
			function SetStyleDisplay(strID, strDisplay)
			{
					var ebi = document.getElementsByName(strID);
						
					if(null == ebi)
					{
						return;
					}
					
					var i;
					for(i = 0; i &lt; ebi.length; i++)
					{
						ebi[i].style.display = strDisplay;
					}

			}
			
			function ShowInactiveDetails()
			{
				if(ShowInactiveDetailsVisible == 0)
				{
					SetStyleDisplay("ID_Active_Text", "none");
					SetStyleDisplay("ID_Inactive_Text", "block");
					
					SetStyleDisplay("ID_Active", "inline");
					SetStyleDisplay("ID_Inactive", "inline");

					SetStyleDisplay("ID_Active_TR", "");
					SetStyleDisplay("ID_Inactive_TR", "");


					ShowInactiveDetailsVisible = 1;
				}
				else
				{
					SetStyleDisplay("ID_Active_Text", "block");
					SetStyleDisplay("ID_Inactive_Text", "none");
					
					SetStyleDisplay("ID_Active", "inline");
					SetStyleDisplay("ID_Inactive", "none");

					SetStyleDisplay("ID_Active_TR", "");
					SetStyleDisplay("ID_Inactive_TR", "none");
					
					ShowInactiveDetailsVisible = 0;					
				}
			}
        </script></HEAD><BODY topmargin="0px" leftmargin="0px" bgcolor="#EEEEEE"><xsl:apply-templates select="Data" /></BODY></HTML></xsl:template><xsl:template match="Data"><xsl:apply-templates select="Image/ImageDescription" /><xsl:apply-templates select="Image/Attachment/FRAPplus" /><xsl:apply-templates select="Image/TimeStampList" /><xsl:apply-templates select="Image/Attachment" /><xsl:apply-templates select="Image/Attachment[@Name='DetectorOverloadInfo']/Detector" /><xsl:apply-templates select="Image/Attachment/LDM_Block_Sequential/LDM_Block_Sequential_List" /><xsl:apply-templates select="Image/Attachment/LDM_Block_Sequential/LDM_Block_Sequential_Master/ATLConfocalSettingDefinition/AdditionalInfoForDeconvolution" /></xsl:template><xsl:template match="Detector"><TABLE width="98%" align="center" border="0" cellspacing="5" cellpadding="5"><TR><TD align="left" style="font-family: arial, helvetica; font-size: 8pt; font-weight: normal; color: 000000; padding: 3px;"><b>Detector Overloads:</b>&nbsp;</TD></TR></TABLE><TABLE width="98%" align="center" border="0" cellspacing="0" cellpadding="5" bgcolor="#DDDAD7"><TR><TD><TABLE topmargin="0" leftmargin="0" width="100%" align="left" border="1" cellspacing="0" cellpadding="5" bgcolor="#FFFFFF"><TR style="font-family: arial, helvetica; font-size: 7pt; font-weight: bold; color: 000000; padding: 3px;"><TD>
                Absolute Time (h:m:s.ms)
              </TD><TD>Duration</TD><TD>Date</TD></TR><xsl:for-each select="TimeStamp"><TR style="font-family: arial, helvetica; font-size: 7pt; font-weight: normal; color: 000000; padding: 3px;"><TD><xsl:value-of select="@StartTime" />.<xsl:value-of select="@StartMiliSeconds" /></TD><TD><xsl:value-of select="@DeltaTime" /></TD><TD><xsl:value-of select="@StartDate" /></TD></TR></xsl:for-each></TABLE></TD></TR></TABLE></xsl:template><xsl:template name="break"><xsl:param name="text" select="//User-Comment" /><xsl:comment>This inserts line breaks into the user description in place of line feeds</xsl:comment><xsl:choose><xsl:when test="contains($text, '&#xA;')"><xsl:value-of select="substring-before($text, '&#xA;')" /><br /><xsl:call-template name="break"><xsl:with-param name="text" select="substring-after($text,'&#xA;')" /></xsl:call-template></xsl:when><xsl:otherwise><xsl:value-of select="$text" /></xsl:otherwise></xsl:choose></xsl:template><xsl:template match="ImageDescription"><TABLE width="98%" align="center" border="0" cellspacing="0" cellpadding="5" bgcolor="#DDDAD7"><TR><TD><TABLE width="100%" align="center" border="0" cellspacing="0" cellpadding="3" bgcolor="#FFFFFF"><TR><TD align="center" valign="center" bgcolor="#EEEEEE"><xsl:choose><xsl:when test="0 != string-length(@ThumbnailPNGImage)"><img style="align:center; valign:middle" border="0" alt="thumbnail" src="data:image/png;base64,{@ThumbnailPNGImage}" /></xsl:when><xsl:otherwise></xsl:otherwise></xsl:choose></TD><TD align="left"><TABLE width="100%" align="center" border="0" cellspacing="0" cellpadding="5" bgcolor="#FFFFFF"><TR><TD height="20" width="40%" style="font-family: arial, helvetica; font-size: 8pt; font-weight: normal; padding: 5px;">
                      Image: <B><xsl:value-of select="Name" /></B></TD><TD width="30%" /></TR><TR><TD height="20" width="30%" style="font-family: arial, helvetica; font-size: 8pt; font-weight: normal; color: 000000; padding: 5px;">
                      Size: <B><xsl:value-of select="Size" /></B></TD></TR><TR><TD width="20%" style="font-family: arial, helvetica; font-size: 8pt; font-weight: normal; color: 000000; padding: 5px;">
                      File Location: <B><xsl:value-of select="FileLocation" /></B></TD></TR><TR><TD height="20" width="30%" style="font-family: arial, helvetica; font-size: 8pt; font-weight: normal; color: 000000; padding: 5px;">
                      Start Time: <B><xsl:value-of select="StartTime" /></B></TD></TR><TR><TD height="20" width="30%" style="font-family: arial, helvetica; font-size: 8pt; font-weight: normal; color: 000000; padding: 5px;">
                      End Time: <B><xsl:value-of select="EndTime" /></B></TD></TR><TR><TD height="20" width="30%" style="font-family: arial, helvetica; font-size: 8pt; font-weight: normal; color: 000000; padding: 5px;">
                      Total Exposures: <B><xsl:value-of select="FrameCount" /></B></TD></TR><xsl:if test="/Data/Image/Attachment[@Name='HardwareSetting']/@Software != ' ' or 0 &lt; count(/Data/Image/Attachment[@Name='MicroscopicParameters' and @Application='Huygens']) "><TR><TD height="20" width="30%" style="font-family: arial, helvetica; font-size: 8pt; font-weight: normal; color: 000000; padding: 5px;">
                        Data from:
                        <xsl:choose><xsl:when test="0 &lt; count(/Data/Image/Attachment[@Name='MicroscopicParameters' and @Application='Huygens'])"><b>Huygens</b><xsl:if test="/Data/Image/Attachment[@Name='HardwareSetting']/@Software != ' ' ">
                              based on image data from <xsl:value-of select="/Data/Image/Attachment[@Name='HardwareSetting']/@Software" /></xsl:if></xsl:when><xsl:otherwise><b><xsl:value-of select="/Data/Image/Attachment[@Name='HardwareSetting']/@Software" /></b></xsl:otherwise></xsl:choose></TD></TR></xsl:if></TABLE></TD><TD align="center" valign="center" rowspan="2"><A href="http://www.confocal-microscopy.com/" target="about:blank"><IMG src="LeicaLogo.jpg" border="0" alt="Leica Microsystems Heidelberg GmbH" /></A><br /><DIV id="ID_Active_Text" name="ID_Active_Text" style="display:none;">
									Shown Devices: only <span id="ID_Active" name="ID_Active" style="display:inline;color:green">Active</span><span id="ID_Inactive" name="ID_Inactive" style="display:inline;color:darkgray">Inactive</span>
									(<a href="javascript:ShowInactiveDetails()">Toggle</a>)																	
								</DIV><DIV id="ID_Inactive_Text" name="ID_Inactive_Text" style="display:block">
									Shown Devices: <span id="ID_Active" name="ID_Active" style="display:inline;color:green">Active</span>  and <span id="ID_Inactive" name="ID_Inactive" style="display:inline;color:darkgray">Inactive</span>								
									(<a href="javascript:ShowInactiveDetails()">Toggle</a>)
								</DIV></TD></TR></TABLE></TD></TR></TABLE><xsl:if test="//User-Comment != ' '"><TABLE width="98%" align="center" border="0" cellspacing="0" cellpadding="5" bgcolor="#DDDAD7"><TR><TD><TABLE topmargin="0" leftmargin="0" width="100%" align="center" border="1" cellspacing="0" cellpadding="5" bgcolor="#FFFFFF"><TR style="font-family: arial, helvetica; font-size: 8pt; font-weight: normal; padding: 3px;"><TD colspan="2" width="35%"><xsl:call-template name="break" /></TD></TR></TABLE></TD></TR></TABLE></xsl:if><HR width="98%" /><TABLE width="98%" align="center" border="0" cellspacing="5" cellpadding="5"><TR><TD align="left" style="font-family: arial, helvetica; font-size: 8pt; font-weight: normal; color: 000000; padding: 3px;"><b>Dimensions</b></TD></TR></TABLE><TABLE width="98%" align="center" border="0" cellspacing="0" cellpadding="5" bgcolor="#DDDAD7"><TR><TD><TABLE topmargin="0" leftmargin="0" width="100%" align="left" border="1" cellspacing="0" cellpadding="5" bgcolor="#FFFFFF"><TR style="font-family: arial, helvetica; font-size: 7pt; font-weight: bold; color: 000000; padding: 3px;"><TD>Dimension</TD><TD>Logical Size</TD><TD>Physical Length</TD><TD>Start Position</TD><TD>End Position</TD><TD>Pixel Size / Voxel Size</TD></TR><xsl:for-each select="Dimensions/DimensionDescription"><TR style="font-family: arial, helvetica; font-size: 7pt; font-weight: normal; color: 000000; padding: 3px;"><TD><xsl:value-of select="@DimID" /></TD><TD><xsl:value-of select="@NumberOfElements" /></TD><TD><xsl:value-of select="@Length" />&nbsp;<xsl:value-of select="@Unit" /></TD><TD><xsl:value-of select="@Origin" />&nbsp;<xsl:choose><xsl:when test="@UnitOrigin != ''"><xsl:value-of select="@UnitOrigin" /></xsl:when><xsl:otherwise><xsl:value-of select="@Unit" /></xsl:otherwise></xsl:choose></TD><TD><xsl:value-of select="@EndPosition" />&nbsp;<xsl:choose><xsl:when test="@UnitEndPosition != ''"><xsl:value-of select="@UnitEndPosition" /></xsl:when><xsl:otherwise><xsl:value-of select="@Unit" /></xsl:otherwise></xsl:choose></TD><TD><xsl:value-of select="@Voxel" />&nbsp;<xsl:value-of select="@Unit" /></TD></TR></xsl:for-each></TABLE></TD></TR></TABLE><TABLE width="98%" align="center" border="0" cellspacing="5" cellpadding="5"><TR><TD align="left" style="font-family: arial, helvetica; font-size: 8pt; font-weight: normal; color: 000000; padding: 3px;"><b>Channels</b></TD></TR></TABLE><TABLE width="98%" align="center" border="0" cellspacing="0" cellpadding="5" bgcolor="#DDDAD7"><TR><TD><TABLE topmargin="0" leftmargin="0" width="100%" align="left" border="1" cellspacing="0" cellpadding="5" bgcolor="#FFFFFF"><TR style="font-family: arial, helvetica; font-size: 7pt; font-weight: bold; color: 000000; padding: 3px;"><TD colspan="2">LUT</TD><TD>Resolution</TD><TD>Min</TD><TD>Max</TD><TD>STED: DetectorMode / Huygens saturation factor / Wavelength</TD></TR><xsl:for-each select="Channels/ChannelDescription"><TR style="font-family: arial, helvetica; font-size: 7pt; font-weight: normal; color: 000000; padding: 3px;"><xsl:choose><xsl:when test="0 != string-length(@LUTPNGImage)"><TD style="border-right: none"><xsl:value-of select="@LUTName" /></TD><TD style="width:12.5%; background: #EEEEEE; border-left: none; ; padding-right:2px"><img style="align:center; valign:middle; width: 256px; height:18px " src="data:image/png;base64,{@LUTPNGImage}" /></TD></xsl:when><xsl:otherwise><TD colspan="2"><xsl:value-of select="@LUTName" /></TD></xsl:otherwise></xsl:choose><TD><xsl:value-of select="@Resolution" /></TD><TD><xsl:value-of select="@Min" />&nbsp;<xsl:value-of select="@Unit" /></TD><TD><xsl:value-of select="@Max" />&nbsp;<xsl:value-of select="@Unit" /></TD><td><xsl:choose><xsl:when test="0 &lt; string-length(@STEDDetectorModeName)"><xsl:value-of select="@STEDDetectorModeName" /></xsl:when><xsl:otherwise> --- </xsl:otherwise></xsl:choose>
                  /
                  <xsl:choose><xsl:when test="0 &lt; string-length(@STED_HuygensSaturationFactor)"><xsl:value-of select="@STED_HuygensSaturationFactor" /></xsl:when><xsl:otherwise>  --- </xsl:otherwise></xsl:choose>
                  /
                  <xsl:choose><xsl:when test="0 &lt; string-length(@STED_Wavelength)"><xsl:value-of select="@STED_Wavelength" /> nm
                    </xsl:when><xsl:otherwise>  --- </xsl:otherwise></xsl:choose></td></TR></xsl:for-each></TABLE></TD></TR></TABLE></xsl:template><xsl:template match="TimeStampList"><TABLE width="98%" align="center" border="0" cellspacing="5" cellpadding="5"><TR><TD align="left" style="font-family: arial, helvetica; font-size: 8pt; font-weight: normal; color: 000000; padding: 3px;"><b>Time Stamps:</b>&nbsp;</TD></TR></TABLE><DIV ID="ID_1" style="display:block;"><TABLE width="98%" align="center" border="0" cellspacing="0" cellpadding="5" bgcolor="#DDDAD7"><TR><TD><TABLE topmargin="0" leftmargin="0" width="100%" align="left" border="1" cellspacing="0" cellpadding="5" bgcolor="#FFFFFF"><TR style="font-family: arial, helvetica; font-size: 7pt; font-weight: bold; color: 000000; padding: 3px;"><TD>
                  Frame &nbsp; (<a href="javascript:Show()">Show All</a>)
                </TD><TD>Relative Time (s)</TD><TD>Absolute Time (h:m:s.ms)</TD><TD>Date</TD></TR><xsl:for-each select="TimeStamp"><xsl:if test="not(position()!=1 and position()!=last())"><TR style="font-family: arial, helvetica; font-size: 7pt; font-weight: normal; color: 000000; padding: 3px;"><TD><xsl:number value="position()" format="1 " /></TD><TD><xsl:choose><xsl:when test="@RelativeTime != ''"><xsl:value-of select="@RelativeTime" /></xsl:when><xsl:otherwise> --- </xsl:otherwise></xsl:choose></TD><TD><xsl:value-of select="@Time" />.<xsl:value-of select="@MiliSeconds" /></TD><TD><xsl:choose><xsl:when test="@Date != ''"><xsl:value-of select="@Date" /></xsl:when><xsl:otherwise> --- </xsl:otherwise></xsl:choose></TD></TR></xsl:if></xsl:for-each></TABLE></TD></TR></TABLE><BR /></DIV><DIV ID="ID_2" style="display:none;"><TABLE width="98%" align="center" border="0" cellspacing="0" cellpadding="5" bgcolor="#DDDAD7"><TR><TD><TABLE topmargin="0" leftmargin="0" width="100%" align="left" border="1" cellspacing="0" cellpadding="5" bgcolor="#FFFFFF"><TR style="font-family: arial, helvetica; font-size: 7pt; font-weight: bold; color: 000000; padding: 3px;"><TD>
                  Frame &nbsp; (<a href="javascript:Show()">Show first + last</a>)
                </TD><TD>Relative Time</TD><TD>Absolute Time</TD><TD>Date</TD></TR><xsl:for-each select="TimeStamp"><TR style="font-family: arial, helvetica; font-size: 7pt; font-weight: normal; color: 000000; padding: 3px;"><TD><xsl:number value="position()" format="1 " /></TD><TD><xsl:value-of select="@RelativeTime" /></TD><TD><xsl:value-of select="@Time" />.<xsl:value-of select="@MiliSeconds" /></TD><TD><xsl:value-of select="@Date" /></TD></TR></xsl:for-each></TABLE></TD></TR></TABLE></DIV><BR /></xsl:template><xsl:template match="FRAPplus"><TABLE width="98%" align="center" border="0" cellspacing="5" cellpadding="5"><TR><TD align="left" style="font-family: arial, helvetica; font-size: 8pt; font-weight: normal; color: 000000; padding: 3px;"><b>Bleach Settings</b></TD></TR></TABLE><TABLE width="98%" align="center" border="0" cellspacing="0" cellpadding="5" bgcolor="#DDDAD7"><TR><TD><TABLE topmargin="0" leftmargin="0" width="100%" align="left" border="1" cellspacing="0" cellpadding="5" bgcolor="#FFFFFF"><xsl:for-each select="Block_FRAP"><xsl:for-each select="Block_FRAP_Bleach_Info/LaserLineSettingArray"><xsl:for-each select="LaserLineSetting"><xsl:choose><xsl:when test="contains(@IntensityShow,'Shutter: off') or @IntensityShow='Shutter: on, Intensity: 0.0000%' or @IntensityShow='Shutter: on, Intensity: 0.0%'"><TR id="ID_Inactive_TR" name="ID_Inactive_TR" style="font-family: arial, helvetica; font-size: 7pt; font-weight: normal; color: 000000; padding: 3px;"><TD width="40%">
													Laser Line <xsl:value-of select="@AotfType" /> (<xsl:value-of select="@LaserLine" />nm)
												</TD><TD><xsl:value-of select="@IntensityShow" /></TD></TR></xsl:when><xsl:otherwise><TR id="ID_Active_TR" name="ID_Active_TR" style="font-family: arial, helvetica; font-size: 7pt; font-weight: normal; color: 000000; padding: 3px;"><TD width="40%">
													Laser Line <xsl:value-of select="@AotfType" /> (<xsl:value-of select="@LaserLine" />nm)
												</TD><TD><xsl:value-of select="@IntensityShow" /></TD></TR></xsl:otherwise></xsl:choose></xsl:for-each></xsl:for-each></xsl:for-each><xsl:for-each select="Block_FRAP_XT"><xsl:for-each select="Block_FRAP_XT_Bleach_Info/LaserLineSettingArray"><xsl:for-each select="LaserLineSetting"><TR style="font-family: arial, helvetica; font-size: 7pt; font-weight: normal; color: 000000; padding: 3px;"><TD width="40%">
											Laser Line <xsl:value-of select="@AotfType" /> (<xsl:value-of select="@LaserLine" />nm)
										</TD><TD><xsl:value-of select="@IntensityShow" /></TD></TR></xsl:for-each></xsl:for-each></xsl:for-each></TABLE></TD></TR></TABLE><TABLE width="98%" align="center" border="0" cellspacing="5" cellpadding="5"><TR><TD align="left" style="font-family: arial, helvetica; font-size: 8pt; font-weight: normal; color: 000000; padding: 3px;"><b>Pre/Post Settings</b></TD></TR></TABLE><TABLE width="98%" align="center" border="0" cellspacing="0" cellpadding="5" bgcolor="#DDDAD7"><TR><TD><TABLE topmargin="0" leftmargin="0" width="100%" align="left" border="1" cellspacing="0" cellpadding="5" bgcolor="#FFFFFF"><xsl:for-each select="Block_FRAP"><xsl:for-each select="Block_FRAP_PrePost_Info/LaserLineSettingArray"><xsl:for-each select="LaserLineSetting"><TR style="font-family: arial, helvetica; font-size: 7pt; font-weight: normal; color: 000000; padding: 3px;"><TD width="40%">
                      Laser Line <xsl:value-of select="@AotfType" /> (<xsl:value-of select="@LaserLine" />nm)
                    </TD><TD><xsl:value-of select="@IntensityShow" /></TD></TR></xsl:for-each></xsl:for-each></xsl:for-each><xsl:for-each select="Block_FRAP_XT"><xsl:for-each select="Block_FRAP_XT_PrePost_Info/LaserLineSettingArray"><xsl:for-each select="LaserLineSetting"><TR style="font-family: arial, helvetica; font-size: 7pt; font-weight: normal; color: 000000; padding: 3px;"><TD width="40%">
                      Laser Line <xsl:value-of select="@AotfType" /> (<xsl:value-of select="@LaserLine" />nm)
                    </TD><TD><xsl:value-of select="@IntensityShow" /></TD></TR></xsl:for-each></xsl:for-each></xsl:for-each></TABLE></TD></TR></TABLE></xsl:template><xsl:template match="LDM_Block_Sequential_List"><xsl:for-each select="ATLConfocalSettingDefinition"><TABLE width="98%" align="center" border="0" cellspacing="5" cellpadding="5"><TR><TD align="left" style="font-family: arial, helvetica; font-size: 8pt; font-weight: normal; color: 000000; padding: 3px;"><b>
              Sequential Setting Nr.<xsl:number value="position()" format="1 " /></b></TD></TR></TABLE><TABLE width="98%" align="center" border="0" cellspacing="0" cellpadding="5" bgcolor="#DDDAD7"><TR><TD><TABLE topmargin="0" leftmargin="0" width="100%" align="left" border="1" cellspacing="0" cellpadding="5" bgcolor="#FFFFFF"><xsl:if test="@Pinhole"><TR style="font-family: arial, helvetica; font-size: 7pt; font-weight: normal; color: 000000; padding: 3px;"><TD width="40%">
                    Pinhole
                  </TD><TD><xsl:value-of select="@Pinhole" /></TD></TR></xsl:if><xsl:if test="@PinholeAiry"><TR style="font-family: arial, helvetica; font-size: 7pt; font-weight: normal; color: 000000; padding: 3px;"><TD width="40%">
                    PinholeAiry
                  </TD><TD><xsl:value-of select="@PinholeAiry" /></TD></TR></xsl:if><xsl:choose><xsl:when test="@EmissionWavelengthForPinholeAiryCalculation"><TR style="font-family: arial, helvetica; font-size: 7pt; font-weight: normal; color: 000000; padding: 3px;"><TD width="40%">
                      EmissionWavelength for PinholeAiry Calculation
                    </TD><TD><xsl:value-of select="@EmissionWavelengthForPinholeAiryCalculation" /></TD></TR></xsl:when></xsl:choose><xsl:for-each select="FilterWheel/Wheel"><xsl:choose><xsl:when test="@IsSpectrumTurnMode='1' and @FilterSpectrumValue='0'"><TR name="ID_Inactive_TR" id="ID_Inactive_TR" style="font-family: arial, helvetica; font-size: 7pt; font-weight: normal; color: 000000; padding: 3px;"><TD width="40%"><xsl:value-of select="@FilterWheelName" /></TD><TD><xsl:choose><xsl:when test="@IsSpectrumTurnMode='1'"><xsl:value-of select="@FilterSpectrumValue" />% 
														(
															<xsl:value-of select="@LightSourceName" />: 
															
															<xsl:variable name="lsn" select="@LightSourceName" /><xsl:for-each select="../../LaserArray/Laser[@LightSourceName=$lsn]"><xsl:value-of select="@Wavelength" />nm 
															</xsl:for-each>
														)
													</xsl:when><xsl:otherwise><xsl:value-of select="@FilterName" /><xsl:if test="@FilterWheelName='STED Beam Selection' and @FilterSpectrumValue">
															(<xsl:value-of select="@FilterDisplayValue" />%)
														</xsl:if></xsl:otherwise></xsl:choose></TD></TR></xsl:when><xsl:otherwise><TR name="ID_Active_TR" id="ID_Active_TR" style="font-family: arial, helvetica; font-size: 7pt; font-weight: normal; color: 000000; padding: 3px;"><TD width="40%"><xsl:value-of select="@FilterWheelName" /></TD><TD><xsl:choose><xsl:when test="@IsSpectrumTurnMode='1'"><xsl:value-of select="@FilterSpectrumValue" />% 
														(
															<xsl:value-of select="@LightSourceName" />: 
															
															<xsl:variable name="lsn" select="@LightSourceName" /><xsl:for-each select="../../LaserArray/Laser[@LightSourceName=$lsn]"><xsl:value-of select="@Wavelength" />nm 
															</xsl:for-each>
														)
													</xsl:when><xsl:otherwise><xsl:value-of select="@FilterName" /><xsl:if test="@FilterWheelName='STED Beam Selection' and @FilterSpectrumValue">
															(<xsl:value-of select="@FilterDisplayValue" />%)
														</xsl:if></xsl:otherwise></xsl:choose></TD></TR></xsl:otherwise></xsl:choose></xsl:for-each><xsl:for-each select="DetectorList/Detector"><xsl:choose><xsl:when test="@IsActive='0'"><TR name="ID_Inactive_TR" id="ID_Inactive_TR" style="font-family: arial, helvetica; font-size: 7pt; font-weight: normal; color: 000000; padding: 3px;"><TD width="40%"><xsl:value-of select="@Name" />&nbsp;<xsl:value-of select="@Band" />&nbsp;<xsl:choose><xsl:when test="@AcquisitionModeName = 'PhotonIntegration'">
                            Standard mode
                          </xsl:when><xsl:when test="@AcquisitionModeName = 'PhotonIntegrationPulse'">
                            Pulse mode [Calibr. value: <xsl:value-of select="@PulseModeCalibrationValue" />]
                          </xsl:when><xsl:when test="@AcquisitionModeName = 'PhotonCounting'">
                            Counting mode
                          </xsl:when><xsl:when test="@AcquisitionModeName = 'BrightR'">
                            BrightR mode
                          </xsl:when><xsl:otherwise><xsl:value-of select="@AcquisitionModeName" /></xsl:otherwise></xsl:choose></TD><TD><xsl:value-of select="@ActiveShow" />, Gain: <xsl:value-of select="@GainShow" />, Offset: <xsl:value-of select="@OffsetShow" /></TD></TR><xsl:if test="@CanDoTimeGate='1'"><TR name="ID_Inactive_TR" id="ID_Inactive_TR" style="font-family: arial, helvetica; font-size: 7pt; font-weight: normal; color: 000000; padding: 3px;"><TD width="40%"><xsl:value-of select="@Type" /> Timegate (<xsl:value-of select="@TimeGateWavelength" />)
												</TD><TD><xsl:value-of select="@TimegateActiveShow" />, Gate Start: <xsl:value-of select="@TimeGatePulseStart" />, Gate End: <xsl:value-of select="@TimeGatePulseEnd" /></TD></TR></xsl:if></xsl:when><xsl:otherwise><TR name="ID_Active_TR" id="ID_Active_TR" style="font-family: arial, helvetica; font-size: 7pt; font-weight: normal; color: 000000; padding: 3px;"><TD width="40%"><xsl:value-of select="@Name" />&nbsp;<xsl:value-of select="@Band" />&nbsp;<xsl:choose><xsl:when test="@AcquisitionModeName = 'PhotonIntegration'">
                            Standard mode
                          </xsl:when><xsl:when test="@AcquisitionModeName = 'PhotonIntegrationPulse'">
                            Pulse mode [Calibr. value: <xsl:value-of select="@PulseModeCalibrationValue" />]
                          </xsl:when><xsl:when test="@AcquisitionModeName = 'PhotonCounting'">
                            Counting mode
                          </xsl:when><xsl:when test="@AcquisitionModeName = 'BrightR'">
                            BrightR mode
                          </xsl:when><xsl:otherwise><xsl:value-of select="@AcquisitionModeName" /></xsl:otherwise></xsl:choose></TD><TD><xsl:value-of select="@ActiveShow" />, Gain: <xsl:value-of select="@GainShow" />, Offset: <xsl:value-of select="@OffsetShow" /></TD></TR><xsl:if test="@CanDoTimeGate='1'"><TR name="ID_Active_TR" id="ID_Active_TR" style="font-family: arial, helvetica; font-size: 7pt; font-weight: normal; color: 000000; padding: 3px;"><TD width="40%"><xsl:value-of select="@Type" /> Timegate (<xsl:value-of select="@TimeGateWavelength" />)
												</TD><TD><xsl:value-of select="@TimegateActiveShow" />, Gate Start: <xsl:value-of select="@TimeGatePulseStart" />, Gate End: <xsl:value-of select="@TimeGatePulseEnd" /></TD></TR></xsl:if></xsl:otherwise></xsl:choose></xsl:for-each><xsl:for-each select="AotfList/Aotf"><xsl:for-each select="LaserLineSetting"><xsl:choose><xsl:when test="contains(@IntensityShow,'Shutter: off') or @IntensityShow='Shutter: on, Intensity: 0.0000%' or @IntensityShow='Shutter: on, Intensity: 0.0%'"><TR id="ID_Inactive_TR" name="ID_Inactive_TR" style="font-family: arial, helvetica; font-size: 7pt; font-weight: normal; color: 000000; padding: 3px;"><xsl:if test="@LaserLine &gt; 0"><TD width="40%">
														Laser Line <xsl:value-of select="@LightSourceName" /> (
														<xsl:choose><xsl:when test="@LaserLineDouble!=''"><xsl:value-of select="@LaserLineDouble" /></xsl:when><xsl:otherwise><xsl:value-of select="@LaserLine" /></xsl:otherwise></xsl:choose>
														nm)
													  </TD><TD><xsl:value-of select="@IntensityShow" /></TD></xsl:if></TR></xsl:when><xsl:otherwise><TR id="ID_Active_TR" name="ID_Active_TR" style="font-family: arial, helvetica; font-size: 7pt; font-weight: normal; color: 000000; padding: 3px;"><xsl:if test="@LaserLine &gt; 0"><TD width="40%">
														Laser Line <xsl:value-of select="@LightSourceName" /> (
														<xsl:choose><xsl:when test="@LaserLineDouble!=''"><xsl:value-of select="@LaserLineDouble" /></xsl:when><xsl:otherwise><xsl:value-of select="@LaserLine" /></xsl:otherwise></xsl:choose>
														nm)
													  </TD><TD><xsl:value-of select="@IntensityShow" /></TD></xsl:if></TR></xsl:otherwise></xsl:choose></xsl:for-each></xsl:for-each></TABLE></TD></TR></TABLE></xsl:for-each></xsl:template><xsl:template match="AdditionalInfoForDeconvolution"><TABLE width="98%" align="center" border="0" cellspacing="5" cellpadding="5"><TR><TD align="left" style="font-family: arial, helvetica; font-size: 8pt; font-weight: normal; color: 000000; padding: 3px;"><b>Deconvolution Information</b></TD></TR></TABLE><TABLE width="98%" align="center" border="0" cellspacing="0" cellpadding="5" bgcolor="#DDDAD7"><TR><TD><TABLE topmargin="0" leftmargin="0" width="100%" align="left" border="1" cellspacing="0" cellpadding="5" bgcolor="#FFFFFF"><TR style="font-family: arial, helvetica; font-size: 7pt; font-weight: bold; color: 000000; padding: 3px;"><TD width="40%">
                Name
              </TD><TD>
                Value
              </TD></TR><TR style="font-family: arial, helvetica; font-size: 7pt; font-weight: normal; color: 000000; padding: 3px;"><TD width="40%">
                Mounting Medium
              </TD><TD><xsl:choose><xsl:when test="@MountingMedium!=''"><xsl:value-of select="@MountingMedium" /></xsl:when><xsl:otherwise> -- </xsl:otherwise></xsl:choose></TD></TR><TR style="font-family: arial, helvetica; font-size: 7pt; font-weight: normal; color: 000000; padding: 3px;"><TD width="40%">
                Mounting Medium Refractive Index
              </TD><TD><xsl:choose><xsl:when test="@MountingMediumRefractiveIndex!=''"><xsl:value-of select="@MountingMediumRefractiveIndex" /></xsl:when><xsl:otherwise> -- </xsl:otherwise></xsl:choose></TD></TR></TABLE></TD></TR></TABLE></xsl:template><xsl:template match="Attachment"><xsl:if test="@Name='HardwareSetting'"><TABLE width="98%" align="center" border="0" cellspacing="5" cellpadding="5"><TR><TD align="left" style="font-family: arial, helvetica; font-size: 8pt; font-weight: normal; color: 000000; padding: 3px;"><b>Confocal Settings</b></TD></TR></TABLE><TABLE width="98%" align="center" border="0" cellspacing="0" cellpadding="5" bgcolor="#DDDAD7"><TR><TD><TABLE topmargin="0" leftmargin="0" width="100%" align="left" border="1" cellspacing="0" cellpadding="5" bgcolor="#FFFFFF"><TR style="font-family: arial, helvetica; font-size: 7pt; font-weight: bold; color: 000000; padding: 3px;"><TD width="40%">
                  Name
                </TD><TD>
                  Value
                </TD></TR><xsl:for-each select="ATLConfocalSettingDefinition"><xsl:choose><xsl:when test="@RotatorAngle"><TR style="font-family: arial, helvetica; font-size: 7pt; font-weight: normal; color: 000000; padding: 3px;"><TD width="40%">
												Rotator Angle
											</TD><TD><xsl:value-of select="@RotatorAngle" /></TD></TR></xsl:when></xsl:choose><TR style="font-family: arial, helvetica; font-size: 7pt; font-weight: normal; color: 000000; padding: 3px;"><TD width="40%">
                    Scan Mode
                  </TD><TD><xsl:value-of select="@ScanMode" /></TD></TR><xsl:choose><xsl:when test="@ScanDirectionXName"><TR style="font-family: arial, helvetica; font-size: 7pt; font-weight: normal; color: 000000; padding: 3px;"><TD width="40%">
                        Scan Direction X
                      </TD><TD><xsl:value-of select="@ScanDirectionXName" /></TD></TR></xsl:when></xsl:choose><xsl:choose><xsl:when test="@ScanSpeed"><TR style="font-family: arial, helvetica; font-size: 7pt; font-weight: normal; color: 000000; padding: 3px;"><TD width="40%">
                        Scan Speed
                      </TD><TD><xsl:value-of select="@ScanSpeed" /></TD></TR></xsl:when></xsl:choose><TR style="font-family: arial, helvetica; font-size: 7pt; font-weight: normal; color: 000000; padding: 3px;"><TD width="40%">
                    Version Number
                  </TD><TD><xsl:value-of select="@VersionNumber" /></TD></TR><xsl:choose><xsl:when test="@CanDoSTED"><xsl:choose><xsl:when test="@CanDoSTED='1'"><TR style="font-family: arial, helvetica; font-size: 7pt; font-weight: normal; color: 000000; padding: 3px"><TD width="40%">
                            IsSTEDActive
                          </TD><TD><xsl:value-of select="@IsSTEDActive" /></TD></TR></xsl:when></xsl:choose></xsl:when><xsl:otherwise><!-- show always for old images which do not have CanDoSTED attribute --><TR style="font-family: arial, helvetica; font-size: 7pt; font-weight: normal; color: 000000; padding: 3px"><TD width="40%">
                        IsSTEDActive
                      </TD><TD><xsl:value-of select="@IsSTEDActive" /></TD></TR></xsl:otherwise></xsl:choose><xsl:if test="@StagePosX != ''"><TR style="font-family: arial, helvetica; font-size: 7pt; font-weight: normal; color: 000000; padding: 3px;"><TD width="40%">
                      StagePosX
                    </TD><TD><xsl:value-of select="@StagePosX" /></TD></TR></xsl:if><xsl:if test="@StagePosY != ''"><TR style="font-family: arial, helvetica; font-size: 7pt; font-weight: normal; color: 000000; padding: 3px;"><TD width="40%">
                      StagePosY
                    </TD><TD><xsl:value-of select="@StagePosY" /></TD></TR></xsl:if><TR style="font-family: arial, helvetica; font-size: 7pt; font-weight: normal; color: 000000; padding: 3px;"><TD width="40%">
                    ZPosition
                  </TD><TD><xsl:value-of select="@ZPosition" /></TD></TR><TR style="font-family: arial, helvetica; font-size: 7pt; font-weight: normal; color: 000000; padding: 3px;"><TD width="40%">
                    IsSuperZ
                  </TD><TD><xsl:value-of select="@IsSuperZ" /></TD></TR><TR style="font-family: arial, helvetica; font-size: 7pt; font-weight: normal; color: 000000; padding: 3px;"><TD width="40%">
                    Magnification
                  </TD><TD><xsl:value-of select="@Magnification" /></TD></TR><TR style="font-family: arial, helvetica; font-size: 7pt; font-weight: normal; color: 000000; padding: 3px;"><TD width="40%">
                    ObjectiveName
                  </TD><TD><xsl:value-of select="@ObjectiveName" /></TD></TR><TR style="font-family: arial, helvetica; font-size: 7pt; font-weight: normal; color: 000000; padding: 3px;"><TD width="40%">
                    Immersion
                  </TD><TD><xsl:choose><xsl:when test="@Immersion != ''"><xsl:value-of select="@Immersion" /></xsl:when><xsl:otherwise> --- </xsl:otherwise></xsl:choose></TD></TR><TR style="font-family: arial, helvetica; font-size: 7pt; font-weight: normal; color: 000000; padding: 3px;"><TD width="40%">
                    Numerical Aperture
                  </TD><TD><xsl:value-of select="@NumericalAperture" /></TD></TR><TR style="font-family: arial, helvetica; font-size: 7pt; font-weight: normal; color: 000000; padding: 3px;"><TD width="40%">
                    RefractionIndex
                  </TD><TD><xsl:value-of select="@RefractionIndex" /></TD></TR><TR style="font-family: arial, helvetica; font-size: 7pt; font-weight: normal; color: 000000; padding: 3px;"><TD width="40%">
                    Zoom
                  </TD><TD><xsl:value-of select="@Zoom" /></TD></TR><xsl:choose><xsl:when test="@CanDoOpticalZoom='1'"><TR style="font-family: arial, helvetica; font-size: 7pt; font-weight: normal; color: 000000; padding: 3px;"><TD width="40%">
                        OpticalZoom
                      </TD><TD><xsl:value-of select="@OpticalZoom" /></TD></TR></xsl:when></xsl:choose><TR style="font-family: arial, helvetica; font-size: 7pt; font-weight: normal; color: 000000; padding: 3px;"><TD width="40%">
                    Pinhole
                  </TD><TD><xsl:value-of select="@Pinhole" /></TD></TR><TR style="font-family: arial, helvetica; font-size: 7pt; font-weight: normal; color: 000000; padding: 3px;"><TD width="40%">
                    PinholeAiry
                  </TD><TD><xsl:value-of select="@PinholeAiry" /></TD></TR><xsl:choose><xsl:when test="@EmissionWavelengthForPinholeAiryCalculation"><TR style="font-family: arial, helvetica; font-size: 7pt; font-weight: normal; color: 000000; padding: 3px;"><TD width="40%">
                        EmissionWavelength for PinholeAiry Calculation
                      </TD><TD><xsl:value-of select="@EmissionWavelengthForPinholeAiryCalculation" /></TD></TR></xsl:when></xsl:choose><xsl:choose><xsl:when test="@MotCorrPosition"><TR style="font-family: arial, helvetica; font-size: 7pt; font-weight: normal; color: 000000; padding: 3px;"><TD width="40%">
                        MotCorrPosition
                      </TD><TD><xsl:value-of select="@MotCorrPosition" />%
                      </TD></TR></xsl:when></xsl:choose><TR style="font-family: arial, helvetica; font-size: 7pt; font-weight: normal; color: 000000; padding: 3px;"><TD width="40%">
                    FrameAverage
                  </TD><TD><xsl:value-of select="@FrameAverage" /></TD></TR><TR style="font-family: arial, helvetica; font-size: 7pt; font-weight: normal; color: 000000; padding: 3px;"><TD width="40%">
                    LineAverage
                  </TD><TD><xsl:value-of select="@LineAverage" /></TD></TR><TR style="font-family: arial, helvetica; font-size: 7pt; font-weight: normal; color: 000000; padding: 3px;"><TD width="40%">
                    FrameAccumulation
                  </TD><TD><xsl:value-of select="@FrameAccumulation" /></TD></TR><TR style="font-family: arial, helvetica; font-size: 7pt; font-weight: normal; color: 000000; padding: 3px;"><TD width="40%">
                    Line_Accumulation
                  </TD><TD><xsl:value-of select="@Line_Accumulation" /></TD></TR><TR style="font-family: arial, helvetica; font-size: 7pt; font-weight: normal; color: 000000; padding: 3px;"><TD width="40%">
                    IsUserSettingNameSet
                  </TD><TD><xsl:value-of select="@IsUserSettingNameSet" /></TD></TR><TR style="font-family: arial, helvetica; font-size: 7pt; font-weight: normal; color: 000000; padding: 3px;"><TD width="40%">
                    IsRoiScanEnable
                  </TD><TD><xsl:value-of select="@IsRoiScanEnable" /></TD></TR></xsl:for-each></TABLE></TD></TR><!--
        <TR>
          <TD>
            Spectro

            <TABLE topmargin="0" leftmargin="0" width="100%" align="left" border="1" cellspacing="0" cellpadding="5" bgcolor="#FFFFFF">
              <TR style="font-family: arial, helvetica; font-size: 7pt; font-weight: bold; color: 000000; padding: 3px;">
                <TD width="40%">
                  Channel Name
                </TD>
                <TD >
                  Left
                </TD>
                <TD >
                  Right
                </TD>
                <TD >
                  Dye Name
                </TD>

              </TR>

              <xsl:for-each select="ATLConfocalSettingDefinition/Spectro/MultiBand">
                <TR style="font-family: arial, helvetica; font-size: 7pt; font-weight: bold; color: 000000; padding: 3px;">
                  <TD>
                    <xsl:value-of select="@ChannelName"/>
                  </TD>
                  <TD >
                    <xsl:value-of select="@LeftWorld"/>
                  </TD>
                  <TD>
                    <xsl:value-of select="@RightWorld"/>
                  </TD>
                  <TD >
                    <xsl:value-of select="@DyeName"/>
                  </TD>
                </TR>
              </xsl:for-each>
            </TABLE>
          </TD>
        </TR>
        --><TR><TD>
            Filter Wheels / Other Motorized Devices

            <TABLE topmargin="0" leftmargin="0" width="100%" align="left" border="1" cellspacing="0" cellpadding="5" bgcolor="#FFFFFF"><TR style="font-family: arial, helvetica; font-size: 7pt; font-weight: bold; color: 000000; padding: 3px;"><TD width="40%">
								  Device Name
								</TD><TD>
								  Filter Name/Position
								</TD></TR><xsl:for-each select="ATLConfocalSettingDefinition/FilterWheel/Wheel"><xsl:choose><xsl:when test="@IsSpectrumTurnMode='1' and @FilterSpectrumValue='0'"><TR style="font-family: arial, helvetica; font-size: 7pt; font-weight: normal; color: 000000; padding: 3px;" id="ID_Inactive_TR" name="ID_Inactive_TR"><TD><xsl:value-of select="@FilterWheelName" /></TD><TD><xsl:choose><xsl:when test="@FilterDisplayValue!=''"><xsl:value-of select="@FilterDisplayValue" /></xsl:when><xsl:otherwise><xsl:choose><xsl:when test="@IsSpectrumTurnMode='1'"><xsl:value-of select="@FilterSpectrumValue" />% 
																(
																	<xsl:value-of select="@LightSourceName" />: 
																	
																	<xsl:variable name="lsn" select="@LightSourceName" /><xsl:for-each select="../../LaserArray/Laser[@LightSourceName=$lsn]"><xsl:value-of select="@Wavelength" />nm 
																	</xsl:for-each>
																)
															</xsl:when><xsl:otherwise><xsl:value-of select="@FilterName" /><xsl:if test="@FilterWheelName='STED Beam Selection' and @FilterSpectrumValue">
																	(<xsl:value-of select="@FilterDisplayValue" />%)
																</xsl:if></xsl:otherwise></xsl:choose></xsl:otherwise></xsl:choose></TD></TR></xsl:when><xsl:otherwise><TR style="font-family: arial, helvetica; font-size: 7pt; font-weight: normal; color: 000000; padding: 3px;" id="ID_Active_TR" name="ID_Active_TR"><TD><xsl:value-of select="@FilterWheelName" /></TD><TD><xsl:choose><xsl:when test="@FilterDisplayValue!=''"><xsl:value-of select="@FilterDisplayValue" /></xsl:when><xsl:otherwise><xsl:choose><xsl:when test="@IsSpectrumTurnMode='1'"><xsl:value-of select="@FilterSpectrumValue" />% 
																(
																	<xsl:value-of select="@LightSourceName" />: 
																	
																	<xsl:variable name="lsn" select="@LightSourceName" /><xsl:for-each select="../../LaserArray/Laser[@LightSourceName=$lsn]"><xsl:value-of select="@Wavelength" />nm 
																	</xsl:for-each>
																)
															</xsl:when><xsl:otherwise><xsl:value-of select="@FilterName" /><xsl:if test="@FilterWheelName='STED Beam Selection' and @FilterSpectrumValue">
																	(<xsl:value-of select="@FilterDisplayValue" />%)
																</xsl:if></xsl:otherwise></xsl:choose></xsl:otherwise></xsl:choose></TD></TR></xsl:otherwise></xsl:choose></xsl:for-each><xsl:for-each select="ATLConfocalSettingDefinition/VariableBeamExpanderFactors/VariableBeamExpanderFactor"><TR style="font-family: arial, helvetica; font-size: 7pt; font-weight: normal; color: 000000; padding: 3px;"><td>VariableBeamExpander <xsl:value-of select="@Wavelength" />nm</td><TD> 
        								Factor: <xsl:value-of select="@Factor" />,&nbsp;<!--,&nbsp;Wavelength: <xsl:value-of select="@Wavelength",&nbsp;> --> Z Color Correction Offset: <xsl:value-of select="@Offset" /></TD></TR></xsl:for-each></TABLE></TD></TR><TR><TD>
            Lasers

            <TABLE topmargin="0" leftmargin="0" width="100%" align="left" border="1" cellspacing="0" cellpadding="5" bgcolor="#FFFFFF"><TR style="font-family: arial, helvetica; font-size: 7pt; font-weight: bold; color: 000000; padding: 3px;"><TD width="40%">
                  LaserName
                </TD><TD>
                  OutputPower
                </TD></TR><xsl:for-each select="ATLConfocalSettingDefinition/LaserArray/Laser"><xsl:choose><xsl:when test="@PowerState='On' "><TR id="ID_Active_TR" name="ID_Active_TR" style="font-family: arial, helvetica; font-size: 7pt; font-weight: bold; color: 000000; padding: 3px;"><TD><xsl:value-of select="@LaserName" /></TD><TD><xsl:choose><xsl:when test="@OutputPowerDisplay='' and not(@OutputPower)">
														--
													</xsl:when><xsl:when test="@OutputPowerDisplay"><xsl:value-of select="@OutputPowerDisplay" /><xsl:if test="not(@OutputPowerPercentage) and @OutputPowerWattDisplay">
															,&nbsp;Power: <xsl:value-of select="@OutputPowerWattDisplay" /></xsl:if></xsl:when><xsl:otherwise><xsl:value-of select="@OutputPower" /> ? 
													</xsl:otherwise></xsl:choose></TD></TR></xsl:when><xsl:otherwise><TR name="ID_Inactive_TR" id="ID_Inactive_TR" style="font-family: arial, helvetica; font-size: 7pt; font-weight: bold; color: 000000; padding: 3px;"><TD><xsl:value-of select="@LaserName" /></TD><TD><xsl:choose><xsl:when test="@OutputPowerDisplay='' and not(@OutputPower)">
														--
													</xsl:when><xsl:when test="@OutputPowerDisplay"><xsl:value-of select="@OutputPowerDisplay" /><xsl:if test="not(@OutputPowerPercentage) and @OutputPowerWattDisplay">
															,&nbsp;Power: <xsl:value-of select="@OutputPowerWattDisplay" /></xsl:if></xsl:when><xsl:otherwise><xsl:value-of select="@OutputPower" /> ?
													</xsl:otherwise></xsl:choose></TD></TR></xsl:otherwise></xsl:choose></xsl:for-each></TABLE></TD></TR><TR><TD>
            Laser Lines

            <TABLE topmargin="0" leftmargin="0" width="100%" align="left" border="1" cellspacing="0" cellpadding="5" bgcolor="#FFFFFF"><TR style="font-family: arial, helvetica; font-size: 7pt; font-weight: bold; color: 000000; padding: 3px;"><TD width="40%">
                  Laser Line
                </TD><TD>
                  Intensity
                </TD></TR><xsl:for-each select="ATLConfocalSettingDefinition/AotfList/Aotf/LaserLineSetting"><xsl:choose><xsl:when test="contains(@IntensityShow,'Shutter: off') or @IntensityShow='Shutter: on, Intensity: 0.0000%' or @IntensityShow='Shutter: on, Intensity: 0.0%'"><TR id="ID_Inactive_TR" name="ID_Inactive_TR" style="font-family: arial, helvetica; font-size: 7pt; font-weight: normal; color: 000000; padding: 3px;"><xsl:if test="@LaserLine &gt; 0"><TD><xsl:value-of select="@LightSourceName" /> (
														<xsl:choose><xsl:when test="@LaserLineDouble!=''"><xsl:value-of select="@LaserLineDouble" /></xsl:when><xsl:otherwise><xsl:value-of select="@LaserLine" /></xsl:otherwise></xsl:choose>
														nm)
												</TD><TD><xsl:value-of select="@IntensityShow" /></TD></xsl:if></TR></xsl:when><xsl:otherwise><TR id="ID_Active_TR" name="ID_Active_TR" style="font-family: arial, helvetica; font-size: 7pt; font-weight: normal; color: 000000; padding: 3px;"><xsl:if test="@LaserLine &gt; 0"><TD><xsl:value-of select="@LightSourceName" /> (
														<xsl:choose><xsl:when test="@LaserLineDouble!=''"><xsl:value-of select="@LaserLineDouble" /></xsl:when><xsl:otherwise><xsl:value-of select="@LaserLine" /></xsl:otherwise></xsl:choose>
														nm)
												</TD><TD><xsl:value-of select="@IntensityShow" /></TD></xsl:if></TR></xsl:otherwise></xsl:choose></xsl:for-each></TABLE></TD></TR><TR><TD>
            Detectors

            <TABLE topmargin="0" leftmargin="0" width="100%" align="left" border="1" cellspacing="0" cellpadding="5" bgcolor="#FFFFFF"><TR style="font-family: arial, helvetica; font-size: 7pt; font-weight: bold; color: 000000; padding: 3px;"><TD width="10%">
                  Name
                </TD><TD>
                  Channel
                </TD><TD width="25%">
                  Type
                </TD><TD>
                  Location
                </TD><TD>
                  Active
                </TD><TD>
                  Gain
                </TD><TD>
                  Offset
                </TD><TD>
                  Gate Start
                </TD><TD>
                  Gate End
                </TD><TD>
                  Gate Ref. Wavelength
                </TD></TR><xsl:for-each select="ATLConfocalSettingDefinition/DetectorList/Detector"><xsl:choose><xsl:when test="@IsActive='0'"><TR name="ID_Inactive_TR" id="ID_Inactive_TR" style="font-family: arial, helvetica; font-size: 7pt; font-weight: normal; color: 000000; padding: 3px;"><TD><xsl:value-of select="@Name" /></TD><TD><xsl:value-of select="@ChannelName" /></TD><TD><xsl:value-of select="@Type" />&nbsp;<xsl:value-of select="@Band" />&nbsp;<xsl:choose><xsl:when test="@AcquisitionModeName = 'PhotonIntegration'">
                        Standard mode
                      </xsl:when><xsl:when test="@AcquisitionModeName = 'PhotonIntegrationPulse'">
                        Pulse mode [Calibr. value: <xsl:value-of select="@PulseModeCalibrationValue" />]
                      </xsl:when><xsl:when test="@AcquisitionModeName = 'PhotonCounting'">
                        Counting mode
                      </xsl:when><xsl:when test="@AcquisitionModeName = 'BrightR'">
                        BrightR mode
                      </xsl:when><xsl:otherwise><xsl:value-of select="@AcquisitionModeName" /></xsl:otherwise></xsl:choose><xsl:if test="@IsHPDOverloaded='1' ">&nbsp;<font color="red">Overloaded</font></xsl:if></TD><TD><xsl:choose><xsl:when test="@ScanType != ''"><xsl:value-of select="@ScanType" /></xsl:when><xsl:otherwise> --- </xsl:otherwise></xsl:choose></TD><TD><xsl:choose><xsl:when test="@ActiveShow != ''"><xsl:value-of select="@ActiveShow" /></xsl:when><xsl:otherwise> --- </xsl:otherwise></xsl:choose></TD><TD align="right"><xsl:value-of select="@Gain" /></TD><TD align="right"><xsl:choose><xsl:when test="@Type='HyD'"> -- </xsl:when><xsl:otherwise><xsl:value-of select="@Offset" /></xsl:otherwise></xsl:choose></TD><xsl:choose><xsl:when test="@CanDoTimeGate='1' "><xsl:choose><xsl:when test="@IsTimeGateActivated='1' "><TD><xsl:choose><xsl:when test="@TimeGatePulseStart != ''"><xsl:value-of select="@TimeGatePulseStart" /></xsl:when><xsl:otherwise> --- </xsl:otherwise></xsl:choose></TD><TD><xsl:choose><xsl:when test="@TimeGatePulseEnd != ''"><xsl:value-of select="@TimeGatePulseEnd" /></xsl:when><xsl:otherwise> --- </xsl:otherwise></xsl:choose></TD><TD><xsl:choose><xsl:when test="@TimeGateWavelength != ''"><xsl:value-of select="@TimeGateWavelength" /></xsl:when><xsl:otherwise> --- </xsl:otherwise></xsl:choose></TD></xsl:when><xsl:otherwise><TD colspan="3" align="center">
                            -- Time Gating not activated --
                          </TD></xsl:otherwise></xsl:choose></xsl:when><xsl:otherwise><TD colspan="3" align="center" style="font-family: arial, helvetica; font-size: 7pt; font-weight: normal; color: gray; padding: 3px;">
                        -- Time Gating not supported --
                      </TD></xsl:otherwise></xsl:choose></TR></xsl:when><xsl:otherwise><TR id="ID_Active_TR" name="ID_Active_TR" style="font-family: arial, helvetica; font-size: 7pt; font-weight: normal; color: 000000; padding: 3px;"><TD><xsl:value-of select="@Name" /></TD><TD><xsl:value-of select="@ChannelName" /></TD><TD><xsl:value-of select="@Type" />&nbsp;<xsl:value-of select="@Band" />&nbsp;<xsl:choose><xsl:when test="@AcquisitionModeName = 'PhotonIntegration'">
                        Standard mode
                      </xsl:when><xsl:when test="@AcquisitionModeName = 'PhotonIntegrationPulse'">
                        Pulse mode [Calibr. value: <xsl:value-of select="@PulseModeCalibrationValue" />]
                      </xsl:when><xsl:when test="@AcquisitionModeName = 'PhotonCounting'">
                        Counting mode
                      </xsl:when><xsl:when test="@AcquisitionModeName = 'BrightR'">
                        BrightR mode
                      </xsl:when><xsl:otherwise><xsl:value-of select="@AcquisitionModeName" /></xsl:otherwise></xsl:choose><xsl:if test="@IsHPDOverloaded='1' ">&nbsp;<font color="red">Overloaded</font></xsl:if></TD><TD><xsl:choose><xsl:when test="@ScanType != ''"><xsl:value-of select="@ScanType" /></xsl:when><xsl:otherwise> --- </xsl:otherwise></xsl:choose></TD><TD><xsl:choose><xsl:when test="@ActiveShow != ''"><xsl:value-of select="@ActiveShow" /></xsl:when><xsl:otherwise> --- </xsl:otherwise></xsl:choose></TD><TD align="right"><xsl:value-of select="@Gain" /></TD><TD align="right"><xsl:value-of select="@Offset" /></TD><xsl:choose><xsl:when test="@CanDoTimeGate='1' "><xsl:choose><xsl:when test="@IsTimeGateActivated='1' "><TD><xsl:choose><xsl:when test="@TimeGatePulseStart != ''"><xsl:value-of select="@TimeGatePulseStart" /></xsl:when><xsl:otherwise> --- </xsl:otherwise></xsl:choose></TD><TD><xsl:choose><xsl:when test="@TimeGatePulseEnd != ''"><xsl:value-of select="@TimeGatePulseEnd" /></xsl:when><xsl:otherwise> --- </xsl:otherwise></xsl:choose></TD><TD><xsl:choose><xsl:when test="@TimeGateWavelength != ''"><xsl:value-of select="@TimeGateWavelength" /></xsl:when><xsl:otherwise> --- </xsl:otherwise></xsl:choose></TD></xsl:when><xsl:otherwise><TD colspan="3" align="center">
                            -- Time Gating not activated --
                          </TD></xsl:otherwise></xsl:choose></xsl:when><xsl:otherwise><TD colspan="3" align="center" style="font-family: arial, helvetica; font-size: 7pt; font-weight: normal; color: gray; padding: 3px;">
                        -- Time Gating not supported --
                      </TD></xsl:otherwise></xsl:choose></TR></xsl:otherwise></xsl:choose></xsl:for-each></TABLE></TD></TR></TABLE></xsl:if><xsl:if test="@Name='ProcessingHistory'"><TABLE width="98%" align="center" border="0" cellspacing="0" cellpadding="5"><TR><TD align="left" style="font-family: arial, helvetica; font-size: 8pt; font-weight: normal; color: 000000; padding: 3px;"><B> Processing History: </B></TD></TR><xsl:for-each select="ProcessingHistory"><xsl:sort select="@CreationTime" order="descending" /><xsl:choose><xsl:when test="@ProcessingType = 'OnlineDyeSeparation_Target' and contains(@TargetUniqueIDList, /Data/Image/ImageDescription/UniqueID ) "><tr><td><TABLE width="98%" align="center" border="0" cellspacing="5" cellpadding="5"><TR><TD align="left" style="font-family: arial, helvetica; font-size: 7pt; font-weight: bold; color: 000000; padding: 3px;"><B><xsl:value-of select="@CreationTime" /></B></TD><TD align="left" style="font-family: arial, helvetica; font-size: 7pt; font-weight: bold; color: 000000; padding: 3px;"><B> Applied OnlineDyeSeparation parameters </B></TD></TR></TABLE><TABLE width="98%" align="center" border="0" cellspacing="0" cellpadding="5" bgcolor="#DDDAD7"><TR><TD><TABLE topmargin="0" leftmargin="0" width="100%" align="left" border="1" cellspacing="0" cellpadding="5" bgcolor="#FFFFFF"><TR style="font-family: arial, helvetica; font-size: 7pt; font-weight: normal; color: 000000; padding: 3px;"><td><xsl:copy-of select="TR" /></td></TR></TABLE></TD></TR></TABLE></td></tr><tr><td colspan="2" align="center" border="0" cellspacing="5" cellpadding="5">&nbsp;</td></tr></xsl:when><xsl:when test="@ProcessingType = 'OnlineDyeSeparation_Source' and contains(@SourceUniqueIDList, /Data/Image/ImageDescription/UniqueID ) "><TR bgcolor="#DDDAD7"><TD align="left" style="font-family: arial, helvetica; font-size: 7pt; font-weight: bold; color: 000000; padding: 3px;"><B><xsl:value-of select="@CreationTime" /></B></TD><TD align="left" style="font-family: arial, helvetica; font-size: 7pt; font-weight: bold; color: 000000; padding: 3px;"><B> Active OnlineDyeSeparation parameters </B></TD></TR><TR align="center" border="0" cellspacing="0" cellpadding="5" bgcolor="#DDDAD7"><TD><TABLE topmargin="0" leftmargin="0" width="100%" align="left" border="1" cellspacing="0" cellpadding="5" bgcolor="#FFFFFF"><TR style="font-family: arial, helvetica; font-size: 7pt; font-weight: normal; color: 000000; padding: 3px;"><td><xsl:copy-of select="TR" /></td></TR></TABLE></TD></TR><tr><td colspan="2" align="center" border="0" cellspacing="5" cellpadding="5">&nbsp;</td></tr></xsl:when><xsl:when test="@ProcessingType = 'LocalizeGSDEvents' "><TR border="1" bgcolor="#DDDAD7"><TD align="left" style="font-family: arial, helvetica; font-size: 7pt; font-weight: bold; color: 000000; padding: 3px;"><B><xsl:value-of select="@CreationTime" /></B></TD><TD align="left" style="font-family: arial, helvetica; font-size: 7pt; font-weight: bold; color: 000000; padding: 3px;"><B> GSD event localisation</B></TD></TR><TR border="1" bgcolor="#DDDAD7"><TD colspan="2" border="0" cellspacing="0" cellpadding="0"><TABLE ID="ID_2001" style="display:block;" topmargin="0" leftmargin="0" width="100%" align="left" border="1" cellspacing="0" cellpadding="5" bgcolor="#FFFFFF"><xsl:copy-of select="TR" /><tr style="font-family: arial, helvetica; font-size: 7pt; font-weight: normal; color: 000000; padding: 3px;"><td>Name Of Source Image</td><td><xsl:copy-of select="Data/Image/ImageDescription/Name" /></td></tr><tr bgcolor="#DDDAD7"><td colspan="2" align="left" style="font-family: arial, helvetica; font-size: 8pt; font-weight: normal; color: 000000; padding: 3px;"><B>
                          Source Image &nbsp;  (<a href="javascript:ShowLocalizeGSDEventsDetails()">Show Information</a>)
                        </B></td></tr></TABLE><TABLE ID="ID_2002" style="display:none;" topmargin="0" leftmargin="0" width="100%" align="left" border="1" cellspacing="0" cellpadding="5" bgcolor="#FFFFFF"><xsl:copy-of select="TR" /><tr bgcolor="#DDDAD7"><td colspan="2" align="left" style="font-family: arial, helvetica; font-size: 8pt; font-weight: normal; color: 000000; padding: 3px;"><B>
                          Source Image &nbsp;  (<a href="javascript:ShowLocalizeGSDEventsDetails()">Hide</a>)
                        </B></td></tr><tr><td colspan="2"><xsl:apply-templates select="Data" /></td></tr></TABLE></TD></TR></xsl:when><xsl:when test="@ProcessingType = 'GISTDrawHighresImage' "><TR topmargin="0" leftmargin="0" border="0" bgcolor="#DDDAD7"><TD topmargin="0" leftmargin="0" align="left" style="font-family: arial, helvetica; font-size: 8pt; font-weight: normal; color: 000000; padding: 3px;"><B><xsl:value-of select="@CreationTime" /></B></TD><TD align="left" style="font-family: arial, helvetica; font-size: 7pt; font-weight: bold; color: 000000; padding: 3px;"><B> Draw GSD highresolution image</B></TD></TR><TR border="1" bgcolor="#DDDAD7"><TD colspan="2" border="0" cellspacing="0" cellpadding="0"><TABLE ID="ID_2003" style="display:block;" topmargin="0" leftmargin="0" width="100%" align="left" border="1" cellspacing="0" cellpadding="5" bgcolor="#FFFFFF"><xsl:copy-of select="TR" /><tr style="font-family: arial, helvetica; font-size: 7pt; font-weight: normal; color: 000000; padding: 3px;"><td>Name Of Source GSD EventList</td><td><xsl:copy-of select="Data/GISTEventList/GISTEventListDescription/Name" /></td></tr><tr bgcolor="#DDDAD7"><td colspan="2" align="left" style="font-family: arial, helvetica; font-size: 8pt; font-weight: normal; color: 000000; padding: 3px;"><B>
                          Source Image: &nbsp;  (<a href="javascript:ShowGISTDrawHighresImageDetails()">Show Information</a>)
                        </B></td></tr></TABLE><TABLE ID="ID_2004" style="display:none;" topmargin="0" leftmargin="0" width="100%" align="left" border="1" cellspacing="0" cellpadding="5" bgcolor="#FFFFFF"><xsl:copy-of select="TR" /><tr style="font-family: arial, helvetica; font-size: 7pt; font-weight: normal; color: 000000; padding: 3px;"><td>Name Of Source GSD EventList</td><td><xsl:copy-of select="Data/GISTEventList/GISTEventListDescription/Name" /></td></tr><tr bgcolor="#DDDAD7"><td colspan="2" align="left" style="font-family: arial, helvetica; font-size: 8pt; font-weight: normal; color: 000000; padding: 3px;"><B>
                          Source Image: &nbsp;  (<a href="javascript:ShowGISTDrawHighresImageDetails()">Hide</a>)
                        </B></td></tr><tr><td colspan="2"><xsl:apply-templates select="Data" /></td></tr></TABLE></TD></TR></xsl:when><xsl:when test="@ProcessingType = 'GSDMergeEventList' "><TR topmargin="0" leftmargin="0" border="0" bgcolor="#DDDAD7"><TD topmargin="0" leftmargin="0" align="left" style="font-family: arial, helvetica; font-size: 8pt; font-weight: normal; color: 000000; padding: 3px;"><B><xsl:value-of select="@CreationTime" /></B></TD><TD align="left" style="font-family: arial, helvetica; font-size: 7pt; font-weight: bold; color: 000000; padding: 3px;"><B> Merge GSD Eventlist</B></TD></TR><TR border="1" bgcolor="#DDDAD7"><TD colspan="2" border="0" cellspacing="0" cellpadding="0"><TABLE ID="ID_2005" style="display:block;" topmargin="0" leftmargin="0" width="100%" align="left" border="1" cellspacing="0" cellpadding="5" bgcolor="#FFFFFF"><xsl:copy-of select="TR" /><tr style="font-family: arial, helvetica; font-size: 7pt; font-weight: normal; color: 000000; padding: 3px;"><td>Name Of Source GSD EventList</td><td><xsl:copy-of select="Data/GISTEventList/GISTEventListDescription/Name" /></td></tr><tr bgcolor="#DDDAD7"><td colspan="2" align="left" style="font-family: arial, helvetica; font-size: 8pt; font-weight: normal; color: 000000; padding: 3px;"><B>
                          GSD Eventlist &nbsp;  (<a href="javascript:ShowGSDMergeEventListDetails()">Show Information</a>)
                        </B></td></tr></TABLE><TABLE ID="ID_2006" style="display:none;" topmargin="0" leftmargin="0" width="100%" align="left" border="1" cellspacing="0" cellpadding="5" bgcolor="#FFFFFF"><xsl:copy-of select="TR" /><tr style="font-family: arial, helvetica; font-size: 7pt; font-weight: normal; color: 000000; padding: 3px;"><td>Name Of Source GSD EventList</td><td><xsl:copy-of select="Data/GISTEventList/GISTEventListDescription/Name" /></td></tr><tr bgcolor="#DDDAD7"><td colspan="2" align="left" style="font-family: arial, helvetica; font-size: 8pt; font-weight: normal; color: 000000; padding: 3px;"><B>
                          GSD Eventlist &nbsp;  (<a href="javascript:ShowGSDMergeEventListDetails()">Hide</a>)
                        </B></td></tr><tr><td colspan="2"><xsl:apply-templates select="Data" /></td></tr></TABLE></TD></TR></xsl:when><xsl:when test="@ProcessingType = 'FilterGSDEventList' "><TR topmargin="0" leftmargin="0" border="0" bgcolor="#DDDAD7"><TD topmargin="0" leftmargin="0" align="left" style="font-family: arial, helvetica; font-size: 8pt; font-weight: normal; color: 000000; padding: 3px;"><B><xsl:value-of select="@CreationTime" /></B></TD><TD align="left" style="font-family: arial, helvetica; font-size: 7pt; font-weight: bold; color: 000000; padding: 3px;"><B> Filter GSD Eventlist</B></TD></TR><TR border="1" bgcolor="#DDDAD7"><TD colspan="2" border="0" cellspacing="0" cellpadding="0"><TABLE ID="ID_2007" style="display:block;" topmargin="0" leftmargin="0" width="100%" align="left" border="1" cellspacing="0" cellpadding="5" bgcolor="#FFFFFF"><xsl:copy-of select="TR" /><tr style="font-family: arial, helvetica; font-size: 7pt; font-weight: normal; color: 000000; padding: 3px;"><td>Name Of Source GSD EventList</td><td><xsl:copy-of select="Data/GISTEventList/GISTEventListDescription/Name" /></td></tr><tr bgcolor="#DDDAD7"><td colspan="2" align="left" style="font-family: arial, helvetica; font-size: 8pt; font-weight: normal; color: 000000; padding: 3px;"><B>
                          GSD Eventlist &nbsp;  (<a href="javascript:ShowFilterGSDEventListDetails()">Show Information</a>)
                        </B></td></tr></TABLE><TABLE ID="ID_2008" style="display:none;" topmargin="0" leftmargin="0" width="100%" align="left" border="1" cellspacing="0" cellpadding="5" bgcolor="#FFFFFF"><xsl:copy-of select="TR" /><tr style="font-family: arial, helvetica; font-size: 7pt; font-weight: normal; color: 000000; padding: 3px;"><td>Name Of Source GSD EventList</td><td><xsl:copy-of select="Data/GISTEventList/GISTEventListDescription/Name" /></td></tr><tr bgcolor="#DDDAD7"><td colspan="2" align="left" style="font-family: arial, helvetica; font-size: 8pt; font-weight: normal; color: 000000; padding: 3px;"><B>
                          GSD Eventlist &nbsp;  (<a href="javascript:ShowFilterGSDEventListDetails()">Hide</a>)
                        </B></td></tr><tr><td colspan="2"><xsl:apply-templates select="Data" /></td></tr></TABLE></TD></TR></xsl:when><xsl:when test="@ProcessingType = 'DriftCompensation' "><TR topmargin="0" leftmargin="0" border="0" bgcolor="#DDDAD7"><TD topmargin="0" leftmargin="0" align="left" style="font-family: arial, helvetica; font-size: 8pt; font-weight: normal; color: 000000; padding: 3px;"><B><xsl:value-of select="@CreationTime" /></B></TD><TD align="left" style="font-family: arial, helvetica; font-size: 7pt; font-weight: bold; color: 000000; padding: 3px;"><B> Drift Compensation </B></TD></TR><TR border="1" bgcolor="#DDDAD7"><TD colspan="2" border="0" cellspacing="0" cellpadding="0"><TABLE ID="ID_2009" style="display:block;" topmargin="0" leftmargin="0" width="100%" align="left" border="1" cellspacing="0" cellpadding="5" bgcolor="#FFFFFF"><xsl:copy-of select="TR" /><tr style="font-family: arial, helvetica; font-size: 7pt; font-weight: normal; color: 000000; padding: 3px;"><td>Name Of Source GSD EventList</td><td><xsl:copy-of select="Data/GISTEventList/GISTEventListDescription/Name" /></td></tr><tr bgcolor="#DDDAD7"><td colspan="2" align="left" style="font-family: arial, helvetica; font-size: 8pt; font-weight: normal; color: 000000; padding: 3px;"><B>
                          GSD Eventlist &nbsp;  (<a href="javascript:ShowDriftCompensationDetails()">Show Information</a>)
                        </B></td></tr></TABLE><TABLE ID="ID_2010" style="display:none;" topmargin="0" leftmargin="0" width="100%" align="left" border="1" cellspacing="0" cellpadding="5" bgcolor="#FFFFFF"><xsl:copy-of select="TR" /><tr style="font-family: arial, helvetica; font-size: 7pt; font-weight: normal; color: 000000; padding: 3px;"><td>Name Of Source GSD EventList</td><td><xsl:copy-of select="Data/GISTEventList/GISTEventListDescription/Name" /></td></tr><tr bgcolor="#DDDAD7"><td colspan="2" align="left" style="font-family: arial, helvetica; font-size: 8pt; font-weight: normal; color: 000000; padding: 3px;"><B>
                          GSD Eventlist &nbsp;  (<a href="javascript:ShowDriftCompensationDetails()">Hide</a>)
                        </B></td></tr><tr><td colspan="2"><xsl:apply-templates select="Data" /></td></tr></TABLE></TD></TR></xsl:when><xsl:when test="@ProcessingType = 'Deconvolution_SVIHuygens' and contains(@ProcessingParameters, 'eDeconvolveImage' ) "><TR topmargin="0" leftmargin="0" border="0" bgcolor="#DDDAD7"><TD topmargin="0" leftmargin="0" align="left" style="font-family: arial, helvetica; font-size: 8pt; font-weight: normal; color: 000000; padding: 3px;"><B><xsl:value-of select="@CreationTime" /></B></TD><TD align="left" style="font-family: arial, helvetica; font-size: 7pt; font-weight: bold; color: 000000; padding: 3px;"><B>HyVolution Deconvolution</B></TD></TR><TR border="1" bgcolor="#DDDAD7"><TD colspan="2" border="0" cellspacing="0" cellpadding="0"><TABLE style="display:block;" topmargin="0" leftmargin="0" width="100%" align="left" border="1" cellspacing="0" cellpadding="5" bgcolor="#FFFFFF"><col width="38.2%" /><col width="61.8%" /><tr style="font-family: arial, helvetica; font-size: 7pt; font-weight: normal; color: 000000; padding: 3px;"><td>Programm</td><td><a style="font-weight: bold; color: 009b9b" title="Scientific Volume Imaging B.V." href="https://svi.nl/">
													SVI
												</a>&nbsp;<xsl:choose><xsl:when test="contains(@ProcessingParameters, 'Essential')"><a style="color: 009b9b" title="Huygens Essential" href="https://svi.nl/HuygensEssential">Huygens Essential</a></xsl:when><xsl:when test="contains(@ProcessingParameters, 'Pro')"><a style="color: 009b9b" title="Huygens Pro" href="https://svi.nl/HuygensProfessional">Huygens Professional</a></xsl:when><xsl:otherwise>Unknown Programm Parameter</xsl:otherwise></xsl:choose></td></tr><tr style="font-family: arial, helvetica; font-size: 7pt; font-weight: normal; color: 000000; padding: 3px;"><td>Strategy</td><td><xsl:choose><xsl:when test="contains(@ProcessingParameters, 'HUPP_DECON_FAST')">Fast Computation</xsl:when><xsl:when test="contains(@ProcessingParameters, 'HUPP_DECON_STANDARD')">Standard</xsl:when><xsl:when test="contains(@ProcessingParameters, 'HUPP_DECON_BEST_RESOLUTION')">Best Resolution</xsl:when><xsl:when test="contains(@ProcessingParameters, 'HUPP_DECON_HIGH_SPEED_IMAGING')">High Speed Imaging</xsl:when><xsl:when test="contains(@ProcessingParameters, 'HUPP_DECON_LOW_SIGNAL_CONFOCAL')">Low Signal</xsl:when><xsl:when test="contains(@ProcessingParameters, 'HUPP_DECON_NORMAL_SIGNAL_CONFOCAL')">Normal Signal</xsl:when><xsl:when test="contains(@ProcessingParameters, 'HUPP_DECON_HIGH_SIGNAL_CONFOCAL')">High Signal</xsl:when><xsl:otherwise>Unknown Strategy Parameter</xsl:otherwise></xsl:choose></td></tr><tr style="font-family: arial, helvetica; font-size: 7pt; font-weight: normal; color: 000000; padding: 3px;"><td>Crop</td><td><xsl:choose><xsl:when test="contains(@ProcessingParameters, 'HUPP_CROP_CONSERVATIVE')">
														Allow auto-crop of image
														<xsl:if test="contains(@ProcessingParameters, 'CROP_OPTION_WAS_IGNORED')"><font style="color=red">&nbsp;(The crop option was ignored!)&nbsp;</font></xsl:if></xsl:when><xsl:when test="contains(@ProcessingParameters, 'HUPP_CROP_NEVER')">No auto-crop</xsl:when><xsl:otherwise>Unknown Crop Parameter</xsl:otherwise></xsl:choose></td></tr><xsl:if test="contains(@ProcessingParameters, 'eStitchImage')"><tr style="font-family: arial, helvetica; font-size: 7pt; font-weight: normal; color: 000000; padding: 3px;"><td>Merge image after deconvolution</td><td>Active</td></tr></xsl:if></TABLE></TD></TR><tr><td colspan="2" align="center" border="0" cellspacing="5" cellpadding="5">&nbsp;</td></tr></xsl:when><xsl:when test="@ProcessingType = 'Deconvolution_SVIHuygens' and contains(@ProcessingParameters, 'ePushImage' ) "><TR topmargin="0" leftmargin="0" border="0" bgcolor="#DDDAD7"><TD topmargin="0" leftmargin="0" align="left" style="font-family: arial, helvetica; font-size: 8pt; font-weight: normal; color: 000000; padding: 3px;"><B><xsl:value-of select="@CreationTime" /></B></TD><TD align="left" style="font-family: arial, helvetica; font-size: 7pt; font-weight: bold; color: 000000; padding: 3px;"><B>Image received from <a style="color: 009b9b" title="Scientific Volume Imaging B.V." href="https://svi.nl/">SVI</a>&nbsp;Huygens</B></TD></TR><TR border="1" bgcolor="#DDDAD7"><TD colspan="2" border="0" cellspacing="0" cellpadding="0"><TABLE style="display:block;" topmargin="0" leftmargin="0" width="100%" align="left" border="1" cellspacing="0" cellpadding="5" bgcolor="#FFFFFF"><col width="38.2%" /><col width="61.8%" /><tr style="font-family: arial, helvetica; font-size: 7pt; font-weight: normal; color: 000000; padding: 3px;"><td>Programm</td><td><a style="font-weight: bold; color: 009b9b" title="Scientific Volume Imaging B.V." href="https://svi.nl/">
													SVI
												</a>&nbsp;<xsl:choose><xsl:when test="contains(@ProcessingParameters, 'Essential')"><a style="color: 009b9b" title="Huygens Essential" href="https://svi.nl/HuygensEssential">Huygens Essential</a></xsl:when><xsl:when test="contains(@ProcessingParameters, 'Pro')"><a style="color: 009b9b" title="Huygens Pro" href="https://svi.nl/HuygensProfessional">Huygens Professional</a></xsl:when><xsl:otherwise>Unknown Programm Parameter</xsl:otherwise></xsl:choose></td></tr></TABLE></TD></TR><tr><td colspan="2" align="center" border="0" cellspacing="5" cellpadding="5">&nbsp;</td></tr></xsl:when><xsl:when test="@ProcessingType = 'Deconvolution_Leica'"><TR topmargin="0" leftmargin="0" border="0" bgcolor="#DDDAD7"><TD topmargin="0" leftmargin="0" align="left" style="font-family: arial, helvetica; font-size: 8pt; font-weight: normal; color: 000000; padding: 3px;"><B><xsl:value-of select="@CreationTime" /></B></TD><TD align="left" style="font-family: arial, helvetica; font-size: 7pt; font-weight: bold; color: 000000; padding: 3px;"><B>Leica Deconvolution</B></TD></TR><TR border="1" bgcolor="#DDDAD7"><TD colspan="2" border="0" cellspacing="0" cellpadding="0"><TABLE topmargin="0" leftmargin="0" width="100%" align="left" border="1" cellspacing="0" cellpadding="5" bgcolor="#FFFFFF"><col width="38.2%" /><col width="61.8%" /><xsl:for-each select="DeconvolutionParam"><xsl:sort select="@name" order="ascending" /><tr style="font-family: arial, helvetica; font-size: 7pt; font-weight: normal; color: 000000; padding: 3px;"><td><xsl:value-of select="@name" /></td><td><xsl:value-of select="@value" /></td></tr></xsl:for-each></TABLE></TD></TR><tr><td colspan="2" align="center" border="0" cellspacing="5" cellpadding="5">&nbsp;</td></tr></xsl:when><xsl:when test="@ProcessingType = 'GenericProcessing'"><TR topmargin="0" leftmargin="0" border="0" bgcolor="#DDDAD7"><TD topmargin="0" leftmargin="0" align="left" style="font-family: arial, helvetica; font-size: 8pt; font-weight: normal; color: 000000; padding: 3px;"><B><xsl:value-of select="@CreationTime" /></B></TD><TD align="left" style="font-family: arial, helvetica; font-size: 7pt; font-weight: bold; color: 000000; padding: 3px;"><B><xsl:value-of select="@ProcessingParameters" /></B></TD></TR><TR border="1" bgcolor="#DDDAD7"><TD colspan="2" border="0" cellspacing="0" cellpadding="0"><TABLE topmargin="0" leftmargin="0" width="100%" align="left" border="1" cellspacing="0" cellpadding="5" bgcolor="#FFFFFF"><col width="38.2%" /><col width="61.8%" /><xsl:for-each select="GenericProcessingParam"><xsl:sort select="@name" order="ascending" /><tr style="font-family: arial, helvetica; font-size: 7pt; font-weight: normal; color: 000000; padding: 3px;"><td><xsl:value-of select="@name" /></td><td><xsl:value-of select="@value" /></td></tr></xsl:for-each></TABLE></TD></TR><tr><td colspan="2" align="center" border="0" cellspacing="5" cellpadding="5">&nbsp;</td></tr></xsl:when></xsl:choose></xsl:for-each></TABLE></xsl:if><xsl:variable name="climateControlsAvailable"><xsl:value-of select="ATLConfocalSettingDefinition/ClimateControl/@ClimateControlCurrentlyInUse" /></xsl:variable><xsl:if test="$climateControlsAvailable = '1'"><TABLE width="98%" align="center" border="0" cellspacing="5" cellpadding="5"><TR><TD align="left" style="font-family: arial, helvetica; font-size: 8pt; font-weight: normal; color: 000000; padding: 3px;"><b>Environmental Settings</b></TD></TR></TABLE><TABLE width="98%" align="center" border="0" cellspacing="0" cellpadding="5" bgcolor="#DDDAD7"><TR style="font-family: arial, helvetica; font-size: 8pt; font-weight: normal; padding: 3px;"><TD colspan="2"><TABLE topmargin="0" leftmargin="0" width="100%" align="center" border="1" cellspacing="0" cellpadding="0" bgcolor="#FFFFFF"><TR style="font-family: arial, helvetica; font-size: 8pt; font-weight: normal; padding: 3px;"><TD width="20%"><b>Unit Name </b></TD><TD width="10%"><b>Enabled </b></TD><TD width="12%"><b>Setpoint </b></TD><TD width="12%"><b>Actual Value </b></TD><TD width="10%"><b>Range Control </b></TD><TD width="12%"><b>Minimum Range </b></TD><TD width="12%"><b>Maximum Range </b></TD><TD width="12%"><b>Stop On Alert </b></TD></TR><xsl:for-each select="ATLConfocalSettingDefinition/ClimateControl/ClimateUnit"><xsl:variable name="MyCounter" select="position()-1" /><xsl:variable name="SetpointVal" select="concat(@SetpointValue, '.0')" /><xsl:variable name="SetpointValPointNull" select="@SetpointValue" /><TR style="font-family: arial, helvetica; font-size: 8pt; font-weight: normal; padding: 3px;"><TD><xsl:value-of select="@Name" /></TD><TD><xsl:if test="@Enabled != '0'">
                      ON
                    </xsl:if><xsl:if test="@Enabled = '0'">
                      OFF
                    </xsl:if></TD><TD><xsl:if test="@SetpointValue*10 mod 10 != 0"><xsl:value-of select="@SetpointValue" /></xsl:if><xsl:if test="@SetpointValue*10 mod 10 = 0"><xsl:value-of select="concat(@SetpointValue, '.0')" /></xsl:if><xsl:value-of select="@DimensionUnit" /></TD><TD><xsl:if test="@ActualValue*10 mod 10 != 0"><xsl:value-of select="@ActualValue" /></xsl:if><xsl:if test="@ActualValue*10 mod 10 = 0"><xsl:value-of select="concat(@ActualValue, '.0')" /></xsl:if><xsl:value-of select="@DimensionUnit" /></TD><TD><xsl:if test="@RangeControlEnabled != '0'">
                      ON
                    </xsl:if><xsl:if test="@RangeControlEnabled = '0'">
                      OFF
                    </xsl:if></TD><xsl:if test="@RangeControlEnabled != '0'"><TD><xsl:if test="@RangeMinimumValue*10 mod 10 != 0"><xsl:value-of select="@RangeMinimumValue" /></xsl:if><xsl:if test="@RangeMinimumValue*10 mod 10 = 0"><xsl:value-of select="concat(@RangeMinimumValue, '.0')" /></xsl:if><xsl:value-of select="@DimensionUnit" /></TD><TD><xsl:if test="@RangeMaximumValue*10 mod 10 != 0"><xsl:value-of select="@RangeMaximumValue" /></xsl:if><xsl:if test="@RangeMaximumValue*10 mod 10 = 0"><xsl:value-of select="concat(@RangeMaximumValue, '.0')" /></xsl:if><xsl:value-of select="@DimensionUnit" /></TD><TD><xsl:if test="@RangeControlStopExperimentOnAlert != '0'">
                        ON
                      </xsl:if><xsl:if test="@RangeControlStopExperimentOnAlert = '0'">
                        OFF
                      </xsl:if></TD></xsl:if><xsl:if test="@RangeControlEnabled = '0'"><TD>
                      -
                    </TD><TD>
                      -
                    </TD><TD>
                      -
                    </TD></xsl:if></TR></xsl:for-each></TABLE></TD></TR></TABLE></xsl:if><xsl:if test="@Application='Huygens' and node()!='' "><TABLE width="98%" align="center" border="0" cellspacing="0" cellpadding="5"><TR><TD align="left" style="font-family: arial, helvetica; font-size: 8pt; font-weight: normal; color: 000000; padding: 5px; spacing: 5px"><B> SVI Huygens <xsl:value-of select="@Name" /></B></TD></TR><TR border="1" bgcolor="#DDDAD7"><TD colspan="2" border="0" cellspacing="0" cellpadding="0"><TABLE topmargin="0" leftmargin="0" width="100%" align="left" border="1" cellspacing="0" cellpadding="5" bgcolor="#FFFFFF"><tr style="font-family: arial, helvetica; font-size: 7pt; font-weight: normal; color: 000000; padding: 3px;"><td><xsl:copy-of select="node()" /></td></tr></TABLE></TD></TR></TABLE></xsl:if></xsl:template></xsl:stylesheet>
