# Supplementary material for: Attenuation of SARS‐CoV‐2 replication and associated inflammation by concomitant targeting of viral and host cap 2'‐O‐ribose methyltransferases
Source: EMBO J. 2022 Jul 25;41(17):e111608. doi: 10.15252/embj.2022111608 (PMC9350232; doi:10.15252/embj.2022111608)
Supplement: Supplementary file 9 — Source Data for Expanded View [file EMBJ-41-e111608-s010.zip › SourceData/Figure_EV2/Figure_EV2.xlsx]

## Sheet: FEV2c
Time (h)	quantity	treatment	concentration (uM)	replicate	value
0	GII	MI1	0	1	1.48132
4	GII	MI1	0	1	1.46104
8	GII	MI1	0	1	1.02991
12	GII	MI1	0	1	1.64474
16	GII	MI1	0	1	3.4363
20	GII	MI1	0	1	7.09052
24	GII	MI1	0	1	12.8358
28	GII	MI1	0	1	21.3843
32	GII	MI1	0	1	33.379
36	GII	MI1	0	1	48.8771
40	GII	MI1	0	1	68.7
44	GII	MI1	0	1	91.485
48	GII	MI1	0	1	117.858
0	conf	MI1	0	1	70.2499
4	conf	MI1	0	1	80.9178
8	conf	MI1	0	1	88.0193
12	conf	MI1	0	1	92.1678
16	conf	MI1	0	1	95.2183
20	conf	MI1	0	1	96.5371
24	conf	MI1	0	1	97.5739
28	conf	MI1	0	1	98.2569
32	conf	MI1	0	1	98.237
36	conf	MI1	0	1	98.846
40	conf	MI1	0	1	98.6051
44	conf	MI1	0	1	98.7061
48	conf	MI1	0	1	98.5808
0	GII	MI1	0.625	1	0.871268
4	GII	MI1	0.625	1	0.848878
8	GII	MI1	0.625	1	0.545803
12	GII	MI1	0.625	1	1.20785
16	GII	MI1	0.625	1	3.39242
20	GII	MI1	0.625	1	7.38062
24	GII	MI1	0.625	1	13.2147
28	GII	MI1	0.625	1	21.0598
32	GII	MI1	0.625	1	32.32
36	GII	MI1	0.625	1	46.9496
40	GII	MI1	0.625	1	64.8908
44	GII	MI1	0.625	1	85.1873
48	GII	MI1	0.625	1	107.613
0	conf	MI1	0.625	1	73.7025
4	conf	MI1	0.625	1	84.4536
8	conf	MI1	0.625	1	89.9505
12	conf	MI1	0.625	1	92.9228
16	conf	MI1	0.625	1	95.6309
20	conf	MI1	0.625	1	96.3807
24	conf	MI1	0.625	1	97.3504
28	conf	MI1	0.625	1	98.116
32	conf	MI1	0.625	1	98.5582
36	conf	MI1	0.625	1	98.4831
40	conf	MI1	0.625	1	98.5352
44	conf	MI1	0.625	1	98.4577
48	conf	MI1	0.625	1	98.3201
0	GII	MI1	1.25	1	1.17269
4	GII	MI1	1.25	1	0.66094
8	GII	MI1	1.25	1	0.481259
12	GII	MI1	1.25	1	1.38476
16	GII	MI1	1.25	1	3.69637
20	GII	MI1	1.25	1	7.10797
24	GII	MI1	1.25	1	12.2633
28	GII	MI1	1.25	1	19.7107
32	GII	MI1	1.25	1	28.882
36	GII	MI1	1.25	1	40.8895
40	GII	MI1	1.25	1	55.6918
44	GII	MI1	1.25	1	70.8213
48	GII	MI1	1.25	1	86.1433
0	conf	MI1	1.25	1	73.6755
4	conf	MI1	1.25	1	85.8977
8	conf	MI1	1.25	1	90.2937
12	conf	MI1	1.25	1	94.094
16	conf	MI1	1.25	1	94.9015
20	conf	MI1	1.25	1	97.3502
24	conf	MI1	1.25	1	97.6744
28	conf	MI1	1.25	1	97.6485
32	conf	MI1	1.25	1	98.0793
36	conf	MI1	1.25	1	98.1692
40	conf	MI1	1.25	1	97.8008
44	conf	MI1	1.25	1	97.6551
48	conf	MI1	1.25	1	97.2244
0	GII	MI1	2.5	1	0.906651
4	GII	MI1	2.5	1	0.495726
8	GII	MI1	2.5	1	0.42332
12	GII	MI1	2.5	1	0.651761
16	GII	MI1	2.5	1	2.07884
20	GII	MI1	2.5	1	4.76892
24	GII	MI1	2.5	1	8.70036
28	GII	MI1	2.5	1	13.4734
32	GII	MI1	2.5	1	20.6161
36	GII	MI1	2.5	1	29.451
40	GII	MI1	2.5	1	39.7278
44	GII	MI1	2.5	1	51.1842
48	GII	MI1	2.5	1	62.0407
0	conf	MI1	2.5	1	68.7962
4	conf	MI1	2.5	1	80.1964
8	conf	MI1	2.5	1	86.7687
12	conf	MI1	2.5	1	90.6367
16	conf	MI1	2.5	1	92.8493
20	conf	MI1	2.5	1	94.6387
24	conf	MI1	2.5	1	95.5127
28	conf	MI1	2.5	1	96.1184
32	conf	MI1	2.5	1	96.3408
36	conf	MI1	2.5	1	96.7569
40	conf	MI1	2.5	1	96.6601
44	conf	MI1	2.5	1	96.3439
48	conf	MI1	2.5	1	95.3664
0	GII	MI1	0	2	1.20028
4	GII	MI1	0	2	0.603179
8	GII	MI1	0	2	0.68067
12	GII	MI1	0	2	1.49992
16	GII	MI1	0	2	3.42192
20	GII	MI1	0	2	6.5808
24	GII	MI1	0	2	11.651
28	GII	MI1	0	2	18.1267
32	GII	MI1	0	2	28.929
36	GII	MI1	0	2	41.396
40	GII	MI1	0	2	56.8438
44	GII	MI1	0	2	75.0713
48	GII	MI1	0	2	95.9227
0	conf	MI1	0	2	71.18
4	conf	MI1	0	2	82.1454
8	conf	MI1	0	2	88.2157
12	conf	MI1	0	2	93.1652
16	conf	MI1	0	2	93.7375
20	conf	MI1	0	2	96.2826
24	conf	MI1	0	2	97.5358
28	conf	MI1	0	2	98.1063
32	conf	MI1	0	2	98.4103
36	conf	MI1	0	2	98.6017
40	conf	MI1	0	2	98.6474
44	conf	MI1	0	2	98.5836
48	conf	MI1	0	2	98.1824
0	GII	MI1	0.625	2	1.13764
4	GII	MI1	0.625	2	0.746591
8	GII	MI1	0.625	2	0.497899
12	GII	MI1	0.625	2	0.91956
16	GII	MI1	0.625	2	2.19269
20	GII	MI1	0.625	2	4.18054
24	GII	MI1	0.625	2	7.88594
28	GII	MI1	0.625	2	14.2522
32	GII	MI1	0.625	2	23.1752
36	GII	MI1	0.625	2	34.8979
40	GII	MI1	0.625	2	49.507
44	GII	MI1	0.625	2	66.3755
48	GII	MI1	0.625	2	84.6733
0	conf	MI1	0.625	2	72.6746
4	conf	MI1	0.625	2	83.6671
8	conf	MI1	0.625	2	89.9131
12	conf	MI1	0.625	2	93.1775
16	conf	MI1	0.625	2	95.4026
20	conf	MI1	0.625	2	96.8903
24	conf	MI1	0.625	2	97.9752
28	conf	MI1	0.625	2	98.2984
32	conf	MI1	0.625	2	98.6067
36	conf	MI1	0.625	2	98.8887
40	conf	MI1	0.625	2	98.7336
44	conf	MI1	0.625	2	98.7769
48	conf	MI1	0.625	2	98.122
0	GII	MI1	1.25	2	1.10136
4	GII	MI1	1.25	2	0.69368
8	GII	MI1	1.25	2	0.528806
12	GII	MI1	1.25	2	1.09457
16	GII	MI1	1.25	2	2.73608
20	GII	MI1	1.25	2	5.63487
24	GII	MI1	1.25	2	10.2266
28	GII	MI1	1.25	2	17.1394
32	GII	MI1	1.25	2	25.9779
36	GII	MI1	1.25	2	37.5324
40	GII	MI1	1.25	2	50.611
44	GII	MI1	1.25	2	65.8479
48	GII	MI1	1.25	2	81.0777
0	conf	MI1	1.25	2	73.9425
4	conf	MI1	1.25	2	84.8925
8	conf	MI1	1.25	2	92.1068
12	conf	MI1	1.25	2	94.5458
16	conf	MI1	1.25	2	95.4007
20	conf	MI1	1.25	2	97.3194
24	conf	MI1	1.25	2	97.5758
28	conf	MI1	1.25	2	97.9428
32	conf	MI1	1.25	2	98.3184
36	conf	MI1	1.25	2	97.9805
40	conf	MI1	1.25	2	97.695
44	conf	MI1	1.25	2	97.4954
48	conf	MI1	1.25	2	97.1415
0	GII	MI1	2.5	2	0.970298
4	GII	MI1	2.5	2	0.476449
8	GII	MI1	2.5	2	0.542933
12	GII	MI1	2.5	2	0.790941
16	GII	MI1	2.5	2	2.18432
20	GII	MI1	2.5	2	4.54356
24	GII	MI1	2.5	2	8.36827
28	GII	MI1	2.5	2	13.3154
32	GII	MI1	2.5	2	20.441
36	GII	MI1	2.5	2	29.6491
40	GII	MI1	2.5	2	39.9607
44	GII	MI1	2.5	2	50.3413
48	GII	MI1	2.5	2	61.8146
0	conf	MI1	2.5	2	67.8573
4	conf	MI1	2.5	2	79.3248
8	conf	MI1	2.5	2	85.1477
12	conf	MI1	2.5	2	89.4001
16	conf	MI1	2.5	2	92.0823
20	conf	MI1	2.5	2	93.9386
24	conf	MI1	2.5	2	94.9126
28	conf	MI1	2.5	2	95.6176
32	conf	MI1	2.5	2	95.57
36	conf	MI1	2.5	2	94.9882
40	conf	MI1	2.5	2	95.0762
44	conf	MI1	2.5	2	95.4493
48	conf	MI1	2.5	2	94.5418
0	GII	MI1	0	3	1.40709
4	GII	MI1	0	3	0.706102
8	GII	MI1	0	3	0.409089
12	GII	MI1	0	3	1.46053
16	GII	MI1	0	3	3.24606
20	GII	MI1	0	3	6.44087
24	GII	MI1	0	3	12.2031
28	GII	MI1	0	3	20.3817
32	GII	MI1	0	3	32.8876
36	GII	MI1	0	3	46.9307
40	GII	MI1	0	3	66.0341
44	GII	MI1	0	3	86.5384
48	GII	MI1	0	3	107.974
0	conf	MI1	0	3	71.4035
4	conf	MI1	0	3	81.8838
8	conf	MI1	0	3	88.3723
12	conf	MI1	0	3	92.6816
16	conf	MI1	0	3	94.5982
20	conf	MI1	0	3	96.7138
24	conf	MI1	0	3	97.8914
28	conf	MI1	0	3	98.2181
32	conf	MI1	0	3	98.4483
36	conf	MI1	0	3	98.8256
40	conf	MI1	0	3	99.2012
44	conf	MI1	0	3	98.9363
48	conf	MI1	0	3	99.0984
0	GII	MI1	0.625	3	1.10158
4	GII	MI1	0.625	3	1.02892
8	GII	MI1	0.625	3	0.469155
12	GII	MI1	0.625	3	1.11711
16	GII	MI1	0.625	3	3.0952
20	GII	MI1	0.625	3	6.26187
24	GII	MI1	0.625	3	10.7368
28	GII	MI1	0.625	3	18.2918
32	GII	MI1	0.625	3	28.3384
36	GII	MI1	0.625	3	41.3312
40	GII	MI1	0.625	3	56.8166
44	GII	MI1	0.625	3	71.7459
48	GII	MI1	0.625	3	90.069
0	conf	MI1	0.625	3	71.4827
4	conf	MI1	0.625	3	83.1132
8	conf	MI1	0.625	3	88.665
12	conf	MI1	0.625	3	92.8427
16	conf	MI1	0.625	3	94.6933
20	conf	MI1	0.625	3	96.3659
24	conf	MI1	0.625	3	97.0398
28	conf	MI1	0.625	3	97.1715
32	conf	MI1	0.625	3	97.9267
36	conf	MI1	0.625	3	97.8032
40	conf	MI1	0.625	3	97.9702
44	conf	MI1	0.625	3	97.583
48	conf	MI1	0.625	3	97.7923
0	GII	MI1	1.25	3	0.784623
4	GII	MI1	1.25	3	0.476434
8	GII	MI1	1.25	3	0.324336
12	GII	MI1	1.25	3	0.913406
16	GII	MI1	1.25	3	2.43269
20	GII	MI1	1.25	3	5.16654
24	GII	MI1	1.25	3	9.46119
28	GII	MI1	1.25	3	16.1576
32	GII	MI1	1.25	3	24.5659
36	GII	MI1	1.25	3	35.0569
40	GII	MI1	1.25	3	46.6711
44	GII	MI1	1.25	3	59.2994
48	GII	MI1	1.25	3	72.7257
0	conf	MI1	1.25	3	69.9905
4	conf	MI1	1.25	3	82.5102
8	conf	MI1	1.25	3	88.2257
12	conf	MI1	1.25	3	91.6835
16	conf	MI1	1.25	3	94.3611
20	conf	MI1	1.25	3	95.907
24	conf	MI1	1.25	3	96.6443
28	conf	MI1	1.25	3	97.0987
32	conf	MI1	1.25	3	97.0422
36	conf	MI1	1.25	3	97.4638
40	conf	MI1	1.25	3	97.5111
44	conf	MI1	1.25	3	97.1979
48	conf	MI1	1.25	3	96.9936
0	GII	MI1	2.5	3	1.10222
4	GII	MI1	2.5	3	0.584658
8	GII	MI1	2.5	3	0.378871
12	GII	MI1	2.5	3	0.846945
16	GII	MI1	2.5	3	2.00135
20	GII	MI1	2.5	3	4.29598
24	GII	MI1	2.5	3	8.50305
28	GII	MI1	2.5	3	13.8817
32	GII	MI1	2.5	3	21.9483
36	GII	MI1	2.5	3	30.3026
40	GII	MI1	2.5	3	40.7655
44	GII	MI1	2.5	3	52.9104
48	GII	MI1	2.5	3	64.8613
0	conf	MI1	2.5	3	69.6451
4	conf	MI1	2.5	3	81.3253
8	conf	MI1	2.5	3	86.7917
12	conf	MI1	2.5	3	90.414
16	conf	MI1	2.5	3	92.2537
20	conf	MI1	2.5	3	94.3029
24	conf	MI1	2.5	3	95.5647
28	conf	MI1	2.5	3	96.0201
32	conf	MI1	2.5	3	96.7588
36	conf	MI1	2.5	3	96.2207
40	conf	MI1	2.5	3	96.718
44	conf	MI1	2.5	3	95.4353
48	conf	MI1	2.5	3	94.5143
0	GII	MI1	0	4	4.41155
4	GII	MI1	0	4	3.30511
8	GII	MI1	0	4	3.08182
12	GII	MI1	0	4	3.83735
16	GII	MI1	0	4	5.48206
20	GII	MI1	0	4	8.12342
24	GII	MI1	0	4	12.6932
28	GII	MI1	0	4	18.1148
32	GII	MI1	0	4	25.6666
36	GII	MI1	0	4	34.8665
40	GII	MI1	0	4	47.1665
44	GII	MI1	0	4	62.5629
48	GII	MI1	0	4	78.2447
0	conf	MI1	0	4	70.0287
4	conf	MI1	0	4	79.2597
8	conf	MI1	0	4	86.4376
12	conf	MI1	0	4	90.0368
16	conf	MI1	0	4	93.2814
20	conf	MI1	0	4	95.8875
24	conf	MI1	0	4	97.2049
28	conf	MI1	0	4	98.0016
32	conf	MI1	0	4	98.4597
36	conf	MI1	0	4	98.8581
40	conf	MI1	0	4	98.5657
44	conf	MI1	0	4	98.7084
48	conf	MI1	0	4	98.8025
0	GII	MI1	0.625	4	0.756488
4	GII	MI1	0.625	4	0.545131
8	GII	MI1	0.625	4	0.491285
12	GII	MI1	0.625	4	1.00584
16	GII	MI1	0.625	4	2.50417
20	GII	MI1	0.625	4	5.22314
24	GII	MI1	0.625	4	9.34703
28	GII	MI1	0.625	4	15.7244
32	GII	MI1	0.625	4	23.5725
36	GII	MI1	0.625	4	35.2926
40	GII	MI1	0.625	4	49.0017
44	GII	MI1	0.625	4	65.4191
48	GII	MI1	0.625	4	83.1428
0	conf	MI1	0.625	4	70.6153
4	conf	MI1	0.625	4	83.7457
8	conf	MI1	0.625	4	89.5854
12	conf	MI1	0.625	4	92.4796
16	conf	MI1	0.625	4	94.7505
20	conf	MI1	0.625	4	95.7382
24	conf	MI1	0.625	4	97.0617
28	conf	MI1	0.625	4	98.0596
32	conf	MI1	0.625	4	98.5357
36	conf	MI1	0.625	4	98.2967
40	conf	MI1	0.625	4	98.2497
44	conf	MI1	0.625	4	98.3064
48	conf	MI1	0.625	4	97.9563
0	GII	MI1	1.25	4	1.21985
4	GII	MI1	1.25	4	0.749091
8	GII	MI1	1.25	4	0.553196
12	GII	MI1	1.25	4	1.03242
16	GII	MI1	1.25	4	2.50862
20	GII	MI1	1.25	4	4.73008
24	GII	MI1	1.25	4	8.17419
28	GII	MI1	1.25	4	13.8172
32	GII	MI1	1.25	4	21.1736
36	GII	MI1	1.25	4	29.41
40	GII	MI1	1.25	4	40.9616
44	GII	MI1	1.25	4	53.8248
48	GII	MI1	1.25	4	68.307
0	conf	MI1	1.25	4	70.6655
4	conf	MI1	1.25	4	81.4783
8	conf	MI1	1.25	4	87.5199
12	conf	MI1	1.25	4	91.143
16	conf	MI1	1.25	4	93.5957
20	conf	MI1	1.25	4	95.1005
24	conf	MI1	1.25	4	96.6454
28	conf	MI1	1.25	4	97.2731
32	conf	MI1	1.25	4	97.6815
36	conf	MI1	1.25	4	97.6439
40	conf	MI1	1.25	4	98.0074
44	conf	MI1	1.25	4	97.5482
48	conf	MI1	1.25	4	96.8731
0	GII	MI1	2.5	4	0.82081
4	GII	MI1	2.5	4	0.627295
8	GII	MI1	2.5	4	0.503193
12	GII	MI1	2.5	4	0.896185
16	GII	MI1	2.5	4	2.35756
20	GII	MI1	2.5	4	5.48098
24	GII	MI1	2.5	4	10.5961
28	GII	MI1	2.5	4	18.0864
32	GII	MI1	2.5	4	27.9158
36	GII	MI1	2.5	4	40.435
40	GII	MI1	2.5	4	55.13
44	GII	MI1	2.5	4	69.424
48	GII	MI1	2.5	4	86.3345
0	conf	MI1	2.5	4	69.5843
4	conf	MI1	2.5	4	80.0523
8	conf	MI1	2.5	4	86.3316
12	conf	MI1	2.5	4	89.8877
16	conf	MI1	2.5	4	92.4478
20	conf	MI1	2.5	4	94.317
24	conf	MI1	2.5	4	95.4919
28	conf	MI1	2.5	4	95.786
32	conf	MI1	2.5	4	95.7081
36	conf	MI1	2.5	4	95.3293
40	conf	MI1	2.5	4	94.8125
44	conf	MI1	2.5	4	94.4277
48	conf	MI1	2.5	4	92.7026

## Sheet: FEV2d
Time (h)	quantity	treatment	concentration (uM)	replicate	value
0	GII	PF9366	0	1	1.91066
4	GII	PF9366	0	1	0.978541
8	GII	PF9366	0	1	0.95512
12	GII	PF9366	0	1	1.2054
16	GII	PF9366	0	1	3.56839
20	GII	PF9366	0	1	7.39429
24	GII	PF9366	0	1	11.7886
28	GII	PF9366	0	1	17.9998
32	GII	PF9366	0	1	27.8396
36	GII	PF9366	0	1	41.1774
40	GII	PF9366	0	1	58.4177
44	GII	PF9366	0	1	77.7158
48	GII	PF9366	0	1	98.7942
0	conf	PF9366	0	1	72.5371
4	conf	PF9366	0	1	83.5601
8	conf	PF9366	0	1	89.6214
12	conf	PF9366	0	1	92.9936
16	conf	PF9366	0	1	96.1786
20	conf	PF9366	0	1	97.3608
24	conf	PF9366	0	1	98.4657
28	conf	PF9366	0	1	98.8463
32	conf	PF9366	0	1	99.055
36	conf	PF9366	0	1	99.3833
40	conf	PF9366	0	1	99.467
44	conf	PF9366	0	1	99.6397
48	conf	PF9366	0	1	99.5343
0	GII	PF9366	0.15625	1	1.89985
4	GII	PF9366	0.15625	1	0.905301
8	GII	PF9366	0.15625	1	0.693783
12	GII	PF9366	0.15625	1	1.54409
16	GII	PF9366	0.15625	1	3.8589
20	GII	PF9366	0.15625	1	7.29287
24	GII	PF9366	0.15625	1	11.6752
28	GII	PF9366	0.15625	1	18.3348
32	GII	PF9366	0.15625	1	27.1871
36	GII	PF9366	0.15625	1	39.175
40	GII	PF9366	0.15625	1	54.657
44	GII	PF9366	0.15625	1	72.1199
48	GII	PF9366	0.15625	1	91.6305
0	conf	PF9366	0.15625	1	72.9955
4	conf	PF9366	0.15625	1	84.6208
8	conf	PF9366	0.15625	1	89.2573
12	conf	PF9366	0.15625	1	93.4651
16	conf	PF9366	0.15625	1	95.8517
20	conf	PF9366	0.15625	1	97.3393
24	conf	PF9366	0.15625	1	98.2984
28	conf	PF9366	0.15625	1	98.5001
32	conf	PF9366	0.15625	1	98.8474
36	conf	PF9366	0.15625	1	99.2499
40	conf	PF9366	0.15625	1	99.4445
44	conf	PF9366	0.15625	1	99.5759
48	conf	PF9366	0.15625	1	99.5611
0	GII	PF9366	0.3125	1	1.38939
4	GII	PF9366	0.3125	1	1.16269
8	GII	PF9366	0.3125	1	0.591854
12	GII	PF9366	0.3125	1	1.30942
16	GII	PF9366	0.3125	1	3.23345
20	GII	PF9366	0.3125	1	6.5662
24	GII	PF9366	0.3125	1	11.2803
28	GII	PF9366	0.3125	1	18.9322
32	GII	PF9366	0.3125	1	29.4611
36	GII	PF9366	0.3125	1	43.9459
40	GII	PF9366	0.3125	1	62.208
44	GII	PF9366	0.3125	1	84.4742
48	GII	PF9366	0.3125	1	108.696
0	conf	PF9366	0.3125	1	73.8004
4	conf	PF9366	0.3125	1	84.4515
8	conf	PF9366	0.3125	1	90.5522
12	conf	PF9366	0.3125	1	93.7741
16	conf	PF9366	0.3125	1	96.1698
20	conf	PF9366	0.3125	1	97.6239
24	conf	PF9366	0.3125	1	98.5356
28	conf	PF9366	0.3125	1	99.0272
32	conf	PF9366	0.3125	1	99.1941
36	conf	PF9366	0.3125	1	99.3262
40	conf	PF9366	0.3125	1	99.3005
44	conf	PF9366	0.3125	1	99.3766
48	conf	PF9366	0.3125	1	99.3597
0	GII	PF9366	0.625	1	1.29464
4	GII	PF9366	0.625	1	1.00252
8	GII	PF9366	0.625	1	0.712554
12	GII	PF9366	0.625	1	1.74716
16	GII	PF9366	0.625	1	4.50872
20	GII	PF9366	0.625	1	8.48126
24	GII	PF9366	0.625	1	14.5064
28	GII	PF9366	0.625	1	22.8188
32	GII	PF9366	0.625	1	34.9776
36	GII	PF9366	0.625	1	50.4232
40	GII	PF9366	0.625	1	67.9903
44	GII	PF9366	0.625	1	89.1706
48	GII	PF9366	0.625	1	115.018
0	conf	PF9366	0.625	1	70.4113
4	conf	PF9366	0.625	1	82.2977
8	conf	PF9366	0.625	1	88.3599
12	conf	PF9366	0.625	1	92.5
16	conf	PF9366	0.625	1	95.3337
20	conf	PF9366	0.625	1	96.5405
24	conf	PF9366	0.625	1	97.9457
28	conf	PF9366	0.625	1	98.5916
32	conf	PF9366	0.625	1	98.9999
36	conf	PF9366	0.625	1	99.0673
40	conf	PF9366	0.625	1	99.4206
44	conf	PF9366	0.625	1	99.2879
48	conf	PF9366	0.625	1	99.3121
0	GII	PF9366	1.25	1	2.25628
4	GII	PF9366	1.25	1	1.62227
8	GII	PF9366	1.25	1	1.14804
12	GII	PF9366	1.25	1	1.57988
16	GII	PF9366	1.25	1	3.04976
20	GII	PF9366	1.25	1	5.80473
24	GII	PF9366	1.25	1	9.79613
28	GII	PF9366	1.25	1	15.3077
32	GII	PF9366	1.25	1	23.4926
36	GII	PF9366	1.25	1	34.4573
40	GII	PF9366	1.25	1	50.9437
44	GII	PF9366	1.25	1	70.9291
48	GII	PF9366	1.25	1	96.2955
0	conf	PF9366	1.25	1	71.0757
4	conf	PF9366	1.25	1	82.5703
8	conf	PF9366	1.25	1	90.2752
12	conf	PF9366	1.25	1	94.5734
16	conf	PF9366	1.25	1	96.6017
20	conf	PF9366	1.25	1	97.6561
24	conf	PF9366	1.25	1	98.7005
28	conf	PF9366	1.25	1	98.7511
32	conf	PF9366	1.25	1	99.417
36	conf	PF9366	1.25	1	99.4992
40	conf	PF9366	1.25	1	99.4766
44	conf	PF9366	1.25	1	99.5816
48	conf	PF9366	1.25	1	99.6836
0	GII	PF9366	2.5	1	1.24666
4	GII	PF9366	2.5	1	0.448535
8	GII	PF9366	2.5	1	0.512644
12	GII	PF9366	2.5	1	1.04007
16	GII	PF9366	2.5	1	2.46279
20	GII	PF9366	2.5	1	5.08627
24	GII	PF9366	2.5	1	8.47847
28	GII	PF9366	2.5	1	14.35
32	GII	PF9366	2.5	1	20.5459
36	GII	PF9366	2.5	1	30.7408
40	GII	PF9366	2.5	1	42.5261
44	GII	PF9366	2.5	1	55.3729
48	GII	PF9366	2.5	1	70.0722
0	conf	PF9366	2.5	1	68.6371
4	conf	PF9366	2.5	1	78.4728
8	conf	PF9366	2.5	1	86.5549
12	conf	PF9366	2.5	1	91.2883
16	conf	PF9366	2.5	1	94.7785
20	conf	PF9366	2.5	1	96.9275
24	conf	PF9366	2.5	1	98.0344
28	conf	PF9366	2.5	1	98.5485
32	conf	PF9366	2.5	1	99.2546
36	conf	PF9366	2.5	1	99.5122
40	conf	PF9366	2.5	1	99.4532
44	conf	PF9366	2.5	1	99.6785
48	conf	PF9366	2.5	1	99.547
0	GII	PF9366	5	1	1.50362
4	GII	PF9366	5	1	0.912688
8	GII	PF9366	5	1	0.694569
12	GII	PF9366	5	1	1.00073
16	GII	PF9366	5	1	2.12634
20	GII	PF9366	5	1	4.14082
24	GII	PF9366	5	1	6.32389
28	GII	PF9366	5	1	8.53871
32	GII	PF9366	5	1	12.2811
36	GII	PF9366	5	1	16.5936
40	GII	PF9366	5	1	21.6059
44	GII	PF9366	5	1	28.9201
48	GII	PF9366	5	1	36.6987
0	conf	PF9366	5	1	59.9951
4	conf	PF9366	5	1	69.7878
8	conf	PF9366	5	1	77.7741
12	conf	PF9366	5	1	85.6732
16	conf	PF9366	5	1	90.0813
20	conf	PF9366	5	1	93.7898
24	conf	PF9366	5	1	95.8422
28	conf	PF9366	5	1	97.447
32	conf	PF9366	5	1	98.6594
36	conf	PF9366	5	1	98.9642
40	conf	PF9366	5	1	99.3567
44	conf	PF9366	5	1	99.3502
48	conf	PF9366	5	1	99.5759
0	GII	PF9366	0	2	2.28884
4	GII	PF9366	0	2	1.5768
8	GII	PF9366	0	2	1.14919
12	GII	PF9366	0	2	1.95815
16	GII	PF9366	0	2	3.78648
20	GII	PF9366	0	2	7.1802
24	GII	PF9366	0	2	11.786
28	GII	PF9366	0	2	19.0698
32	GII	PF9366	0	2	28.6923
36	GII	PF9366	0	2	42.3737
40	GII	PF9366	0	2	60.2837
44	GII	PF9366	0	2	80.4376
48	GII	PF9366	0	2	105.098
0	conf	PF9366	0	2	69.8119
4	conf	PF9366	0	2	79.2215
8	conf	PF9366	0	2	86.3013
12	conf	PF9366	0	2	91.901
16	conf	PF9366	0	2	94.107
20	conf	PF9366	0	2	95.9426
24	conf	PF9366	0	2	97.4879
28	conf	PF9366	0	2	98.305
32	conf	PF9366	0	2	99.0031
36	conf	PF9366	0	2	99.0188
40	conf	PF9366	0	2	99.2494
44	conf	PF9366	0	2	99.5049
48	conf	PF9366	0	2	99.5825
0	GII	PF9366	0.15625	2	2.73501
4	GII	PF9366	0.15625	2	1.58589
8	GII	PF9366	0.15625	2	1.21251
12	GII	PF9366	0.15625	2	1.64707
16	GII	PF9366	0.15625	2	3.92187
20	GII	PF9366	0.15625	2	7.64073
24	GII	PF9366	0.15625	2	12.2093
28	GII	PF9366	0.15625	2	18.7214
32	GII	PF9366	0.15625	2	27.7184
36	GII	PF9366	0.15625	2	41.0414
40	GII	PF9366	0.15625	2	56.0024
44	GII	PF9366	0.15625	2	76.04
48	GII	PF9366	0.15625	2	98.4168
0	conf	PF9366	0.15625	2	73.7803
4	conf	PF9366	0.15625	2	84.44
8	conf	PF9366	0.15625	2	90.5175
12	conf	PF9366	0.15625	2	94.6416
16	conf	PF9366	0.15625	2	96.4633
20	conf	PF9366	0.15625	2	97.5216
24	conf	PF9366	0.15625	2	98.8434
28	conf	PF9366	0.15625	2	99.1299
32	conf	PF9366	0.15625	2	99.4657
36	conf	PF9366	0.15625	2	99.6121
40	conf	PF9366	0.15625	2	99.6158
44	conf	PF9366	0.15625	2	99.6847
48	conf	PF9366	0.15625	2	99.5607
0	GII	PF9366	0.3125	2	1.17123
4	GII	PF9366	0.3125	2	0.628201
8	GII	PF9366	0.3125	2	0.525306
12	GII	PF9366	0.3125	2	1.67305
16	GII	PF9366	0.3125	2	3.73109
20	GII	PF9366	0.3125	2	7.28807
24	GII	PF9366	0.3125	2	12.9062
28	GII	PF9366	0.3125	2	21.2475
32	GII	PF9366	0.3125	2	32.4449
36	GII	PF9366	0.3125	2	47.4653
40	GII	PF9366	0.3125	2	65.4481
44	GII	PF9366	0.3125	2	89.3192
48	GII	PF9366	0.3125	2	112.148
0	conf	PF9366	0.3125	2	72.6706
4	conf	PF9366	0.3125	2	83.7869
8	conf	PF9366	0.3125	2	89.5574
12	conf	PF9366	0.3125	2	92.6788
16	conf	PF9366	0.3125	2	95.3754
20	conf	PF9366	0.3125	2	96.7231
24	conf	PF9366	0.3125	2	98.1941
28	conf	PF9366	0.3125	2	98.8846
32	conf	PF9366	0.3125	2	99.1657
36	conf	PF9366	0.3125	2	99.2392
40	conf	PF9366	0.3125	2	99.5366
44	conf	PF9366	0.3125	2	99.4489
48	conf	PF9366	0.3125	2	99.6209
0	GII	PF9366	0.625	2	1.8044
4	GII	PF9366	0.625	2	0.979395
8	GII	PF9366	0.625	2	0.416887
12	GII	PF9366	0.625	2	1.55055
16	GII	PF9366	0.625	2	4.0992
20	GII	PF9366	0.625	2	7.73341
24	GII	PF9366	0.625	2	13.5131
28	GII	PF9366	0.625	2	21.241
32	GII	PF9366	0.625	2	29.9469
36	GII	PF9366	0.625	2	41.6737
40	GII	PF9366	0.625	2	58.1851
44	GII	PF9366	0.625	2	76.4683
48	GII	PF9366	0.625	2	96.7934
0	conf	PF9366	0.625	2	70.8994
4	conf	PF9366	0.625	2	82.3039
8	conf	PF9366	0.625	2	88.9089
12	conf	PF9366	0.625	2	92.7981
16	conf	PF9366	0.625	2	94.3899
20	conf	PF9366	0.625	2	96.3016
24	conf	PF9366	0.625	2	97.5778
28	conf	PF9366	0.625	2	98.1812
32	conf	PF9366	0.625	2	98.6645
36	conf	PF9366	0.625	2	99.1337
40	conf	PF9366	0.625	2	99.1057
44	conf	PF9366	0.625	2	99.2971
48	conf	PF9366	0.625	2	99.4421
0	GII	PF9366	1.25	2	1.03775
4	GII	PF9366	1.25	2	0.422108
8	GII	PF9366	1.25	2	0.492579
12	GII	PF9366	1.25	2	1.40776
16	GII	PF9366	1.25	2	3.63755
20	GII	PF9366	1.25	2	7.01874
24	GII	PF9366	1.25	2	11.5521
28	GII	PF9366	1.25	2	17.9547
32	GII	PF9366	1.25	2	26.7335
36	GII	PF9366	1.25	2	38.0722
40	GII	PF9366	1.25	2	52.2567
44	GII	PF9366	1.25	2	70.441
48	GII	PF9366	1.25	2	90.367
0	conf	PF9366	1.25	2	68.8241
4	conf	PF9366	1.25	2	80.2571
8	conf	PF9366	1.25	2	86.9327
12	conf	PF9366	1.25	2	92.3313
16	conf	PF9366	1.25	2	95.1676
20	conf	PF9366	1.25	2	97.0555
24	conf	PF9366	1.25	2	97.6737
28	conf	PF9366	1.25	2	98.8388
32	conf	PF9366	1.25	2	99.0355
36	conf	PF9366	1.25	2	99.3003
40	conf	PF9366	1.25	2	99.461
44	conf	PF9366	1.25	2	99.3852
48	conf	PF9366	1.25	2	99.5751
0	GII	PF9366	2.5	2	1.73561
4	GII	PF9366	2.5	2	0.978946
8	GII	PF9366	2.5	2	0.54599
12	GII	PF9366	2.5	2	1.23178
16	GII	PF9366	2.5	2	2.94366
20	GII	PF9366	2.5	2	6.21185
24	GII	PF9366	2.5	2	10.9457
28	GII	PF9366	2.5	2	17.0929
32	GII	PF9366	2.5	2	25.7648
36	GII	PF9366	2.5	2	37.0272
40	GII	PF9366	2.5	2	50.1662
44	GII	PF9366	2.5	2	67.7197
48	GII	PF9366	2.5	2	86.9812
0	conf	PF9366	2.5	2	69.8315
4	conf	PF9366	2.5	2	79.99
8	conf	PF9366	2.5	2	88.1997
12	conf	PF9366	2.5	2	93.246
16	conf	PF9366	2.5	2	95.6016
20	conf	PF9366	2.5	2	97.0302
24	conf	PF9366	2.5	2	98.1056
28	conf	PF9366	2.5	2	99.0876
32	conf	PF9366	2.5	2	99.0763
36	conf	PF9366	2.5	2	99.2612
40	conf	PF9366	2.5	2	99.4727
44	conf	PF9366	2.5	2	99.6218
48	conf	PF9366	2.5	2	99.6509
0	GII	PF9366	5	2	0.707639
4	GII	PF9366	5	2	0.247038
8	GII	PF9366	5	2	0.118144
12	GII	PF9366	5	2	0.462549
16	GII	PF9366	5	2	1.60191
20	GII	PF9366	5	2	2.7614
24	GII	PF9366	5	2	4.60504
28	GII	PF9366	5	2	6.53791
32	GII	PF9366	5	2	9.05273
36	GII	PF9366	5	2	12.1235
40	GII	PF9366	5	2	17.4676
44	GII	PF9366	5	2	23.5628
48	GII	PF9366	5	2	31.4939
0	conf	PF9366	5	2	58.0705
4	conf	PF9366	5	2	67.5805
8	conf	PF9366	5	2	76.8226
12	conf	PF9366	5	2	82.8641
16	conf	PF9366	5	2	88.4653
20	conf	PF9366	5	2	92.8562
24	conf	PF9366	5	2	94.6689
28	conf	PF9366	5	2	97.0904
32	conf	PF9366	5	2	98.4189
36	conf	PF9366	5	2	98.8096
40	conf	PF9366	5	2	99.5797
44	conf	PF9366	5	2	99.6493
48	conf	PF9366	5	2	99.7101
0	GII	PF9366	0	3	1.98895
4	GII	PF9366	0	3	1.36478
8	GII	PF9366	0	3	1.1358
12	GII	PF9366	0	3	1.93456
16	GII	PF9366	0	3	4.17497
20	GII	PF9366	0	3	7.80356
24	GII	PF9366	0	3	13.203
28	GII	PF9366	0	3	20.3151
32	GII	PF9366	0	3	31.1394
36	GII	PF9366	0	3	44.5304
40	GII	PF9366	0	3	61.0546
44	GII	PF9366	0	3	80.975
48	GII	PF9366	0	3	100.785
0	conf	PF9366	0	3	68.3905
4	conf	PF9366	0	3	77.9708
8	conf	PF9366	0	3	84.665
12	conf	PF9366	0	3	89.9414
16	conf	PF9366	0	3	92.8144
20	conf	PF9366	0	3	94.8734
24	conf	PF9366	0	3	96.7438
28	conf	PF9366	0	3	98.0781
32	conf	PF9366	0	3	98.697
36	conf	PF9366	0	3	98.9273
40	conf	PF9366	0	3	99.2419
44	conf	PF9366	0	3	99.3645
48	conf	PF9366	0	3	99.4978
0	GII	PF9366	0.15625	3	2.19993
4	GII	PF9366	0.15625	3	1.18319
8	GII	PF9366	0.15625	3	0.862363
12	GII	PF9366	0.15625	3	1.59444
16	GII	PF9366	0.15625	3	2.7895
20	GII	PF9366	0.15625	3	5.56249
24	GII	PF9366	0.15625	3	10.1727
28	GII	PF9366	0.15625	3	15.7203
32	GII	PF9366	0.15625	3	24.467
36	GII	PF9366	0.15625	3	35.8901
40	GII	PF9366	0.15625	3	51.8717
44	GII	PF9366	0.15625	3	69.1553
48	GII	PF9366	0.15625	3	90.2785
0	conf	PF9366	0.15625	3	70.7743
4	conf	PF9366	0.15625	3	81.0616
8	conf	PF9366	0.15625	3	87.374
12	conf	PF9366	0.15625	3	91.533
16	conf	PF9366	0.15625	3	94.3049
20	conf	PF9366	0.15625	3	95.822
24	conf	PF9366	0.15625	3	97.2705
28	conf	PF9366	0.15625	3	98.3122
32	conf	PF9366	0.15625	3	99.0558
36	conf	PF9366	0.15625	3	99.3562
40	conf	PF9366	0.15625	3	99.4653
44	conf	PF9366	0.15625	3	99.5291
48	conf	PF9366	0.15625	3	99.5799
0	GII	PF9366	0.3125	3	1.34855
4	GII	PF9366	0.3125	3	0.775695
8	GII	PF9366	0.3125	3	0.455116
12	GII	PF9366	0.3125	3	0.997476
16	GII	PF9366	0.3125	3	2.82091
20	GII	PF9366	0.3125	3	5.75387
24	GII	PF9366	0.3125	3	10.9546
28	GII	PF9366	0.3125	3	17.3757
32	GII	PF9366	0.3125	3	27.7322
36	GII	PF9366	0.3125	3	41.1608
40	GII	PF9366	0.3125	3	59.668
44	GII	PF9366	0.3125	3	80.2171
48	GII	PF9366	0.3125	3	103.096
0	conf	PF9366	0.3125	3	74.6847
4	conf	PF9366	0.3125	3	84.1147
8	conf	PF9366	0.3125	3	90.066
12	conf	PF9366	0.3125	3	94.4857
16	conf	PF9366	0.3125	3	96.3481
20	conf	PF9366	0.3125	3	97.2245
24	conf	PF9366	0.3125	3	98.3477
28	conf	PF9366	0.3125	3	98.9626
32	conf	PF9366	0.3125	3	99.3211
36	conf	PF9366	0.3125	3	99.5011
40	conf	PF9366	0.3125	3	99.5782
44	conf	PF9366	0.3125	3	99.7001
48	conf	PF9366	0.3125	3	99.8198
0	GII	PF9366	0.625	3	1.27704
4	GII	PF9366	0.625	3	0.480578
8	GII	PF9366	0.625	3	0.568812
12	GII	PF9366	0.625	3	0.982139
16	GII	PF9366	0.625	3	2.56267
20	GII	PF9366	0.625	3	5.56878
24	GII	PF9366	0.625	3	9.89348
28	GII	PF9366	0.625	3	15.9239
32	GII	PF9366	0.625	3	24.0057
36	GII	PF9366	0.625	3	35.2221
40	GII	PF9366	0.625	3	48.5996
44	GII	PF9366	0.625	3	64.5365
48	GII	PF9366	0.625	3	82.0115
0	conf	PF9366	0.625	3	73.0241
4	conf	PF9366	0.625	3	84.0718
8	conf	PF9366	0.625	3	89.5487
12	conf	PF9366	0.625	3	93.2092
16	conf	PF9366	0.625	3	96.062
20	conf	PF9366	0.625	3	97.2805
24	conf	PF9366	0.625	3	97.8774
28	conf	PF9366	0.625	3	98.7753
32	conf	PF9366	0.625	3	99.2989
36	conf	PF9366	0.625	3	99.3407
40	conf	PF9366	0.625	3	99.468
44	conf	PF9366	0.625	3	99.6632
48	conf	PF9366	0.625	3	99.7608
0	GII	PF9366	1.25	3	1.55041
4	GII	PF9366	1.25	3	0.895861
8	GII	PF9366	1.25	3	0.660734
12	GII	PF9366	1.25	3	1.10712
16	GII	PF9366	1.25	3	3.74592
20	GII	PF9366	1.25	3	7.0902
24	GII	PF9366	1.25	3	12.212
28	GII	PF9366	1.25	3	19.5661
32	GII	PF9366	1.25	3	29.1386
36	GII	PF9366	1.25	3	42.898
40	GII	PF9366	1.25	3	58.6066
44	GII	PF9366	1.25	3	77.9596
48	GII	PF9366	1.25	3	99.8034
0	conf	PF9366	1.25	3	70.4948
4	conf	PF9366	1.25	3	82.3735
8	conf	PF9366	1.25	3	88.5801
12	conf	PF9366	1.25	3	93.8056
16	conf	PF9366	1.25	3	94.8256
20	conf	PF9366	1.25	3	96.9755
24	conf	PF9366	1.25	3	98.0391
28	conf	PF9366	1.25	3	98.7743
32	conf	PF9366	1.25	3	99.2816
36	conf	PF9366	1.25	3	99.1449
40	conf	PF9366	1.25	3	99.3863
44	conf	PF9366	1.25	3	99.4394
48	conf	PF9366	1.25	3	99.5624
0	GII	PF9366	2.5	3	1.12292
4	GII	PF9366	2.5	3	0.529745
8	GII	PF9366	2.5	3	0.457874
12	GII	PF9366	2.5	3	0.831183
16	GII	PF9366	2.5	3	1.90078
20	GII	PF9366	2.5	3	3.90532
24	GII	PF9366	2.5	3	6.55061
28	GII	PF9366	2.5	3	10.3365
32	GII	PF9366	2.5	3	16.2742
36	GII	PF9366	2.5	3	24.4155
40	GII	PF9366	2.5	3	33.7193
44	GII	PF9366	2.5	3	45.3978
48	GII	PF9366	2.5	3	57.988
0	conf	PF9366	2.5	3	66.3335
4	conf	PF9366	2.5	3	77.3262
8	conf	PF9366	2.5	3	84.3317
12	conf	PF9366	2.5	3	90.1804
16	conf	PF9366	2.5	3	94.0888
20	conf	PF9366	2.5	3	95.7712
24	conf	PF9366	2.5	3	97.6028
28	conf	PF9366	2.5	3	98.1309
32	conf	PF9366	2.5	3	98.6128
36	conf	PF9366	2.5	3	99.2733
40	conf	PF9366	2.5	3	99.5117
44	conf	PF9366	2.5	3	99.6618
48	conf	PF9366	2.5	3	99.7278
0	GII	PF9366	5	3	1.21237
4	GII	PF9366	5	3	0.451049
8	GII	PF9366	5	3	0.40933
12	GII	PF9366	5	3	0.607009
16	GII	PF9366	5	3	1.60393
20	GII	PF9366	5	3	3.37718
24	GII	PF9366	5	3	5.10276
28	GII	PF9366	5	3	7.91654
32	GII	PF9366	5	3	11.1042
36	GII	PF9366	5	3	15.3572
40	GII	PF9366	5	3	21.6226
44	GII	PF9366	5	3	28.6714
48	GII	PF9366	5	3	38.0665
0	conf	PF9366	5	3	60.4498
4	conf	PF9366	5	3	70.7964
8	conf	PF9366	5	3	79.6474
12	conf	PF9366	5	3	85.8606
16	conf	PF9366	5	3	90.8283
20	conf	PF9366	5	3	93.7909
24	conf	PF9366	5	3	96.024
28	conf	PF9366	5	3	97.5702
32	conf	PF9366	5	3	98.354
36	conf	PF9366	5	3	99.079
40	conf	PF9366	5	3	99.3704
44	conf	PF9366	5	3	99.4943
48	conf	PF9366	5	3	99.7471
0	GII	PF9366	0	4	0.955698
4	GII	PF9366	0	4	0.602601
8	GII	PF9366	0	4	0.567529
12	GII	PF9366	0	4	1.54975
16	GII	PF9366	0	4	3.27481
20	GII	PF9366	0	4	6.51691
24	GII	PF9366	0	4	11.3942
28	GII	PF9366	0	4	17.8849
32	GII	PF9366	0	4	27.336
36	GII	PF9366	0	4	39.8141
40	GII	PF9366	0	4	54.9373
44	GII	PF9366	0	4	73.065
48	GII	PF9366	0	4	95.3221
0	conf	PF9366	0	4	64.1668
4	conf	PF9366	0	4	74.1705
8	conf	PF9366	0	4	82.2044
12	conf	PF9366	0	4	86.866
16	conf	PF9366	0	4	91.3063
20	conf	PF9366	0	4	93.0759
24	conf	PF9366	0	4	94.7996
28	conf	PF9366	0	4	96.1018
32	conf	PF9366	0	4	96.9959
36	conf	PF9366	0	4	97.4879
40	conf	PF9366	0	4	97.5083
44	conf	PF9366	0	4	97.8147
48	conf	PF9366	0	4	97.8042
0	GII	PF9366	0.15625	4	1.06054
4	GII	PF9366	0.15625	4	0.70337
8	GII	PF9366	0.15625	4	0.457671
12	GII	PF9366	0.15625	4	1.08571
16	GII	PF9366	0.15625	4	2.78699
20	GII	PF9366	0.15625	4	5.64595
24	GII	PF9366	0.15625	4	9.39175
28	GII	PF9366	0.15625	4	15.048
32	GII	PF9366	0.15625	4	21.802
36	GII	PF9366	0.15625	4	31.5149
40	GII	PF9366	0.15625	4	43.6872
44	GII	PF9366	0.15625	4	57.5782
48	GII	PF9366	0.15625	4	73.1715
0	conf	PF9366	0.15625	4	64.2363
4	conf	PF9366	0.15625	4	74.4863
8	conf	PF9366	0.15625	4	81.986
12	conf	PF9366	0.15625	4	86.759
16	conf	PF9366	0.15625	4	90.996
20	conf	PF9366	0.15625	4	93.4187
24	conf	PF9366	0.15625	4	95.6353
28	conf	PF9366	0.15625	4	97.1105
32	conf	PF9366	0.15625	4	97.1921
36	conf	PF9366	0.15625	4	98.0512
40	conf	PF9366	0.15625	4	98.6223
44	conf	PF9366	0.15625	4	98.674
48	conf	PF9366	0.15625	4	98.8704
0	GII	PF9366	0.3125	4	1.14354
4	GII	PF9366	0.3125	4	0.332961
8	GII	PF9366	0.3125	4	0.466929
12	GII	PF9366	0.3125	4	1.13137
16	GII	PF9366	0.3125	4	2.37588
20	GII	PF9366	0.3125	4	4.43566
24	GII	PF9366	0.3125	4	8.13379
28	GII	PF9366	0.3125	4	12.9801
32	GII	PF9366	0.3125	4	19.6202
36	GII	PF9366	0.3125	4	28.5609
40	GII	PF9366	0.3125	4	38.2972
44	GII	PF9366	0.3125	4	52.3796
48	GII	PF9366	0.3125	4	66.4345
0	conf	PF9366	0.3125	4	63.1143
4	conf	PF9366	0.3125	4	72.5646
8	conf	PF9366	0.3125	4	80.6189
12	conf	PF9366	0.3125	4	87.4334
16	conf	PF9366	0.3125	4	91.3184
20	conf	PF9366	0.3125	4	93.5864
24	conf	PF9366	0.3125	4	96.2281
28	conf	PF9366	0.3125	4	97.189
32	conf	PF9366	0.3125	4	97.6237
36	conf	PF9366	0.3125	4	98.237
40	conf	PF9366	0.3125	4	98.7831
44	conf	PF9366	0.3125	4	99.2371
48	conf	PF9366	0.3125	4	99.3244
0	GII	PF9366	0.625	4	0.715184
4	GII	PF9366	0.625	4	0.242226
8	GII	PF9366	0.625	4	0.664551
12	GII	PF9366	0.625	4	1.60452
16	GII	PF9366	0.625	4	3.65402
20	GII	PF9366	0.625	4	6.87402
24	GII	PF9366	0.625	4	10.6021
28	GII	PF9366	0.625	4	15.6724
32	GII	PF9366	0.625	4	22.5446
36	GII	PF9366	0.625	4	31.9473
40	GII	PF9366	0.625	4	43.9654
44	GII	PF9366	0.625	4	58.9917
48	GII	PF9366	0.625	4	75.0144
0	conf	PF9366	0.625	4	60.5144
4	conf	PF9366	0.625	4	72.4386
8	conf	PF9366	0.625	4	79.0874
12	conf	PF9366	0.625	4	83.7418
16	conf	PF9366	0.625	4	87.7805
20	conf	PF9366	0.625	4	90.6209
24	conf	PF9366	0.625	4	93.4453
28	conf	PF9366	0.625	4	95.1165
32	conf	PF9366	0.625	4	96.288
36	conf	PF9366	0.625	4	97.064
40	conf	PF9366	0.625	4	97.9597
44	conf	PF9366	0.625	4	98.1752
48	conf	PF9366	0.625	4	98.368
0	GII	PF9366	1.25	4	1.46015
4	GII	PF9366	1.25	4	0.921934
8	GII	PF9366	1.25	4	0.522519
12	GII	PF9366	1.25	4	1.25888
16	GII	PF9366	1.25	4	3.20165
20	GII	PF9366	1.25	4	5.40312
24	GII	PF9366	1.25	4	9.96839
28	GII	PF9366	1.25	4	15.5987
32	GII	PF9366	1.25	4	23.2498
36	GII	PF9366	1.25	4	34.2603
40	GII	PF9366	1.25	4	47.2199
44	GII	PF9366	1.25	4	64.1446
48	GII	PF9366	1.25	4	83.2543
0	conf	PF9366	1.25	4	59.8509
4	conf	PF9366	1.25	4	69.4015
8	conf	PF9366	1.25	4	77.158
12	conf	PF9366	1.25	4	82.6835
16	conf	PF9366	1.25	4	88.2045
20	conf	PF9366	1.25	4	91.2986
24	conf	PF9366	1.25	4	94.512
28	conf	PF9366	1.25	4	95.2994
32	conf	PF9366	1.25	4	97.077
36	conf	PF9366	1.25	4	97.9924
40	conf	PF9366	1.25	4	98.5029
44	conf	PF9366	1.25	4	98.8724
48	conf	PF9366	1.25	4	99.0681
0	GII	PF9366	2.5	4	0.692724
4	GII	PF9366	2.5	4	0.364713
8	GII	PF9366	2.5	4	0.374613
12	GII	PF9366	2.5	4	1.23732
16	GII	PF9366	2.5	4	3.00132
20	GII	PF9366	2.5	4	5.42533
24	GII	PF9366	2.5	4	9.13863
28	GII	PF9366	2.5	4	14.212
32	GII	PF9366	2.5	4	20.3698
36	GII	PF9366	2.5	4	28.2119
40	GII	PF9366	2.5	4	38.737
44	GII	PF9366	2.5	4	51.6217
48	GII	PF9366	2.5	4	65.2302
0	conf	PF9366	2.5	4	62.8478
4	conf	PF9366	2.5	4	73.7328
8	conf	PF9366	2.5	4	80.2028
12	conf	PF9366	2.5	4	86.5326
16	conf	PF9366	2.5	4	91.6269
20	conf	PF9366	2.5	4	95.1656
24	conf	PF9366	2.5	4	96.5006
28	conf	PF9366	2.5	4	97.5666
32	conf	PF9366	2.5	4	97.9373
36	conf	PF9366	2.5	4	98.5435
40	conf	PF9366	2.5	4	98.8438
44	conf	PF9366	2.5	4	99.1403
48	conf	PF9366	2.5	4	99.3582
0	GII	PF9366	5	4	1.5352
4	GII	PF9366	5	4	0.933384
8	GII	PF9366	5	4	0.854806
12	GII	PF9366	5	4	0.963606
16	GII	PF9366	5	4	2.31437
20	GII	PF9366	5	4	4.10117
24	GII	PF9366	5	4	6.83845
28	GII	PF9366	5	4	10.5169
32	GII	PF9366	5	4	15.5945
36	GII	PF9366	5	4	21.4475
40	GII	PF9366	5	4	30.1708
44	GII	PF9366	5	4	40.0465
48	GII	PF9366	5	4	52.853
0	conf	PF9366	5	4	59.5043
4	conf	PF9366	5	4	71.9264
8	conf	PF9366	5	4	79.0178
12	conf	PF9366	5	4	86.729
16	conf	PF9366	5	4	91.1222
20	conf	PF9366	5	4	94.8366
24	conf	PF9366	5	4	96.2682
28	conf	PF9366	5	4	97.6488
32	conf	PF9366	5	4	98.0467
36	conf	PF9366	5	4	98.9552
40	conf	PF9366	5	4	99.0902
44	conf	PF9366	5	4	99.0453
48	conf	PF9366	5	4	99.5481

## Sheet: FEV2e
Time (h)	quantity	treatment	concentration (uM)	replicate	value
0	GII	FIDAS5	0	1	0.975359
4	GII	FIDAS5	0	1	0.809
8	GII	FIDAS5	0	1	0.623738
12	GII	FIDAS5	0	1	1.57772
16	GII	FIDAS5	0	1	3.0981
20	GII	FIDAS5	0	1	6.12266
24	GII	FIDAS5	0	1	10.3384
28	GII	FIDAS5	0	1	16.2516
32	GII	FIDAS5	0	1	24.576
36	GII	FIDAS5	0	1	36.4083
40	GII	FIDAS5	0	1	50.2346
44	GII	FIDAS5	0	1	69.8366
48	GII	FIDAS5	0	1	89.295
0	conf	FIDAS5	0	1	54.8787
4	conf	FIDAS5	0	1	64.2172
8	conf	FIDAS5	0	1	73.847
12	conf	FIDAS5	0	1	80.5463
16	conf	FIDAS5	0	1	83.7451
20	conf	FIDAS5	0	1	87.9423
24	conf	FIDAS5	0	1	91.9222
28	conf	FIDAS5	0	1	94.4201
32	conf	FIDAS5	0	1	95.3673
36	conf	FIDAS5	0	1	97.1939
40	conf	FIDAS5	0	1	97.5635
44	conf	FIDAS5	0	1	98.4395
48	conf	FIDAS5	0	1	99.0172
0	GII	FIDAS5	1.25	1	2.7359
4	GII	FIDAS5	1.25	1	1.67404
8	GII	FIDAS5	1.25	1	1.24668
12	GII	FIDAS5	1.25	1	1.59899
16	GII	FIDAS5	1.25	1	3.25831
20	GII	FIDAS5	1.25	1	5.81969
24	GII	FIDAS5	1.25	1	9.10327
28	GII	FIDAS5	1.25	1	12.4425
32	GII	FIDAS5	1.25	1	17.8543
36	GII	FIDAS5	1.25	1	25.1664
40	GII	FIDAS5	1.25	1	33.9363
44	GII	FIDAS5	1.25	1	45.4978
48	GII	FIDAS5	1.25	1	58.0061
0	conf	FIDAS5	1.25	1	47.6007
4	conf	FIDAS5	1.25	1	55.7841
8	conf	FIDAS5	1.25	1	63.5066
12	conf	FIDAS5	1.25	1	69.4364
16	conf	FIDAS5	1.25	1	75.7997
20	conf	FIDAS5	1.25	1	81.5617
24	conf	FIDAS5	1.25	1	84.4923
28	conf	FIDAS5	1.25	1	89.2471
32	conf	FIDAS5	1.25	1	92.0389
36	conf	FIDAS5	1.25	1	93.84
40	conf	FIDAS5	1.25	1	95.7542
44	conf	FIDAS5	1.25	1	96.5105
48	conf	FIDAS5	1.25	1	97.5063
0	GII	FIDAS5	2.5	1	5.76603
4	GII	FIDAS5	2.5	1	2.97443
8	GII	FIDAS5	2.5	1	2.78671
12	GII	FIDAS5	2.5	1	3.06827
16	GII	FIDAS5	2.5	1	5.02745
20	GII	FIDAS5	2.5	1	8.47704
24	GII	FIDAS5	2.5	1	12.7011
28	GII	FIDAS5	2.5	1	17.5943
32	GII	FIDAS5	2.5	1	23.8651
36	GII	FIDAS5	2.5	1	31.6433
40	GII	FIDAS5	2.5	1	41.2534
44	GII	FIDAS5	2.5	1	53.2641
48	GII	FIDAS5	2.5	1	67.1826
0	conf	FIDAS5	2.5	1	48.5041
4	conf	FIDAS5	2.5	1	57.7522
8	conf	FIDAS5	2.5	1	63.1895
12	conf	FIDAS5	2.5	1	70.0484
16	conf	FIDAS5	2.5	1	75.0254
20	conf	FIDAS5	2.5	1	80.3997
24	conf	FIDAS5	2.5	1	83.1812
28	conf	FIDAS5	2.5	1	85.7528
32	conf	FIDAS5	2.5	1	87.3066
36	conf	FIDAS5	2.5	1	91.4461
40	conf	FIDAS5	2.5	1	93.0639
44	conf	FIDAS5	2.5	1	92.9371
48	conf	FIDAS5	2.5	1	94.3914
0	GII	FIDAS5	5	1	11.2126
4	GII	FIDAS5	5	1	10.9515
8	GII	FIDAS5	5	1	12.8379
12	GII	FIDAS5	5	1	14.1438
16	GII	FIDAS5	5	1	13.9166
20	GII	FIDAS5	5	1	14.6529
24	GII	FIDAS5	5	1	17.9342
28	GII	FIDAS5	5	1	20.5824
32	GII	FIDAS5	5	1	25.4339
36	GII	FIDAS5	5	1	30.5049
40	GII	FIDAS5	5	1	37.0469
44	GII	FIDAS5	5	1	43.7761
48	GII	FIDAS5	5	1	50.0402
0	conf	FIDAS5	5	1	51.0815
4	conf	FIDAS5	5	1	52.3053
8	conf	FIDAS5	5	1	52.5473
12	conf	FIDAS5	5	1	53.8947
16	conf	FIDAS5	5	1	56.3166
20	conf	FIDAS5	5	1	59.9261
24	conf	FIDAS5	5	1	62.1644
28	conf	FIDAS5	5	1	67.2125
32	conf	FIDAS5	5	1	70.992
36	conf	FIDAS5	5	1	72.502
40	conf	FIDAS5	5	1	74.1329
44	conf	FIDAS5	5	1	76.0904
48	conf	FIDAS5	5	1	77.5985
0	GII	FIDAS5	0	2	1.70293
4	GII	FIDAS5	0	2	1.09316
8	GII	FIDAS5	0	2	1.26571
12	GII	FIDAS5	0	2	2.40998
16	GII	FIDAS5	0	2	5.07109
20	GII	FIDAS5	0	2	9.21308
24	GII	FIDAS5	0	2	15.4393
28	GII	FIDAS5	0	2	23.2224
32	GII	FIDAS5	0	2	33.582
36	GII	FIDAS5	0	2	47.4975
40	GII	FIDAS5	0	2	63.3583
44	GII	FIDAS5	0	2	82.0105
48	GII	FIDAS5	0	2	107.248
0	conf	FIDAS5	0	2	60.0742
4	conf	FIDAS5	0	2	72.0379
8	conf	FIDAS5	0	2	78.6918
12	conf	FIDAS5	0	2	84.6941
16	conf	FIDAS5	0	2	89.1188
20	conf	FIDAS5	0	2	92.0006
24	conf	FIDAS5	0	2	94.1449
28	conf	FIDAS5	0	2	96.1732
32	conf	FIDAS5	0	2	97.3749
36	conf	FIDAS5	0	2	98.2202
40	conf	FIDAS5	0	2	98.646
44	conf	FIDAS5	0	2	98.6042
48	conf	FIDAS5	0	2	99.0155
0	GII	FIDAS5	1.25	2	2.37816
4	GII	FIDAS5	1.25	2	1.49447
8	GII	FIDAS5	1.25	2	1.31889
12	GII	FIDAS5	1.25	2	2.47857
16	GII	FIDAS5	1.25	2	4.46044
20	GII	FIDAS5	1.25	2	7.75458
24	GII	FIDAS5	1.25	2	12.2366
28	GII	FIDAS5	1.25	2	18.6005
32	GII	FIDAS5	1.25	2	26.8453
36	GII	FIDAS5	1.25	2	36.86
40	GII	FIDAS5	1.25	2	50.7008
44	GII	FIDAS5	1.25	2	67.5604
48	GII	FIDAS5	1.25	2	85.7307
0	conf	FIDAS5	1.25	2	58.3357
4	conf	FIDAS5	1.25	2	67.0175
8	conf	FIDAS5	1.25	2	75.8314
12	conf	FIDAS5	1.25	2	81.9802
16	conf	FIDAS5	1.25	2	86.5953
20	conf	FIDAS5	1.25	2	90.4833
24	conf	FIDAS5	1.25	2	93.205
28	conf	FIDAS5	1.25	2	94.9942
32	conf	FIDAS5	1.25	2	96.4897
36	conf	FIDAS5	1.25	2	97.6036
40	conf	FIDAS5	1.25	2	97.9235
44	conf	FIDAS5	1.25	2	97.7339
48	conf	FIDAS5	1.25	2	98.3261
0	GII	FIDAS5	2.5	2	2.71584
4	GII	FIDAS5	2.5	2	2.46248
8	GII	FIDAS5	2.5	2	2.23498
12	GII	FIDAS5	2.5	2	2.08075
16	GII	FIDAS5	2.5	2	4.03393
20	GII	FIDAS5	2.5	2	6.77037
24	GII	FIDAS5	2.5	2	11.3889
28	GII	FIDAS5	2.5	2	17.8895
32	GII	FIDAS5	2.5	2	25.5064
36	GII	FIDAS5	2.5	2	34.3503
40	GII	FIDAS5	2.5	2	46.9613
44	GII	FIDAS5	2.5	2	61.3001
48	GII	FIDAS5	2.5	2	76.883
0	conf	FIDAS5	2.5	2	56.5029
4	conf	FIDAS5	2.5	2	66.1756
8	conf	FIDAS5	2.5	2	70.9757
12	conf	FIDAS5	2.5	2	78.1669
16	conf	FIDAS5	2.5	2	83.2632
20	conf	FIDAS5	2.5	2	87.6966
24	conf	FIDAS5	2.5	2	90.3877
28	conf	FIDAS5	2.5	2	92.481
32	conf	FIDAS5	2.5	2	93.1472
36	conf	FIDAS5	2.5	2	95.668
40	conf	FIDAS5	2.5	2	96.4877
44	conf	FIDAS5	2.5	2	97.4212
48	conf	FIDAS5	2.5	2	97.2694
0	GII	FIDAS5	5	2	9.19857
4	GII	FIDAS5	5	2	9.54985
8	GII	FIDAS5	5	2	11.5577
12	GII	FIDAS5	5	2	12.4877
16	GII	FIDAS5	5	2	10.2309
20	GII	FIDAS5	5	2	9.35455
24	GII	FIDAS5	5	2	9.22436
28	GII	FIDAS5	5	2	10.354
32	GII	FIDAS5	5	2	11.2888
36	GII	FIDAS5	5	2	11.7239
40	GII	FIDAS5	5	2	13.362
44	GII	FIDAS5	5	2	15.6151
48	GII	FIDAS5	5	2	18.0274
0	conf	FIDAS5	5	2	42.3032
4	conf	FIDAS5	5	2	43.4063
8	conf	FIDAS5	5	2	42.4618
12	conf	FIDAS5	5	2	40.6198
16	conf	FIDAS5	5	2	42.5195
20	conf	FIDAS5	5	2	43.0268
24	conf	FIDAS5	5	2	45.2824
28	conf	FIDAS5	5	2	44.8446
32	conf	FIDAS5	5	2	43.6858
36	conf	FIDAS5	5	2	45.5151
40	conf	FIDAS5	5	2	45.7033
44	conf	FIDAS5	5	2	45.4296
48	conf	FIDAS5	5	2	46.2296
0	GII	FIDAS5	0	3	1.89513
4	GII	FIDAS5	0	3	1.01436
8	GII	FIDAS5	0	3	0.625229
12	GII	FIDAS5	0	3	1.24321
16	GII	FIDAS5	0	3	3.51008
20	GII	FIDAS5	0	3	6.82493
24	GII	FIDAS5	0	3	11.5929
28	GII	FIDAS5	0	3	18.9418
32	GII	FIDAS5	0	3	28.4085
36	GII	FIDAS5	0	3	41.3234
40	GII	FIDAS5	0	3	57.9666
44	GII	FIDAS5	0	3	77.8834
48	GII	FIDAS5	0	3	101.426
0	conf	FIDAS5	0	3	67.0386
4	conf	FIDAS5	0	3	78.7903
8	conf	FIDAS5	0	3	85.5795
12	conf	FIDAS5	0	3	91.1328
16	conf	FIDAS5	0	3	94.0517
20	conf	FIDAS5	0	3	95.3638
24	conf	FIDAS5	0	3	97.6491
28	conf	FIDAS5	0	3	98.1884
32	conf	FIDAS5	0	3	98.9834
36	conf	FIDAS5	0	3	99.2531
40	conf	FIDAS5	0	3	99.4206
44	conf	FIDAS5	0	3	99.4013
48	conf	FIDAS5	0	3	99.5811
0	GII	FIDAS5	1.25	3	1.80348
4	GII	FIDAS5	1.25	3	1.48503
8	GII	FIDAS5	1.25	3	0.989002
12	GII	FIDAS5	1.25	3	1.95978
16	GII	FIDAS5	1.25	3	4.04281
20	GII	FIDAS5	1.25	3	7.40318
24	GII	FIDAS5	1.25	3	12.1445
28	GII	FIDAS5	1.25	3	19.2245
32	GII	FIDAS5	1.25	3	28.7737
36	GII	FIDAS5	1.25	3	42.0112
40	GII	FIDAS5	1.25	3	58.9276
44	GII	FIDAS5	1.25	3	78.8409
48	GII	FIDAS5	1.25	3	104.392
0	conf	FIDAS5	1.25	3	63.6234
4	conf	FIDAS5	1.25	3	73.7161
8	conf	FIDAS5	1.25	3	82.4469
12	conf	FIDAS5	1.25	3	88.6279
16	conf	FIDAS5	1.25	3	91.6935
20	conf	FIDAS5	1.25	3	93.7404
24	conf	FIDAS5	1.25	3	96.2141
28	conf	FIDAS5	1.25	3	96.8863
32	conf	FIDAS5	1.25	3	97.8783
36	conf	FIDAS5	1.25	3	98.3329
40	conf	FIDAS5	1.25	3	98.4471
44	conf	FIDAS5	1.25	3	98.4748
48	conf	FIDAS5	1.25	3	98.4419
0	GII	FIDAS5	2.5	3	2.57294
4	GII	FIDAS5	2.5	3	2.21104
8	GII	FIDAS5	2.5	3	1.46168
12	GII	FIDAS5	2.5	3	2.04496
16	GII	FIDAS5	2.5	3	3.94255
20	GII	FIDAS5	2.5	3	7.31869
24	GII	FIDAS5	2.5	3	12.1609
28	GII	FIDAS5	2.5	3	17.9788
32	GII	FIDAS5	2.5	3	26.4106
36	GII	FIDAS5	2.5	3	36.2649
40	GII	FIDAS5	2.5	3	49.4197
44	GII	FIDAS5	2.5	3	63.5853
48	GII	FIDAS5	2.5	3	79.3372
0	conf	FIDAS5	2.5	3	60.4849
4	conf	FIDAS5	2.5	3	68.1414
8	conf	FIDAS5	2.5	3	76.3595
12	conf	FIDAS5	2.5	3	83.3084
16	conf	FIDAS5	2.5	3	86.1758
20	conf	FIDAS5	2.5	3	91.0357
24	conf	FIDAS5	2.5	3	93.8439
28	conf	FIDAS5	2.5	3	95.7904
32	conf	FIDAS5	2.5	3	96.4931
36	conf	FIDAS5	2.5	3	97.1321
40	conf	FIDAS5	2.5	3	97.5238
44	conf	FIDAS5	2.5	3	97.8102
48	conf	FIDAS5	2.5	3	97.9479
0	GII	FIDAS5	5	3	6.53468
4	GII	FIDAS5	5	3	7.09387
8	GII	FIDAS5	5	3	8.9416
12	GII	FIDAS5	5	3	9.11349
16	GII	FIDAS5	5	3	8.70669
20	GII	FIDAS5	5	3	8.3944
24	GII	FIDAS5	5	3	8.35926
28	GII	FIDAS5	5	3	8.78274
32	GII	FIDAS5	5	3	9.96707
36	GII	FIDAS5	5	3	11.5036
40	GII	FIDAS5	5	3	13.8072
44	GII	FIDAS5	5	3	15.1629
48	GII	FIDAS5	5	3	16.9598
0	conf	FIDAS5	5	3	44.6447
4	conf	FIDAS5	5	3	46.193
8	conf	FIDAS5	5	3	46.3119
12	conf	FIDAS5	5	3	44.6856
16	conf	FIDAS5	5	3	46.4019
20	conf	FIDAS5	5	3	47.0541
24	conf	FIDAS5	5	3	47.0037
28	conf	FIDAS5	5	3	48.254
32	conf	FIDAS5	5	3	48.4312
36	conf	FIDAS5	5	3	48.1345
40	conf	FIDAS5	5	3	48.0182
44	conf	FIDAS5	5	3	49.2045
48	conf	FIDAS5	5	3	49.5002
0	GII	FIDAS5	0	4	1.69364
4	GII	FIDAS5	0	4	1.24961
8	GII	FIDAS5	0	4	0.664391
12	GII	FIDAS5	0	4	1.51854
16	GII	FIDAS5	0	4	3.15736
20	GII	FIDAS5	0	4	6.14737
24	GII	FIDAS5	0	4	10.5818
28	GII	FIDAS5	0	4	17.1686
32	GII	FIDAS5	0	4	28.5014
36	GII	FIDAS5	0	4	41.7747
40	GII	FIDAS5	0	4	57.5913
44	GII	FIDAS5	0	4	78.8696
48	GII	FIDAS5	0	4	102.03
0	conf	FIDAS5	0	4	67.9676
4	conf	FIDAS5	0	4	78.6634
8	conf	FIDAS5	0	4	85.6799
12	conf	FIDAS5	0	4	90.7791
16	conf	FIDAS5	0	4	93.1972
20	conf	FIDAS5	0	4	95.4131
24	conf	FIDAS5	0	4	97.4588
28	conf	FIDAS5	0	4	98.228
32	conf	FIDAS5	0	4	98.6285
36	conf	FIDAS5	0	4	99.042
40	conf	FIDAS5	0	4	99.3169
44	conf	FIDAS5	0	4	99.6267
48	conf	FIDAS5	0	4	99.5165
0	GII	FIDAS5	1.25	4	2.99023
4	GII	FIDAS5	1.25	4	2.35588
8	GII	FIDAS5	1.25	4	1.3948
12	GII	FIDAS5	1.25	4	1.74738
16	GII	FIDAS5	1.25	4	3.48248
20	GII	FIDAS5	1.25	4	6.78697
24	GII	FIDAS5	1.25	4	11.9004
28	GII	FIDAS5	1.25	4	18.9507
32	GII	FIDAS5	1.25	4	30.471
36	GII	FIDAS5	1.25	4	45.7622
40	GII	FIDAS5	1.25	4	67.1022
44	GII	FIDAS5	1.25	4	94.1016
48	GII	FIDAS5	1.25	4	124.064
0	conf	FIDAS5	1.25	4	66.6679
4	conf	FIDAS5	1.25	4	77.5414
8	conf	FIDAS5	1.25	4	85.1982
12	conf	FIDAS5	1.25	4	90.5576
16	conf	FIDAS5	1.25	4	93.8462
20	conf	FIDAS5	1.25	4	96.2936
24	conf	FIDAS5	1.25	4	97.4369
28	conf	FIDAS5	1.25	4	98.1504
32	conf	FIDAS5	1.25	4	98.1672
36	conf	FIDAS5	1.25	4	98.5549
40	conf	FIDAS5	1.25	4	98.9974
44	conf	FIDAS5	1.25	4	98.85
48	conf	FIDAS5	1.25	4	98.5603
0	GII	FIDAS5	2.5	4	3.88193
4	GII	FIDAS5	2.5	4	3.20374
8	GII	FIDAS5	2.5	4	2.37008
12	GII	FIDAS5	2.5	4	3.21337
16	GII	FIDAS5	2.5	4	5.17567
20	GII	FIDAS5	2.5	4	8.64332
24	GII	FIDAS5	2.5	4	14.7237
28	GII	FIDAS5	2.5	4	23.0835
32	GII	FIDAS5	2.5	4	32.5683
36	GII	FIDAS5	2.5	4	44.9121
40	GII	FIDAS5	2.5	4	60.1478
44	GII	FIDAS5	2.5	4	76.9432
48	GII	FIDAS5	2.5	4	95.223
0	conf	FIDAS5	2.5	4	68.0598
4	conf	FIDAS5	2.5	4	77.6309
8	conf	FIDAS5	2.5	4	83.3766
12	conf	FIDAS5	2.5	4	89.6626
16	conf	FIDAS5	2.5	4	92.8445
20	conf	FIDAS5	2.5	4	96.2576
24	conf	FIDAS5	2.5	4	96.9085
28	conf	FIDAS5	2.5	4	97.6328
32	conf	FIDAS5	2.5	4	98.3481
36	conf	FIDAS5	2.5	4	98.8204
40	conf	FIDAS5	2.5	4	98.7682
44	conf	FIDAS5	2.5	4	98.7821
48	conf	FIDAS5	2.5	4	98.7599
0	GII	FIDAS5	5	4	5.47156
4	GII	FIDAS5	5	4	6.0681
8	GII	FIDAS5	5	4	5.6006
12	GII	FIDAS5	5	4	6.24982
16	GII	FIDAS5	5	4	6.11897
20	GII	FIDAS5	5	4	6.7307
24	GII	FIDAS5	5	4	7.43698
28	GII	FIDAS5	5	4	8.3578
32	GII	FIDAS5	5	4	10.2898
36	GII	FIDAS5	5	4	11.3649
40	GII	FIDAS5	5	4	13.7431
44	GII	FIDAS5	5	4	16.3218
48	GII	FIDAS5	5	4	17.719
0	conf	FIDAS5	5	4	45.383
4	conf	FIDAS5	5	4	46.5362
8	conf	FIDAS5	5	4	44.9715
12	conf	FIDAS5	5	4	46.1434
16	conf	FIDAS5	5	4	46.0504
20	conf	FIDAS5	5	4	46.9756
24	conf	FIDAS5	5	4	46.0304
28	conf	FIDAS5	5	4	48.0935
32	conf	FIDAS5	5	4	44.9886
36	conf	FIDAS5	5	4	45.412
40	conf	FIDAS5	5	4	45.0397
44	conf	FIDAS5	5	4	45.1933
48	conf	FIDAS5	5	4	45.534

## Sheet: FEV2f
Time (h)	quantity	treatment	concentration (uM)	replicate	value
0	GII	CBHcy	0	1	492.271
4	GII	CBHcy	0	1	700.535
8	GII	CBHcy	0	1	660.344
12	GII	CBHcy	0	1	39.1611
16	GII	CBHcy	0	1	60.7309
20	GII	CBHcy	0	1	81.2544
24	GII	CBHcy	0	1	83.1962
28	GII	CBHcy	0	1	88.3506
32	GII	CBHcy	0	1	84.3016
36	GII	CBHcy	0	1	82.1847
40	GII	CBHcy	0	1	80.9079
44	GII	CBHcy	0	1	79.672
48	GII	CBHcy	0	1	79.6362
52	GII	CBHcy	0	1	81.098
56	GII	CBHcy	0	1	81.3647
60	GII	CBHcy	0	1	82.4798
64	GII	CBHcy	0	1	84.7629
68	GII	CBHcy	0	1	86.737
72	GII	CBHcy	0	1	88.7834
0	conf	CBHcy	0	1	96.4858
4	conf	CBHcy	0	1	93.484
8	conf	CBHcy	0	1	94.0603
12	conf	CBHcy	0	1	94.7154
16	conf	CBHcy	0	1	95.562
20	conf	CBHcy	0	1	96.5319
24	conf	CBHcy	0	1	97.3157
28	conf	CBHcy	0	1	99.0292
32	conf	CBHcy	0	1	99.4265
36	conf	CBHcy	0	1	99.7988
40	conf	CBHcy	0	1	99.9517
44	conf	CBHcy	0	1	99.9751
48	conf	CBHcy	0	1	100.006
52	conf	CBHcy	0	1	100.128
56	conf	CBHcy	0	1	99.9792
60	conf	CBHcy	0	1	100.049
64	conf	CBHcy	0	1	100.027
68	conf	CBHcy	0	1	100.019
72	conf	CBHcy	0	1	100.039
0	GII	CBHcy	1.5625	1	1.72115
4	GII	CBHcy	1.5625	1	4.54733
8	GII	CBHcy	1.5625	1	4.16132
12	GII	CBHcy	1.5625	1	57.8881
16	GII	CBHcy	1.5625	1	62.624
20	GII	CBHcy	1.5625	1	98.305
24	GII	CBHcy	1.5625	1	90.1422
28	GII	CBHcy	1.5625	1	90.8821
32	GII	CBHcy	1.5625	1	94.088
36	GII	CBHcy	1.5625	1	98.0189
40	GII	CBHcy	1.5625	1	98.2563
44	GII	CBHcy	1.5625	1	104.859
48	GII	CBHcy	1.5625	1	110.581
52	GII	CBHcy	1.5625	1	113.397
56	GII	CBHcy	1.5625	1	118.25
60	GII	CBHcy	1.5625	1	121.609
64	GII	CBHcy	1.5625	1	120.187
68	GII	CBHcy	1.5625	1	123.558
72	GII	CBHcy	1.5625	1	123.351
0	conf	CBHcy	1.5625	1	103.224
4	conf	CBHcy	1.5625	1	102.721
8	conf	CBHcy	1.5625	1	100.391
12	conf	CBHcy	1.5625	1	101.281
16	conf	CBHcy	1.5625	1	101.705
20	conf	CBHcy	1.5625	1	100.696
24	conf	CBHcy	1.5625	1	100.87
28	conf	CBHcy	1.5625	1	100.843
32	conf	CBHcy	1.5625	1	100.35
36	conf	CBHcy	1.5625	1	100.273
40	conf	CBHcy	1.5625	1	100.16
44	conf	CBHcy	1.5625	1	100.13
48	conf	CBHcy	1.5625	1	100.06
52	conf	CBHcy	1.5625	1	100.121
56	conf	CBHcy	1.5625	1	100.076
60	conf	CBHcy	1.5625	1	100.023
64	conf	CBHcy	1.5625	1	100.102
68	conf	CBHcy	1.5625	1	100.009
72	conf	CBHcy	1.5625	1	100.007
0	GII	CBHcy	3.125	1	2.66593
4	GII	CBHcy	3.125	1	3.61967
8	GII	CBHcy	3.125	1	3.912
12	GII	CBHcy	3.125	1	13.9725
16	GII	CBHcy	3.125	1	61.7071
20	GII	CBHcy	3.125	1	85.8109
24	GII	CBHcy	3.125	1	79.6112
28	GII	CBHcy	3.125	1	81.0573
32	GII	CBHcy	3.125	1	79.5854
36	GII	CBHcy	3.125	1	71.0721
40	GII	CBHcy	3.125	1	72.3733
44	GII	CBHcy	3.125	1	73.3423
48	GII	CBHcy	3.125	1	72.9427
52	GII	CBHcy	3.125	1	73.8723
56	GII	CBHcy	3.125	1	72.9253
60	GII	CBHcy	3.125	1	72.6754
64	GII	CBHcy	3.125	1	72.7658
68	GII	CBHcy	3.125	1	72.4372
72	GII	CBHcy	3.125	1	71.6138
0	conf	CBHcy	3.125	1	102.189
4	conf	CBHcy	3.125	1	101.822
8	conf	CBHcy	3.125	1	102.23
12	conf	CBHcy	3.125	1	102.367
16	conf	CBHcy	3.125	1	102.195
20	conf	CBHcy	3.125	1	101.555
24	conf	CBHcy	3.125	1	101.171
28	conf	CBHcy	3.125	1	100.551
32	conf	CBHcy	3.125	1	100.212
36	conf	CBHcy	3.125	1	100.297
40	conf	CBHcy	3.125	1	100.159
44	conf	CBHcy	3.125	1	100.101
48	conf	CBHcy	3.125	1	100.062
52	conf	CBHcy	3.125	1	100.127
56	conf	CBHcy	3.125	1	100.046
60	conf	CBHcy	3.125	1	100.085
64	conf	CBHcy	3.125	1	100.102
68	conf	CBHcy	3.125	1	100.054
72	conf	CBHcy	3.125	1	100.01
0	GII	CBHcy	6.25	1	9.14051
4	GII	CBHcy	6.25	1	13.7027
8	GII	CBHcy	6.25	1	23.815
12	GII	CBHcy	6.25	1	104.995
16	GII	CBHcy	6.25	1	98.5043
20	GII	CBHcy	6.25	1	100.715
24	GII	CBHcy	6.25	1	95.4034
28	GII	CBHcy	6.25	1	98.5219
32	GII	CBHcy	6.25	1	102.183
36	GII	CBHcy	6.25	1	101.011
40	GII	CBHcy	6.25	1	103.375
44	GII	CBHcy	6.25	1	102.55
48	GII	CBHcy	6.25	1	101.857
52	GII	CBHcy	6.25	1	101.2
56	GII	CBHcy	6.25	1	100.574
60	GII	CBHcy	6.25	1	103.67
64	GII	CBHcy	6.25	1	104.169
68	GII	CBHcy	6.25	1	106.084
72	GII	CBHcy	6.25	1	107.972
0	conf	CBHcy	6.25	1	103.892
4	conf	CBHcy	6.25	1	103.403
8	conf	CBHcy	6.25	1	103.212
12	conf	CBHcy	6.25	1	103.962
16	conf	CBHcy	6.25	1	102.782
20	conf	CBHcy	6.25	1	101.503
24	conf	CBHcy	6.25	1	101.068
28	conf	CBHcy	6.25	1	100.682
32	conf	CBHcy	6.25	1	100.379
36	conf	CBHcy	6.25	1	100.335
40	conf	CBHcy	6.25	1	100.072
44	conf	CBHcy	6.25	1	100.082
48	conf	CBHcy	6.25	1	99.9889
52	conf	CBHcy	6.25	1	100.167
56	conf	CBHcy	6.25	1	100.032
60	conf	CBHcy	6.25	1	100.055
64	conf	CBHcy	6.25	1	100.063
68	conf	CBHcy	6.25	1	100.054
72	conf	CBHcy	6.25	1	100.039
0	GII	CBHcy	12.5	1	56.1648
4	GII	CBHcy	12.5	1	106.896
8	GII	CBHcy	12.5	1	149.523
12	GII	CBHcy	12.5	1	473.239
16	GII	CBHcy	12.5	1	213.06
20	GII	CBHcy	12.5	1	135.215
24	GII	CBHcy	12.5	1	108.995
28	GII	CBHcy	12.5	1	94.5101
32	GII	CBHcy	12.5	1	80.6869
36	GII	CBHcy	12.5	1	76.2868
40	GII	CBHcy	12.5	1	73.8142
44	GII	CBHcy	12.5	1	71.7208
48	GII	CBHcy	12.5	1	71.7886
52	GII	CBHcy	12.5	1	69.3943
56	GII	CBHcy	12.5	1	71.6753
60	GII	CBHcy	12.5	1	75.1286
64	GII	CBHcy	12.5	1	77.0457
68	GII	CBHcy	12.5	1	78.9601
72	GII	CBHcy	12.5	1	79.811
0	conf	CBHcy	12.5	1	98.9287
4	conf	CBHcy	12.5	1	98.7587
8	conf	CBHcy	12.5	1	98.3011
12	conf	CBHcy	12.5	1	99.4134
16	conf	CBHcy	12.5	1	99.545
20	conf	CBHcy	12.5	1	99.2602
24	conf	CBHcy	12.5	1	99.5105
28	conf	CBHcy	12.5	1	99.6878
32	conf	CBHcy	12.5	1	100.059
36	conf	CBHcy	12.5	1	100.211
40	conf	CBHcy	12.5	1	100.159
44	conf	CBHcy	12.5	1	100.055
48	conf	CBHcy	12.5	1	100.06
52	conf	CBHcy	12.5	1	100.13
56	conf	CBHcy	12.5	1	100.044
60	conf	CBHcy	12.5	1	100.018
64	conf	CBHcy	12.5	1	100.102
68	conf	CBHcy	12.5	1	100.054
72	conf	CBHcy	12.5	1	100.039
0	GII	CBHcy	25	1	0.109269
4	GII	CBHcy	25	1	2.72969
8	GII	CBHcy	25	1	3.91389
12	GII	CBHcy	25	1	41.7379
16	GII	CBHcy	25	1	55.8814
20	GII	CBHcy	25	1	74.3932
24	GII	CBHcy	25	1	84.327
28	GII	CBHcy	25	1	82.95
32	GII	CBHcy	25	1	78.8507
36	GII	CBHcy	25	1	74.1626
40	GII	CBHcy	25	1	73.6649
44	GII	CBHcy	25	1	73.6456
48	GII	CBHcy	25	1	75.3414
52	GII	CBHcy	25	1	76.482
56	GII	CBHcy	25	1	77.7882
60	GII	CBHcy	25	1	78.3962
64	GII	CBHcy	25	1	80.6761
68	GII	CBHcy	25	1	80.5954
72	GII	CBHcy	25	1	80.0147
0	conf	CBHcy	25	1	98.5268
4	conf	CBHcy	25	1	97.2111
8	conf	CBHcy	25	1	97.2155
12	conf	CBHcy	25	1	98.0323
16	conf	CBHcy	25	1	98.9898
20	conf	CBHcy	25	1	99.5361
24	conf	CBHcy	25	1	100.271
28	conf	CBHcy	25	1	99.9131
32	conf	CBHcy	25	1	99.927
36	conf	CBHcy	25	1	100.212
40	conf	CBHcy	25	1	100.126
44	conf	CBHcy	25	1	100.093
48	conf	CBHcy	25	1	100.063
52	conf	CBHcy	25	1	100.059
56	conf	CBHcy	25	1	100.042
60	conf	CBHcy	25	1	100.085
64	conf	CBHcy	25	1	100.102
68	conf	CBHcy	25	1	100.054
72	conf	CBHcy	25	1	100.009
0	GII	CBHcy	50	1	3.9718
4	GII	CBHcy	50	1	6.03203
8	GII	CBHcy	50	1	6.22784
12	GII	CBHcy	50	1	21.9225
16	GII	CBHcy	50	1	38.4003
20	GII	CBHcy	50	1	56.4267
24	GII	CBHcy	50	1	58.5082
28	GII	CBHcy	50	1	59.249
32	GII	CBHcy	50	1	56.3486
36	GII	CBHcy	50	1	54.3805
40	GII	CBHcy	50	1	51.2496
44	GII	CBHcy	50	1	47.7468
48	GII	CBHcy	50	1	45.8929
52	GII	CBHcy	50	1	47.0624
56	GII	CBHcy	50	1	49.0417
60	GII	CBHcy	50	1	51.0139
64	GII	CBHcy	50	1	52.5451
68	GII	CBHcy	50	1	56.9631
72	GII	CBHcy	50	1	61.9513
0	conf	CBHcy	50	1	86.1038
4	conf	CBHcy	50	1	87.3035
8	conf	CBHcy	50	1	86.26
12	conf	CBHcy	50	1	89.6444
16	conf	CBHcy	50	1	90.852
20	conf	CBHcy	50	1	90.8792
24	conf	CBHcy	50	1	93.7012
28	conf	CBHcy	50	1	96.3979
32	conf	CBHcy	50	1	98.1047
36	conf	CBHcy	50	1	98.2756
40	conf	CBHcy	50	1	99.453
44	conf	CBHcy	50	1	99.8061
48	conf	CBHcy	50	1	100.015
52	conf	CBHcy	50	1	99.9178
56	conf	CBHcy	50	1	100.03
60	conf	CBHcy	50	1	100.038
64	conf	CBHcy	50	1	100.102
68	conf	CBHcy	50	1	100.054
72	conf	CBHcy	50	1	100.039
0	GII	CBHcy	0	2	3.44548
4	GII	CBHcy	0	2	5.4403
8	GII	CBHcy	0	2	9.48109
12	GII	CBHcy	0	2	76.6133
16	GII	CBHcy	0	2	72.7467
20	GII	CBHcy	0	2	83.3941
24	GII	CBHcy	0	2	81.8047
28	GII	CBHcy	0	2	84.3458
32	GII	CBHcy	0	2	85.3105
36	GII	CBHcy	0	2	84.7875
40	GII	CBHcy	0	2	85.3279
44	GII	CBHcy	0	2	90.0292
48	GII	CBHcy	0	2	93.0308
52	GII	CBHcy	0	2	94.2678
56	GII	CBHcy	0	2	96.3532
60	GII	CBHcy	0	2	97.3534
64	GII	CBHcy	0	2	98.6446
68	GII	CBHcy	0	2	97.5667
72	GII	CBHcy	0	2	97.5196
0	conf	CBHcy	0	2	101.887
4	conf	CBHcy	0	2	99.1418
8	conf	CBHcy	0	2	101.06
12	conf	CBHcy	0	2	100.903
16	conf	CBHcy	0	2	101.437
20	conf	CBHcy	0	2	101.303
24	conf	CBHcy	0	2	101.114
28	conf	CBHcy	0	2	100.733
32	conf	CBHcy	0	2	100.391
36	conf	CBHcy	0	2	100.229
40	conf	CBHcy	0	2	100.112
44	conf	CBHcy	0	2	100.037
48	conf	CBHcy	0	2	99.995
52	conf	CBHcy	0	2	100.167
56	conf	CBHcy	0	2	100.076
60	conf	CBHcy	0	2	100.085
64	conf	CBHcy	0	2	100.073
68	conf	CBHcy	0	2	100.019
72	conf	CBHcy	0	2	100.007
0	GII	CBHcy	1.5625	2	1.60064
4	GII	CBHcy	1.5625	2	5.35638
8	GII	CBHcy	1.5625	2	4.71605
12	GII	CBHcy	1.5625	2	50.2017
16	GII	CBHcy	1.5625	2	47.2511
20	GII	CBHcy	1.5625	2	78.1274
24	GII	CBHcy	1.5625	2	79.286
28	GII	CBHcy	1.5625	2	86.0499
32	GII	CBHcy	1.5625	2	86.2353
36	GII	CBHcy	1.5625	2	84.9225
40	GII	CBHcy	1.5625	2	79.7135
44	GII	CBHcy	1.5625	2	82.8436
48	GII	CBHcy	1.5625	2	81.9486
52	GII	CBHcy	1.5625	2	85.5688
56	GII	CBHcy	1.5625	2	90.4649
60	GII	CBHcy	1.5625	2	94.336
64	GII	CBHcy	1.5625	2	93.2063
68	GII	CBHcy	1.5625	2	94.0396
72	GII	CBHcy	1.5625	2	92.9304
0	conf	CBHcy	1.5625	2	101.929
4	conf	CBHcy	1.5625	2	102.097
8	conf	CBHcy	1.5625	2	100.605
12	conf	CBHcy	1.5625	2	100.47
16	conf	CBHcy	1.5625	2	101.149
20	conf	CBHcy	1.5625	2	100.84
24	conf	CBHcy	1.5625	2	100.996
28	conf	CBHcy	1.5625	2	100.582
32	conf	CBHcy	1.5625	2	100.198
36	conf	CBHcy	1.5625	2	100.212
40	conf	CBHcy	1.5625	2	99.9799
44	conf	CBHcy	1.5625	2	100.003
48	conf	CBHcy	1.5625	2	100.036
52	conf	CBHcy	1.5625	2	100.137
56	conf	CBHcy	1.5625	2	100.076
60	conf	CBHcy	1.5625	2	100.024
64	conf	CBHcy	1.5625	2	100.073
68	conf	CBHcy	1.5625	2	99.965
72	conf	CBHcy	1.5625	2	99.982
0	GII	CBHcy	3.125	2	2.19049
4	GII	CBHcy	3.125	2	12.1862
8	GII	CBHcy	3.125	2	0.992316
12	GII	CBHcy	3.125	2	57.0839
16	GII	CBHcy	3.125	2	82.2873
20	GII	CBHcy	3.125	2	90.8029
24	GII	CBHcy	3.125	2	82.9417
28	GII	CBHcy	3.125	2	83.8675
32	GII	CBHcy	3.125	2	83.0177
36	GII	CBHcy	3.125	2	82.8358
40	GII	CBHcy	3.125	2	81.0502
44	GII	CBHcy	3.125	2	81.7888
48	GII	CBHcy	3.125	2	83.1711
52	GII	CBHcy	3.125	2	84.8194
56	GII	CBHcy	3.125	2	87.0221
60	GII	CBHcy	3.125	2	84.0357
64	GII	CBHcy	3.125	2	84.3027
68	GII	CBHcy	3.125	2	84.2522
72	GII	CBHcy	3.125	2	83.8213
0	conf	CBHcy	3.125	2	106.701
4	conf	CBHcy	3.125	2	105.729
8	conf	CBHcy	3.125	2	104.736
12	conf	CBHcy	3.125	2	104.813
16	conf	CBHcy	3.125	2	103.745
20	conf	CBHcy	3.125	2	102.324
24	conf	CBHcy	3.125	2	101.382
28	conf	CBHcy	3.125	2	100.917
32	conf	CBHcy	3.125	2	100.475
36	conf	CBHcy	3.125	2	100.383
40	conf	CBHcy	3.125	2	100.197
44	conf	CBHcy	3.125	2	100.13
48	conf	CBHcy	3.125	2	100.095
52	conf	CBHcy	3.125	2	100.167
56	conf	CBHcy	3.125	2	100.076
60	conf	CBHcy	3.125	2	99.9998
64	conf	CBHcy	3.125	2	100.102
68	conf	CBHcy	3.125	2	100.021
72	conf	CBHcy	3.125	2	100.007
0	GII	CBHcy	6.25	2	2.98465
4	GII	CBHcy	6.25	2	5.26312
8	GII	CBHcy	6.25	2	3.83798
12	GII	CBHcy	6.25	2	36.8128
16	GII	CBHcy	6.25	2	63.3173
20	GII	CBHcy	6.25	2	91.7604
24	GII	CBHcy	6.25	2	92.4397
28	GII	CBHcy	6.25	2	91.5472
32	GII	CBHcy	6.25	2	91.6764
36	GII	CBHcy	6.25	2	94.4779
40	GII	CBHcy	6.25	2	96.7622
44	GII	CBHcy	6.25	2	99.1591
48	GII	CBHcy	6.25	2	100.477
52	GII	CBHcy	6.25	2	102.368
56	GII	CBHcy	6.25	2	105.193
60	GII	CBHcy	6.25	2	107.581
64	GII	CBHcy	6.25	2	108.172
68	GII	CBHcy	6.25	2	111.562
72	GII	CBHcy	6.25	2	111.768
0	conf	CBHcy	6.25	2	106.461
4	conf	CBHcy	6.25	2	105.096
8	conf	CBHcy	6.25	2	104.36
12	conf	CBHcy	6.25	2	104.473
16	conf	CBHcy	6.25	2	102.842
20	conf	CBHcy	6.25	2	101.438
24	conf	CBHcy	6.25	2	100.412
28	conf	CBHcy	6.25	2	100.755
32	conf	CBHcy	6.25	2	100.312
36	conf	CBHcy	6.25	2	100.255
40	conf	CBHcy	6.25	2	100.152
44	conf	CBHcy	6.25	2	100.075
48	conf	CBHcy	6.25	2	100.065
52	conf	CBHcy	6.25	2	100.138
56	conf	CBHcy	6.25	2	100.047
60	conf	CBHcy	6.25	2	100.085
64	conf	CBHcy	6.25	2	100.102
68	conf	CBHcy	6.25	2	100.025
72	conf	CBHcy	6.25	2	100.039
0	GII	CBHcy	12.5	2	3.37323
4	GII	CBHcy	12.5	2	4.06155
8	GII	CBHcy	12.5	2	5.24792
12	GII	CBHcy	12.5	2	46.7133
16	GII	CBHcy	12.5	2	54.0257
20	GII	CBHcy	12.5	2	54.5894
24	GII	CBHcy	12.5	2	67.1307
28	GII	CBHcy	12.5	2	78.694
32	GII	CBHcy	12.5	2	80.9602
36	GII	CBHcy	12.5	2	85.3069
40	GII	CBHcy	12.5	2	85.0186
44	GII	CBHcy	12.5	2	86.9403
48	GII	CBHcy	12.5	2	87.5666
52	GII	CBHcy	12.5	2	88.6374
56	GII	CBHcy	12.5	2	92.3873
60	GII	CBHcy	12.5	2	95.426
64	GII	CBHcy	12.5	2	96.6753
68	GII	CBHcy	12.5	2	97.5894
72	GII	CBHcy	12.5	2	99.804
0	conf	CBHcy	12.5	2	105.202
4	conf	CBHcy	12.5	2	104.613
8	conf	CBHcy	12.5	2	102.306
12	conf	CBHcy	12.5	2	102.775
16	conf	CBHcy	12.5	2	102.583
20	conf	CBHcy	12.5	2	101.584
24	conf	CBHcy	12.5	2	101.295
28	conf	CBHcy	12.5	2	100.756
32	conf	CBHcy	12.5	2	100.312
36	conf	CBHcy	12.5	2	100.226
40	conf	CBHcy	12.5	2	100.06
44	conf	CBHcy	12.5	2	100.027
48	conf	CBHcy	12.5	2	100.095
52	conf	CBHcy	12.5	2	100.167
56	conf	CBHcy	12.5	2	100.04
60	conf	CBHcy	12.5	2	100.085
64	conf	CBHcy	12.5	2	100.102
68	conf	CBHcy	12.5	2	100.024
72	conf	CBHcy	12.5	2	99.9604
0	GII	CBHcy	25	2	2.18279
4	GII	CBHcy	25	2	2.81631
8	GII	CBHcy	25	2	0.853314
12	GII	CBHcy	25	2	39.7733
16	GII	CBHcy	25	2	37.9654
20	GII	CBHcy	25	2	50.7669
24	GII	CBHcy	25	2	59.8925
28	GII	CBHcy	25	2	59.2949
32	GII	CBHcy	25	2	56.7131
36	GII	CBHcy	25	2	58.184
40	GII	CBHcy	25	2	61.8542
44	GII	CBHcy	25	2	66.674
48	GII	CBHcy	25	2	71.5106
52	GII	CBHcy	25	2	75.2957
56	GII	CBHcy	25	2	80.5722
60	GII	CBHcy	25	2	86.3777
64	GII	CBHcy	25	2	92.9845
68	GII	CBHcy	25	2	99.9352
72	GII	CBHcy	25	2	104.094
0	conf	CBHcy	25	2	96.7663
4	conf	CBHcy	25	2	97.2518
8	conf	CBHcy	25	2	97.5896
12	conf	CBHcy	25	2	98.8339
16	conf	CBHcy	25	2	100.382
20	conf	CBHcy	25	2	100.414
24	conf	CBHcy	25	2	100.737
28	conf	CBHcy	25	2	100.233
32	conf	CBHcy	25	2	99.9304
36	conf	CBHcy	25	2	100.204
40	conf	CBHcy	25	2	100.066
44	conf	CBHcy	25	2	100.072
48	conf	CBHcy	25	2	100.05
52	conf	CBHcy	25	2	99.9863
56	conf	CBHcy	25	2	100.007
60	conf	CBHcy	25	2	100.085
64	conf	CBHcy	25	2	100.102
68	conf	CBHcy	25	2	100.011
72	conf	CBHcy	25	2	100.039
0	GII	CBHcy	50	2	3.19264
4	GII	CBHcy	50	2	9.46805
8	GII	CBHcy	50	2	6.81991
12	GII	CBHcy	50	2	52.7385
16	GII	CBHcy	50	2	57.917
20	GII	CBHcy	50	2	78.6949
24	GII	CBHcy	50	2	66.8654
28	GII	CBHcy	50	2	63.504
32	GII	CBHcy	50	2	59.5725
36	GII	CBHcy	50	2	55.8901
40	GII	CBHcy	50	2	52.3098
44	GII	CBHcy	50	2	49.2286
48	GII	CBHcy	50	2	48.0168
52	GII	CBHcy	50	2	48.4993
56	GII	CBHcy	50	2	48.4827
60	GII	CBHcy	50	2	47.6562
64	GII	CBHcy	50	2	48.0085
68	GII	CBHcy	50	2	50.1834
72	GII	CBHcy	50	2	51.5199
0	conf	CBHcy	50	2	77.6904
4	conf	CBHcy	50	2	77.2531
8	conf	CBHcy	50	2	77.5802
12	conf	CBHcy	50	2	80.0293
16	conf	CBHcy	50	2	82.5117
20	conf	CBHcy	50	2	85.3428
24	conf	CBHcy	50	2	88.048
28	conf	CBHcy	50	2	92.0752
32	conf	CBHcy	50	2	93.5671
36	conf	CBHcy	50	2	96.8144
40	conf	CBHcy	50	2	97.7079
44	conf	CBHcy	50	2	98.7505
48	conf	CBHcy	50	2	99.4602
52	conf	CBHcy	50	2	99.3964
56	conf	CBHcy	50	2	99.5518
60	conf	CBHcy	50	2	100.085
64	conf	CBHcy	50	2	100.004
68	conf	CBHcy	50	2	99.9844
72	conf	CBHcy	50	2	99.8563
0	GII	CBHcy	0	3	4.80252
4	GII	CBHcy	0	3	6.71953
8	GII	CBHcy	0	3	18.29
12	GII	CBHcy	0	3	107.808
16	GII	CBHcy	0	3	104.686
20	GII	CBHcy	0	3	115.366
24	GII	CBHcy	0	3	113.754
28	GII	CBHcy	0	3	112.935
32	GII	CBHcy	0	3	112.249
36	GII	CBHcy	0	3	107.686
40	GII	CBHcy	0	3	106.607
44	GII	CBHcy	0	3	103.253
48	GII	CBHcy	0	3	98.8138
52	GII	CBHcy	0	3	98.2037
56	GII	CBHcy	0	3	96.3855
60	GII	CBHcy	0	3	96.7691
64	GII	CBHcy	0	3	96.1247
68	GII	CBHcy	0	3	96.1456
72	GII	CBHcy	0	3	95.1246
0	conf	CBHcy	0	3	103.273
4	conf	CBHcy	0	3	100.86
8	conf	CBHcy	0	3	101.056
12	conf	CBHcy	0	3	100.561
16	conf	CBHcy	0	3	100.44
20	conf	CBHcy	0	3	100.577
24	conf	CBHcy	0	3	100.241
28	conf	CBHcy	0	3	100.633
32	conf	CBHcy	0	3	100.2
36	conf	CBHcy	0	3	100.19
40	conf	CBHcy	0	3	100.03
44	conf	CBHcy	0	3	99.964
48	conf	CBHcy	0	3	99.9942
52	conf	CBHcy	0	3	99.695
56	conf	CBHcy	0	3	100.043
60	conf	CBHcy	0	3	100.011
64	conf	CBHcy	0	3	99.9752
68	conf	CBHcy	0	3	99.9803
72	conf	CBHcy	0	3	100.039
0	GII	CBHcy	1.5625	3	11.6883
4	GII	CBHcy	1.5625	3	24.5108
8	GII	CBHcy	1.5625	3	23.4538
12	GII	CBHcy	1.5625	3	123.568
16	GII	CBHcy	1.5625	3	86.0316
20	GII	CBHcy	1.5625	3	89.8351
24	GII	CBHcy	1.5625	3	89.7068
28	GII	CBHcy	1.5625	3	84.4834
32	GII	CBHcy	1.5625	3	83.8469
36	GII	CBHcy	1.5625	3	78.6714
40	GII	CBHcy	1.5625	3	73.5306
44	GII	CBHcy	1.5625	3	71.4858
48	GII	CBHcy	1.5625	3	71.1856
52	GII	CBHcy	1.5625	3	71.7854
56	GII	CBHcy	1.5625	3	73.4556
60	GII	CBHcy	1.5625	3	74.5808
64	GII	CBHcy	1.5625	3	76.2017
68	GII	CBHcy	1.5625	3	74.5943
72	GII	CBHcy	1.5625	3	75.5952
0	conf	CBHcy	1.5625	3	99.3173
4	conf	CBHcy	1.5625	3	100.717
8	conf	CBHcy	1.5625	3	99.6335
12	conf	CBHcy	1.5625	3	101.362
16	conf	CBHcy	1.5625	3	101.483
20	conf	CBHcy	1.5625	3	101.02
24	conf	CBHcy	1.5625	3	100.829
28	conf	CBHcy	1.5625	3	100.729
32	conf	CBHcy	1.5625	3	100.247
36	conf	CBHcy	1.5625	3	100.279
40	conf	CBHcy	1.5625	3	100.077
44	conf	CBHcy	1.5625	3	100.056
48	conf	CBHcy	1.5625	3	100.095
52	conf	CBHcy	1.5625	3	100.167
56	conf	CBHcy	1.5625	3	100.076
60	conf	CBHcy	1.5625	3	100.001
64	conf	CBHcy	1.5625	3	100.102
68	conf	CBHcy	1.5625	3	100.054
72	conf	CBHcy	1.5625	3	99.9945
0	GII	CBHcy	3.125	3	69.3368
4	GII	CBHcy	3.125	3	225.377
8	GII	CBHcy	3.125	3	254.426
12	GII	CBHcy	3.125	3	801.541
16	GII	CBHcy	3.125	3	233.977
20	GII	CBHcy	3.125	3	187.027
24	GII	CBHcy	3.125	3	119.962
28	GII	CBHcy	3.125	3	101.836
32	GII	CBHcy	3.125	3	106.054
36	GII	CBHcy	3.125	3	98.518
40	GII	CBHcy	3.125	3	101.203
44	GII	CBHcy	3.125	3	104.174
48	GII	CBHcy	3.125	3	109.582
52	GII	CBHcy	3.125	3	112.617
56	GII	CBHcy	3.125	3	119.355
60	GII	CBHcy	3.125	3	124.074
64	GII	CBHcy	3.125	3	128.374
68	GII	CBHcy	3.125	3	131.427
72	GII	CBHcy	3.125	3	135.439
0	conf	CBHcy	3.125	3	109.527
4	conf	CBHcy	3.125	3	110.622
8	conf	CBHcy	3.125	3	106.741
12	conf	CBHcy	3.125	3	106.473
16	conf	CBHcy	3.125	3	104.574
20	conf	CBHcy	3.125	3	102.552
24	conf	CBHcy	3.125	3	101.348
28	conf	CBHcy	3.125	3	100.768
32	conf	CBHcy	3.125	3	100.302
36	conf	CBHcy	3.125	3	100.316
40	conf	CBHcy	3.125	3	100.197
44	conf	CBHcy	3.125	3	100.091
48	conf	CBHcy	3.125	3	100.095
52	conf	CBHcy	3.125	3	100.167
56	conf	CBHcy	3.125	3	100.037
60	conf	CBHcy	3.125	3	100.085
64	conf	CBHcy	3.125	3	100.102
68	conf	CBHcy	3.125	3	100.054
72	conf	CBHcy	3.125	3	100.039
0	GII	CBHcy	6.25	3	2.12251
4	GII	CBHcy	6.25	3	6.35381
8	GII	CBHcy	6.25	3	12.17
12	GII	CBHcy	6.25	3	100.152
16	GII	CBHcy	6.25	3	111.862
20	GII	CBHcy	6.25	3	95.6583
24	GII	CBHcy	6.25	3	86.7824
28	GII	CBHcy	6.25	3	80.3736
32	GII	CBHcy	6.25	3	78.5379
36	GII	CBHcy	6.25	3	75.5928
40	GII	CBHcy	6.25	3	76.8461
44	GII	CBHcy	6.25	3	79.4723
48	GII	CBHcy	6.25	3	79.5963
52	GII	CBHcy	6.25	3	78.2449
56	GII	CBHcy	6.25	3	80.0535
60	GII	CBHcy	6.25	3	79.5753
64	GII	CBHcy	6.25	3	78.7628
68	GII	CBHcy	6.25	3	78.4524
72	GII	CBHcy	6.25	3	78.2734
0	conf	CBHcy	6.25	3	108.823
4	conf	CBHcy	6.25	3	107.811
8	conf	CBHcy	6.25	3	105.835
12	conf	CBHcy	6.25	3	105.438
16	conf	CBHcy	6.25	3	104.305
20	conf	CBHcy	6.25	3	102.705
24	conf	CBHcy	6.25	3	101.264
28	conf	CBHcy	6.25	3	100.98
32	conf	CBHcy	6.25	3	100.344
36	conf	CBHcy	6.25	3	100.262
40	conf	CBHcy	6.25	3	100.123
44	conf	CBHcy	6.25	3	100.024
48	conf	CBHcy	6.25	3	100.095
52	conf	CBHcy	6.25	3	100.167
56	conf	CBHcy	6.25	3	100.076
60	conf	CBHcy	6.25	3	100.085
64	conf	CBHcy	6.25	3	100.102
68	conf	CBHcy	6.25	3	100.054
72	conf	CBHcy	6.25	3	100.039
0	GII	CBHcy	12.5	3	1.38051
4	GII	CBHcy	12.5	3	14.1371
8	GII	CBHcy	12.5	3	10.9196
12	GII	CBHcy	12.5	3	53.239
16	GII	CBHcy	12.5	3	74.4682
20	GII	CBHcy	12.5	3	81.4977
24	GII	CBHcy	12.5	3	79.2709
28	GII	CBHcy	12.5	3	78.1902
32	GII	CBHcy	12.5	3	72.7237
36	GII	CBHcy	12.5	3	71.4474
40	GII	CBHcy	12.5	3	71.8425
44	GII	CBHcy	12.5	3	68.9588
48	GII	CBHcy	12.5	3	67.755
52	GII	CBHcy	12.5	3	67.8239
56	GII	CBHcy	12.5	3	67.986
60	GII	CBHcy	12.5	3	71.3012
64	GII	CBHcy	12.5	3	74.6986
68	GII	CBHcy	12.5	3	78.4524
72	GII	CBHcy	12.5	3	82.5003
0	conf	CBHcy	12.5	3	99.4437
4	conf	CBHcy	12.5	3	100.411
8	conf	CBHcy	12.5	3	100.465
12	conf	CBHcy	12.5	3	102.262
16	conf	CBHcy	12.5	3	102.208
20	conf	CBHcy	12.5	3	101.05
24	conf	CBHcy	12.5	3	100.135
28	conf	CBHcy	12.5	3	100.669
32	conf	CBHcy	12.5	3	100.289
36	conf	CBHcy	12.5	3	100.218
40	conf	CBHcy	12.5	3	100.087
44	conf	CBHcy	12.5	3	100.061
48	conf	CBHcy	12.5	3	99.8873
52	conf	CBHcy	12.5	3	100.048
56	conf	CBHcy	12.5	3	99.9915
60	conf	CBHcy	12.5	3	99.9975
64	conf	CBHcy	12.5	3	99.9931
68	conf	CBHcy	12.5	3	100.007
72	conf	CBHcy	12.5	3	99.9724
0	GII	CBHcy	25	3	2.68554
4	GII	CBHcy	25	3	1.9765
8	GII	CBHcy	25	3	5.1127
12	GII	CBHcy	25	3	59.1522
16	GII	CBHcy	25	3	69.5053
20	GII	CBHcy	25	3	86.2467
24	GII	CBHcy	25	3	93.3172
28	GII	CBHcy	25	3	89.1764
32	GII	CBHcy	25	3	89.0315
36	GII	CBHcy	25	3	89.7645
40	GII	CBHcy	25	3	90.5714
44	GII	CBHcy	25	3	90.6628
48	GII	CBHcy	25	3	90.6719
52	GII	CBHcy	25	3	90.9157
56	GII	CBHcy	25	3	94.0104
60	GII	CBHcy	25	3	95.2583
64	GII	CBHcy	25	3	95.2726
68	GII	CBHcy	25	3	96.5697
72	GII	CBHcy	25	3	97.9788
0	conf	CBHcy	25	3	96.6835
4	conf	CBHcy	25	3	95.4574
8	conf	CBHcy	25	3	96.7568
12	conf	CBHcy	25	3	97.9356
16	conf	CBHcy	25	3	98.2352
20	conf	CBHcy	25	3	98.5631
24	conf	CBHcy	25	3	98.3487
28	conf	CBHcy	25	3	98.6661
32	conf	CBHcy	25	3	99.1411
36	conf	CBHcy	25	3	100.009
40	conf	CBHcy	25	3	99.7598
44	conf	CBHcy	25	3	99.5769
48	conf	CBHcy	25	3	99.8029
52	conf	CBHcy	25	3	100.081
56	conf	CBHcy	25	3	99.9849
60	conf	CBHcy	25	3	99.9982
64	conf	CBHcy	25	3	100.006
68	conf	CBHcy	25	3	99.9809
72	conf	CBHcy	25	3	99.9456
0	GII	CBHcy	50	3	2.84598
4	GII	CBHcy	50	3	11.8096
8	GII	CBHcy	50	3	14.1767
12	GII	CBHcy	50	3	103.844
16	GII	CBHcy	50	3	78.546
20	GII	CBHcy	50	3	90.2626
24	GII	CBHcy	50	3	76.0078
28	GII	CBHcy	50	3	69.0095
32	GII	CBHcy	50	3	65.6854
36	GII	CBHcy	50	3	62.804
40	GII	CBHcy	50	3	63.4719
44	GII	CBHcy	50	3	61.3294
48	GII	CBHcy	50	3	61.1141
52	GII	CBHcy	50	3	60.5472
56	GII	CBHcy	50	3	63.9697
60	GII	CBHcy	50	3	65.8341
64	GII	CBHcy	50	3	68.3058
68	GII	CBHcy	50	3	70.9876
72	GII	CBHcy	50	3	74.2564
0	conf	CBHcy	50	3	87.7081
4	conf	CBHcy	50	3	87.5461
8	conf	CBHcy	50	3	85.6518
12	conf	CBHcy	50	3	89.9854
16	conf	CBHcy	50	3	90.2079
20	conf	CBHcy	50	3	90.3541
24	conf	CBHcy	50	3	92.3675
28	conf	CBHcy	50	3	94.6315
32	conf	CBHcy	50	3	96.8049
36	conf	CBHcy	50	3	98.57
40	conf	CBHcy	50	3	97.9525
44	conf	CBHcy	50	3	99.7377
48	conf	CBHcy	50	3	99.7568
52	conf	CBHcy	50	3	99.8865
56	conf	CBHcy	50	3	99.8308
60	conf	CBHcy	50	3	99.9399
64	conf	CBHcy	50	3	99.9392
68	conf	CBHcy	50	3	99.9593
72	conf	CBHcy	50	3	99.8645
0	GII	CBHcy	0	4	1.44175
4	GII	CBHcy	0	4	12.6825
8	GII	CBHcy	0	4	9.92578
12	GII	CBHcy	0	4	69.0762
16	GII	CBHcy	0	4	132.046
20	GII	CBHcy	0	4	80.4306
24	GII	CBHcy	0	4	77.1032
28	GII	CBHcy	0	4	83.5892
32	GII	CBHcy	0	4	83.8264
36	GII	CBHcy	0	4	84.2902
40	GII	CBHcy	0	4	81.1704
44	GII	CBHcy	0	4	81.7854
48	GII	CBHcy	0	4	82.3182
52	GII	CBHcy	0	4	82.9671
56	GII	CBHcy	0	4	85.0097
60	GII	CBHcy	0	4	86.0727
64	GII	CBHcy	0	4	86.4185
68	GII	CBHcy	0	4	88.5207
72	GII	CBHcy	0	4	88.8596
0	conf	CBHcy	0	4	99.1399
4	conf	CBHcy	0	4	99.0525
8	conf	CBHcy	0	4	99.3403
12	conf	CBHcy	0	4	98.695
16	conf	CBHcy	0	4	99.0645
20	conf	CBHcy	0	4	100.035
24	conf	CBHcy	0	4	100.35
28	conf	CBHcy	0	4	99.5359
32	conf	CBHcy	0	4	99.9521
36	conf	CBHcy	0	4	99.7933
40	conf	CBHcy	0	4	100.113
44	conf	CBHcy	0	4	100.08
48	conf	CBHcy	0	4	100.058
52	conf	CBHcy	0	4	99.7368
56	conf	CBHcy	0	4	99.8984
60	conf	CBHcy	0	4	99.9706
64	conf	CBHcy	0	4	100.011
68	conf	CBHcy	0	4	100.054
72	conf	CBHcy	0	4	100.008
0	GII	CBHcy	1.5625	4	3.12044
4	GII	CBHcy	1.5625	4	0.829017
8	GII	CBHcy	1.5625	4	9.36383
12	GII	CBHcy	1.5625	4	51.1388
16	GII	CBHcy	1.5625	4	84.7008
20	GII	CBHcy	1.5625	4	91.948
24	GII	CBHcy	1.5625	4	92.9146
28	GII	CBHcy	1.5625	4	96.3529
32	GII	CBHcy	1.5625	4	94.0088
36	GII	CBHcy	1.5625	4	89.4322
40	GII	CBHcy	1.5625	4	88.2826
44	GII	CBHcy	1.5625	4	86.301
48	GII	CBHcy	1.5625	4	86.9117
52	GII	CBHcy	1.5625	4	84.9408
56	GII	CBHcy	1.5625	4	83.958
60	GII	CBHcy	1.5625	4	86.7705
64	GII	CBHcy	1.5625	4	89.1739
68	GII	CBHcy	1.5625	4	92.2858
72	GII	CBHcy	1.5625	4	95.2331
0	conf	CBHcy	1.5625	4	103.786
4	conf	CBHcy	1.5625	4	103.216
8	conf	CBHcy	1.5625	4	100.693
12	conf	CBHcy	1.5625	4	101.351
16	conf	CBHcy	1.5625	4	100.703
20	conf	CBHcy	1.5625	4	100.818
24	conf	CBHcy	1.5625	4	100.634
28	conf	CBHcy	1.5625	4	100.311
32	conf	CBHcy	1.5625	4	100.104
36	conf	CBHcy	1.5625	4	100.208
40	conf	CBHcy	1.5625	4	100.107
44	conf	CBHcy	1.5625	4	100.059
48	conf	CBHcy	1.5625	4	99.9277
52	conf	CBHcy	1.5625	4	100.138
56	conf	CBHcy	1.5625	4	99.9919
60	conf	CBHcy	1.5625	4	100.046
64	conf	CBHcy	1.5625	4	100.063
68	conf	CBHcy	1.5625	4	99.9657
72	conf	CBHcy	1.5625	4	99.9142
0	GII	CBHcy	3.125	4	4.66421
4	GII	CBHcy	3.125	4	6.67932
8	GII	CBHcy	3.125	4	6.88281
12	GII	CBHcy	3.125	4	60.8026
16	GII	CBHcy	3.125	4	69.3275
20	GII	CBHcy	3.125	4	77.216
24	GII	CBHcy	3.125	4	84.7958
28	GII	CBHcy	3.125	4	84.6503
32	GII	CBHcy	3.125	4	84.7601
36	GII	CBHcy	3.125	4	79.7479
40	GII	CBHcy	3.125	4	83.1955
44	GII	CBHcy	3.125	4	81.8943
48	GII	CBHcy	3.125	4	80.1147
52	GII	CBHcy	3.125	4	79.7424
56	GII	CBHcy	3.125	4	80.1282
60	GII	CBHcy	3.125	4	79.9563
64	GII	CBHcy	3.125	4	77.988
68	GII	CBHcy	3.125	4	76.5533
72	GII	CBHcy	3.125	4	74.0805
0	conf	CBHcy	3.125	4	105.888
4	conf	CBHcy	3.125	4	104.329
8	conf	CBHcy	3.125	4	104.593
12	conf	CBHcy	3.125	4	103.801
16	conf	CBHcy	3.125	4	102.372
20	conf	CBHcy	3.125	4	100.735
24	conf	CBHcy	3.125	4	99.8081
28	conf	CBHcy	3.125	4	100.085
32	conf	CBHcy	3.125	4	99.9238
36	conf	CBHcy	3.125	4	99.9408
40	conf	CBHcy	3.125	4	100.043
44	conf	CBHcy	3.125	4	99.931
48	conf	CBHcy	3.125	4	100.018
52	conf	CBHcy	3.125	4	100.132
56	conf	CBHcy	3.125	4	99.8927
60	conf	CBHcy	3.125	4	99.9724
64	conf	CBHcy	3.125	4	100.102
68	conf	CBHcy	3.125	4	99.9942
72	conf	CBHcy	3.125	4	100.039
0	GII	CBHcy	6.25	4	1.65432
4	GII	CBHcy	6.25	4	6.52962
8	GII	CBHcy	6.25	4	8.22904
12	GII	CBHcy	6.25	4	41.5606
16	GII	CBHcy	6.25	4	66.1467
20	GII	CBHcy	6.25	4	81.1627
24	GII	CBHcy	6.25	4	86.42
28	GII	CBHcy	6.25	4	87.5251
32	GII	CBHcy	6.25	4	90.2527
36	GII	CBHcy	6.25	4	95.3285
40	GII	CBHcy	6.25	4	97.1573
44	GII	CBHcy	6.25	4	97.8294
48	GII	CBHcy	6.25	4	98.7701
52	GII	CBHcy	6.25	4	99.1799
56	GII	CBHcy	6.25	4	99.0688
60	GII	CBHcy	6.25	4	100.646
64	GII	CBHcy	6.25	4	101.328
68	GII	CBHcy	6.25	4	102.443
72	GII	CBHcy	6.25	4	101.525
0	conf	CBHcy	6.25	4	103.3
4	conf	CBHcy	6.25	4	102.138
8	conf	CBHcy	6.25	4	101.514
12	conf	CBHcy	6.25	4	101.542
16	conf	CBHcy	6.25	4	101.933
20	conf	CBHcy	6.25	4	100.741
24	conf	CBHcy	6.25	4	100.225
28	conf	CBHcy	6.25	4	100.403
32	conf	CBHcy	6.25	4	99.9895
36	conf	CBHcy	6.25	4	100.273
40	conf	CBHcy	6.25	4	100.161
44	conf	CBHcy	6.25	4	100.096
48	conf	CBHcy	6.25	4	100.095
52	conf	CBHcy	6.25	4	100.051
56	conf	CBHcy	6.25	4	100.039
60	conf	CBHcy	6.25	4	100.085
64	conf	CBHcy	6.25	4	100.053
68	conf	CBHcy	6.25	4	100.054
72	conf	CBHcy	6.25	4	100.039
0	GII	CBHcy	12.5	4	3.10764
4	GII	CBHcy	12.5	4	2.3354
8	GII	CBHcy	12.5	4	5.44785
12	GII	CBHcy	12.5	4	31.8858
16	GII	CBHcy	12.5	4	69.759
20	GII	CBHcy	12.5	4	86.1589
24	GII	CBHcy	12.5	4	79.2561
28	GII	CBHcy	12.5	4	74.5402
32	GII	CBHcy	12.5	4	73.4545
36	GII	CBHcy	12.5	4	74.2474
40	GII	CBHcy	12.5	4	76.9858
44	GII	CBHcy	12.5	4	78.9343
48	GII	CBHcy	12.5	4	81.9409
52	GII	CBHcy	12.5	4	83.2839
56	GII	CBHcy	12.5	4	86.4244
60	GII	CBHcy	12.5	4	87.5151
64	GII	CBHcy	12.5	4	89.0026
68	GII	CBHcy	12.5	4	90.1418
72	GII	CBHcy	12.5	4	90.0562
0	conf	CBHcy	12.5	4	102.51
4	conf	CBHcy	12.5	4	102.463
8	conf	CBHcy	12.5	4	100.159
12	conf	CBHcy	12.5	4	103.335
16	conf	CBHcy	12.5	4	101.831
20	conf	CBHcy	12.5	4	100.472
24	conf	CBHcy	12.5	4	100.126
28	conf	CBHcy	12.5	4	100.072
32	conf	CBHcy	12.5	4	99.9727
36	conf	CBHcy	12.5	4	100.101
40	conf	CBHcy	12.5	4	100.008
44	conf	CBHcy	12.5	4	100.035
48	conf	CBHcy	12.5	4	99.9324
52	conf	CBHcy	12.5	4	100.038
56	conf	CBHcy	12.5	4	99.8316
60	conf	CBHcy	12.5	4	99.981
64	conf	CBHcy	12.5	4	99.9214
68	conf	CBHcy	12.5	4	99.918
72	conf	CBHcy	12.5	4	99.8728
0	GII	CBHcy	25	4	4.00408
4	GII	CBHcy	25	4	9.55548
8	GII	CBHcy	25	4	9.75265
12	GII	CBHcy	25	4	61.6935
16	GII	CBHcy	25	4	90.6694
20	GII	CBHcy	25	4	99.0308
24	GII	CBHcy	25	4	77.7479
28	GII	CBHcy	25	4	73.7993
32	GII	CBHcy	25	4	70.9987
36	GII	CBHcy	25	4	68.7065
40	GII	CBHcy	25	4	65.762
44	GII	CBHcy	25	4	64.6554
48	GII	CBHcy	25	4	63.8512
52	GII	CBHcy	25	4	63.6857
56	GII	CBHcy	25	4	63.356
60	GII	CBHcy	25	4	61.2479
64	GII	CBHcy	25	4	61.27
68	GII	CBHcy	25	4	59.4576
72	GII	CBHcy	25	4	58.8425
0	conf	CBHcy	25	4	97.3639
4	conf	CBHcy	25	4	95.2898
8	conf	CBHcy	25	4	95.9597
12	conf	CBHcy	25	4	97.7416
16	conf	CBHcy	25	4	98.3225
20	conf	CBHcy	25	4	98.7265
24	conf	CBHcy	25	4	99.3183
28	conf	CBHcy	25	4	99.8041
32	conf	CBHcy	25	4	99.8257
36	conf	CBHcy	25	4	99.9666
40	conf	CBHcy	25	4	99.913
44	conf	CBHcy	25	4	100.044
48	conf	CBHcy	25	4	99.9094
52	conf	CBHcy	25	4	100.112
56	conf	CBHcy	25	4	100.076
60	conf	CBHcy	25	4	100.085
64	conf	CBHcy	25	4	99.9903
68	conf	CBHcy	25	4	99.9088
72	conf	CBHcy	25	4	99.955
0	GII	CBHcy	50	4	2.5549
4	GII	CBHcy	50	4	4.13386
8	GII	CBHcy	50	4	3.12753
12	GII	CBHcy	50	4	54.1505
16	GII	CBHcy	50	4	60.2156
20	GII	CBHcy	50	4	72.712
24	GII	CBHcy	50	4	77.5791
28	GII	CBHcy	50	4	71.9882
32	GII	CBHcy	50	4	68.9187
36	GII	CBHcy	50	4	65.3173
40	GII	CBHcy	50	4	60.0592
44	GII	CBHcy	50	4	59.1446
48	GII	CBHcy	50	4	56.9016
52	GII	CBHcy	50	4	57.3223
56	GII	CBHcy	50	4	58.0854
60	GII	CBHcy	50	4	57.0806
64	GII	CBHcy	50	4	57.5844
68	GII	CBHcy	50	4	57.2057
72	GII	CBHcy	50	4	56.7613
0	conf	CBHcy	50	4	91.8609
4	conf	CBHcy	50	4	92.0472
8	conf	CBHcy	50	4	90.3511
12	conf	CBHcy	50	4	91.5012
16	conf	CBHcy	50	4	92.7786
20	conf	CBHcy	50	4	93.9411
24	conf	CBHcy	50	4	94.5494
28	conf	CBHcy	50	4	96.9102
32	conf	CBHcy	50	4	97.8762
36	conf	CBHcy	50	4	99.4372
40	conf	CBHcy	50	4	99.6629
44	conf	CBHcy	50	4	99.329
48	conf	CBHcy	50	4	99.6717
52	conf	CBHcy	50	4	99.6819
56	conf	CBHcy	50	4	99.7458
60	conf	CBHcy	50	4	99.827
64	conf	CBHcy	50	4	99.9397
68	conf	CBHcy	50	4	99.9809
72	conf	CBHcy	50	4	99.9534
0	GII	CBHcy	0	5	5.17732
4	GII	CBHcy	0	5	3.64889
8	GII	CBHcy	0	5	7.91316
12	GII	CBHcy	0	5	107.281
16	GII	CBHcy	0	5	93.883
20	GII	CBHcy	0	5	99.4556
24	GII	CBHcy	0	5	101.968
28	GII	CBHcy	0	5	103.621
32	GII	CBHcy	0	5	108.843
36	GII	CBHcy	0	5	112.812
40	GII	CBHcy	0	5	115.288
44	GII	CBHcy	0	5	116.485
48	GII	CBHcy	0	5	122.319
52	GII	CBHcy	0	5	122.644
56	GII	CBHcy	0	5	124.067
60	GII	CBHcy	0	5	123.913
64	GII	CBHcy	0	5	126.155
68	GII	CBHcy	0	5	126.451
72	GII	CBHcy	0	5	126.097
0	conf	CBHcy	0	5	101.216
4	conf	CBHcy	0	5	103.034
8	conf	CBHcy	0	5	104.5
12	conf	CBHcy	0	5	104.188
16	conf	CBHcy	0	5	103.241
20	conf	CBHcy	0	5	102.05
24	conf	CBHcy	0	5	99.8822
28	conf	CBHcy	0	5	100.271
32	conf	CBHcy	0	5	100.018
36	conf	CBHcy	0	5	100.003
40	conf	CBHcy	0	5	100.082
44	conf	CBHcy	0	5	100.011
48	conf	CBHcy	0	5	100.008
52	conf	CBHcy	0	5	100.087
56	conf	CBHcy	0	5	100.04
60	conf	CBHcy	0	5	99.8857
64	conf	CBHcy	0	5	99.9964
68	conf	CBHcy	0	5	99.9477
72	conf	CBHcy	0	5	100.039
0	GII	CBHcy	1.5625	5	5.40463
4	GII	CBHcy	1.5625	5	11.7659
8	GII	CBHcy	1.5625	5	19.654
12	GII	CBHcy	1.5625	5	124.279
16	GII	CBHcy	1.5625	5	106.253
20	GII	CBHcy	1.5625	5	116.485
24	GII	CBHcy	1.5625	5	116.244
28	GII	CBHcy	1.5625	5	106.492
32	GII	CBHcy	1.5625	5	102.44
36	GII	CBHcy	1.5625	5	100.08
40	GII	CBHcy	1.5625	5	103.446
44	GII	CBHcy	1.5625	5	101.084
48	GII	CBHcy	1.5625	5	102.726
52	GII	CBHcy	1.5625	5	102.759
56	GII	CBHcy	1.5625	5	103.095
60	GII	CBHcy	1.5625	5	103.966
64	GII	CBHcy	1.5625	5	106.007
68	GII	CBHcy	1.5625	5	108.074
72	GII	CBHcy	1.5625	5	110.455
0	conf	CBHcy	1.5625	5	105.26
4	conf	CBHcy	1.5625	5	105.714
8	conf	CBHcy	1.5625	5	103.783
12	conf	CBHcy	1.5625	5	104.465
16	conf	CBHcy	1.5625	5	102.696
20	conf	CBHcy	1.5625	5	102.15
24	conf	CBHcy	1.5625	5	101.24
28	conf	CBHcy	1.5625	5	100.516
32	conf	CBHcy	1.5625	5	100.334
36	conf	CBHcy	1.5625	5	100.182
40	conf	CBHcy	1.5625	5	100.197
44	conf	CBHcy	1.5625	5	100.091
48	conf	CBHcy	1.5625	5	100.057
52	conf	CBHcy	1.5625	5	100.119
56	conf	CBHcy	1.5625	5	100.076
60	conf	CBHcy	1.5625	5	100.052
64	conf	CBHcy	1.5625	5	100.102
68	conf	CBHcy	1.5625	5	100.054
72	conf	CBHcy	1.5625	5	100.039
0	GII	CBHcy	3.125	5	6.20947
4	GII	CBHcy	3.125	5	9.34383
8	GII	CBHcy	3.125	5	12.2984
12	GII	CBHcy	3.125	5	66.8449
16	GII	CBHcy	3.125	5	79.5698
20	GII	CBHcy	3.125	5	88.8779
24	GII	CBHcy	3.125	5	96.7848
28	GII	CBHcy	3.125	5	98.3466
32	GII	CBHcy	3.125	5	99.1388
36	GII	CBHcy	3.125	5	94.3787
40	GII	CBHcy	3.125	5	93.767
44	GII	CBHcy	3.125	5	92.552
48	GII	CBHcy	3.125	5	90.6881
52	GII	CBHcy	3.125	5	89.2464
56	GII	CBHcy	3.125	5	92.3538
60	GII	CBHcy	3.125	5	93.1753
64	GII	CBHcy	3.125	5	93.3066
68	GII	CBHcy	3.125	5	94.2938
72	GII	CBHcy	3.125	5	94.9004
0	conf	CBHcy	3.125	5	100.08
4	conf	CBHcy	3.125	5	98.5201
8	conf	CBHcy	3.125	5	98.8501
12	conf	CBHcy	3.125	5	99.9141
16	conf	CBHcy	3.125	5	99.8397
20	conf	CBHcy	3.125	5	99.9775
24	conf	CBHcy	3.125	5	99.1708
28	conf	CBHcy	3.125	5	99.4593
32	conf	CBHcy	3.125	5	99.581
36	conf	CBHcy	3.125	5	100.119
40	conf	CBHcy	3.125	5	99.9473
44	conf	CBHcy	3.125	5	99.669
48	conf	CBHcy	3.125	5	99.7043
52	conf	CBHcy	3.125	5	99.9199
56	conf	CBHcy	3.125	5	100.041
60	conf	CBHcy	3.125	5	100.085
64	conf	CBHcy	3.125	5	99.9987
68	conf	CBHcy	3.125	5	100.054
72	conf	CBHcy	3.125	5	100.039
0	GII	CBHcy	6.25	5	7.33513
4	GII	CBHcy	6.25	5	5.25081
8	GII	CBHcy	6.25	5	17.8477
12	GII	CBHcy	6.25	5	62.2953
16	GII	CBHcy	6.25	5	62.0526
20	GII	CBHcy	6.25	5	71.2456
24	GII	CBHcy	6.25	5	72.0906
28	GII	CBHcy	6.25	5	73.6212
32	GII	CBHcy	6.25	5	77.6007
36	GII	CBHcy	6.25	5	80.777
40	GII	CBHcy	6.25	5	89.051
44	GII	CBHcy	6.25	5	92.6723
48	GII	CBHcy	6.25	5	95.3159
52	GII	CBHcy	6.25	5	98.2154
56	GII	CBHcy	6.25	5	102.125
60	GII	CBHcy	6.25	5	105.675
64	GII	CBHcy	6.25	5	107.984
68	GII	CBHcy	6.25	5	110.113
72	GII	CBHcy	6.25	5	110.828
0	conf	CBHcy	6.25	5	101.084
4	conf	CBHcy	6.25	5	101.354
8	conf	CBHcy	6.25	5	101.526
12	conf	CBHcy	6.25	5	101.738
16	conf	CBHcy	6.25	5	101.513
20	conf	CBHcy	6.25	5	101.119
24	conf	CBHcy	6.25	5	101.122
28	conf	CBHcy	6.25	5	100.544
32	conf	CBHcy	6.25	5	100.239
36	conf	CBHcy	6.25	5	100.283
40	conf	CBHcy	6.25	5	100.048
44	conf	CBHcy	6.25	5	100.062
48	conf	CBHcy	6.25	5	99.9851
52	conf	CBHcy	6.25	5	100.084
56	conf	CBHcy	6.25	5	99.9739
60	conf	CBHcy	6.25	5	100.024
64	conf	CBHcy	6.25	5	99.9723
68	conf	CBHcy	6.25	5	99.983
72	conf	CBHcy	6.25	5	99.9806
0	GII	CBHcy	12.5	5	5.87323
4	GII	CBHcy	12.5	5	11.0647
8	GII	CBHcy	12.5	5	18.8372
12	GII	CBHcy	12.5	5	48.3021
16	GII	CBHcy	12.5	5	45.7288
20	GII	CBHcy	12.5	5	67.0412
24	GII	CBHcy	12.5	5	69.1225
28	GII	CBHcy	12.5	5	67.5067
32	GII	CBHcy	12.5	5	72.1779
36	GII	CBHcy	12.5	5	70.5204
40	GII	CBHcy	12.5	5	71.0278
44	GII	CBHcy	12.5	5	70.295
48	GII	CBHcy	12.5	5	69.2631
52	GII	CBHcy	12.5	5	69.3986
56	GII	CBHcy	12.5	5	71.0275
60	GII	CBHcy	12.5	5	72.5199
64	GII	CBHcy	12.5	5	74.7575
68	GII	CBHcy	12.5	5	75.2027
72	GII	CBHcy	12.5	5	76.4754
0	conf	CBHcy	12.5	5	96.3588
4	conf	CBHcy	12.5	5	97.502
8	conf	CBHcy	12.5	5	97.3085
12	conf	CBHcy	12.5	5	98.8279
16	conf	CBHcy	12.5	5	99.3485
20	conf	CBHcy	12.5	5	99.289
24	conf	CBHcy	12.5	5	99.7277
28	conf	CBHcy	12.5	5	99.9364
32	conf	CBHcy	12.5	5	100.012
36	conf	CBHcy	12.5	5	100.081
40	conf	CBHcy	12.5	5	99.8859
44	conf	CBHcy	12.5	5	99.9155
48	conf	CBHcy	12.5	5	99.6909
52	conf	CBHcy	12.5	5	99.8014
56	conf	CBHcy	12.5	5	99.8117
60	conf	CBHcy	12.5	5	99.9143
64	conf	CBHcy	12.5	5	100.025
68	conf	CBHcy	12.5	5	99.9242
72	conf	CBHcy	12.5	5	99.926
0	GII	CBHcy	25	5	2.8745
4	GII	CBHcy	25	5	1.01858
8	GII	CBHcy	25	5	2.89586
12	GII	CBHcy	25	5	36.1124
16	GII	CBHcy	25	5	57.7852
20	GII	CBHcy	25	5	75.7931
24	GII	CBHcy	25	5	77.1274
28	GII	CBHcy	25	5	78.8435
32	GII	CBHcy	25	5	82.1873
36	GII	CBHcy	25	5	82.7861
40	GII	CBHcy	25	5	83.08
44	GII	CBHcy	25	5	86.6026
48	GII	CBHcy	25	5	85.985
52	GII	CBHcy	25	5	85.715
56	GII	CBHcy	25	5	88.2767
60	GII	CBHcy	25	5	88.8964
64	GII	CBHcy	25	5	89.4091
68	GII	CBHcy	25	5	89.3762
72	GII	CBHcy	25	5	90.1213
0	conf	CBHcy	25	5	93.853
4	conf	CBHcy	25	5	95.9327
8	conf	CBHcy	25	5	96.0993
12	conf	CBHcy	25	5	96.8546
16	conf	CBHcy	25	5	98.2689
20	conf	CBHcy	25	5	99.4288
24	conf	CBHcy	25	5	99.2342
28	conf	CBHcy	25	5	99.8018
32	conf	CBHcy	25	5	100.148
36	conf	CBHcy	25	5	100.281
40	conf	CBHcy	25	5	100.012
44	conf	CBHcy	25	5	99.9627
48	conf	CBHcy	25	5	99.9545
52	conf	CBHcy	25	5	99.9006
56	conf	CBHcy	25	5	99.8069
60	conf	CBHcy	25	5	99.7885
64	conf	CBHcy	25	5	100.033
68	conf	CBHcy	25	5	100.025
72	conf	CBHcy	25	5	99.9443
0	GII	CBHcy	50	5	10.1391
4	GII	CBHcy	50	5	24.8839
8	GII	CBHcy	50	5	52.0825
12	GII	CBHcy	50	5	97.4464
16	GII	CBHcy	50	5	91.1388
20	GII	CBHcy	50	5	89.203
24	GII	CBHcy	50	5	68.4708
28	GII	CBHcy	50	5	62.6442
32	GII	CBHcy	50	5	57.64
36	GII	CBHcy	50	5	48.6258
40	GII	CBHcy	50	5	43.6794
44	GII	CBHcy	50	5	42.0215
48	GII	CBHcy	50	5	40.248
52	GII	CBHcy	50	5	38.6991
56	GII	CBHcy	50	5	37.887
60	GII	CBHcy	50	5	36.9042
64	GII	CBHcy	50	5	37.0692
68	GII	CBHcy	50	5	36.7701
72	GII	CBHcy	50	5	37.4024
0	conf	CBHcy	50	5	76.9308
4	conf	CBHcy	50	5	77.4405
8	conf	CBHcy	50	5	76.3185
12	conf	CBHcy	50	5	79.0249
16	conf	CBHcy	50	5	82.1612
20	conf	CBHcy	50	5	85.2897
24	conf	CBHcy	50	5	88.8869
28	conf	CBHcy	50	5	90.833
32	conf	CBHcy	50	5	93.2259
36	conf	CBHcy	50	5	95.6563
40	conf	CBHcy	50	5	97.1597
44	conf	CBHcy	50	5	98.0691
48	conf	CBHcy	50	5	98.5882
52	conf	CBHcy	50	5	99.1848
56	conf	CBHcy	50	5	99.2946
60	conf	CBHcy	50	5	99.3643
64	conf	CBHcy	50	5	99.4371
68	conf	CBHcy	50	5	99.572
72	conf	CBHcy	50	5	99.4124
0	GII	CBHcy	0	6	25.4155
4	GII	CBHcy	0	6	49.4521
8	GII	CBHcy	0	6	60.2183
12	GII	CBHcy	0	6	224.896
16	GII	CBHcy	0	6	153.861
20	GII	CBHcy	0	6	113.965
24	GII	CBHcy	0	6	115.501
28	GII	CBHcy	0	6	96.321
32	GII	CBHcy	0	6	92.9678
36	GII	CBHcy	0	6	90.8049
40	GII	CBHcy	0	6	92.121
44	GII	CBHcy	0	6	92.2272
48	GII	CBHcy	0	6	93.0315
52	GII	CBHcy	0	6	93.9509
56	GII	CBHcy	0	6	95.1349
60	GII	CBHcy	0	6	96.8922
64	GII	CBHcy	0	6	99.0841
68	GII	CBHcy	0	6	101.132
72	GII	CBHcy	0	6	104.383
0	conf	CBHcy	0	6	96.7271
4	conf	CBHcy	0	6	99.5251
8	conf	CBHcy	0	6	99.5839
12	conf	CBHcy	0	6	99.5497
16	conf	CBHcy	0	6	99.1106
20	conf	CBHcy	0	6	99.6602
24	conf	CBHcy	0	6	100.248
28	conf	CBHcy	0	6	99.3851
32	conf	CBHcy	0	6	100.028
36	conf	CBHcy	0	6	99.7595
40	conf	CBHcy	0	6	99.4718
44	conf	CBHcy	0	6	99.7442
48	conf	CBHcy	0	6	99.9767
52	conf	CBHcy	0	6	100.065
56	conf	CBHcy	0	6	100.019
60	conf	CBHcy	0	6	99.9234
64	conf	CBHcy	0	6	99.8049
68	conf	CBHcy	0	6	100.011
72	conf	CBHcy	0	6	99.9018
0	GII	CBHcy	1.5625	6	27.9947
4	GII	CBHcy	1.5625	6	51.4623
8	GII	CBHcy	1.5625	6	78.991
12	GII	CBHcy	1.5625	6	235.859
16	GII	CBHcy	1.5625	6	123.33
20	GII	CBHcy	1.5625	6	113.276
24	GII	CBHcy	1.5625	6	101.954
28	GII	CBHcy	1.5625	6	93.4858
32	GII	CBHcy	1.5625	6	87.8392
36	GII	CBHcy	1.5625	6	85.9482
40	GII	CBHcy	1.5625	6	87.8342
44	GII	CBHcy	1.5625	6	87.3546
48	GII	CBHcy	1.5625	6	88.3352
52	GII	CBHcy	1.5625	6	88.2569
56	GII	CBHcy	1.5625	6	92.6941
60	GII	CBHcy	1.5625	6	94.7424
64	GII	CBHcy	1.5625	6	95.3009
68	GII	CBHcy	1.5625	6	95.9174
72	GII	CBHcy	1.5625	6	95.2759
0	conf	CBHcy	1.5625	6	100.172
4	conf	CBHcy	1.5625	6	100.349
8	conf	CBHcy	1.5625	6	98.9513
12	conf	CBHcy	1.5625	6	101.525
16	conf	CBHcy	1.5625	6	101.5
20	conf	CBHcy	1.5625	6	100.552
24	conf	CBHcy	1.5625	6	100.451
28	conf	CBHcy	1.5625	6	100.543
32	conf	CBHcy	1.5625	6	100.192
36	conf	CBHcy	1.5625	6	100.312
40	conf	CBHcy	1.5625	6	100.143
44	conf	CBHcy	1.5625	6	100.13
48	conf	CBHcy	1.5625	6	99.9969
52	conf	CBHcy	1.5625	6	100.012
56	conf	CBHcy	1.5625	6	99.9696
60	conf	CBHcy	1.5625	6	100.021
64	conf	CBHcy	1.5625	6	100.041
68	conf	CBHcy	1.5625	6	100.021
72	conf	CBHcy	1.5625	6	100.039
0	GII	CBHcy	3.125	6	1.94472
4	GII	CBHcy	3.125	6	7.3029
8	GII	CBHcy	3.125	6	6.38947
12	GII	CBHcy	3.125	6	65.4028
16	GII	CBHcy	3.125	6	89.8275
20	GII	CBHcy	3.125	6	91.7465
24	GII	CBHcy	3.125	6	99.2616
28	GII	CBHcy	3.125	6	101.145
32	GII	CBHcy	3.125	6	100.56
36	GII	CBHcy	3.125	6	97.3485
40	GII	CBHcy	3.125	6	97.3004
44	GII	CBHcy	3.125	6	94.3973
48	GII	CBHcy	3.125	6	94.1314
52	GII	CBHcy	3.125	6	93.0165
56	GII	CBHcy	3.125	6	93.0494
60	GII	CBHcy	3.125	6	93.205
64	GII	CBHcy	3.125	6	92.3774
68	GII	CBHcy	3.125	6	93.7288
72	GII	CBHcy	3.125	6	93.6291
0	conf	CBHcy	3.125	6	112.305
4	conf	CBHcy	3.125	6	110.55
8	conf	CBHcy	3.125	6	108.93
12	conf	CBHcy	3.125	6	108.578
16	conf	CBHcy	3.125	6	105.84
20	conf	CBHcy	3.125	6	103.609
24	conf	CBHcy	3.125	6	101.615
28	conf	CBHcy	3.125	6	100.715
32	conf	CBHcy	3.125	6	100.394
36	conf	CBHcy	3.125	6	100.383
40	conf	CBHcy	3.125	6	100.197
44	conf	CBHcy	3.125	6	100.064
48	conf	CBHcy	3.125	6	100.095
52	conf	CBHcy	3.125	6	100.167
56	conf	CBHcy	3.125	6	100.025
60	conf	CBHcy	3.125	6	100.085
64	conf	CBHcy	3.125	6	100.102
68	conf	CBHcy	3.125	6	100.02
72	conf	CBHcy	3.125	6	100.039
0	GII	CBHcy	6.25	6	3.23329
4	GII	CBHcy	6.25	6	8.9439
8	GII	CBHcy	6.25	6	6.97077
12	GII	CBHcy	6.25	6	79.0557
16	GII	CBHcy	6.25	6	71.2187
20	GII	CBHcy	6.25	6	89.8946
24	GII	CBHcy	6.25	6	92.3095
28	GII	CBHcy	6.25	6	94.8798
32	GII	CBHcy	6.25	6	94.3364
36	GII	CBHcy	6.25	6	94.1887
40	GII	CBHcy	6.25	6	95.8971
44	GII	CBHcy	6.25	6	96.8776
48	GII	CBHcy	6.25	6	95.45
52	GII	CBHcy	6.25	6	97.0046
56	GII	CBHcy	6.25	6	98.5108
60	GII	CBHcy	6.25	6	99.0739
64	GII	CBHcy	6.25	6	101.454
68	GII	CBHcy	6.25	6	100.637
72	GII	CBHcy	6.25	6	100.592
0	conf	CBHcy	6.25	6	107.456
4	conf	CBHcy	6.25	6	106.259
8	conf	CBHcy	6.25	6	103.662
12	conf	CBHcy	6.25	6	104.7
16	conf	CBHcy	6.25	6	103.438
20	conf	CBHcy	6.25	6	101.734
24	conf	CBHcy	6.25	6	101.118
28	conf	CBHcy	6.25	6	100.774
32	conf	CBHcy	6.25	6	100.397
36	conf	CBHcy	6.25	6	100.198
40	conf	CBHcy	6.25	6	100.163
44	conf	CBHcy	6.25	6	100.022
48	conf	CBHcy	6.25	6	100.065
52	conf	CBHcy	6.25	6	100.167
56	conf	CBHcy	6.25	6	100.042
60	conf	CBHcy	6.25	6	100.009
64	conf	CBHcy	6.25	6	100.052
68	conf	CBHcy	6.25	6	100.054
72	conf	CBHcy	6.25	6	100.039
0	GII	CBHcy	12.5	6	2.50004
4	GII	CBHcy	12.5	6	7.12439
8	GII	CBHcy	12.5	6	6.30669
12	GII	CBHcy	12.5	6	65.6844
16	GII	CBHcy	12.5	6	76.1682
20	GII	CBHcy	12.5	6	91.2118
24	GII	CBHcy	12.5	6	97.0785
28	GII	CBHcy	12.5	6	91.8
32	GII	CBHcy	12.5	6	92.4176
36	GII	CBHcy	12.5	6	91.0488
40	GII	CBHcy	12.5	6	89.7333
44	GII	CBHcy	12.5	6	89.8153
48	GII	CBHcy	12.5	6	88.6585
52	GII	CBHcy	12.5	6	87.144
56	GII	CBHcy	12.5	6	85.4012
60	GII	CBHcy	12.5	6	85.2097
64	GII	CBHcy	12.5	6	85.7131
68	GII	CBHcy	12.5	6	85.9432
72	GII	CBHcy	12.5	6	87.5952
0	conf	CBHcy	12.5	6	97.2578
4	conf	CBHcy	12.5	6	97.2683
8	conf	CBHcy	12.5	6	97.4802
12	conf	CBHcy	12.5	6	98.1542
16	conf	CBHcy	12.5	6	99.005
20	conf	CBHcy	12.5	6	98.8393
24	conf	CBHcy	12.5	6	99.3919
28	conf	CBHcy	12.5	6	99.8053
32	conf	CBHcy	12.5	6	99.89
36	conf	CBHcy	12.5	6	100.15
40	conf	CBHcy	12.5	6	99.8088
44	conf	CBHcy	12.5	6	99.9467
48	conf	CBHcy	12.5	6	99.8401
52	conf	CBHcy	12.5	6	99.8908
56	conf	CBHcy	12.5	6	99.6541
60	conf	CBHcy	12.5	6	99.9589
64	conf	CBHcy	12.5	6	99.9544
68	conf	CBHcy	12.5	6	100
72	conf	CBHcy	12.5	6	99.9691
0	GII	CBHcy	25	6	19.4648
4	GII	CBHcy	25	6	27.3678
8	GII	CBHcy	25	6	31.2451
12	GII	CBHcy	25	6	147.92
16	GII	CBHcy	25	6	78.1028
20	GII	CBHcy	25	6	70.9902
24	GII	CBHcy	25	6	76.4053
28	GII	CBHcy	25	6	72.193
32	GII	CBHcy	25	6	70.3098
36	GII	CBHcy	25	6	72.7091
40	GII	CBHcy	25	6	77.1166
44	GII	CBHcy	25	6	79.8851
48	GII	CBHcy	25	6	81.8832
52	GII	CBHcy	25	6	83.7153
56	GII	CBHcy	25	6	84.9868
60	GII	CBHcy	25	6	85.5391
64	GII	CBHcy	25	6	85.3037
68	GII	CBHcy	25	6	86.0082
72	GII	CBHcy	25	6	86.9377
0	conf	CBHcy	25	6	96.2007
4	conf	CBHcy	25	6	97.5249
8	conf	CBHcy	25	6	96.3304
12	conf	CBHcy	25	6	98.4358
16	conf	CBHcy	25	6	99.0758
20	conf	CBHcy	25	6	99.3941
24	conf	CBHcy	25	6	99.8743
28	conf	CBHcy	25	6	100.319
32	conf	CBHcy	25	6	100.192
36	conf	CBHcy	25	6	100.324
40	conf	CBHcy	25	6	100.108
44	conf	CBHcy	25	6	100.089
48	conf	CBHcy	25	6	100.03
52	conf	CBHcy	25	6	100.1
56	conf	CBHcy	25	6	100.076
60	conf	CBHcy	25	6	99.8938
64	conf	CBHcy	25	6	100.102
68	conf	CBHcy	25	6	99.9125
72	conf	CBHcy	25	6	100.009
0	GII	CBHcy	50	6	7.37331
4	GII	CBHcy	50	6	9.63975
8	GII	CBHcy	50	6	8.65986
12	GII	CBHcy	50	6	45.4391
16	GII	CBHcy	50	6	54.3243
20	GII	CBHcy	50	6	61.8565
24	GII	CBHcy	50	6	68.6298
28	GII	CBHcy	50	6	72.9766
32	GII	CBHcy	50	6	71.8046
36	GII	CBHcy	50	6	64.7314
40	GII	CBHcy	50	6	61.5323
44	GII	CBHcy	50	6	58.377
48	GII	CBHcy	50	6	54.8498
52	GII	CBHcy	50	6	53.3799
56	GII	CBHcy	50	6	53.7778
60	GII	CBHcy	50	6	53.9776
64	GII	CBHcy	50	6	55.7667
68	GII	CBHcy	50	6	56.4774
72	GII	CBHcy	50	6	58.312
0	conf	CBHcy	50	6	83.7715
4	conf	CBHcy	50	6	84.3055
8	conf	CBHcy	50	6	83.6449
12	conf	CBHcy	50	6	87.1014
16	conf	CBHcy	50	6	88.3818
20	conf	CBHcy	50	6	89.8566
24	conf	CBHcy	50	6	91.4885
28	conf	CBHcy	50	6	93.9731
32	conf	CBHcy	50	6	95.4308
36	conf	CBHcy	50	6	97.4039
40	conf	CBHcy	50	6	98.6315
44	conf	CBHcy	50	6	99.0268
48	conf	CBHcy	50	6	99.4208
52	conf	CBHcy	50	6	99.6784
56	conf	CBHcy	50	6	99.5496
60	conf	CBHcy	50	6	99.7856
64	conf	CBHcy	50	6	100.039
68	conf	CBHcy	50	6	99.9655
72	conf	CBHcy	50	6	100.004
0	GII	CBHcy	0	7	6.40223
4	GII	CBHcy	0	7	10.3553
8	GII	CBHcy	0	7	19.3181
12	GII	CBHcy	0	7	83.4619
16	GII	CBHcy	0	7	98.5827
20	GII	CBHcy	0	7	121.534
24	GII	CBHcy	0	7	124.472
28	GII	CBHcy	0	7	128.153
32	GII	CBHcy	0	7	128.268
36	GII	CBHcy	0	7	130.748
40	GII	CBHcy	0	7	132.927
44	GII	CBHcy	0	7	131.472
48	GII	CBHcy	0	7	127.573
52	GII	CBHcy	0	7	125.362
56	GII	CBHcy	0	7	121.071
60	GII	CBHcy	0	7	118.349
64	GII	CBHcy	0	7	113.291
68	GII	CBHcy	0	7	110.604
72	GII	CBHcy	0	7	107.823
0	conf	CBHcy	0	7	101.441
4	conf	CBHcy	0	7	101.94
8	conf	CBHcy	0	7	100.46
12	conf	CBHcy	0	7	100.56
16	conf	CBHcy	0	7	100.318
20	conf	CBHcy	0	7	99.7642
24	conf	CBHcy	0	7	100.151
28	conf	CBHcy	0	7	100.191
32	conf	CBHcy	0	7	100.021
36	conf	CBHcy	0	7	100.183
40	conf	CBHcy	0	7	100.154
44	conf	CBHcy	0	7	100.09
48	conf	CBHcy	0	7	99.9844
52	conf	CBHcy	0	7	100.086
56	conf	CBHcy	0	7	100.036
60	conf	CBHcy	0	7	100.042
64	conf	CBHcy	0	7	100.05
68	conf	CBHcy	0	7	99.9811
72	conf	CBHcy	0	7	100.01
0	GII	CBHcy	1.5625	7	3.4055
4	GII	CBHcy	1.5625	7	10.5787
8	GII	CBHcy	1.5625	7	10.5907
12	GII	CBHcy	1.5625	7	79.9049
16	GII	CBHcy	1.5625	7	83.925
20	GII	CBHcy	1.5625	7	89.8897
24	GII	CBHcy	1.5625	7	88.335
28	GII	CBHcy	1.5625	7	84.2346
32	GII	CBHcy	1.5625	7	81.417
36	GII	CBHcy	1.5625	7	78.9286
40	GII	CBHcy	1.5625	7	76.5471
44	GII	CBHcy	1.5625	7	77.8554
48	GII	CBHcy	1.5625	7	75.4076
52	GII	CBHcy	1.5625	7	75.012
56	GII	CBHcy	1.5625	7	76.7711
60	GII	CBHcy	1.5625	7	76.2926
64	GII	CBHcy	1.5625	7	76.8247
68	GII	CBHcy	1.5625	7	75.9238
72	GII	CBHcy	1.5625	7	76.1021
0	conf	CBHcy	1.5625	7	101.304
4	conf	CBHcy	1.5625	7	102.498
8	conf	CBHcy	1.5625	7	101.766
12	conf	CBHcy	1.5625	7	102.584
16	conf	CBHcy	1.5625	7	102.823
20	conf	CBHcy	1.5625	7	102.055
24	conf	CBHcy	1.5625	7	99.9472
28	conf	CBHcy	1.5625	7	100.348
32	conf	CBHcy	1.5625	7	100.145
36	conf	CBHcy	1.5625	7	100.238
40	conf	CBHcy	1.5625	7	99.873
44	conf	CBHcy	1.5625	7	100.062
48	conf	CBHcy	1.5625	7	100.064
52	conf	CBHcy	1.5625	7	100.125
56	conf	CBHcy	1.5625	7	100.037
60	conf	CBHcy	1.5625	7	99.9539
64	conf	CBHcy	1.5625	7	100.044
68	conf	CBHcy	1.5625	7	99.9197
72	conf	CBHcy	1.5625	7	99.9638
0	GII	CBHcy	3.125	7	15.333
4	GII	CBHcy	3.125	7	27.0909
8	GII	CBHcy	3.125	7	44.1373
12	GII	CBHcy	3.125	7	140.411
16	GII	CBHcy	3.125	7	74.8392
20	GII	CBHcy	3.125	7	85.14
24	GII	CBHcy	3.125	7	77.4649
28	GII	CBHcy	3.125	7	77.301
32	GII	CBHcy	3.125	7	79.4955
36	GII	CBHcy	3.125	7	85.7439
40	GII	CBHcy	3.125	7	90.5596
44	GII	CBHcy	3.125	7	95.7532
48	GII	CBHcy	3.125	7	98.6248
52	GII	CBHcy	3.125	7	101.492
56	GII	CBHcy	3.125	7	105.691
60	GII	CBHcy	3.125	7	110.686
64	GII	CBHcy	3.125	7	115.153
68	GII	CBHcy	3.125	7	119.57
72	GII	CBHcy	3.125	7	122.435
0	conf	CBHcy	3.125	7	102.118
4	conf	CBHcy	3.125	7	102.058
8	conf	CBHcy	3.125	7	100.276
12	conf	CBHcy	3.125	7	100.788
16	conf	CBHcy	3.125	7	101.717
20	conf	CBHcy	3.125	7	101.006
24	conf	CBHcy	3.125	7	100.686
28	conf	CBHcy	3.125	7	100.503
32	conf	CBHcy	3.125	7	100.111
36	conf	CBHcy	3.125	7	100.18
40	conf	CBHcy	3.125	7	100.197
44	conf	CBHcy	3.125	7	100.13
48	conf	CBHcy	3.125	7	100.095
52	conf	CBHcy	3.125	7	100.167
56	conf	CBHcy	3.125	7	100.076
60	conf	CBHcy	3.125	7	100.085
64	conf	CBHcy	3.125	7	100.045
68	conf	CBHcy	3.125	7	100.054
72	conf	CBHcy	3.125	7	100.039
0	GII	CBHcy	6.25	7	3.46644
4	GII	CBHcy	6.25	7	18.0165
8	GII	CBHcy	6.25	7	19.5221
12	GII	CBHcy	6.25	7	55.083
16	GII	CBHcy	6.25	7	67.6331
20	GII	CBHcy	6.25	7	71.0878
24	GII	CBHcy	6.25	7	73.3833
28	GII	CBHcy	6.25	7	74.9255
32	GII	CBHcy	6.25	7	76.621
36	GII	CBHcy	6.25	7	73.3255
40	GII	CBHcy	6.25	7	77.0166
44	GII	CBHcy	6.25	7	80.0546
48	GII	CBHcy	6.25	7	83.8433
52	GII	CBHcy	6.25	7	85.743
56	GII	CBHcy	6.25	7	88.8038
60	GII	CBHcy	6.25	7	89.5691
64	GII	CBHcy	6.25	7	92.2583
68	GII	CBHcy	6.25	7	93.889
72	GII	CBHcy	6.25	7	94.4901
0	conf	CBHcy	6.25	7	106.163
4	conf	CBHcy	6.25	7	105.809
8	conf	CBHcy	6.25	7	103.823
12	conf	CBHcy	6.25	7	105.082
16	conf	CBHcy	6.25	7	104.007
20	conf	CBHcy	6.25	7	102.493
24	conf	CBHcy	6.25	7	101.33
28	conf	CBHcy	6.25	7	100.672
32	conf	CBHcy	6.25	7	100.275
36	conf	CBHcy	6.25	7	100.19
40	conf	CBHcy	6.25	7	100.082
44	conf	CBHcy	6.25	7	100.101
48	conf	CBHcy	6.25	7	100.049
52	conf	CBHcy	6.25	7	100.137
56	conf	CBHcy	6.25	7	99.9531
60	conf	CBHcy	6.25	7	100.085
64	conf	CBHcy	6.25	7	100.102
68	conf	CBHcy	6.25	7	100.001
72	conf	CBHcy	6.25	7	100.009
0	GII	CBHcy	12.5	7	1.50104
4	GII	CBHcy	12.5	7	8.60171
8	GII	CBHcy	12.5	7	33.4503
12	GII	CBHcy	12.5	7	45.0701
16	GII	CBHcy	12.5	7	76.9002
20	GII	CBHcy	12.5	7	89.2479
24	GII	CBHcy	12.5	7	86.9695
28	GII	CBHcy	12.5	7	88.801
32	GII	CBHcy	12.5	7	86.9048
36	GII	CBHcy	12.5	7	83.1635
40	GII	CBHcy	12.5	7	78.9969
44	GII	CBHcy	12.5	7	77.6596
48	GII	CBHcy	12.5	7	75.8921
52	GII	CBHcy	12.5	7	75.9397
56	GII	CBHcy	12.5	7	76.1974
60	GII	CBHcy	12.5	7	77.4285
64	GII	CBHcy	12.5	7	78.8341
68	GII	CBHcy	12.5	7	80.8826
72	GII	CBHcy	12.5	7	81.0353
0	conf	CBHcy	12.5	7	100.72
4	conf	CBHcy	12.5	7	101.464
8	conf	CBHcy	12.5	7	99.317
12	conf	CBHcy	12.5	7	100.171
16	conf	CBHcy	12.5	7	100.592
20	conf	CBHcy	12.5	7	101.11
24	conf	CBHcy	12.5	7	100.581
28	conf	CBHcy	12.5	7	100.448
32	conf	CBHcy	12.5	7	100.114
36	conf	CBHcy	12.5	7	100.248
40	conf	CBHcy	12.5	7	100.113
44	conf	CBHcy	12.5	7	99.9962
48	conf	CBHcy	12.5	7	100.047
52	conf	CBHcy	12.5	7	100.127
56	conf	CBHcy	12.5	7	100.041
60	conf	CBHcy	12.5	7	100
64	conf	CBHcy	12.5	7	100.102
68	conf	CBHcy	12.5	7	100.054
72	conf	CBHcy	12.5	7	100.039
0	GII	CBHcy	25	7	3.59041
4	GII	CBHcy	25	7	8.01136
8	GII	CBHcy	25	7	4.82455
12	GII	CBHcy	25	7	75.6472
16	GII	CBHcy	25	7	55.8995
20	GII	CBHcy	25	7	82.9362
24	GII	CBHcy	25	7	76.9411
28	GII	CBHcy	25	7	75.4774
32	GII	CBHcy	25	7	79.5131
36	GII	CBHcy	25	7	82.8962
40	GII	CBHcy	25	7	84.7775
44	GII	CBHcy	25	7	85.5738
48	GII	CBHcy	25	7	84.5803
52	GII	CBHcy	25	7	86.2049
56	GII	CBHcy	25	7	89.097
60	GII	CBHcy	25	7	89.1133
64	GII	CBHcy	25	7	89.4209
68	GII	CBHcy	25	7	88.9246
72	GII	CBHcy	25	7	89.668
0	conf	CBHcy	25	7	99.6467
4	conf	CBHcy	25	7	99.4527
8	conf	CBHcy	25	7	98.6072
12	conf	CBHcy	25	7	100.092
16	conf	CBHcy	25	7	100.975
20	conf	CBHcy	25	7	100.012
24	conf	CBHcy	25	7	99.6574
28	conf	CBHcy	25	7	100.009
32	conf	CBHcy	25	7	99.8169
36	conf	CBHcy	25	7	99.981
40	conf	CBHcy	25	7	99.9397
44	conf	CBHcy	25	7	99.8877
48	conf	CBHcy	25	7	100.017
52	conf	CBHcy	25	7	100.062
56	conf	CBHcy	25	7	99.9986
60	conf	CBHcy	25	7	100.034
64	conf	CBHcy	25	7	99.8519
68	conf	CBHcy	25	7	99.8754
72	conf	CBHcy	25	7	99.8019
0	GII	CBHcy	50	7	5.80343
4	GII	CBHcy	50	7	17.5816
8	GII	CBHcy	50	7	27.8963
12	GII	CBHcy	50	7	58.4936
16	GII	CBHcy	50	7	62.474
20	GII	CBHcy	50	7	76.0366
24	GII	CBHcy	50	7	66.8701
28	GII	CBHcy	50	7	62.6238
32	GII	CBHcy	50	7	57.861
36	GII	CBHcy	50	7	53.2063
40	GII	CBHcy	50	7	50.7773
44	GII	CBHcy	50	7	48.2434
48	GII	CBHcy	50	7	45.548
52	GII	CBHcy	50	7	45.373
56	GII	CBHcy	50	7	45.6238
60	GII	CBHcy	50	7	44.5552
64	GII	CBHcy	50	7	45.964
68	GII	CBHcy	50	7	46.5513
72	GII	CBHcy	50	7	48.2859
0	conf	CBHcy	50	7	87.5677
4	conf	CBHcy	50	7	86.8745
8	conf	CBHcy	50	7	85.9762
12	conf	CBHcy	50	7	86.5699
16	conf	CBHcy	50	7	87.3203
20	conf	CBHcy	50	7	88.5892
24	conf	CBHcy	50	7	90.3711
28	conf	CBHcy	50	7	91.5915
32	conf	CBHcy	50	7	93.939
36	conf	CBHcy	50	7	96.0363
40	conf	CBHcy	50	7	97.8567
44	conf	CBHcy	50	7	98.825
48	conf	CBHcy	50	7	98.9062
52	conf	CBHcy	50	7	99.1141
56	conf	CBHcy	50	7	99.2145
60	conf	CBHcy	50	7	99.6511
64	conf	CBHcy	50	7	99.6564
68	conf	CBHcy	50	7	99.7373
72	conf	CBHcy	50	7	99.4295
0	GII	CBHcy	0	8	261.044
4	GII	CBHcy	0	8	11.1664
8	GII	CBHcy	0	8	14.51
12	GII	CBHcy	0	8	91.7028
16	GII	CBHcy	0	8	83.464
20	GII	CBHcy	0	8	104.6
24	GII	CBHcy	0	8	102.202
28	GII	CBHcy	0	8	102.685
32	GII	CBHcy	0	8	104.234
36	GII	CBHcy	0	8	106.686
40	GII	CBHcy	0	8	105.65
44	GII	CBHcy	0	8	105.075
48	GII	CBHcy	0	8	103.277
52	GII	CBHcy	0	8	101.507
56	GII	CBHcy	0	8	100.614
60	GII	CBHcy	0	8	98.1707
64	GII	CBHcy	0	8	95.5186
68	GII	CBHcy	0	8	92.8434
72	GII	CBHcy	0	8	91.4102
0	conf	CBHcy	0	8	99.8291
4	conf	CBHcy	0	8	102.963
8	conf	CBHcy	0	8	99.9405
12	conf	CBHcy	0	8	100.829
16	conf	CBHcy	0	8	100.827
20	conf	CBHcy	0	8	100.079
24	conf	CBHcy	0	8	100.699
28	conf	CBHcy	0	8	100.221
32	conf	CBHcy	0	8	99.9637
36	conf	CBHcy	0	8	100.045
40	conf	CBHcy	0	8	100.086
44	conf	CBHcy	0	8	100.099
48	conf	CBHcy	0	8	99.9775
52	conf	CBHcy	0	8	100.035
56	conf	CBHcy	0	8	99.9088
60	conf	CBHcy	0	8	100.034
64	conf	CBHcy	0	8	100.063
68	conf	CBHcy	0	8	99.9871
72	conf	CBHcy	0	8	99.9554
0	GII	CBHcy	1.5625	8	1.56032
4	GII	CBHcy	1.5625	8	3.9837
8	GII	CBHcy	1.5625	8	18.2005
12	GII	CBHcy	1.5625	8	80.8452
16	GII	CBHcy	1.5625	8	71.5378
20	GII	CBHcy	1.5625	8	78.2185
24	GII	CBHcy	1.5625	8	72.0597
28	GII	CBHcy	1.5625	8	71.5503
32	GII	CBHcy	1.5625	8	72.1482
36	GII	CBHcy	1.5625	8	76.5858
40	GII	CBHcy	1.5625	8	79.0021
44	GII	CBHcy	1.5625	8	81.1154
48	GII	CBHcy	1.5625	8	86.5312
52	GII	CBHcy	1.5625	8	87.6677
56	GII	CBHcy	1.5625	8	89.5093
60	GII	CBHcy	1.5625	8	91.7708
64	GII	CBHcy	1.5625	8	92.9195
68	GII	CBHcy	1.5625	8	93.2902
72	GII	CBHcy	1.5625	8	92.841
0	conf	CBHcy	1.5625	8	101.169
4	conf	CBHcy	1.5625	8	101.058
8	conf	CBHcy	1.5625	8	100.765
12	conf	CBHcy	1.5625	8	102.636
16	conf	CBHcy	1.5625	8	101.935
20	conf	CBHcy	1.5625	8	101.234
24	conf	CBHcy	1.5625	8	100.613
28	conf	CBHcy	1.5625	8	100.527
32	conf	CBHcy	1.5625	8	100.418
36	conf	CBHcy	1.5625	8	100.26
40	conf	CBHcy	1.5625	8	100.156
44	conf	CBHcy	1.5625	8	100.086
48	conf	CBHcy	1.5625	8	100.042
52	conf	CBHcy	1.5625	8	100.079
56	conf	CBHcy	1.5625	8	100.076
60	conf	CBHcy	1.5625	8	100.085
64	conf	CBHcy	1.5625	8	100.047
68	conf	CBHcy	1.5625	8	100.054
72	conf	CBHcy	1.5625	8	100.009
0	GII	CBHcy	3.125	8	1.28807
4	GII	CBHcy	3.125	8	6.84485
8	GII	CBHcy	3.125	8	10.5131
12	GII	CBHcy	3.125	8	50.5511
16	GII	CBHcy	3.125	8	56.3697
20	GII	CBHcy	3.125	8	58.991
24	GII	CBHcy	3.125	8	59.0067
28	GII	CBHcy	3.125	8	55.9291
32	GII	CBHcy	3.125	8	54.8987
36	GII	CBHcy	3.125	8	54.1874
40	GII	CBHcy	3.125	8	53.2911
44	GII	CBHcy	3.125	8	52.7079
48	GII	CBHcy	3.125	8	53.5019
52	GII	CBHcy	3.125	8	57.8112
56	GII	CBHcy	3.125	8	60.2908
60	GII	CBHcy	3.125	8	62.1279
64	GII	CBHcy	3.125	8	63.2771
68	GII	CBHcy	3.125	8	65.9925
72	GII	CBHcy	3.125	8	67.1595
0	conf	CBHcy	3.125	8	97.9229
4	conf	CBHcy	3.125	8	97.2674
8	conf	CBHcy	3.125	8	94.4269
12	conf	CBHcy	3.125	8	98.2387
16	conf	CBHcy	3.125	8	98.697
20	conf	CBHcy	3.125	8	98.9202
24	conf	CBHcy	3.125	8	98.3796
28	conf	CBHcy	3.125	8	99.6946
32	conf	CBHcy	3.125	8	100.17
36	conf	CBHcy	3.125	8	100.014
40	conf	CBHcy	3.125	8	99.887
44	conf	CBHcy	3.125	8	100.055
48	conf	CBHcy	3.125	8	100.001
52	conf	CBHcy	3.125	8	100.09
56	conf	CBHcy	3.125	8	100.048
60	conf	CBHcy	3.125	8	100.017
64	conf	CBHcy	3.125	8	100.018
68	conf	CBHcy	3.125	8	100.008
72	conf	CBHcy	3.125	8	99.9347
0	GII	CBHcy	6.25	8	1.4424
4	GII	CBHcy	6.25	8	3.98679
8	GII	CBHcy	6.25	8	5.97544
12	GII	CBHcy	6.25	8	31.5868
16	GII	CBHcy	6.25	8	60.9297
20	GII	CBHcy	6.25	8	85.4743
24	GII	CBHcy	6.25	8	86.9686
28	GII	CBHcy	6.25	8	88.1414
32	GII	CBHcy	6.25	8	86.5655
36	GII	CBHcy	6.25	8	82.7193
40	GII	CBHcy	6.25	8	84.3346
44	GII	CBHcy	6.25	8	84.1285
48	GII	CBHcy	6.25	8	87.3932
52	GII	CBHcy	6.25	8	89.482
56	GII	CBHcy	6.25	8	92.7723
60	GII	CBHcy	6.25	8	95.3146
64	GII	CBHcy	6.25	8	99.3153
68	GII	CBHcy	6.25	8	101.656
72	GII	CBHcy	6.25	8	104.376
0	conf	CBHcy	6.25	8	107.392
4	conf	CBHcy	6.25	8	105.233
8	conf	CBHcy	6.25	8	102.111
12	conf	CBHcy	6.25	8	103.184
[truncated: 129 more rows]

## Sheet: FEV2g
Time (h)	quantity	treatment	concentration (uM)	replicate	value
0	GII	PBS	0	1	4.18743
4	GII	PBS	0	1	1.04683
8	GII	PBS	0	1	2.61116
12	GII	PBS	0	1	6.91902
16	GII	PBS	0	1	13.9242
20	GII	PBS	0	1	22.9584
24	GII	PBS	0	1	33.4206
28	GII	PBS	0	1	43.4315
32	GII	PBS	0	1	51.544
36	GII	PBS	0	1	61.1555
40	GII	PBS	0	1	68.8482
44	GII	PBS	0	1	77.1353
48	GII	PBS	0	1	84.0771
0	conf	PBS	0	1	61.4143
4	conf	PBS	0	1	72.3057
8	conf	PBS	0	1	77.4366
12	conf	PBS	0	1	82.3949
16	conf	PBS	0	1	85.8402
20	conf	PBS	0	1	90.7458
24	conf	PBS	0	1	92.101
28	conf	PBS	0	1	94.2925
32	conf	PBS	0	1	96.2895
36	conf	PBS	0	1	96.7638
40	conf	PBS	0	1	98.138
44	conf	PBS	0	1	98.7082
48	conf	PBS	0	1	99.0454
0	GII	PBS	0	2	1.95879
4	GII	PBS	0	2	1.16216
8	GII	PBS	0	2	2.80642
12	GII	PBS	0	2	10.0785
16	GII	PBS	0	2	19.8094
20	GII	PBS	0	2	31.1163
24	GII	PBS	0	2	40.9134
28	GII	PBS	0	2	52.8309
32	GII	PBS	0	2	63.714
36	GII	PBS	0	2	76.201
40	GII	PBS	0	2	90.1002
44	GII	PBS	0	2	101.158
48	GII	PBS	0	2	111.561
0	conf	PBS	0	2	62.9871
4	conf	PBS	0	2	71.7353
8	conf	PBS	0	2	77.6947
12	conf	PBS	0	2	82.816
16	conf	PBS	0	2	86.4847
20	conf	PBS	0	2	88.0654
24	conf	PBS	0	2	92.7347
28	conf	PBS	0	2	93.9403
32	conf	PBS	0	2	95.6309
36	conf	PBS	0	2	96.8165
40	conf	PBS	0	2	97.564
44	conf	PBS	0	2	98.5789
48	conf	PBS	0	2	99.0811
0	GII	PBS	0	3	3.78159
4	GII	PBS	0	3	1.68342
8	GII	PBS	0	3	4.02114
12	GII	PBS	0	3	11.8606
16	GII	PBS	0	3	23.4367
20	GII	PBS	0	3	36.2155
24	GII	PBS	0	3	49.3911
28	GII	PBS	0	3	59.8278
32	GII	PBS	0	3	69.1268
36	GII	PBS	0	3	80.1923
40	GII	PBS	0	3	90.2692
44	GII	PBS	0	3	97.0478
48	GII	PBS	0	3	102.609
0	conf	PBS	0	3	59.285
4	conf	PBS	0	3	68.3254
8	conf	PBS	0	3	75.1974
12	conf	PBS	0	3	80.1778
16	conf	PBS	0	3	84.1591
20	conf	PBS	0	3	88.2239
24	conf	PBS	0	3	91.2439
28	conf	PBS	0	3	94.5877
32	conf	PBS	0	3	96.3833
36	conf	PBS	0	3	97.0453
40	conf	PBS	0	3	97.9264
44	conf	PBS	0	3	98.4283
48	conf	PBS	0	3	98.5707
0	GII	PBS	0	4	2.84803
4	GII	PBS	0	4	0.907157
8	GII	PBS	0	4	2.04186
12	GII	PBS	0	4	6.36626
16	GII	PBS	0	4	12.8586
20	GII	PBS	0	4	20.9808
24	GII	PBS	0	4	29.1554
28	GII	PBS	0	4	38.3896
32	GII	PBS	0	4	48.1057
36	GII	PBS	0	4	57.4741
40	GII	PBS	0	4	64.8351
44	GII	PBS	0	4	71.9699
48	GII	PBS	0	4	80.2736
0	conf	PBS	0	4	65.076
4	conf	PBS	0	4	73.6045
8	conf	PBS	0	4	82.439
12	conf	PBS	0	4	86.8567
16	conf	PBS	0	4	89.3783
20	conf	PBS	0	4	93.3887
24	conf	PBS	0	4	96.6173
28	conf	PBS	0	4	97.7259
32	conf	PBS	0	4	98.6268
36	conf	PBS	0	4	99.3743
40	conf	PBS	0	4	99.4909
44	conf	PBS	0	4	99.7688
48	conf	PBS	0	4	99.8268
0	GII	PBS	0	5	1.65915
4	GII	PBS	0	5	0.750194
8	GII	PBS	0	5	2.34806
12	GII	PBS	0	5	7.02838
16	GII	PBS	0	5	15.4866
20	GII	PBS	0	5	25.5542
24	GII	PBS	0	5	35.3567
28	GII	PBS	0	5	44.6734
32	GII	PBS	0	5	54.4159
36	GII	PBS	0	5	63.4923
40	GII	PBS	0	5	74.3447
44	GII	PBS	0	5	79.8766
48	GII	PBS	0	5	85.7407
0	conf	PBS	0	5	61.1792
4	conf	PBS	0	5	73.5989
8	conf	PBS	0	5	80.9287
12	conf	PBS	0	5	86.0665
16	conf	PBS	0	5	89.3388
20	conf	PBS	0	5	92.7386
24	conf	PBS	0	5	95.5643
28	conf	PBS	0	5	97.8264
32	conf	PBS	0	5	98.3726
36	conf	PBS	0	5	99.0367
40	conf	PBS	0	5	99.3671
44	conf	PBS	0	5	99.584
48	conf	PBS	0	5	99.8196
0	GII	DER	0.78125	1	3.5182
4	GII	DER	0.78125	1	0.80276
8	GII	DER	0.78125	1	2.0675
12	GII	DER	0.78125	1	5.79247
16	GII	DER	0.78125	1	12.0499
20	GII	DER	0.78125	1	19.7367
24	GII	DER	0.78125	1	27.7952
28	GII	DER	0.78125	1	35.6116
32	GII	DER	0.78125	1	44.0768
36	GII	DER	0.78125	1	52.572
40	GII	DER	0.78125	1	62.2108
44	GII	DER	0.78125	1	69.9919
48	GII	DER	0.78125	1	78.1263
0	conf	DER	0.78125	1	62.9638
4	conf	DER	0.78125	1	75.6382
8	conf	DER	0.78125	1	81.9848
12	conf	DER	0.78125	1	86.9649
16	conf	DER	0.78125	1	90.2138
20	conf	DER	0.78125	1	92.9153
24	conf	DER	0.78125	1	94.6315
28	conf	DER	0.78125	1	96.8648
32	conf	DER	0.78125	1	97.6972
36	conf	DER	0.78125	1	98.4238
40	conf	DER	0.78125	1	99.2167
44	conf	DER	0.78125	1	99.3714
48	conf	DER	0.78125	1	99.7518
0	GII	DER	1.5625	1	2.14335
4	GII	DER	1.5625	1	0.587354
8	GII	DER	1.5625	1	2.07625
12	GII	DER	1.5625	1	6.251
16	GII	DER	1.5625	1	12.5119
20	GII	DER	1.5625	1	19.8216
24	GII	DER	1.5625	1	30.3162
28	GII	DER	1.5625	1	41.072
32	GII	DER	1.5625	1	52.0714
36	GII	DER	1.5625	1	65.6866
40	GII	DER	1.5625	1	75.8131
44	GII	DER	1.5625	1	85.7319
48	GII	DER	1.5625	1	92.6327
0	conf	DER	1.5625	1	64.4341
4	conf	DER	1.5625	1	76.224
8	conf	DER	1.5625	1	82.7139
12	conf	DER	1.5625	1	88.1456
16	conf	DER	1.5625	1	91.6129
20	conf	DER	1.5625	1	95.623
24	conf	DER	1.5625	1	97.171
28	conf	DER	1.5625	1	98.1641
32	conf	DER	1.5625	1	99.165
36	conf	DER	1.5625	1	99.4558
40	conf	DER	1.5625	1	99.6167
44	conf	DER	1.5625	1	99.8818
48	conf	DER	1.5625	1	99.9312
0	GII	DER	3.125	1	2.25774
4	GII	DER	3.125	1	0.457691
8	GII	DER	3.125	1	2.30499
12	GII	DER	3.125	1	7.05862
16	GII	DER	3.125	1	14.5883
20	GII	DER	3.125	1	24.3496
24	GII	DER	3.125	1	34.2959
28	GII	DER	3.125	1	43.9412
32	GII	DER	3.125	1	55.2323
36	GII	DER	3.125	1	65.1935
40	GII	DER	3.125	1	76.4232
44	GII	DER	3.125	1	84.5105
48	GII	DER	3.125	1	91.1133
0	conf	DER	3.125	1	62.2103
4	conf	DER	3.125	1	75.4307
8	conf	DER	3.125	1	81.6851
12	conf	DER	3.125	1	86.5054
16	conf	DER	3.125	1	92.0122
20	conf	DER	3.125	1	93.7674
24	conf	DER	3.125	1	96.8904
28	conf	DER	3.125	1	98.1561
32	conf	DER	3.125	1	98.9402
36	conf	DER	3.125	1	99.4901
40	conf	DER	3.125	1	99.6888
44	conf	DER	3.125	1	99.833
48	conf	DER	3.125	1	99.8755
0	GII	DER	12.5	1	2.06296
4	GII	DER	12.5	1	0.563727
8	GII	DER	12.5	1	1.57392
12	GII	DER	12.5	1	5.52077
16	GII	DER	12.5	1	11.3609
20	GII	DER	12.5	1	19.3533
24	GII	DER	12.5	1	26.8144
28	GII	DER	12.5	1	35.8121
32	GII	DER	12.5	1	43.2615
36	GII	DER	12.5	1	52.0342
40	GII	DER	12.5	1	58.2192
44	GII	DER	12.5	1	64.135
48	GII	DER	12.5	1	64.8898
0	conf	DER	12.5	1	62.8409
4	conf	DER	12.5	1	73.4291
8	conf	DER	12.5	1	80.6865
12	conf	DER	12.5	1	84.7304
16	conf	DER	12.5	1	89.3321
20	conf	DER	12.5	1	92.5006
24	conf	DER	12.5	1	95.1133
28	conf	DER	12.5	1	97.266
32	conf	DER	12.5	1	97.7905
36	conf	DER	12.5	1	98.5862
40	conf	DER	12.5	1	99.3042
44	conf	DER	12.5	1	99.6747
48	conf	DER	12.5	1	99.7338
0	GII	PBS	0	6	2.10501
4	GII	PBS	0	6	0.422531
8	GII	PBS	0	6	1.6951
12	GII	PBS	0	6	5.88216
16	GII	PBS	0	6	12.2405
20	GII	PBS	0	6	20.1775
24	GII	PBS	0	6	29.9815
28	GII	PBS	0	6	39.6631
32	GII	PBS	0	6	50.5038
36	GII	PBS	0	6	61.7974
40	GII	PBS	0	6	74.1748
44	GII	PBS	0	6	82.7646
48	GII	PBS	0	6	90.2412
0	conf	PBS	0	6	68.1263
4	conf	PBS	0	6	76.585
8	conf	PBS	0	6	83.945
12	conf	PBS	0	6	88.7312
16	conf	PBS	0	6	91.1642
20	conf	PBS	0	6	95.3756
24	conf	PBS	0	6	96.2798
28	conf	PBS	0	6	98.2088
32	conf	PBS	0	6	98.6988
36	conf	PBS	0	6	99.293
40	conf	PBS	0	6	99.5194
44	conf	PBS	0	6	99.7538
48	conf	PBS	0	6	99.8131
0	GII	DER	0.78125	2	2.57013
4	GII	DER	0.78125	2	0.743318
8	GII	DER	0.78125	2	1.86119
12	GII	DER	0.78125	2	5.20845
16	GII	DER	0.78125	2	10.2657
20	GII	DER	0.78125	2	16.6713
24	GII	DER	0.78125	2	23.6534
28	GII	DER	0.78125	2	31.5425
32	GII	DER	0.78125	2	39.9766
36	GII	DER	0.78125	2	44.5778
40	GII	DER	0.78125	2	51.6334
44	GII	DER	0.78125	2	58.9431
48	GII	DER	0.78125	2	65.5156
0	conf	DER	0.78125	2	67.9686
4	conf	DER	0.78125	2	76.5658
8	conf	DER	0.78125	2	85.0932
12	conf	DER	0.78125	2	87.4338
16	conf	DER	0.78125	2	91.2071
20	conf	DER	0.78125	2	94.3069
24	conf	DER	0.78125	2	96.9777
28	conf	DER	0.78125	2	97.5512
32	conf	DER	0.78125	2	98.3637
36	conf	DER	0.78125	2	99.1382
40	conf	DER	0.78125	2	99.3949
44	conf	DER	0.78125	2	99.758
48	conf	DER	0.78125	2	99.8757
0	GII	DER	1.5625	2	0.889484
4	GII	DER	1.5625	2	0.435585
8	GII	DER	1.5625	2	1.28411
12	GII	DER	1.5625	2	4.03502
16	GII	DER	1.5625	2	7.82299
20	GII	DER	1.5625	2	12.7853
24	GII	DER	1.5625	2	18.4717
28	GII	DER	1.5625	2	24.0057
32	GII	DER	1.5625	2	29.9661
36	GII	DER	1.5625	2	35.5352
40	GII	DER	1.5625	2	40.2456
44	GII	DER	1.5625	2	44.6327
48	GII	DER	1.5625	2	48.3111
0	conf	DER	1.5625	2	71.3858
4	conf	DER	1.5625	2	81.3164
8	conf	DER	1.5625	2	88.1875
12	conf	DER	1.5625	2	92.1987
16	conf	DER	1.5625	2	94.5393
20	conf	DER	1.5625	2	96.3381
24	conf	DER	1.5625	2	98.2451
28	conf	DER	1.5625	2	98.5356
32	conf	DER	1.5625	2	99.2017
36	conf	DER	1.5625	2	99.486
40	conf	DER	1.5625	2	99.8216
44	conf	DER	1.5625	2	99.8863
48	conf	DER	1.5625	2	99.966
0	GII	DER	3.125	2	1.05996
4	GII	DER	3.125	2	0.286671
8	GII	DER	3.125	2	1.55993
12	GII	DER	3.125	2	4.93906
16	GII	DER	3.125	2	9.63778
20	GII	DER	3.125	2	15.648
24	GII	DER	3.125	2	22.5159
28	GII	DER	3.125	2	29.3514
32	GII	DER	3.125	2	35.25
36	GII	DER	3.125	2	41.8815
40	GII	DER	3.125	2	47.685
44	GII	DER	3.125	2	53.5167
48	GII	DER	3.125	2	55.6388
0	conf	DER	3.125	2	69.584
4	conf	DER	3.125	2	80.4206
8	conf	DER	3.125	2	86.81
12	conf	DER	3.125	2	90.4781
16	conf	DER	3.125	2	94.367
20	conf	DER	3.125	2	96.2081
24	conf	DER	3.125	2	97.3784
28	conf	DER	3.125	2	98.8265
32	conf	DER	3.125	2	99.2023
36	conf	DER	3.125	2	99.5229
40	conf	DER	3.125	2	99.6967
44	conf	DER	3.125	2	99.7334
48	conf	DER	3.125	2	99.9392
0	GII	DER	12.5	2	4.17139
4	GII	DER	12.5	2	1.0544
8	GII	DER	12.5	2	1.33463
12	GII	DER	12.5	2	4.52285
16	GII	DER	12.5	2	8.95666
20	GII	DER	12.5	2	14.3548
24	GII	DER	12.5	2	20.3066
28	GII	DER	12.5	2	26.3353
32	GII	DER	12.5	2	33.0401
36	GII	DER	12.5	2	40.2154
40	GII	DER	12.5	2	47.7322
44	GII	DER	12.5	2	53.134
48	GII	DER	12.5	2	57.6191
0	conf	DER	12.5	2	68.4528
4	conf	DER	12.5	2	77.935
8	conf	DER	12.5	2	84.2551
12	conf	DER	12.5	2	89.8233
16	conf	DER	12.5	2	92.3962
20	conf	DER	12.5	2	95.2332
24	conf	DER	12.5	2	97.0194
28	conf	DER	12.5	2	98.3133
32	conf	DER	12.5	2	98.8881
36	conf	DER	12.5	2	99.2763
40	conf	DER	12.5	2	99.6075
44	conf	DER	12.5	2	99.8392
48	conf	DER	12.5	2	99.9287
0	GII	PBS	0	7	3.41745
4	GII	PBS	0	7	1.32259
8	GII	PBS	0	7	3.0278
12	GII	PBS	0	7	11.1086
16	GII	PBS	0	7	21.4049
20	GII	PBS	0	7	33.1232
24	GII	PBS	0	7	46.8935
28	GII	PBS	0	7	57.7202
32	GII	PBS	0	7	70.3643
36	GII	PBS	0	7	81.8009
40	GII	PBS	0	7	94.4226
44	GII	PBS	0	7	104.583
48	GII	PBS	0	7	112.964
0	conf	PBS	0	7	65.4186
4	conf	PBS	0	7	73.6174
8	conf	PBS	0	7	80.9728
12	conf	PBS	0	7	83.538
16	conf	PBS	0	7	88.1495
20	conf	PBS	0	7	92.2656
24	conf	PBS	0	7	93.85
28	conf	PBS	0	7	96.6423
32	conf	PBS	0	7	97.4855
36	conf	PBS	0	7	98.1412
40	conf	PBS	0	7	99.2983
44	conf	PBS	0	7	99.2778
48	conf	PBS	0	7	99.5861
0	GII	DER	0.78125	3	2.37969
4	GII	DER	0.78125	3	0.59585
8	GII	DER	0.78125	3	2.2793
12	GII	DER	0.78125	3	7.94535
16	GII	DER	0.78125	3	16.9577
20	GII	DER	0.78125	3	27.7339
24	GII	DER	0.78125	3	40.2909
28	GII	DER	0.78125	3	52.4712
32	GII	DER	0.78125	3	65.9996
36	GII	DER	0.78125	3	78.7382
40	GII	DER	0.78125	3	91.4142
44	GII	DER	0.78125	3	102.676
48	GII	DER	0.78125	3	112.422
0	conf	DER	0.78125	3	68.5683
4	conf	DER	0.78125	3	75.9008
8	conf	DER	0.78125	3	83.4606
12	conf	DER	0.78125	3	88.4519
16	conf	DER	0.78125	3	90.6398
20	conf	DER	0.78125	3	93.7357
24	conf	DER	0.78125	3	96.2489
28	conf	DER	0.78125	3	97.1597
32	conf	DER	0.78125	3	98.4548
36	conf	DER	0.78125	3	99.2827
40	conf	DER	0.78125	3	99.6642
44	conf	DER	0.78125	3	99.7302
48	conf	DER	0.78125	3	99.9382
0	GII	DER	1.5625	3	1.77652
4	GII	DER	1.5625	3	0.368023
8	GII	DER	1.5625	3	1.57921
12	GII	DER	1.5625	3	5.45852
16	GII	DER	1.5625	3	11.2623
20	GII	DER	1.5625	3	19.9687
24	GII	DER	1.5625	3	29.7668
28	GII	DER	1.5625	3	40.2414
32	GII	DER	1.5625	3	51.3546
36	GII	DER	1.5625	3	60.9918
40	GII	DER	1.5625	3	71.2783
44	GII	DER	1.5625	3	80.7493
48	GII	DER	1.5625	3	84.0975
0	conf	DER	1.5625	3	68.4196
4	conf	DER	1.5625	3	80.2825
8	conf	DER	1.5625	3	86.2975
12	conf	DER	1.5625	3	90.4425
16	conf	DER	1.5625	3	93.8131
20	conf	DER	1.5625	3	96.0107
24	conf	DER	1.5625	3	97.5143
28	conf	DER	1.5625	3	98.6207
32	conf	DER	1.5625	3	99.1502
36	conf	DER	1.5625	3	99.553
40	conf	DER	1.5625	3	99.8319
44	conf	DER	1.5625	3	99.8815
48	conf	DER	1.5625	3	99.9489
0	GII	DER	3.125	3	2.64222
4	GII	DER	3.125	3	0.634513
8	GII	DER	3.125	3	1.64452
12	GII	DER	3.125	3	5.6586
16	GII	DER	3.125	3	11.7772
20	GII	DER	3.125	3	19.5152
24	GII	DER	3.125	3	28.6949
28	GII	DER	3.125	3	38.3209
32	GII	DER	3.125	3	47.4018
36	GII	DER	3.125	3	57.4365
40	GII	DER	3.125	3	64.5979
44	GII	DER	3.125	3	72.3446
48	GII	DER	3.125	3	77.0065
0	conf	DER	3.125	3	67.9552
4	conf	DER	3.125	3	79.7592
8	conf	DER	3.125	3	86.6318
12	conf	DER	3.125	3	90.1142
16	conf	DER	3.125	3	92.7837
20	conf	DER	3.125	3	95.5093
24	conf	DER	3.125	3	97.1011
28	conf	DER	3.125	3	98.5793
32	conf	DER	3.125	3	98.9655
36	conf	DER	3.125	3	99.3678
40	conf	DER	3.125	3	99.6757
44	conf	DER	3.125	3	99.8609
48	conf	DER	3.125	3	99.905
0	GII	DER	12.5	3	3.11181
4	GII	DER	12.5	3	1.1029
8	GII	DER	12.5	3	2.2819
12	GII	DER	12.5	3	7.78285
16	GII	DER	12.5	3	16.8195
20	GII	DER	12.5	3	27.5608
24	GII	DER	12.5	3	38.3428
28	GII	DER	12.5	3	48.6547
32	GII	DER	12.5	3	58.0639
36	GII	DER	12.5	3	67.3802
40	GII	DER	12.5	3	76.6539
44	GII	DER	12.5	3	83.9546
48	GII	DER	12.5	3	91.0404
0	conf	DER	12.5	3	66.6359
4	conf	DER	12.5	3	75.7351
8	conf	DER	12.5	3	81.859
12	conf	DER	12.5	3	87.7956
16	conf	DER	12.5	3	91.1817
20	conf	DER	12.5	3	94.5399
24	conf	DER	12.5	3	96.0172
28	conf	DER	12.5	3	97.7276
32	conf	DER	12.5	3	98.2798
36	conf	DER	12.5	3	99.2727
40	conf	DER	12.5	3	99.5139
44	conf	DER	12.5	3	99.7142
48	conf	DER	12.5	3	99.921
0	GII	PBS	0	8	2.70605
4	GII	PBS	0	8	0.812164
8	GII	PBS	0	8	2.45449
12	GII	PBS	0	8	7.57562
16	GII	PBS	0	8	15.5773
20	GII	PBS	0	8	25.906
24	GII	PBS	0	8	35.2591
28	GII	PBS	0	8	45.0209
32	GII	PBS	0	8	55.3081
36	GII	PBS	0	8	64.6764
40	GII	PBS	0	8	74.6602
44	GII	PBS	0	8	81.5343
48	GII	PBS	0	8	88.8266
0	conf	PBS	0	8	66.666
4	conf	PBS	0	8	75.827
8	conf	PBS	0	8	83.2255
12	conf	PBS	0	8	86.391
16	conf	PBS	0	8	89.5314
20	conf	PBS	0	8	91.538
24	conf	PBS	0	8	94.7811
28	conf	PBS	0	8	96.1761
32	conf	PBS	0	8	97.3462
36	conf	PBS	0	8	98.6263
40	conf	PBS	0	8	98.8559
44	conf	PBS	0	8	99.0483
48	conf	PBS	0	8	99.249
0	GII	DER	0.78125	4	3.40969
4	GII	DER	0.78125	4	1.20404
8	GII	DER	0.78125	4	2.84566
12	GII	DER	0.78125	4	9.0198
16	GII	DER	0.78125	4	17.2126
20	GII	DER	0.78125	4	27.7401
24	GII	DER	0.78125	4	38.757
28	GII	DER	0.78125	4	48.5837
32	GII	DER	0.78125	4	58.9257
36	GII	DER	0.78125	4	68.0805
40	GII	DER	0.78125	4	74.6126
44	GII	DER	0.78125	4	80.2673
48	GII	DER	0.78125	4	83.817
0	conf	DER	0.78125	4	65.1296
4	conf	DER	0.78125	4	76.6792
8	conf	DER	0.78125	4	83.9326
12	conf	DER	0.78125	4	87.7364
16	conf	DER	0.78125	4	91.2578
20	conf	DER	0.78125	4	94.4534
24	conf	DER	0.78125	4	95.7735
28	conf	DER	0.78125	4	98.0976
32	conf	DER	0.78125	4	98.8722
36	conf	DER	0.78125	4	99.1759
40	conf	DER	0.78125	4	99.4561
44	conf	DER	0.78125	4	99.876
48	conf	DER	0.78125	4	99.953
0	GII	DER	1.5625	4	3.15708
4	GII	DER	1.5625	4	1.57517
8	GII	DER	1.5625	4	2.71427
12	GII	DER	1.5625	4	6.58222
16	GII	DER	1.5625	4	12.8542
20	GII	DER	1.5625	4	21.3252
24	GII	DER	1.5625	4	29.8756
28	GII	DER	1.5625	4	39.6671
32	GII	DER	1.5625	4	50.4562
36	GII	DER	1.5625	4	59.8663
40	GII	DER	1.5625	4	66.877
44	GII	DER	1.5625	4	75.7974
48	GII	DER	1.5625	4	81.1279
0	conf	DER	1.5625	4	70.7505
4	conf	DER	1.5625	4	82.0157
8	conf	DER	1.5625	4	88.4751
12	conf	DER	1.5625	4	91.5928
16	conf	DER	1.5625	4	95.0755
20	conf	DER	1.5625	4	96.9606
24	conf	DER	1.5625	4	98.4069
28	conf	DER	1.5625	4	98.863
32	conf	DER	1.5625	4	99.4321
36	conf	DER	1.5625	4	99.6074
40	conf	DER	1.5625	4	99.8317
44	conf	DER	1.5625	4	99.8819
48	conf	DER	1.5625	4	99.9491
0	GII	DER	3.125	4	2.09913
4	GII	DER	3.125	4	0.718508
8	GII	DER	3.125	4	1.85178
12	GII	DER	3.125	4	5.6943
16	GII	DER	3.125	4	12.3422
20	GII	DER	3.125	4	20.1466
24	GII	DER	3.125	4	28.2363
28	GII	DER	3.125	4	36.8065
32	GII	DER	3.125	4	45.4866
36	GII	DER	3.125	4	54.9341
40	GII	DER	3.125	4	65.7399
44	GII	DER	3.125	4	71.6457
48	GII	DER	3.125	4	79.2753
0	conf	DER	3.125	4	68.7876
4	conf	DER	3.125	4	78.7702
8	conf	DER	3.125	4	84.8423
12	conf	DER	3.125	4	88.585
16	conf	DER	3.125	4	94.041
20	conf	DER	3.125	4	95.4838
24	conf	DER	3.125	4	97.349
28	conf	DER	3.125	4	98.2167
32	conf	DER	3.125	4	99.1034
36	conf	DER	3.125	4	99.3956
40	conf	DER	3.125	4	99.6344
44	conf	DER	3.125	4	99.9308
48	conf	DER	3.125	4	99.8913
0	GII	DER	12.5	4	1.1012
4	GII	DER	12.5	4	0.490144
8	GII	DER	12.5	4	1.37522
12	GII	DER	12.5	4	5.39844
16	GII	DER	12.5	4	11.3088
20	GII	DER	12.5	4	18.2711
24	GII	DER	12.5	4	25.0958
28	GII	DER	12.5	4	32.8401
32	GII	DER	12.5	4	40.0855
36	GII	DER	12.5	4	46.7706
40	GII	DER	12.5	4	54.4096
44	GII	DER	12.5	4	61.9267
48	GII	DER	12.5	4	66.7266
0	conf	DER	12.5	4	67.8671
4	conf	DER	12.5	4	78.1041
8	conf	DER	12.5	4	85.7703
12	conf	DER	12.5	4	88.6935
16	conf	DER	12.5	4	91.7021
20	conf	DER	12.5	4	94.1066
24	conf	DER	12.5	4	96.8381
28	conf	DER	12.5	4	97.8968
32	conf	DER	12.5	4	98.4714
36	conf	DER	12.5	4	99.381
40	conf	DER	12.5	4	99.5926
44	conf	DER	12.5	4	99.7927
48	conf	DER	12.5	4	99.8867
0	GII	PBS	0	9	2.38507
4	GII	PBS	0	9	0.587873
8	GII	PBS	0	9	2.07402
12	GII	PBS	0	9	6.10883
16	GII	PBS	0	9	13.6743
20	GII	PBS	0	9	21.2046
24	GII	PBS	0	9	30.5814
28	GII	PBS	0	9	39.4118
32	GII	PBS	0	9	47.6797
36	GII	PBS	0	9	54.737
40	GII	PBS	0	9	64.0612
44	GII	PBS	0	9	70.7037
48	GII	PBS	0	9	77.9302
0	conf	PBS	0	9	64.6954
4	conf	PBS	0	9	74.1581
8	conf	PBS	0	9	81.3933
12	conf	PBS	0	9	86.8865
16	conf	PBS	0	9	88.6916
20	conf	PBS	0	9	94.3877
24	conf	PBS	0	9	94.6015
28	conf	PBS	0	9	96.846
32	conf	PBS	0	9	97.3709
36	conf	PBS	0	9	98.497
40	conf	PBS	0	9	99.0239
44	conf	PBS	0	9	99.454
48	conf	PBS	0	9	99.6688
0	GII	PBS	0	10	2.76731
4	GII	PBS	0	10	1.20108
8	GII	PBS	0	10	2.42933
12	GII	PBS	0	10	7.73277
16	GII	PBS	0	10	16.6165
20	GII	PBS	0	10	27.2604
24	GII	PBS	0	10	39.3064
28	GII	PBS	0	10	50.5246
32	GII	PBS	0	10	61.631
36	GII	PBS	0	10	72.3473
40	GII	PBS	0	10	83.1845
44	GII	PBS	0	10	93.6693
48	GII	PBS	0	10	102.525
0	conf	PBS	0	10	65.5245
4	conf	PBS	0	10	74.5728
8	conf	PBS	0	10	84.0117
12	conf	PBS	0	10	87.1827
16	conf	PBS	0	10	90.6461
20	conf	PBS	0	10	94.5396
24	conf	PBS	0	10	96.2703
28	conf	PBS	0	10	97.727
32	conf	PBS	0	10	98.5997
36	conf	PBS	0	10	99.2987
40	conf	PBS	0	10	99.3458
44	conf	PBS	0	10	99.6157
48	conf	PBS	0	10	99.703
0	GII	PBS	0	11	3.20784
4	GII	PBS	0	11	0.874506
8	GII	PBS	0	11	2.44415
12	GII	PBS	0	11	8.23516
16	GII	PBS	0	11	16.1289
20	GII	PBS	0	11	26.3626
24	GII	PBS	0	11	38.2428
28	GII	PBS	0	11	50.1402
32	GII	PBS	0	11	62.3671
36	GII	PBS	0	11	77.7394
40	GII	PBS	0	11	89.7791
44	GII	PBS	0	11	101.037
48	GII	PBS	0	11	114.364
0	conf	PBS	0	11	64.6867
4	conf	PBS	0	11	74.1372
8	conf	PBS	0	11	80.7708
12	conf	PBS	0	11	84.9994
16	conf	PBS	0	11	90.4695
20	conf	PBS	0	11	93.5784
24	conf	PBS	0	11	95.463
28	conf	PBS	0	11	97.1944
32	conf	PBS	0	11	98.201
36	conf	PBS	0	11	98.8817
40	conf	PBS	0	11	99.3697
44	conf	PBS	0	11	99.5419
48	conf	PBS	0	11	99.6006
0	GII	PBS	0	12	2.649
4	GII	PBS	0	12	1.32575
8	GII	PBS	0	12	3.30517
12	GII	PBS	0	12	10.3671
16	GII	PBS	0	12	20.9245
20	GII	PBS	0	12	35.1672
24	GII	PBS	0	12	50.5048
28	GII	PBS	0	12	65.3106
32	GII	PBS	0	12	85.0419
36	GII	PBS	0	12	100.426
40	GII	PBS	0	12	118.217
44	GII	PBS	0	12	130.286
48	GII	PBS	0	12	148.887
0	conf	PBS	0	12	61.099
4	conf	PBS	0	12	69.9786
8	conf	PBS	0	12	74.9982
12	conf	PBS	0	12	77.4296
16	conf	PBS	0	12	79.7496
20	conf	PBS	0	12	82.4973
24	conf	PBS	0	12	85.8059
28	conf	PBS	0	12	87.6681
32	conf	PBS	0	12	89.1665
36	conf	PBS	0	12	90.991
40	conf	PBS	0	12	91.8573
44	conf	PBS	0	12	92.6907
48	conf	PBS	0	12	92.7068

## Sheet: FEV2h
Time (h)	quantity	treatment	concentration (uM)	replicate	value
24	conf	Tubercidin	0	1	53.7848
24	conf	Tubercidin	0.02	1	56.3184
24	conf	Tubercidin	0.04	1	69.8663
24	conf	Tubercidin	0.08	1	59.2085
24	GII	Tubercidin	0	1	74.6217
24	GII	Tubercidin	0.02	1	49.6077
24	GII	Tubercidin	0.04	1	51.5039
24	GII	Tubercidin	0.08	1	32.2958
24	conf	Tubercidin	0	2	68.6486
24	conf	Tubercidin	0.02	2	62.3191
24	conf	Tubercidin	0.04	2	59.5165
24	conf	Tubercidin	0.08	2	56.3593
24	GII	Tubercidin	0	2	87.5348
24	GII	Tubercidin	0.02	2	58.0858
24	GII	Tubercidin	0.04	2	57.8563
24	GII	Tubercidin	0.08	2	31.497
24	conf	Tubercidin	0	3	68.5725
24	conf	Tubercidin	0.02	3	81.6972
24	conf	Tubercidin	0.04	3	87.1573
24	conf	Tubercidin	0.08	3	78.8941
24	GII	Tubercidin	0	3	68.1237
24	GII	Tubercidin	0.02	3	45.7718
24	GII	Tubercidin	0.04	3	45.0883
24	GII	Tubercidin	0.08	3	42.0961
24	conf	Tubercidin	0	4	79.3271
24	conf	Tubercidin	0.02	4	80.0196
24	conf	Tubercidin	0.04	4	82.8137
24	conf	Tubercidin	0.08	4	78.2892
24	GII	Tubercidin	0	4	51.6936
24	GII	Tubercidin	0.02	4	36.4596
24	GII	Tubercidin	0.04	4	42.0958
24	GII	Tubercidin	0.08	4	24.1331
24	conf	Tubercidin	0	5	86.5624
24	conf	Tubercidin	0.02	5	80.8711
24	conf	Tubercidin	0.04	5	83.1143
24	conf	Tubercidin	0.08	5	60.046
24	GII	Tubercidin	0	5	41.3634
24	GII	Tubercidin	0.02	5	51.9465
24	GII	Tubercidin	0.04	5	41.2905
24	GII	Tubercidin	0.08	5	33.6261
