# Supplementary material for: Attenuation of SARS‐CoV‐2 replication and associated inflammation by concomitant targeting of viral and host cap 2'‐O‐ribose methyltransferases
Source: EMBO J. 2022 Jul 25;41(17):e111608. doi: 10.15252/embj.2022111608 (PMC9350232; doi:10.15252/embj.2022111608)
Supplement: Supplementary file 9 — Source Data for Expanded View [file EMBJ-41-e111608-s010.zip › SourceData/Figure_EV3/Figure_EV3.xlsx]

## Sheet: FEV3f-left
Antiserum dilution	biological replicate	technical replicate	b	d	e	derivative at inflection point	derivative y axis intercept	derivative x axis intercept
1 to 50	1	1	-0.253642	1.64479	41.9977	0.104297	-3.55783	34.1125
1 to 50	1	2	-0.275733	1.65899	42.8891	0.11436	-4.07529	35.6357
1 to 50	2	1	-0.230589	1.8854	44.7738	0.108688	-3.92367	36.1003
1 to 50	2	2	-0.232897	1.80612	42.7943	0.10516	-3.59718	34.2068
1 to 50	3	1	-0.22434	2.14097	44.6332	0.120076	-4.28889	35.7181
1 to 50	3	2	-0.298732	2.02903	40.0024	0.151534	-5.04719	33.3074
1 to 50	4	1	-0.172578	3.54123	52.8967	0.152785	-6.3112	41.3077
1 to 50	4	2	-0.203271	2.53341	49.2682	0.128743	-5.07621	39.4292
1 to 50	5	1	-0.235774	2.26099	43.0892	0.133271	-4.61203	34.6065
1 to 50	5	2	-0.254587	2.15696	47.5538	0.137284	-5.44988	39.698
1 to 50	6	1	-0.144963	3.59886	62.5071	0.130426	-6.3531	48.7105
1 to 50	6	2	-0.254051	2.14225	43.5487	0.13606	-4.8541	35.6762
zero	1	1	-0.264685	1.64584	36.0706	0.108907	-3.10544	28.5145
zero	1	2	-0.286626	1.66216	35.5757	0.119105	-3.40615	28.598
1 to 250	1	1	-0.261963	1.42295	38.1365	0.0931898	-2.84246	30.5018
1 to 250	1	2	-0.272621	1.45073	41.1094	0.0988753	-3.33933	33.7732
1 to 250	2	1	-0.286589	1.6532	39.5239	0.118447	-3.85489	32.5452
1 to 250	2	2	-0.233847	1.6371	38.7121	0.0957077	-2.8865	30.1595
1 to 250	3	1	-0.257086	1.84353	44.6723	0.118487	-4.37131	36.8928
1 to 250	3	2	-0.240198	2.16737	39.8159	0.130149	-4.09832	31.4894
1 to 250	4	1	-0.223517	2.12447	49.1777	0.118714	-4.77583	40.2298
1 to 250	4	2	-0.237828	1.88769	45.0802	0.112236	-4.11578	36.6708
1 to 250	5	1	-0.27792	2.00156	43.432	0.139069	-5.03925	36.2357
1 to 250	5	2	-0.28033	1.88473	39.6665	0.132086	-4.29704	32.5321
1 to 250	6	1	-0.266117	1.84779	39.9776	0.122932	-3.99064	32.4621
1 to 250	6	2	-0.223399	2.36221	50.4331	0.131929	-5.47247	41.4805
zero	2	1	-0.276595	1.45715	36.5956	0.10076	-2.95881	29.3648
zero	2	2	-0.259697	1.56289	37.8611	0.101469	-3.0603	30.1599
1 to 450	1	1	-0.27497	1.41117	38.0938	0.0970072	-2.98978	30.8202
1 to 450	1	2	-0.298966	1.51519	39.3619	0.113247	-3.70004	32.6721
1 to 450	2	1	-0.220275	1.77498	40.1438	0.097746	-3.0364	31.0642
1 to 450	2	2	-0.24475	1.66652	38.0463	0.10197	-3.04634	29.8747
1 to 450	3	1	-0.247633	1.89413	42.9584	0.117262	-4.09033	34.882
1 to 450	3	2	-0.273968	1.73052	41.8059	0.118527	-4.08988	34.5058
1 to 450	4	1	-0.257848	1.91472	40.6679	0.123427	-4.06215	32.9114
1 to 450	4	2	-0.242778	1.74962	39.2406	0.106192	-3.29222	31.0026
1 to 450	5	1	-0.234133	2.05783	42.9466	0.120451	-4.14407	34.4045
1 to 450	5	2	-0.290462	1.79463	39.8875	0.130318	-4.30074	33.0019
1 to 450	6	1	-0.29277	1.79846	38.9341	0.131634	-4.22581	32.1028
1 to 450	6	2	-0.283804	1.80138	38.29	0.12781	-3.99314	31.2429
zero	3	1	-0.274172	1.45075	36.7716	0.0994389	-2.93115	29.4769
zero	3	2	-0.259097	1.48849	38.7011	0.096416	-2.98716	30.982
1 to 1350	1	1	-0.267175	1.71898	36.8896	0.114817	-3.37606	29.4039
1 to 1350	1	2	-0.283621	1.6271	37.0419	0.11537	-3.45997	29.9903
1 to 1350	2	1	-0.241426	1.66126	40.9207	0.100268	-3.2724	32.6366
1 to 1350	2	2	-0.220142	1.56101	40.299	0.0859112	-2.68163	31.214
1 to 1350	3	1	-0.24235	1.70349	42.0859	0.10321	-3.49195	33.8334
1 to 1350	3	2	-0.263457	1.63897	39.2043	0.107949	-3.41259	31.6129
1 to 1350	4	1	-0.231143	1.91505	43.8104	0.110663	-3.89065	35.1578
1 to 1350	4	2	-0.240624	1.73193	43.6274	0.104186	-3.6794	35.3157
1 to 1350	5	1	-0.253058	1.53117	39.6279	0.0968685	-3.07311	31.7246
1 to 1350	5	2	-0.273094	1.71924	40.7255	0.117378	-3.92068	33.402
1 to 1350	6	1	-0.233353	1.75005	41.44	0.102095	-3.35579	32.8693
1 to 1350	6	2	-0.274596	1.71152	38.6405	0.117494	-3.68427	31.3571
zero	4	1	-0.266407	1.61496	36.5885	0.107559	-3.12795	29.0812
zero	4	2	-0.264692	1.92144	37.3222	0.127147	-3.7847	29.7662

## Sheet: FEV3f-middle
treatment	concentration	b	d	e	derivative at inflection point	derivative y axis intercept	derivative x axis intercept
IFNa	1000U	-0.209712	0.000796433	11.4669	4.17554e-05	-8.05874e-05	1.92999
IFNa	10U	-0.321048	0.0016706	13.5784	0.000134086	-0.00098537	7.34881
IFNa	250U	-0.23876	0.000895239	12.7928	5.34368e-05	-0.00023599	4.41623
IFNa	50U	-0.195846	0.00110371	10.4107	5.40394e-05	-1.07304e-05	0.198567
water	0U	-0.201638	0.00533159	15.5802	0.000268763	-0.0015216	5.66149

## Sheet: FEV3f-right
treatment	concentration	replicate	b	d	e	derivative at inflection point	derivative y axis intercept	derivative x axis intercept
DZNep	0.039	1	-0.129339	0.100791	28.3814	0.00325906	-0.0421011	12.9182
DZNep	0.039	2	-0.117968	0.10546	29.5448	0.00311021	-0.0391608	12.591
DZNep	0.039	3	-0.113455	0.135094	28.9384	0.00383175	-0.0433377	11.3102
DZNep	0.039	4	-0.124033	0.101518	32.0964	0.0031479	-0.0502771	15.9716
DZNep	0.078	1	-0.114299	0.0792167	31.0915	0.00226361	-0.0307706	13.5936
DZNep	0.078	2	-0.122415	0.0725029	30.883	0.00221886	-0.0322734	14.5451
DZNep	0.078	3	-0.119719	0.0909554	31.9964	0.00272227	-0.041625	15.2906
DZNep	0.078	4	-0.120054	0.0822676	30.6606	0.00246914	-0.0345715	14.0014
DZNep	0.156	1	-0.11374	0.0653135	28.8527	0.00185719	-0.0209281	11.2687
DZNep	0.156	2	-0.118005	0.0646177	28.3227	0.00190631	-0.0216829	11.3743
DZNep	0.156	3	-0.129619	0.069145	27.2063	0.00224062	-0.0263866	11.7764
DZNep	0.156	4	-0.112657	0.0798142	32.3967	0.00224791	-0.0329177	14.6437
DZNep	0.31	1	-0.132731	0.0739962	25.5094	0.0024554	-0.0256376	10.4413
DZNep	0.31	2	-0.125686	0.0516555	25.5138	0.00162309	-0.0155835	9.60109
DZNep	0.31	3	-0.140709	0.0796378	22.5757	0.00280145	-0.0234258	8.36202
DZNep	0.31	4	-0.132936	0.0638096	27.0188	0.00212065	-0.0253926	11.974
DZNep	0.63	1	-0.132146	0.0430923	24.872	0.00142362	-0.0138622	9.73727
DZNep	0.63	2	-0.13897	0.0485439	24.9355	0.00168654	-0.0177827	10.5439
DZNep	0.63	3	-0.131967	0.0567599	26.5317	0.00187261	-0.0213034	11.3763
DZNep	0.63	4	-0.119824	0.0460272	26.308	0.00137879	-0.0132595	9.61682
DZNep	1.25	1	-0.1343	0.0464457	25.3009	0.00155941	-0.0162317	10.4088
DZNep	1.25	2	-0.14298	0.0387999	25.8517	0.00138691	-0.0164539	11.8638
DZNep	1.25	3	-0.140353	0.0396712	24.603	0.00139199	-0.0144116	10.3532
DZNep	1.25	4	-0.154676	0.0335243	23.2594	0.00129635	-0.0133903	10.3292
PBS	0	1	-0.125788	0.110433	29.1111	0.00347278	-0.04588	13.2113
PBS	0	10	-0.124157	0.13629	29.8706	0.00423034	-0.0582179	13.762
PBS	0	11	-0.118689	0.158965	32.2261	0.00471684	-0.072523	15.3753
PBS	0	12	-0.121706	0.202244	31.5631	0.00615359	-0.0931043	15.1301
PBS	0	2	-0.113963	0.155277	31.3087	0.00442395	-0.0608699	13.7592
PBS	0	3	-0.131379	0.130777	26.0845	0.00429532	-0.0466528	10.8613
PBS	0	4	-0.124481	0.106539	30.0509	0.00331554	-0.0463655	13.9843
PBS	0	5	-0.130906	0.11191	28.3388	0.00366241	-0.0478334	13.0606
PBS	0	6	-0.125917	0.124596	31.722	0.00392221	-0.0621223	15.8386
PBS	0	7	-0.12267	0.149675	28.9475	0.00459017	-0.0580363	12.6436
PBS	0	8	-0.126475	0.116759	28.948	0.0036918	-0.0484904	13.1346
PBS	0	9	-0.124118	0.1027	29.4254	0.00318674	-0.0424211	13.3118

## Sheet: FEV3g
Time (h)	quantity	treatment	time of treatment	replicate	value
0	nGII	DZNep	pre	1	0
4	nGII	DZNep	pre	1	0
8	nGII	DZNep	pre	1	0
12	nGII	DZNep	pre	1	0.000424376
16	nGII	DZNep	pre	1	0.00347359
20	nGII	DZNep	pre	1	0.0101528
24	nGII	DZNep	pre	1	0.0195183
28	nGII	DZNep	pre	1	0.0278228
32	nGII	DZNep	pre	1	0.0378122
36	nGII	DZNep	pre	1	0.0488095
40	nGII	DZNep	pre	1	0.0583594
44	nGII	DZNep	pre	1	0.0678144
48	nGII	DZNep	pre	1	0.0778583
0	conf	DZNep	pre	1	50.7869
4	conf	DZNep	pre	1	45.327
8	conf	DZNep	pre	1	51.3762
12	conf	DZNep	pre	1	58.1508
16	conf	DZNep	pre	1	64.1406
20	conf	DZNep	pre	1	70.562
24	conf	DZNep	pre	1	75.1352
28	conf	DZNep	pre	1	80.657
32	conf	DZNep	pre	1	85.0729
36	conf	DZNep	pre	1	88.4288
40	conf	DZNep	pre	1	91.5062
44	conf	DZNep	pre	1	93.7412
48	conf	DZNep	pre	1	95.1143
0	nGII	DZNep	pre	2	0
4	nGII	DZNep	pre	2	0.000246774
8	nGII	DZNep	pre	2	0.000144547
12	nGII	DZNep	pre	2	0.000273559
16	nGII	DZNep	pre	2	0.00263048
20	nGII	DZNep	pre	2	0.00778557
24	nGII	DZNep	pre	2	0.015947
28	nGII	DZNep	pre	2	0.0248579
32	nGII	DZNep	pre	2	0.0346111
36	nGII	DZNep	pre	2	0.0440216
40	nGII	DZNep	pre	2	0.054036
44	nGII	DZNep	pre	2	0.0627376
48	nGII	DZNep	pre	2	0.074809
0	conf	DZNep	pre	2	39.1834
4	conf	DZNep	pre	2	45.9393
8	conf	DZNep	pre	2	52.3472
12	conf	DZNep	pre	2	58.0874
16	conf	DZNep	pre	2	64.6535
20	conf	DZNep	pre	2	70.1233
24	conf	DZNep	pre	2	76.0708
28	conf	DZNep	pre	2	79.7747
32	conf	DZNep	pre	2	83.9456
36	conf	DZNep	pre	2	87.6088
40	conf	DZNep	pre	2	90.4956
44	conf	DZNep	pre	2	92.9494
48	conf	DZNep	pre	2	94.5723
0	nGII	DZNep	pre	3	0
4	nGII	DZNep	pre	3	3.05e-05
8	nGII	DZNep	pre	3	2.42e-05
12	nGII	DZNep	pre	3	0.000411463
16	nGII	DZNep	pre	3	0.00213388
20	nGII	DZNep	pre	3	0.0066586
24	nGII	DZNep	pre	3	0.0134533
28	nGII	DZNep	pre	3	0.0214302
32	nGII	DZNep	pre	3	0.0300344
36	nGII	DZNep	pre	3	0.0392246
40	nGII	DZNep	pre	3	0.0473598
44	nGII	DZNep	pre	3	0.056273
48	nGII	DZNep	pre	3	0.0667781
0	conf	DZNep	pre	3	41.3376
4	conf	DZNep	pre	3	43.1993
8	conf	DZNep	pre	3	49.0713
12	conf	DZNep	pre	3	55.5618
16	conf	DZNep	pre	3	60.5576
20	conf	DZNep	pre	3	67.5108
24	conf	DZNep	pre	3	72.0221
28	conf	DZNep	pre	3	77.6109
32	conf	DZNep	pre	3	82.385
36	conf	DZNep	pre	3	86.0245
40	conf	DZNep	pre	3	88.909
44	conf	DZNep	pre	3	91.5475
48	conf	DZNep	pre	3	93.7099
0	nGII	DZNep	pre	4	0
4	nGII	DZNep	pre	4	9.29e-06
8	nGII	DZNep	pre	4	0
12	nGII	DZNep	pre	4	0.00036188
16	nGII	DZNep	pre	4	0.00303441
20	nGII	DZNep	pre	4	0.00787626
24	nGII	DZNep	pre	4	0.0152594
28	nGII	DZNep	pre	4	0.0231876
32	nGII	DZNep	pre	4	0.031494
36	nGII	DZNep	pre	4	0.0400979
40	nGII	DZNep	pre	4	0.0482729
44	nGII	DZNep	pre	4	0.0552894
48	nGII	DZNep	pre	4	0.0646343
0	conf	DZNep	pre	4	46.2839
4	conf	DZNep	pre	4	46.2974
8	conf	DZNep	pre	4	52.6923
12	conf	DZNep	pre	4	59.0368
16	conf	DZNep	pre	4	66.6824
20	conf	DZNep	pre	4	72.8117
24	conf	DZNep	pre	4	77.8145
28	conf	DZNep	pre	4	81.942
32	conf	DZNep	pre	4	86.3543
36	conf	DZNep	pre	4	89.5254
40	conf	DZNep	pre	4	92.0626
44	conf	DZNep	pre	4	94.1743
48	conf	DZNep	pre	4	95.6468
0	nGII	DZNep	pre	5	0
4	nGII	DZNep	pre	5	0
8	nGII	DZNep	pre	5	0
12	nGII	DZNep	pre	5	0.000173711
16	nGII	DZNep	pre	5	0.00223408
20	nGII	DZNep	pre	5	0.0071064
24	nGII	DZNep	pre	5	0.0136822
28	nGII	DZNep	pre	5	0.0202118
32	nGII	DZNep	pre	5	0.0285702
36	nGII	DZNep	pre	5	0.0369506
40	nGII	DZNep	pre	5	0.0443747
44	nGII	DZNep	pre	5	0.0519845
48	nGII	DZNep	pre	5	0.0600847
0	conf	DZNep	pre	5	46.3137
4	conf	DZNep	pre	5	48.7358
8	conf	DZNep	pre	5	55.2055
12	conf	DZNep	pre	5	61.4726
16	conf	DZNep	pre	5	70.0173
20	conf	DZNep	pre	5	75.7172
24	conf	DZNep	pre	5	81.582
28	conf	DZNep	pre	5	86.2317
32	conf	DZNep	pre	5	89.8092
36	conf	DZNep	pre	5	92.7636
40	conf	DZNep	pre	5	95.0752
44	conf	DZNep	pre	5	96.5373
48	conf	DZNep	pre	5	97.6218
0	nGII	DZNep	pre	6	5.73e-05
4	nGII	DZNep	pre	6	0
8	nGII	DZNep	pre	6	0
12	nGII	DZNep	pre	6	0.0001787
16	nGII	DZNep	pre	6	0.00257276
20	nGII	DZNep	pre	6	0.00862836
24	nGII	DZNep	pre	6	0.0171994
28	nGII	DZNep	pre	6	0.0267369
32	nGII	DZNep	pre	6	0.0360175
36	nGII	DZNep	pre	6	0.0469611
40	nGII	DZNep	pre	6	0.0585026
44	nGII	DZNep	pre	6	0.066838
48	nGII	DZNep	pre	6	0.0796337
0	conf	DZNep	pre	6	50.2683
4	conf	DZNep	pre	6	45.3827
8	conf	DZNep	pre	6	52.483
12	conf	DZNep	pre	6	58.6484
16	conf	DZNep	pre	6	65.2729
20	conf	DZNep	pre	6	70.9872
24	conf	DZNep	pre	6	76.7951
28	conf	DZNep	pre	6	81.6111
32	conf	DZNep	pre	6	85.9598
36	conf	DZNep	pre	6	89.7073
40	conf	DZNep	pre	6	91.7981
44	conf	DZNep	pre	6	94.1678
48	conf	DZNep	pre	6	95.8432
0	nGII	vehicle	pre	1	0
4	nGII	vehicle	pre	1	2.23e-05
8	nGII	vehicle	pre	1	1.27e-05
12	nGII	vehicle	pre	1	0.00163572
16	nGII	vehicle	pre	1	0.00677674
20	nGII	vehicle	pre	1	0.0145464
24	nGII	vehicle	pre	1	0.0254705
28	nGII	vehicle	pre	1	0.0396509
32	nGII	vehicle	pre	1	0.0577586
36	nGII	vehicle	pre	1	0.0759633
40	nGII	vehicle	pre	1	0.0944849
44	nGII	vehicle	pre	1	0.115564
48	nGII	vehicle	pre	1	0.138012
0	conf	vehicle	pre	1	49.2086
4	conf	vehicle	pre	1	45.0857
8	conf	vehicle	pre	1	53.1759
12	conf	vehicle	pre	1	62.7009
16	conf	vehicle	pre	1	72.4843
20	conf	vehicle	pre	1	80.895
24	conf	vehicle	pre	1	87.7569
28	conf	vehicle	pre	1	93.1672
32	conf	vehicle	pre	1	95.9663
36	conf	vehicle	pre	1	98.4086
40	conf	vehicle	pre	1	99.4107
44	conf	vehicle	pre	1	99.8136
48	conf	vehicle	pre	1	99.9524
0	nGII	vehicle	pre	2	3.14e-05
4	nGII	vehicle	pre	2	0.000172113
8	nGII	vehicle	pre	2	0.000134928
12	nGII	vehicle	pre	2	0.0015566
16	nGII	vehicle	pre	2	0.00692412
20	nGII	vehicle	pre	2	0.0170559
24	nGII	vehicle	pre	2	0.0308551
28	nGII	vehicle	pre	2	0.0464094
32	nGII	vehicle	pre	2	0.0658522
36	nGII	vehicle	pre	2	0.0880972
40	nGII	vehicle	pre	2	0.107681
44	nGII	vehicle	pre	2	0.130123
48	nGII	vehicle	pre	2	0.156873
0	conf	vehicle	pre	2	52.9571
4	conf	vehicle	pre	2	46.3486
8	conf	vehicle	pre	2	54.271
12	conf	vehicle	pre	2	64.9677
16	conf	vehicle	pre	2	73.8264
20	conf	vehicle	pre	2	80.7056
24	conf	vehicle	pre	2	88.5082
28	conf	vehicle	pre	2	93.381
32	conf	vehicle	pre	2	96.0189
36	conf	vehicle	pre	2	97.5869
40	conf	vehicle	pre	2	99.1534
44	conf	vehicle	pre	2	99.4758
48	conf	vehicle	pre	2	99.8657
0	nGII	vehicle	pre	3	0.000196237
4	nGII	vehicle	pre	3	0.00045365
8	nGII	vehicle	pre	3	0.000439084
12	nGII	vehicle	pre	3	0.00134874
16	nGII	vehicle	pre	3	0.00605518
20	nGII	vehicle	pre	3	0.0150028
24	nGII	vehicle	pre	3	0.0277545
28	nGII	vehicle	pre	3	0.0439936
32	nGII	vehicle	pre	3	0.0626084
36	nGII	vehicle	pre	3	0.0851326
40	nGII	vehicle	pre	3	0.108557
44	nGII	vehicle	pre	3	0.131536
48	nGII	vehicle	pre	3	0.15794
0	conf	vehicle	pre	3	52.4104
4	conf	vehicle	pre	3	48.9974
8	conf	vehicle	pre	3	58.1748
12	conf	vehicle	pre	3	69.3349
16	conf	vehicle	pre	3	77.1462
20	conf	vehicle	pre	3	85.8393
24	conf	vehicle	pre	3	91.9065
28	conf	vehicle	pre	3	95.2458
32	conf	vehicle	pre	3	97.7461
36	conf	vehicle	pre	3	98.9883
40	conf	vehicle	pre	3	99.6338
44	conf	vehicle	pre	3	99.8249
48	conf	vehicle	pre	3	99.8618
0	nGII	vehicle	pre	4	0
4	nGII	vehicle	pre	4	6.14e-06
8	nGII	vehicle	pre	4	0
12	nGII	vehicle	pre	4	0.00199079
16	nGII	vehicle	pre	4	0.00855321
20	nGII	vehicle	pre	4	0.0193755
24	nGII	vehicle	pre	4	0.0345732
28	nGII	vehicle	pre	4	0.0519955
32	nGII	vehicle	pre	4	0.0725625
36	nGII	vehicle	pre	4	0.0968418
40	nGII	vehicle	pre	4	0.120882
44	nGII	vehicle	pre	4	0.147152
48	nGII	vehicle	pre	4	0.176009
0	conf	vehicle	pre	4	53.4181
4	conf	vehicle	pre	4	47.2069
8	conf	vehicle	pre	4	55.0279
12	conf	vehicle	pre	4	64.7828
16	conf	vehicle	pre	4	74.2216
20	conf	vehicle	pre	4	83.0565
24	conf	vehicle	pre	4	89.6682
28	conf	vehicle	pre	4	94.0172
32	conf	vehicle	pre	4	96.7064
36	conf	vehicle	pre	4	98.4604
40	conf	vehicle	pre	4	99.1967
44	conf	vehicle	pre	4	99.4762
48	conf	vehicle	pre	4	99.5923
0	nGII	DZNep	toi	1	0.00447198
4	nGII	DZNep	toi	1	0.00773495
8	nGII	DZNep	toi	1	0.00589261
12	nGII	DZNep	toi	1	0.0062573
16	nGII	DZNep	toi	1	0.00878296
20	nGII	DZNep	toi	1	0.0136476
24	nGII	DZNep	toi	1	0.0213733
28	nGII	DZNep	toi	1	0.0313715
32	nGII	DZNep	toi	1	0.0410833
36	nGII	DZNep	toi	1	0.0527919
40	nGII	DZNep	toi	1	0.0634665
44	nGII	DZNep	toi	1	0.074698
48	nGII	DZNep	toi	1	0.0869414
0	conf	DZNep	toi	1	42.9649
4	conf	DZNep	toi	1	45.4881
8	conf	DZNep	toi	1	52.6007
12	conf	DZNep	toi	1	59.5469
16	conf	DZNep	toi	1	65.9679
20	conf	DZNep	toi	1	71.696
24	conf	DZNep	toi	1	77.1419
28	conf	DZNep	toi	1	82.4931
32	conf	DZNep	toi	1	86.9374
36	conf	DZNep	toi	1	89.8035
40	conf	DZNep	toi	1	92.928
44	conf	DZNep	toi	1	95.2463
48	conf	DZNep	toi	1	96.9357
0	nGII	DZNep	toi	2	0
4	nGII	DZNep	toi	2	0
8	nGII	DZNep	toi	2	0
12	nGII	DZNep	toi	2	0.000293181
16	nGII	DZNep	toi	2	0.00246979
20	nGII	DZNep	toi	2	0.00690612
24	nGII	DZNep	toi	2	0.0132252
28	nGII	DZNep	toi	2	0.0207712
32	nGII	DZNep	toi	2	0.0286373
36	nGII	DZNep	toi	2	0.037225
40	nGII	DZNep	toi	2	0.044573
44	nGII	DZNep	toi	2	0.0517948
48	nGII	DZNep	toi	2	0.0614756
0	conf	DZNep	toi	2	42.3658
4	conf	DZNep	toi	2	46.3762
8	conf	DZNep	toi	2	54.4095
12	conf	DZNep	toi	2	62.4992
16	conf	DZNep	toi	2	68.3154
20	conf	DZNep	toi	2	74.9331
24	conf	DZNep	toi	2	80.3019
28	conf	DZNep	toi	2	85.4854
32	conf	DZNep	toi	2	89.5646
36	conf	DZNep	toi	2	92.2592
40	conf	DZNep	toi	2	95.0613
44	conf	DZNep	toi	2	96.8138
48	conf	DZNep	toi	2	98.139
0	nGII	DZNep	toi	3	0
4	nGII	DZNep	toi	3	4.68e-05
8	nGII	DZNep	toi	3	3.55e-05
12	nGII	DZNep	toi	3	0.000151767
16	nGII	DZNep	toi	3	0.00264952
20	nGII	DZNep	toi	3	0.00806501
24	nGII	DZNep	toi	3	0.0163704
28	nGII	DZNep	toi	3	0.0249266
32	nGII	DZNep	toi	3	0.0345491
36	nGII	DZNep	toi	3	0.043343
40	nGII	DZNep	toi	3	0.0532345
44	nGII	DZNep	toi	3	0.0631638
48	nGII	DZNep	toi	3	0.0730308
0	conf	DZNep	toi	3	47.9475
4	conf	DZNep	toi	3	45.7396
8	conf	DZNep	toi	3	53.3062
12	conf	DZNep	toi	3	60.0729
16	conf	DZNep	toi	3	67.2197
20	conf	DZNep	toi	3	72.4447
24	conf	DZNep	toi	3	78.1936
28	conf	DZNep	toi	3	83.2262
32	conf	DZNep	toi	3	87.2738
36	conf	DZNep	toi	3	91.1592
40	conf	DZNep	toi	3	93.0794
44	conf	DZNep	toi	3	95.4172
48	conf	DZNep	toi	3	96.6556
0	nGII	DZNep	toi	4	2.73e-05
4	nGII	DZNep	toi	4	0.000192582
8	nGII	DZNep	toi	4	0.000247986
12	nGII	DZNep	toi	4	0.000692611
16	nGII	DZNep	toi	4	0.00330477
20	nGII	DZNep	toi	4	0.00916368
24	nGII	DZNep	toi	4	0.0183038
28	nGII	DZNep	toi	4	0.0283903
32	nGII	DZNep	toi	4	0.0385024
36	nGII	DZNep	toi	4	0.0499662
40	nGII	DZNep	toi	4	0.0622161
44	nGII	DZNep	toi	4	0.0756874
48	nGII	DZNep	toi	4	0.0900546
0	conf	DZNep	toi	4	39.5596
4	conf	DZNep	toi	4	46.3068
8	conf	DZNep	toi	4	54.3046
12	conf	DZNep	toi	4	61.1392
16	conf	DZNep	toi	4	69.034
20	conf	DZNep	toi	4	75.4424
24	conf	DZNep	toi	4	79.8001
28	conf	DZNep	toi	4	84.7812
32	conf	DZNep	toi	4	88.8357
36	conf	DZNep	toi	4	92.1376
40	conf	DZNep	toi	4	94.6885
44	conf	DZNep	toi	4	96.0058
48	conf	DZNep	toi	4	97.2779
0	nGII	DZNep	toi	5	0
4	nGII	DZNep	toi	5	0
8	nGII	DZNep	toi	5	0
12	nGII	DZNep	toi	5	0.000407217
16	nGII	DZNep	toi	5	0.00269891
20	nGII	DZNep	toi	5	0.00721342
24	nGII	DZNep	toi	5	0.0145235
28	nGII	DZNep	toi	5	0.0232628
32	nGII	DZNep	toi	5	0.0331176
36	nGII	DZNep	toi	5	0.0449704
40	nGII	DZNep	toi	5	0.0570289
44	nGII	DZNep	toi	5	0.0671985
48	nGII	DZNep	toi	5	0.0809096
0	conf	DZNep	toi	5	45.9509
4	conf	DZNep	toi	5	47.9521
8	conf	DZNep	toi	5	55.7287
12	conf	DZNep	toi	5	62.4248
16	conf	DZNep	toi	5	69.4895
20	conf	DZNep	toi	5	76.8007
24	conf	DZNep	toi	5	83.3336
28	conf	DZNep	toi	5	87.0268
32	conf	DZNep	toi	5	90.7739
36	conf	DZNep	toi	5	93.2757
40	conf	DZNep	toi	5	95.1641
44	conf	DZNep	toi	5	96.7976
48	conf	DZNep	toi	5	97.7287
0	nGII	DZNep	toi	6	0
4	nGII	DZNep	toi	6	5.73e-05
8	nGII	DZNep	toi	6	3.61e-05
12	nGII	DZNep	toi	6	0.000372651
16	nGII	DZNep	toi	6	0.00321365
20	nGII	DZNep	toi	6	0.0087011
24	nGII	DZNep	toi	6	0.0155179
28	nGII	DZNep	toi	6	0.0239788
32	nGII	DZNep	toi	6	0.0355132
36	nGII	DZNep	toi	6	0.0468486
40	nGII	DZNep	toi	6	0.0571315
44	nGII	DZNep	toi	6	0.0680083
48	nGII	DZNep	toi	6	0.0817214
0	conf	DZNep	toi	6	41.749
4	conf	DZNep	toi	6	46.1858
8	conf	DZNep	toi	6	51.9308
12	conf	DZNep	toi	6	58.9085
16	conf	DZNep	toi	6	65.0935
20	conf	DZNep	toi	6	71.4099
24	conf	DZNep	toi	6	78.0909
28	conf	DZNep	toi	6	82.0432
32	conf	DZNep	toi	6	86.2318
36	conf	DZNep	toi	6	89.0382
40	conf	DZNep	toi	6	91.9453
44	conf	DZNep	toi	6	94.0093
48	conf	DZNep	toi	6	95.4659
0	nGII	vehicle	toi	1	0
4	nGII	vehicle	toi	1	0
8	nGII	vehicle	toi	1	2.38e-05
12	nGII	vehicle	toi	1	0.00104956
16	nGII	vehicle	toi	1	0.00597127
20	nGII	vehicle	toi	1	0.0147895
24	nGII	vehicle	toi	1	0.026934
28	nGII	vehicle	toi	1	0.0414548
32	nGII	vehicle	toi	1	0.0594679
36	nGII	vehicle	toi	1	0.0816327
40	nGII	vehicle	toi	1	0.107764
44	nGII	vehicle	toi	1	0.135793
48	nGII	vehicle	toi	1	0.163052
0	conf	vehicle	toi	1	49.9835
4	conf	vehicle	toi	1	48.5944
8	conf	vehicle	toi	1	57.1979
12	conf	vehicle	toi	1	67.6046
16	conf	vehicle	toi	1	77.8812
20	conf	vehicle	toi	1	85.703
24	conf	vehicle	toi	1	92.149
28	conf	vehicle	toi	1	96.3551
32	conf	vehicle	toi	1	98.464
36	conf	vehicle	toi	1	99.5295
40	conf	vehicle	toi	1	99.6561
44	conf	vehicle	toi	1	99.8355
48	conf	vehicle	toi	1	99.9265
0	nGII	vehicle	toi	2	1.42e-05
4	nGII	vehicle	toi	2	0.00010142
8	nGII	vehicle	toi	2	9.93e-05
12	nGII	vehicle	toi	2	0.00186559
16	nGII	vehicle	toi	2	0.0071517
20	nGII	vehicle	toi	2	0.0172726
24	nGII	vehicle	toi	2	0.0308564
28	nGII	vehicle	toi	2	0.0454232
32	nGII	vehicle	toi	2	0.0647825
36	nGII	vehicle	toi	2	0.0872936
40	nGII	vehicle	toi	2	0.109521
44	nGII	vehicle	toi	2	0.134942
48	nGII	vehicle	toi	2	0.163164
0	conf	vehicle	toi	2	51.9096
4	conf	vehicle	toi	2	47.5785
8	conf	vehicle	toi	2	56.0748
12	conf	vehicle	toi	2	65.7244
16	conf	vehicle	toi	2	75.2424
20	conf	vehicle	toi	2	84.2441
24	conf	vehicle	toi	2	90.9159
28	conf	vehicle	toi	2	95.3912
32	conf	vehicle	toi	2	97.984
36	conf	vehicle	toi	2	99.1907
40	conf	vehicle	toi	2	99.5459
44	conf	vehicle	toi	2	99.7679
48	conf	vehicle	toi	2	99.9301
0	nGII	vehicle	toi	3	0.00115918
4	nGII	vehicle	toi	3	0.00109965
8	nGII	vehicle	toi	3	0.0018578
12	nGII	vehicle	toi	3	0.00291097
16	nGII	vehicle	toi	3	0.0072844
20	nGII	vehicle	toi	3	0.0154172
24	nGII	vehicle	toi	3	0.0256184
28	nGII	vehicle	toi	3	0.0376871
32	nGII	vehicle	toi	3	0.0524798
36	nGII	vehicle	toi	3	0.0727131
40	nGII	vehicle	toi	3	0.0927851
44	nGII	vehicle	toi	3	0.11593
48	nGII	vehicle	toi	3	0.141801
0	conf	vehicle	toi	3	45.3314
4	conf	vehicle	toi	3	47.5153
8	conf	vehicle	toi	3	56.7488
12	conf	vehicle	toi	3	67.1626
16	conf	vehicle	toi	3	76.3663
20	conf	vehicle	toi	3	85.178
24	conf	vehicle	toi	3	91.1346
28	conf	vehicle	toi	3	96.2211
32	conf	vehicle	toi	3	97.9717
36	conf	vehicle	toi	3	98.9718
40	conf	vehicle	toi	3	99.5724
44	conf	vehicle	toi	3	99.8242
48	conf	vehicle	toi	3	99.9365
0	nGII	vehicle	toi	4	0
4	nGII	vehicle	toi	4	0
8	nGII	vehicle	toi	4	0
12	nGII	vehicle	toi	4	0.000956417
16	nGII	vehicle	toi	4	0.0048012
20	nGII	vehicle	toi	4	0.0128641
24	nGII	vehicle	toi	4	0.0245121
28	nGII	vehicle	toi	4	0.0386583
32	nGII	vehicle	toi	4	0.0566036
36	nGII	vehicle	toi	4	0.0730278
40	nGII	vehicle	toi	4	0.0890419
44	nGII	vehicle	toi	4	0.110714
48	nGII	vehicle	toi	4	0.133835
0	conf	vehicle	toi	4	48.4837
4	conf	vehicle	toi	4	47.5986
8	conf	vehicle	toi	4	56.9149
12	conf	vehicle	toi	4	66.4174
16	conf	vehicle	toi	4	75.3463
20	conf	vehicle	toi	4	84.291
24	conf	vehicle	toi	4	91.0629
28	conf	vehicle	toi	4	95.5751
32	conf	vehicle	toi	4	98.0371
36	conf	vehicle	toi	4	99.318
40	conf	vehicle	toi	4	99.6522
44	conf	vehicle	toi	4	99.8583
48	conf	vehicle	toi	4	99.9633
0	nGII	DZNep	post	1	0.000273634
4	nGII	DZNep	post	1	0.000177152
8	nGII	DZNep	post	1	0.000194894
12	nGII	DZNep	post	1	0.000784049
16	nGII	DZNep	post	1	0.003121
20	nGII	DZNep	post	1	0.00773975
24	nGII	DZNep	post	1	0.0149394
28	nGII	DZNep	post	1	0.0226729
32	nGII	DZNep	post	1	0.0309072
36	nGII	DZNep	post	1	0.0403004
40	nGII	DZNep	post	1	0.0503981
44	nGII	DZNep	post	1	0.0584779
48	nGII	DZNep	post	1	0.068725
0	conf	DZNep	post	1	38.7202
4	conf	DZNep	post	1	47.2592
8	conf	DZNep	post	1	54.6365
12	conf	DZNep	post	1	63.0928
16	conf	DZNep	post	1	69.1778
20	conf	DZNep	post	1	76.4011
24	conf	DZNep	post	1	81.9395
28	conf	DZNep	post	1	86.6999
32	conf	DZNep	post	1	90.4816
36	conf	DZNep	post	1	93.3822
40	conf	DZNep	post	1	95.0862
44	conf	DZNep	post	1	96.7631
48	conf	DZNep	post	1	97.7313
0	nGII	DZNep	post	2	0.000774943
4	nGII	DZNep	post	2	0.000830586
8	nGII	DZNep	post	2	0.000745517
12	nGII	DZNep	post	2	0.00137512
16	nGII	DZNep	post	2	0.00431174
20	nGII	DZNep	post	2	0.0113376
24	nGII	DZNep	post	2	0.0202003
28	nGII	DZNep	post	2	0.0295555
32	nGII	DZNep	post	2	0.0404672
36	nGII	DZNep	post	2	0.0498298
40	nGII	DZNep	post	2	0.058359
44	nGII	DZNep	post	2	0.0669583
48	nGII	DZNep	post	2	0.0777238
0	conf	DZNep	post	2	34.5062
4	conf	DZNep	post	2	46.71
8	conf	DZNep	post	2	52.3153
12	conf	DZNep	post	2	60.4074
16	conf	DZNep	post	2	67.011
20	conf	DZNep	post	2	73.2861
24	conf	DZNep	post	2	80.0151
28	conf	DZNep	post	2	85.0463
32	conf	DZNep	post	2	88.7969
36	conf	DZNep	post	2	92.1764
40	conf	DZNep	post	2	94.9201
44	conf	DZNep	post	2	96.3325
48	conf	DZNep	post	2	97.3047
0	nGII	DZNep	post	3	0
4	nGII	DZNep	post	3	0
8	nGII	DZNep	post	3	0
12	nGII	DZNep	post	3	0.000262147
16	nGII	DZNep	post	3	0.00205971
20	nGII	DZNep	post	3	0.0067679
24	nGII	DZNep	post	3	0.0142246
28	nGII	DZNep	post	3	0.0228086
32	nGII	DZNep	post	3	0.0310812
36	nGII	DZNep	post	3	0.0388407
40	nGII	DZNep	post	3	0.0462123
44	nGII	DZNep	post	3	0.0542154
48	nGII	DZNep	post	3	0.0635098
0	conf	DZNep	post	3	40.9092
4	conf	DZNep	post	3	43.7605
8	conf	DZNep	post	3	50.3676
12	conf	DZNep	post	3	58.5203
16	conf	DZNep	post	3	65.7613
20	conf	DZNep	post	3	72.3132
24	conf	DZNep	post	3	78.0924
28	conf	DZNep	post	3	82.7743
32	conf	DZNep	post	3	87.4347
36	conf	DZNep	post	3	90.9446
40	conf	DZNep	post	3	92.9156
44	conf	DZNep	post	3	94.954
48	conf	DZNep	post	3	96.3583
0	nGII	DZNep	post	4	0
4	nGII	DZNep	post	4	0
8	nGII	DZNep	post	4	0
12	nGII	DZNep	post	4	0.000705387
16	nGII	DZNep	post	4	0.00362381
20	nGII	DZNep	post	4	0.00858164
24	nGII	DZNep	post	4	0.0156705
28	nGII	DZNep	post	4	0.0234441
32	nGII	DZNep	post	4	0.0327803
36	nGII	DZNep	post	4	0.0402084
40	nGII	DZNep	post	4	0.0479539
44	nGII	DZNep	post	4	0.055714
48	nGII	DZNep	post	4	0.0650964
0	conf	DZNep	post	4	36.6563
4	conf	DZNep	post	4	43.7891
8	conf	DZNep	post	4	49.6026
12	conf	DZNep	post	4	57.7961
16	conf	DZNep	post	4	64.8271
20	conf	DZNep	post	4	72.533
24	conf	DZNep	post	4	78.2394
28	conf	DZNep	post	4	83.0137
32	conf	DZNep	post	4	86.3132
36	conf	DZNep	post	4	89.9648
40	conf	DZNep	post	4	93.3486
44	conf	DZNep	post	4	95.0917
48	conf	DZNep	post	4	96.2557
0	nGII	DZNep	post	5	0
4	nGII	DZNep	post	5	0
8	nGII	DZNep	post	5	1.2e-05
12	nGII	DZNep	post	5	0.000812149
16	nGII	DZNep	post	5	0.00374547
20	nGII	DZNep	post	5	0.00941658
24	nGII	DZNep	post	5	0.0171897
28	nGII	DZNep	post	5	0.026
32	nGII	DZNep	post	5	0.0339945
36	nGII	DZNep	post	5	0.0422992
40	nGII	DZNep	post	5	0.0498715
44	nGII	DZNep	post	5	0.0576653
48	nGII	DZNep	post	5	0.0661154
0	conf	DZNep	post	5	35.1451
4	conf	DZNep	post	5	42.6619
8	conf	DZNep	post	5	48.0604
12	conf	DZNep	post	5	56.0433
16	conf	DZNep	post	5	62.7526
20	conf	DZNep	post	5	68.6591
24	conf	DZNep	post	5	75.9787
28	conf	DZNep	post	5	80.3663
32	conf	DZNep	post	5	85.2822
36	conf	DZNep	post	5	89.4529
40	conf	DZNep	post	5	92.1395
44	conf	DZNep	post	5	94.3627
48	conf	DZNep	post	5	95.6207
0	nGII	DZNep	post	6	0
4	nGII	DZNep	post	6	0
8	nGII	DZNep	post	6	0
12	nGII	DZNep	post	6	0.000295312
16	nGII	DZNep	post	6	0.00217652
20	nGII	DZNep	post	6	0.00622348
24	nGII	DZNep	post	6	0.012536
28	nGII	DZNep	post	6	0.0190531
32	nGII	DZNep	post	6	0.0267817
36	nGII	DZNep	post	6	0.034062
40	nGII	DZNep	post	6	0.0424664
44	nGII	DZNep	post	6	0.0495706
48	nGII	DZNep	post	6	0.0576818
0	conf	DZNep	post	6	36.1625
4	conf	DZNep	post	6	42.8289
8	conf	DZNep	post	6	49.924
12	conf	DZNep	post	6	56.3562
16	conf	DZNep	post	6	63.3104
20	conf	DZNep	post	6	69.5011
24	conf	DZNep	post	6	75.6216
28	conf	DZNep	post	6	80.1281
32	conf	DZNep	post	6	84.0203
36	conf	DZNep	post	6	88.7526
40	conf	DZNep	post	6	91.0392
44	conf	DZNep	post	6	92.9675
48	conf	DZNep	post	6	94.7036
0	nGII	vehicle	post	1	0
4	nGII	vehicle	post	1	0
8	nGII	vehicle	post	1	0
12	nGII	vehicle	post	1	0.00116968
16	nGII	vehicle	post	1	0.00579535
20	nGII	vehicle	post	1	0.0146664
24	nGII	vehicle	post	1	0.0265078
28	nGII	vehicle	post	1	0.0419855
32	nGII	vehicle	post	1	0.0609128
36	nGII	vehicle	post	1	0.0803943
40	nGII	vehicle	post	1	0.103063
44	nGII	vehicle	post	1	0.125178
48	nGII	vehicle	post	1	0.151773
0	conf	vehicle	post	1	37.6663
4	conf	vehicle	post	1	47.6522
8	conf	vehicle	post	1	56.1501
12	conf	vehicle	post	1	63.4351
16	conf	vehicle	post	1	74.6761
20	conf	vehicle	post	1	83.1242
24	conf	vehicle	post	1	90.1178
28	conf	vehicle	post	1	94.2884
32	conf	vehicle	post	1	97.3592
36	conf	vehicle	post	1	99.081
40	conf	vehicle	post	1	99.5859
44	conf	vehicle	post	1	99.789
48	conf	vehicle	post	1	99.8705
0	nGII	vehicle	post	2	0
4	nGII	vehicle	post	2	0
8	nGII	vehicle	post	2	1.17e-05
12	nGII	vehicle	post	2	0.00138339
16	nGII	vehicle	post	2	0.00603147
20	nGII	vehicle	post	2	0.0148314
24	nGII	vehicle	post	2	0.0277589
28	nGII	vehicle	post	2	0.043474
32	nGII	vehicle	post	2	0.0616386
36	nGII	vehicle	post	2	0.0814056
40	nGII	vehicle	post	2	0.102586
44	nGII	vehicle	post	2	0.122402
48	nGII	vehicle	post	2	0.143009
0	conf	vehicle	post	2	37.4954
4	conf	vehicle	post	2	46.6361
8	conf	vehicle	post	2	55.7523
12	conf	vehicle	post	2	63.809
16	conf	vehicle	post	2	74.5885
20	conf	vehicle	post	2	83.2974
24	conf	vehicle	post	2	90.7098
28	conf	vehicle	post	2	95.2127
32	conf	vehicle	post	2	97.8469
36	conf	vehicle	post	2	99.0246
40	conf	vehicle	post	2	99.3762
44	conf	vehicle	post	2	99.5045
48	conf	vehicle	post	2	99.8407
0	nGII	vehicle	post	3	0.000126669
4	nGII	vehicle	post	3	0.000196889
8	nGII	vehicle	post	3	0.000199528
12	nGII	vehicle	post	3	0.00147492
16	nGII	vehicle	post	3	0.00630988
20	nGII	vehicle	post	3	0.0143884
24	nGII	vehicle	post	3	0.0252413
28	nGII	vehicle	post	3	0.0397091
32	nGII	vehicle	post	3	0.0547911
36	nGII	vehicle	post	3	0.0745153
40	nGII	vehicle	post	3	0.0918844
44	nGII	vehicle	post	3	0.110002
48	nGII	vehicle	post	3	0.131331
0	conf	vehicle	post	3	35.4922
4	conf	vehicle	post	3	43.276
8	conf	vehicle	post	3	51.8181
12	conf	vehicle	post	3	62.0149
16	conf	vehicle	post	3	70.3804
20	conf	vehicle	post	3	80.7546
24	conf	vehicle	post	3	88.6196
28	conf	vehicle	post	3	93.0943
32	conf	vehicle	post	3	96.7416
36	conf	vehicle	post	3	98.1692
40	conf	vehicle	post	3	99.4014
44	conf	vehicle	post	3	99.7287
48	conf	vehicle	post	3	99.9456
0	nGII	vehicle	post	4	0
4	nGII	vehicle	post	4	0
8	nGII	vehicle	post	4	9.59e-06
12	nGII	vehicle	post	4	0.00238981
16	nGII	vehicle	post	4	0.00832116
20	nGII	vehicle	post	4	0.0174412
24	nGII	vehicle	post	4	0.0293834
28	nGII	vehicle	post	4	0.0423057
32	nGII	vehicle	post	4	0.0581002
36	nGII	vehicle	post	4	0.0785906
40	nGII	vehicle	post	4	0.0995263
44	nGII	vehicle	post	4	0.119366
48	nGII	vehicle	post	4	0.143782
0	conf	vehicle	post	4	35.9875
4	conf	vehicle	post	4	44.2979
8	conf	vehicle	post	4	52.3552
12	conf	vehicle	post	4	61.707
16	conf	vehicle	post	4	70.2627
20	conf	vehicle	post	4	80.4195
24	conf	vehicle	post	4	87.7322
28	conf	vehicle	post	4	93.668
32	conf	vehicle	post	4	96.9691
36	conf	vehicle	post	4	98.6796
40	conf	vehicle	post	4	99.5371
44	conf	vehicle	post	4	99.6737
48	conf	vehicle	post	4	99.8378

## Sheet: FEV3h
Time (h)	quantity	genotype	IFN concentration	DZNep concentration	value
0	normGFParea	NTC	0	vehicle	0.147313
4	normGFParea	NTC	0	vehicle	0.16592
8	normGFParea	NTC	0	vehicle	0.716837
12	normGFParea	NTC	0	vehicle	2.01101
16	normGFParea	NTC	0	vehicle	3.29346
20	normGFParea	NTC	0	vehicle	4.79864
24	normGFParea	NTC	0	vehicle	5.6689
28	normGFParea	NTC	0	vehicle	6.31514
32	normGFParea	NTC	0	vehicle	6.86035
36	normGFParea	NTC	0	vehicle	7.35957
40	normGFParea	NTC	0	vehicle	7.73457
44	normGFParea	NTC	0	vehicle	7.8187
48	normGFParea	NTC	0	vehicle	7.86838
0	conf	NTC	0	vehicle	45.7095
4	conf	NTC	0	vehicle	54.675
8	conf	NTC	0	vehicle	62.6887
12	conf	NTC	0	vehicle	70.4556
16	conf	NTC	0	vehicle	78.445
20	conf	NTC	0	vehicle	83.278
24	conf	NTC	0	vehicle	87.816
28	conf	NTC	0	vehicle	91.2398
32	conf	NTC	0	vehicle	93.4018
36	conf	NTC	0	vehicle	94.9956
40	conf	NTC	0	vehicle	96.3692
44	conf	NTC	0	vehicle	97.9697
48	conf	NTC	0	vehicle	98.4922
0	normGFParea	NTC	0	vehicle	0.152566
4	normGFParea	NTC	0	vehicle	0.127216
8	normGFParea	NTC	0	vehicle	0.584238
12	normGFParea	NTC	0	vehicle	1.72054
16	normGFParea	NTC	0	vehicle	2.84883
20	normGFParea	NTC	0	vehicle	4.24274
24	normGFParea	NTC	0	vehicle	5.55284
28	normGFParea	NTC	0	vehicle	6.25251
32	normGFParea	NTC	0	vehicle	6.78736
36	normGFParea	NTC	0	vehicle	7.16821
40	normGFParea	NTC	0	vehicle	7.38097
44	normGFParea	NTC	0	vehicle	7.70353
48	normGFParea	NTC	0	vehicle	7.7656
0	conf	NTC	0	vehicle	48.4269
4	conf	NTC	0	vehicle	58.0765
8	conf	NTC	0	vehicle	67.5521
12	conf	NTC	0	vehicle	76.0176
16	conf	NTC	0	vehicle	85.4193
20	conf	NTC	0	vehicle	91.8087
24	conf	NTC	0	vehicle	95.2009
28	conf	NTC	0	vehicle	97.875
32	conf	NTC	0	vehicle	98.5123
36	conf	NTC	0	vehicle	99.182
40	conf	NTC	0	vehicle	99.6238
44	conf	NTC	0	vehicle	99.835
48	conf	NTC	0	vehicle	99.9704
0	normGFParea	NTC	0	0.1uM	0.0404
4	normGFParea	NTC	0	0.1uM	0.0167
8	normGFParea	NTC	0	0.1uM	0.0637
12	normGFParea	NTC	0	0.1uM	0.450122
16	normGFParea	NTC	0	0.1uM	1.29055
20	normGFParea	NTC	0	0.1uM	2.00471
24	normGFParea	NTC	0	0.1uM	2.48
28	normGFParea	NTC	0	0.1uM	2.86556
32	normGFParea	NTC	0	0.1uM	3.212
36	normGFParea	NTC	0	0.1uM	3.64471
40	normGFParea	NTC	0	0.1uM	3.81291
44	normGFParea	NTC	0	0.1uM	3.92654
48	normGFParea	NTC	0	0.1uM	3.92688
0	conf	NTC	0	0.1uM	53.2492
4	conf	NTC	0	0.1uM	61.6585
8	conf	NTC	0	0.1uM	69.7774
12	conf	NTC	0	0.1uM	77.6026
16	conf	NTC	0	0.1uM	84.4603
20	conf	NTC	0	0.1uM	90.5035
24	conf	NTC	0	0.1uM	94.6351
28	conf	NTC	0	0.1uM	97.9918
32	conf	NTC	0	0.1uM	98.5449
36	conf	NTC	0	0.1uM	99.3417
40	conf	NTC	0	0.1uM	99.7546
44	conf	NTC	0	0.1uM	99.9405
48	conf	NTC	0	0.1uM	99.9794
0	normGFParea	NTC	0	0.1uM	0.651584
4	normGFParea	NTC	0	0.1uM	0.62558
8	normGFParea	NTC	0	0.1uM	0.739403
12	normGFParea	NTC	0	0.1uM	1.23189
16	normGFParea	NTC	0	0.1uM	2.03765
20	normGFParea	NTC	0	0.1uM	2.86086
24	normGFParea	NTC	0	0.1uM	3.50788
28	normGFParea	NTC	0	0.1uM	3.93184
32	normGFParea	NTC	0	0.1uM	4.42789
36	normGFParea	NTC	0	0.1uM	4.70312
40	normGFParea	NTC	0	0.1uM	5.03507
44	normGFParea	NTC	0	0.1uM	5.10541
48	normGFParea	NTC	0	0.1uM	5.39384
0	conf	NTC	0	0.1uM	54.47
4	conf	NTC	0	0.1uM	63.4616
8	conf	NTC	0	0.1uM	70.5779
12	conf	NTC	0	0.1uM	77.778
16	conf	NTC	0	0.1uM	86.2639
20	conf	NTC	0	0.1uM	92.3012
24	conf	NTC	0	0.1uM	95.2453
28	conf	NTC	0	0.1uM	98.3191
32	conf	NTC	0	0.1uM	98.9214
36	conf	NTC	0	0.1uM	99.4757
40	conf	NTC	0	0.1uM	99.7435
44	conf	NTC	0	0.1uM	99.9539
48	conf	NTC	0	0.1uM	99.9838
0	normGFParea	NTC	0	1uM	0.0172
4	normGFParea	NTC	0	1uM	0.0279
8	normGFParea	NTC	0	1uM	0.0521
12	normGFParea	NTC	0	1uM	0.244531
16	normGFParea	NTC	0	1uM	0.576951
20	normGFParea	NTC	0	1uM	0.991463
24	normGFParea	NTC	0	1uM	1.21015
28	normGFParea	NTC	0	1uM	1.33214
32	normGFParea	NTC	0	1uM	1.33481
36	normGFParea	NTC	0	1uM	1.41721
40	normGFParea	NTC	0	1uM	1.413
44	normGFParea	NTC	0	1uM	1.4317
48	normGFParea	NTC	0	1uM	1.45207
0	conf	NTC	0	1uM	51.6527
4	conf	NTC	0	1uM	58.76
8	conf	NTC	0	1uM	65.5636
12	conf	NTC	0	1uM	71.7105
16	conf	NTC	0	1uM	76.9964
20	conf	NTC	0	1uM	82.3953
24	conf	NTC	0	1uM	87.4444
28	conf	NTC	0	1uM	90.8095
32	conf	NTC	0	1uM	94.2715
36	conf	NTC	0	1uM	96.2144
40	conf	NTC	0	1uM	97.6925
44	conf	NTC	0	1uM	98.5719
48	conf	NTC	0	1uM	99.0892
0	normGFParea	NTC	0	1uM	0.152529
4	normGFParea	NTC	0	1uM	0.134008
8	normGFParea	NTC	0	1uM	0.128301
12	normGFParea	NTC	0	1uM	0.381743
16	normGFParea	NTC	0	1uM	0.680543
20	normGFParea	NTC	0	1uM	0.997965
24	normGFParea	NTC	0	1uM	1.31937
28	normGFParea	NTC	0	1uM	1.5386
32	normGFParea	NTC	0	1uM	1.70735
36	normGFParea	NTC	0	1uM	1.79908
40	normGFParea	NTC	0	1uM	1.78643
44	normGFParea	NTC	0	1uM	1.79727
48	normGFParea	NTC	0	1uM	1.79299
0	conf	NTC	0	1uM	49.6647
4	conf	NTC	0	1uM	55.482
8	conf	NTC	0	1uM	62.3235
12	conf	NTC	0	1uM	69.3316
16	conf	NTC	0	1uM	76.0638
20	conf	NTC	0	1uM	81.6242
24	conf	NTC	0	1uM	85.4862
28	conf	NTC	0	1uM	89.7477
32	conf	NTC	0	1uM	93.0102
36	conf	NTC	0	1uM	95.1559
40	conf	NTC	0	1uM	97.112
44	conf	NTC	0	1uM	98.5039
48	conf	NTC	0	1uM	98.9477
0	normGFParea	STAT1	0	vehicle	0.0147
4	normGFParea	STAT1	0	vehicle	0.0182
8	normGFParea	STAT1	0	vehicle	0.356219
12	normGFParea	STAT1	0	vehicle	1.3165
16	normGFParea	STAT1	0	vehicle	2.6234
20	normGFParea	STAT1	0	vehicle	3.82293
24	normGFParea	STAT1	0	vehicle	4.71855
28	normGFParea	STAT1	0	vehicle	5.35332
32	normGFParea	STAT1	0	vehicle	5.82333
36	normGFParea	STAT1	0	vehicle	6.06537
40	normGFParea	STAT1	0	vehicle	6.28022
44	normGFParea	STAT1	0	vehicle	6.4238
48	normGFParea	STAT1	0	vehicle	6.62967
0	conf	STAT1	0	vehicle	41.2173
4	conf	STAT1	0	vehicle	48.7259
8	conf	STAT1	0	vehicle	57.2342
12	conf	STAT1	0	vehicle	64.6096
16	conf	STAT1	0	vehicle	72.9921
20	conf	STAT1	0	vehicle	79.4576
24	conf	STAT1	0	vehicle	87.1195
28	conf	STAT1	0	vehicle	91.5952
32	conf	STAT1	0	vehicle	94.9625
36	conf	STAT1	0	vehicle	96.8395
40	conf	STAT1	0	vehicle	98.6643
44	conf	STAT1	0	vehicle	99.3417
48	conf	STAT1	0	vehicle	99.4872
0	normGFParea	STAT1	0	vehicle	0.0686
4	normGFParea	STAT1	0	vehicle	0.0463
8	normGFParea	STAT1	0	vehicle	0.556041
12	normGFParea	STAT1	0	vehicle	2.14125
16	normGFParea	STAT1	0	vehicle	3.57934
20	normGFParea	STAT1	0	vehicle	4.54505
24	normGFParea	STAT1	0	vehicle	5.13585
28	normGFParea	STAT1	0	vehicle	5.68431
32	normGFParea	STAT1	0	vehicle	6.25379
36	normGFParea	STAT1	0	vehicle	6.47386
40	normGFParea	STAT1	0	vehicle	6.52639
44	normGFParea	STAT1	0	vehicle	6.5029
48	normGFParea	STAT1	0	vehicle	6.60818
0	conf	STAT1	0	vehicle	42.9342
4	conf	STAT1	0	vehicle	51.5084
8	conf	STAT1	0	vehicle	59.4564
12	conf	STAT1	0	vehicle	66.8906
16	conf	STAT1	0	vehicle	77.2356
20	conf	STAT1	0	vehicle	84.3854
24	conf	STAT1	0	vehicle	91.0122
28	conf	STAT1	0	vehicle	95.5493
32	conf	STAT1	0	vehicle	97.1895
36	conf	STAT1	0	vehicle	98.8695
40	conf	STAT1	0	vehicle	99.6357
44	conf	STAT1	0	vehicle	99.8158
48	conf	STAT1	0	vehicle	99.8885
0	normGFParea	STAT1	0	0.1uM	0.13601
4	normGFParea	STAT1	0	0.1uM	0.13573
8	normGFParea	STAT1	0	0.1uM	0.187108
12	normGFParea	STAT1	0	0.1uM	0.592814
16	normGFParea	STAT1	0	0.1uM	1.36543
20	normGFParea	STAT1	0	0.1uM	2.08853
24	normGFParea	STAT1	0	0.1uM	2.54113
28	normGFParea	STAT1	0	0.1uM	2.86132
32	normGFParea	STAT1	0	0.1uM	3.12536
36	normGFParea	STAT1	0	0.1uM	3.30575
40	normGFParea	STAT1	0	0.1uM	3.43624
44	normGFParea	STAT1	0	0.1uM	3.45223
48	normGFParea	STAT1	0	0.1uM	3.48578
0	conf	STAT1	0	0.1uM	45.0388
4	conf	STAT1	0	0.1uM	51.3331
8	conf	STAT1	0	0.1uM	59.4798
12	conf	STAT1	0	0.1uM	66.1015
16	conf	STAT1	0	0.1uM	73.3561
20	conf	STAT1	0	0.1uM	79.9084
24	conf	STAT1	0	0.1uM	85.8256
28	conf	STAT1	0	0.1uM	91.6325
32	conf	STAT1	0	0.1uM	94.3644
36	conf	STAT1	0	0.1uM	97.0943
40	conf	STAT1	0	0.1uM	98.51
44	conf	STAT1	0	0.1uM	99.3948
48	conf	STAT1	0	0.1uM	99.6722
0	normGFParea	STAT1	0	0.1uM	0.0631
4	normGFParea	STAT1	0	0.1uM	0.0454
8	normGFParea	STAT1	0	0.1uM	0.12524
12	normGFParea	STAT1	0	0.1uM	0.622454
16	normGFParea	STAT1	0	0.1uM	1.13874
20	normGFParea	STAT1	0	0.1uM	2.01094
24	normGFParea	STAT1	0	0.1uM	2.5005
28	normGFParea	STAT1	0	0.1uM	2.718
32	normGFParea	STAT1	0	0.1uM	2.97298
36	normGFParea	STAT1	0	0.1uM	3.27304
40	normGFParea	STAT1	0	0.1uM	3.57127
44	normGFParea	STAT1	0	0.1uM	3.67672
48	normGFParea	STAT1	0	0.1uM	3.67402
0	conf	STAT1	0	0.1uM	44.4869
4	conf	STAT1	0	0.1uM	53.5809
8	conf	STAT1	0	0.1uM	58.9929
12	conf	STAT1	0	0.1uM	67.0106
16	conf	STAT1	0	0.1uM	74.6542
20	conf	STAT1	0	0.1uM	79.759
24	conf	STAT1	0	0.1uM	87.9496
28	conf	STAT1	0	0.1uM	91.9741
32	conf	STAT1	0	0.1uM	96.2128
36	conf	STAT1	0	0.1uM	97.6646
40	conf	STAT1	0	0.1uM	99.3684
44	conf	STAT1	0	0.1uM	99.7488
48	conf	STAT1	0	0.1uM	99.8347
0	normGFParea	STAT1	0	1uM	0.100807
4	normGFParea	STAT1	0	1uM	0.074
8	normGFParea	STAT1	0	1uM	0.112131
12	normGFParea	STAT1	0	1uM	0.470496
16	normGFParea	STAT1	0	1uM	0.731469
20	normGFParea	STAT1	0	1uM	1.15264
24	normGFParea	STAT1	0	1uM	1.49533
28	normGFParea	STAT1	0	1uM	1.80096
32	normGFParea	STAT1	0	1uM	1.93576
36	normGFParea	STAT1	0	1uM	1.89319
40	normGFParea	STAT1	0	1uM	1.94757
44	normGFParea	STAT1	0	1uM	2.01063
48	normGFParea	STAT1	0	1uM	2.02805
0	conf	STAT1	0	1uM	43.1397
4	conf	STAT1	0	1uM	48.6334
8	conf	STAT1	0	1uM	55.047
12	conf	STAT1	0	1uM	61.7193
16	conf	STAT1	0	1uM	67.1242
20	conf	STAT1	0	1uM	72.7805
24	conf	STAT1	0	1uM	78.429
28	conf	STAT1	0	1uM	83.6582
32	conf	STAT1	0	1uM	87.5189
36	conf	STAT1	0	1uM	90.9445
40	conf	STAT1	0	1uM	94.7436
44	conf	STAT1	0	1uM	96.47
48	conf	STAT1	0	1uM	97.3709
0	normGFParea	STAT1	0	1uM	0.1219
4	normGFParea	STAT1	0	1uM	0.106587
8	normGFParea	STAT1	0	1uM	0.115004
12	normGFParea	STAT1	0	1uM	0.435147
16	normGFParea	STAT1	0	1uM	0.90755
20	normGFParea	STAT1	0	1uM	1.24766
24	normGFParea	STAT1	0	1uM	1.36731
28	normGFParea	STAT1	0	1uM	1.54693
32	normGFParea	STAT1	0	1uM	1.6605
36	normGFParea	STAT1	0	1uM	1.70506
40	normGFParea	STAT1	0	1uM	1.70616
44	normGFParea	STAT1	0	1uM	1.70348
48	normGFParea	STAT1	0	1uM	1.68734
0	conf	STAT1	0	1uM	41.4291
4	conf	STAT1	0	1uM	46.9426
8	conf	STAT1	0	1uM	52.4519
12	conf	STAT1	0	1uM	58.2437
16	conf	STAT1	0	1uM	64.1482
20	conf	STAT1	0	1uM	68.4367
24	conf	STAT1	0	1uM	73.8708
28	conf	STAT1	0	1uM	79.4098
32	conf	STAT1	0	1uM	84.342
36	conf	STAT1	0	1uM	87.623
40	conf	STAT1	0	1uM	90.17
44	conf	STAT1	0	1uM	92.3708
48	conf	STAT1	0	1uM	94.6677
0	normGFParea	NTC	250U/mL	vehicle	0.174619
4	normGFParea	NTC	250U/mL	vehicle	0.127388
8	normGFParea	NTC	250U/mL	vehicle	0.282615
12	normGFParea	NTC	250U/mL	vehicle	0.923167
16	normGFParea	NTC	250U/mL	vehicle	1.69491
20	normGFParea	NTC	250U/mL	vehicle	1.99307
24	normGFParea	NTC	250U/mL	vehicle	2.2091
28	normGFParea	NTC	250U/mL	vehicle	2.2928
32	normGFParea	NTC	250U/mL	vehicle	2.35192
36	normGFParea	NTC	250U/mL	vehicle	2.35554
40	normGFParea	NTC	250U/mL	vehicle	2.35215
44	normGFParea	NTC	250U/mL	vehicle	2.29718
48	normGFParea	NTC	250U/mL	vehicle	2.26802
0	conf	NTC	250U/mL	vehicle	46.0598
4	conf	NTC	250U/mL	vehicle	53.226
8	conf	NTC	250U/mL	vehicle	61.8817
12	conf	NTC	250U/mL	vehicle	69.496
16	conf	NTC	250U/mL	vehicle	75.898
20	conf	NTC	250U/mL	vehicle	82.9145
24	conf	NTC	250U/mL	vehicle	88.2477
28	conf	NTC	250U/mL	vehicle	92.1233
32	conf	NTC	250U/mL	vehicle	95.3548
36	conf	NTC	250U/mL	vehicle	97.2729
40	conf	NTC	250U/mL	vehicle	98.7647
44	conf	NTC	250U/mL	vehicle	99.2147
48	conf	NTC	250U/mL	vehicle	99.5832
0	normGFParea	NTC	250U/mL	vehicle	0.0681
4	normGFParea	NTC	250U/mL	vehicle	0.062
8	normGFParea	NTC	250U/mL	vehicle	0.327649
12	normGFParea	NTC	250U/mL	vehicle	1.25622
16	normGFParea	NTC	250U/mL	vehicle	1.90361
20	normGFParea	NTC	250U/mL	vehicle	2.19209
24	normGFParea	NTC	250U/mL	vehicle	2.40583
28	normGFParea	NTC	250U/mL	vehicle	2.59962
32	normGFParea	NTC	250U/mL	vehicle	2.75306
36	normGFParea	NTC	250U/mL	vehicle	2.78933
40	normGFParea	NTC	250U/mL	vehicle	2.70364
44	normGFParea	NTC	250U/mL	vehicle	2.65534
48	normGFParea	NTC	250U/mL	vehicle	2.50157
0	conf	NTC	250U/mL	vehicle	49.4408
4	conf	NTC	250U/mL	vehicle	59.6219
8	conf	NTC	250U/mL	vehicle	68.2188
12	conf	NTC	250U/mL	vehicle	76.9789
16	conf	NTC	250U/mL	vehicle	83.9369
20	conf	NTC	250U/mL	vehicle	90.276
24	conf	NTC	250U/mL	vehicle	95.3949
28	conf	NTC	250U/mL	vehicle	97.4034
32	conf	NTC	250U/mL	vehicle	98.8705
36	conf	NTC	250U/mL	vehicle	99.2949
40	conf	NTC	250U/mL	vehicle	99.7613
44	conf	NTC	250U/mL	vehicle	99.9382
48	conf	NTC	250U/mL	vehicle	99.9501
0	normGFParea	NTC	250U/mL	0.1uM	0.0914
4	normGFParea	NTC	250U/mL	0.1uM	0.0747
8	normGFParea	NTC	250U/mL	0.1uM	0.0775
12	normGFParea	NTC	250U/mL	0.1uM	0.294033
16	normGFParea	NTC	250U/mL	0.1uM	0.549485
20	normGFParea	NTC	250U/mL	0.1uM	0.735742
24	normGFParea	NTC	250U/mL	0.1uM	0.807001
28	normGFParea	NTC	250U/mL	0.1uM	0.832955
32	normGFParea	NTC	250U/mL	0.1uM	0.883678
36	normGFParea	NTC	250U/mL	0.1uM	0.914063
40	normGFParea	NTC	250U/mL	0.1uM	0.945396
44	normGFParea	NTC	250U/mL	0.1uM	0.98514
48	normGFParea	NTC	250U/mL	0.1uM	0.944836
0	conf	NTC	250U/mL	0.1uM	48.1054
4	conf	NTC	250U/mL	0.1uM	56.9977
8	conf	NTC	250U/mL	0.1uM	63.9301
12	conf	NTC	250U/mL	0.1uM	70.6112
16	conf	NTC	250U/mL	0.1uM	78.2069
20	conf	NTC	250U/mL	0.1uM	85.2293
24	conf	NTC	250U/mL	0.1uM	90.3354
28	conf	NTC	250U/mL	0.1uM	93.303
32	conf	NTC	250U/mL	0.1uM	96.0437
36	conf	NTC	250U/mL	0.1uM	97.7109
40	conf	NTC	250U/mL	0.1uM	98.8747
44	conf	NTC	250U/mL	0.1uM	99.4425
48	conf	NTC	250U/mL	0.1uM	99.6756
0	normGFParea	NTC	250U/mL	0.1uM	0
4	normGFParea	NTC	250U/mL	0.1uM	0
8	normGFParea	NTC	250U/mL	0.1uM	0.0112
12	normGFParea	NTC	250U/mL	0.1uM	0.254049
16	normGFParea	NTC	250U/mL	0.1uM	0.446223
20	normGFParea	NTC	250U/mL	0.1uM	0.694394
24	normGFParea	NTC	250U/mL	0.1uM	0.830239
28	normGFParea	NTC	250U/mL	0.1uM	0.940803
32	normGFParea	NTC	250U/mL	0.1uM	1.00771
36	normGFParea	NTC	250U/mL	0.1uM	1.01021
40	normGFParea	NTC	250U/mL	0.1uM	0.987864
44	normGFParea	NTC	250U/mL	0.1uM	1.03033
48	normGFParea	NTC	250U/mL	0.1uM	1.04109
0	conf	NTC	250U/mL	0.1uM	48.2811
4	conf	NTC	250U/mL	0.1uM	57.3088
8	conf	NTC	250U/mL	0.1uM	66.9716
12	conf	NTC	250U/mL	0.1uM	74.1778
16	conf	NTC	250U/mL	0.1uM	79.643
20	conf	NTC	250U/mL	0.1uM	84.9844
24	conf	NTC	250U/mL	0.1uM	89.7783
28	conf	NTC	250U/mL	0.1uM	94.1385
32	conf	NTC	250U/mL	0.1uM	96.1474
36	conf	NTC	250U/mL	0.1uM	97.8538
40	conf	NTC	250U/mL	0.1uM	99.0263
44	conf	NTC	250U/mL	0.1uM	99.4378
48	conf	NTC	250U/mL	0.1uM	99.713
0	normGFParea	NTC	250U/mL	1uM	0.0413
4	normGFParea	NTC	250U/mL	1uM	0.0279
8	normGFParea	NTC	250U/mL	1uM	0.0771
12	normGFParea	NTC	250U/mL	1uM	0.149394
16	normGFParea	NTC	250U/mL	1uM	0.419225
20	normGFParea	NTC	250U/mL	1uM	0.588827
24	normGFParea	NTC	250U/mL	1uM	0.647382
28	normGFParea	NTC	250U/mL	1uM	0.580826
32	normGFParea	NTC	250U/mL	1uM	0.573669
36	normGFParea	NTC	250U/mL	1uM	0.543576
40	normGFParea	NTC	250U/mL	1uM	0.555875
44	normGFParea	NTC	250U/mL	1uM	0.566351
48	normGFParea	NTC	250U/mL	1uM	0.52974
0	conf	NTC	250U/mL	1uM	47.6061
4	conf	NTC	250U/mL	1uM	57.0607
8	conf	NTC	250U/mL	1uM	63.6495
12	conf	NTC	250U/mL	1uM	69.1744
16	conf	NTC	250U/mL	1uM	75.0678
20	conf	NTC	250U/mL	1uM	80.2877
24	conf	NTC	250U/mL	1uM	85.2329
28	conf	NTC	250U/mL	1uM	88.7199
32	conf	NTC	250U/mL	1uM	91.0495
36	conf	NTC	250U/mL	1uM	93.4234
40	conf	NTC	250U/mL	1uM	95.4782
44	conf	NTC	250U/mL	1uM	96.602
48	conf	NTC	250U/mL	1uM	97.2757
0	normGFParea	NTC	250U/mL	1uM	0.0347
4	normGFParea	NTC	250U/mL	1uM	0.0381
8	normGFParea	NTC	250U/mL	1uM	0.0415
12	normGFParea	NTC	250U/mL	1uM	0.0791
16	normGFParea	NTC	250U/mL	1uM	0.323181
20	normGFParea	NTC	250U/mL	1uM	0.465435
24	normGFParea	NTC	250U/mL	1uM	0.522506
28	normGFParea	NTC	250U/mL	1uM	0.530422
32	normGFParea	NTC	250U/mL	1uM	0.538257
36	normGFParea	NTC	250U/mL	1uM	0.497705
40	normGFParea	NTC	250U/mL	1uM	0.522277
44	normGFParea	NTC	250U/mL	1uM	0.502106
48	normGFParea	NTC	250U/mL	1uM	0.505402
0	conf	NTC	250U/mL	1uM	48.4941
4	conf	NTC	250U/mL	1uM	56.5092
8	conf	NTC	250U/mL	1uM	63.078
12	conf	NTC	250U/mL	1uM	70.9466
16	conf	NTC	250U/mL	1uM	74.9496
20	conf	NTC	250U/mL	1uM	80.6757
24	conf	NTC	250U/mL	1uM	85.1089
28	conf	NTC	250U/mL	1uM	89.3927
32	conf	NTC	250U/mL	1uM	92.8697
36	conf	NTC	250U/mL	1uM	95.363
40	conf	NTC	250U/mL	1uM	96.7855
44	conf	NTC	250U/mL	1uM	97.7866
48	conf	NTC	250U/mL	1uM	98.6293
0	normGFParea	STAT1	250U/mL	vehicle	0.00624
4	normGFParea	STAT1	250U/mL	vehicle	0.0063
8	normGFParea	STAT1	250U/mL	vehicle	0.510737
12	normGFParea	STAT1	250U/mL	vehicle	1.74257
16	normGFParea	STAT1	250U/mL	vehicle	3.03445
20	normGFParea	STAT1	250U/mL	vehicle	4.38134
24	normGFParea	STAT1	250U/mL	vehicle	5.22422
28	normGFParea	STAT1	250U/mL	vehicle	5.67485
32	normGFParea	STAT1	250U/mL	vehicle	5.76322
36	normGFParea	STAT1	250U/mL	vehicle	5.86016
40	normGFParea	STAT1	250U/mL	vehicle	5.63232
44	normGFParea	STAT1	250U/mL	vehicle	5.6244
48	normGFParea	STAT1	250U/mL	vehicle	5.30354
0	conf	STAT1	250U/mL	vehicle	37.4614
4	conf	STAT1	250U/mL	vehicle	44.5386
8	conf	STAT1	250U/mL	vehicle	51.4547
12	conf	STAT1	250U/mL	vehicle	57.8824
16	conf	STAT1	250U/mL	vehicle	64.8458
20	conf	STAT1	250U/mL	vehicle	71.9881
24	conf	STAT1	250U/mL	vehicle	77.3711
28	conf	STAT1	250U/mL	vehicle	83.5957
32	conf	STAT1	250U/mL	vehicle	88.4479
36	conf	STAT1	250U/mL	vehicle	92.4906
40	conf	STAT1	250U/mL	vehicle	95.5678
44	conf	STAT1	250U/mL	vehicle	97.0742
48	conf	STAT1	250U/mL	vehicle	98.5563
0	normGFParea	STAT1	250U/mL	vehicle	0.026
4	normGFParea	STAT1	250U/mL	vehicle	0.0656
8	normGFParea	STAT1	250U/mL	vehicle	1.08471
12	normGFParea	STAT1	250U/mL	vehicle	3.0113
16	normGFParea	STAT1	250U/mL	vehicle	4.17748
20	normGFParea	STAT1	250U/mL	vehicle	5.17442
24	normGFParea	STAT1	250U/mL	vehicle	5.53595
28	normGFParea	STAT1	250U/mL	vehicle	5.75385
32	normGFParea	STAT1	250U/mL	vehicle	5.82992
36	normGFParea	STAT1	250U/mL	vehicle	5.93118
40	normGFParea	STAT1	250U/mL	vehicle	5.84643
44	normGFParea	STAT1	250U/mL	vehicle	5.97351
48	normGFParea	STAT1	250U/mL	vehicle	5.94076
0	conf	STAT1	250U/mL	vehicle	39.5331
4	conf	STAT1	250U/mL	vehicle	47.0487
8	conf	STAT1	250U/mL	vehicle	53.3264
12	conf	STAT1	250U/mL	vehicle	60.1422
16	conf	STAT1	250U/mL	vehicle	68.2813
20	conf	STAT1	250U/mL	vehicle	75.0613
24	conf	STAT1	250U/mL	vehicle	83.0154
28	conf	STAT1	250U/mL	vehicle	88.5024
32	conf	STAT1	250U/mL	vehicle	92.0479
36	conf	STAT1	250U/mL	vehicle	95.5615
40	conf	STAT1	250U/mL	vehicle	97.7866
44	conf	STAT1	250U/mL	vehicle	98.9394
48	conf	STAT1	250U/mL	vehicle	99.6107
0	normGFParea	STAT1	250U/mL	0.1uM	0.135141
4	normGFParea	STAT1	250U/mL	0.1uM	0.121901
8	normGFParea	STAT1	250U/mL	0.1uM	0.212189
12	normGFParea	STAT1	250U/mL	0.1uM	1.00644
16	normGFParea	STAT1	250U/mL	0.1uM	1.66629
20	normGFParea	STAT1	250U/mL	0.1uM	2.37348
24	normGFParea	STAT1	250U/mL	0.1uM	2.76686
28	normGFParea	STAT1	250U/mL	0.1uM	3.14458
32	normGFParea	STAT1	250U/mL	0.1uM	3.32635
36	normGFParea	STAT1	250U/mL	0.1uM	3.47327
40	normGFParea	STAT1	250U/mL	0.1uM	3.43052
44	normGFParea	STAT1	250U/mL	0.1uM	3.43159
48	normGFParea	STAT1	250U/mL	0.1uM	3.36502
0	conf	STAT1	250U/mL	0.1uM	38.408
4	conf	STAT1	250U/mL	0.1uM	43.7306
8	conf	STAT1	250U/mL	0.1uM	51.5679
12	conf	STAT1	250U/mL	0.1uM	56.5908
16	conf	STAT1	250U/mL	0.1uM	62.1597
20	conf	STAT1	250U/mL	0.1uM	68.8372
24	conf	STAT1	250U/mL	0.1uM	75.6803
28	conf	STAT1	250U/mL	0.1uM	82.2335
32	conf	STAT1	250U/mL	0.1uM	86.1463
36	conf	STAT1	250U/mL	0.1uM	90.6474
40	conf	STAT1	250U/mL	0.1uM	95.0349
44	conf	STAT1	250U/mL	0.1uM	96.6951
48	conf	STAT1	250U/mL	0.1uM	98.0521
0	normGFParea	STAT1	250U/mL	0.1uM	0.0486
4	normGFParea	STAT1	250U/mL	0.1uM	0.0835
8	normGFParea	STAT1	250U/mL	0.1uM	0.509674
12	normGFParea	STAT1	250U/mL	0.1uM	1.51074
16	normGFParea	STAT1	250U/mL	0.1uM	2.86302
20	normGFParea	STAT1	250U/mL	0.1uM	3.63219
24	normGFParea	STAT1	250U/mL	0.1uM	3.96935
28	normGFParea	STAT1	250U/mL	0.1uM	4.27745
32	normGFParea	STAT1	250U/mL	0.1uM	4.52278
36	normGFParea	STAT1	250U/mL	0.1uM	4.33325
40	normGFParea	STAT1	250U/mL	0.1uM	4.37443
44	normGFParea	STAT1	250U/mL	0.1uM	4.16292
48	normGFParea	STAT1	250U/mL	0.1uM	4.05739
0	conf	STAT1	250U/mL	0.1uM	36.5361
4	conf	STAT1	250U/mL	0.1uM	43.1102
8	conf	STAT1	250U/mL	0.1uM	48.5343
12	conf	STAT1	250U/mL	0.1uM	53.6407
16	conf	STAT1	250U/mL	0.1uM	59.1737
20	conf	STAT1	250U/mL	0.1uM	64.2804
24	conf	STAT1	250U/mL	0.1uM	70.3301
28	conf	STAT1	250U/mL	0.1uM	75.8574
32	conf	STAT1	250U/mL	0.1uM	80.8203
36	conf	STAT1	250U/mL	0.1uM	85.823
40	conf	STAT1	250U/mL	0.1uM	89.0343
44	conf	STAT1	250U/mL	0.1uM	92.3897
48	conf	STAT1	250U/mL	0.1uM	95.3921
0	normGFParea	STAT1	250U/mL	1uM	0.0479
4	normGFParea	STAT1	250U/mL	1uM	0.0488
8	normGFParea	STAT1	250U/mL	1uM	0.121971
12	normGFParea	STAT1	250U/mL	1uM	0.563936
16	normGFParea	STAT1	250U/mL	1uM	1.15136
20	normGFParea	STAT1	250U/mL	1uM	1.68905
24	normGFParea	STAT1	250U/mL	1uM	2.22342
28	normGFParea	STAT1	250U/mL	1uM	2.43968
32	normGFParea	STAT1	250U/mL	1uM	2.66433
36	normGFParea	STAT1	250U/mL	1uM	2.76142
40	normGFParea	STAT1	250U/mL	1uM	2.75709
44	normGFParea	STAT1	250U/mL	1uM	2.66997
48	normGFParea	STAT1	250U/mL	1uM	2.51987
0	conf	STAT1	250U/mL	1uM	38.0994
4	conf	STAT1	250U/mL	1uM	44.0406
8	conf	STAT1	250U/mL	1uM	50.6061
12	conf	STAT1	250U/mL	1uM	55.6389
16	conf	STAT1	250U/mL	1uM	59.7834
20	conf	STAT1	250U/mL	1uM	65.6965
24	conf	STAT1	250U/mL	1uM	69.7395
28	conf	STAT1	250U/mL	1uM	74.0802
32	conf	STAT1	250U/mL	1uM	77.5923
36	conf	STAT1	250U/mL	1uM	82.298
40	conf	STAT1	250U/mL	1uM	85.7006
44	conf	STAT1	250U/mL	1uM	87.8664
48	conf	STAT1	250U/mL	1uM	90.5953
0	normGFParea	STAT1	250U/mL	1uM	0.26451
4	normGFParea	STAT1	250U/mL	1uM	0.237613
8	normGFParea	STAT1	250U/mL	1uM	0.230546
12	normGFParea	STAT1	250U/mL	1uM	0.441741
16	normGFParea	STAT1	250U/mL	1uM	1.03087
20	normGFParea	STAT1	250U/mL	1uM	1.52404
24	normGFParea	STAT1	250U/mL	1uM	2.10956
28	normGFParea	STAT1	250U/mL	1uM	2.50614
32	normGFParea	STAT1	250U/mL	1uM	2.64231
36	normGFParea	STAT1	250U/mL	1uM	2.63712
40	normGFParea	STAT1	250U/mL	1uM	2.56438
44	normGFParea	STAT1	250U/mL	1uM	2.56592
48	normGFParea	STAT1	250U/mL	1uM	2.42006
0	conf	STAT1	250U/mL	1uM	38.8926
4	conf	STAT1	250U/mL	1uM	44.8694
8	conf	STAT1	250U/mL	1uM	50.9098
12	conf	STAT1	250U/mL	1uM	54.8338
16	conf	STAT1	250U/mL	1uM	60.3753
20	conf	STAT1	250U/mL	1uM	65.8752
24	conf	STAT1	250U/mL	1uM	69.2919
28	conf	STAT1	250U/mL	1uM	74.6907
32	conf	STAT1	250U/mL	1uM	79.4777
36	conf	STAT1	250U/mL	1uM	83.0741
40	conf	STAT1	250U/mL	1uM	86.5066
44	conf	STAT1	250U/mL	1uM	89.0606
48	conf	STAT1	250U/mL	1uM	91.4913

## Sheet: FEV3i
Time (h)	quantity	treatment	conc	replicate	y
0	GII	vehicle	0	1	0.00422985
4	GII	vehicle	0	1	0.00163699
8	GII	vehicle	0	1	0.00374757
12	GII	vehicle	0	1	0.0137493
16	GII	vehicle	0	1	0.0264933
20	GII	vehicle	0	1	0.0409973
24	GII	vehicle	0	1	0.0580411
28	GII	vehicle	0	1	0.0714415
32	GII	vehicle	0	1	0.0870914
36	GII	vehicle	0	1	0.101247
40	GII	vehicle	0	1	0.116869
44	GII	vehicle	0	1	0.129445
48	GII	vehicle	0	1	0.139818
0	GA	vehicle	0	1	0.010262
4	GA	vehicle	0	1	0.00374321
8	GA	vehicle	0	1	0.00723872
12	GA	vehicle	0	1	0.0181428
16	GA	vehicle	0	1	0.0256074
20	GA	vehicle	0	1	0.031455
24	GA	vehicle	0	1	0.0372105
28	GA	vehicle	0	1	0.0409397
32	GA	vehicle	0	1	0.0455245
36	GA	vehicle	0	1	0.0488569
40	GA	vehicle	0	1	0.0536397
44	GA	vehicle	0	1	0.0558595
48	GA	vehicle	0	1	0.059467
0	conf	vehicle	0	1	65.4186
4	conf	vehicle	0	1	73.6174
8	conf	vehicle	0	1	80.9728
12	conf	vehicle	0	1	83.538
16	conf	vehicle	0	1	88.1495
20	conf	vehicle	0	1	92.2656
24	conf	vehicle	0	1	93.85
28	conf	vehicle	0	1	96.6423
32	conf	vehicle	0	1	97.4855
36	conf	vehicle	0	1	98.1412
40	conf	vehicle	0	1	99.2983
44	conf	vehicle	0	1	99.2778
48	conf	vehicle	0	1	99.5861
0	GII	vehicle	0	2	0.00334933
4	GII	vehicle	0	2	0.00100523
8	GII	vehicle	0	2	0.00303797
12	GII	vehicle	0	2	0.0093765
16	GII	vehicle	0	2	0.0192803
20	GII	vehicle	0	2	0.0320644
24	GII	vehicle	0	2	0.0436409
28	GII	vehicle	0	2	0.0557233
32	GII	vehicle	0	2	0.068456
36	GII	vehicle	0	2	0.0800513
40	GII	vehicle	0	2	0.0924085
44	GII	vehicle	0	2	0.100917
48	GII	vehicle	0	2	0.109942
0	GA	vehicle	0	2	0.00811177
4	GA	vehicle	0	2	0.0022283
8	GA	vehicle	0	2	0.00583145
12	GA	vehicle	0	2	0.0124505
16	GA	vehicle	0	2	0.0186406
20	GA	vehicle	0	2	0.0242257
24	GA	vehicle	0	2	0.0274234
28	GA	vehicle	0	2	0.0308218
32	GA	vehicle	0	2	0.0347543
36	GA	vehicle	0	2	0.0368681
40	GA	vehicle	0	2	0.0404851
44	GA	vehicle	0	2	0.0447108
48	GA	vehicle	0	2	0.0482779
0	conf	vehicle	0	2	66.666
4	conf	vehicle	0	2	75.827
8	conf	vehicle	0	2	83.2255
12	conf	vehicle	0	2	86.391
16	conf	vehicle	0	2	89.5314
20	conf	vehicle	0	2	91.538
24	conf	vehicle	0	2	94.7811
28	conf	vehicle	0	2	96.1761
32	conf	vehicle	0	2	97.3462
36	conf	vehicle	0	2	98.6263
40	conf	vehicle	0	2	98.8559
44	conf	vehicle	0	2	99.0483
48	conf	vehicle	0	2	99.249
0	GII	vehicle	0	3	0.00295205
4	GII	vehicle	0	3	0.000727623
8	GII	vehicle	0	3	0.00256706
12	GII	vehicle	0	3	0.00756103
16	GII	vehicle	0	3	0.016925
20	GII	vehicle	0	3	0.0262454
24	GII	vehicle	0	3	0.0378513
28	GII	vehicle	0	3	0.0487808
32	GII	vehicle	0	3	0.0590142
36	GII	vehicle	0	3	0.0677491
40	GII	vehicle	0	3	0.0792898
44	GII	vehicle	0	3	0.0875114
48	GII	vehicle	0	3	0.0964558
0	GA	vehicle	0	3	0.00678219
4	GA	vehicle	0	3	0.00129788
8	GA	vehicle	0	3	0.00438367
12	GA	vehicle	0	3	0.00993276
16	GA	vehicle	0	3	0.0162936
20	GA	vehicle	0	3	0.0200534
24	GA	vehicle	0	3	0.0237029
28	GA	vehicle	0	3	0.0270456
32	GA	vehicle	0	3	0.0293792
36	GA	vehicle	0	3	0.032074
40	GA	vehicle	0	3	0.0346648
44	GA	vehicle	0	3	0.0372035
48	GA	vehicle	0	3	0.0398721
0	conf	vehicle	0	3	64.6954
4	conf	vehicle	0	3	74.1581
8	conf	vehicle	0	3	81.3933
12	conf	vehicle	0	3	86.8865
16	conf	vehicle	0	3	88.6916
20	conf	vehicle	0	3	94.3877
24	conf	vehicle	0	3	94.6015
28	conf	vehicle	0	3	96.846
32	conf	vehicle	0	3	97.3709
36	conf	vehicle	0	3	98.497
40	conf	vehicle	0	3	99.0239
44	conf	vehicle	0	3	99.454
48	conf	vehicle	0	3	99.6688
0	GII	Taze	0.15625	1	0.00210876
4	GII	Taze	0.15625	1	0.000421078
8	GII	Taze	0.15625	1	0.00221592
12	GII	Taze	0.15625	1	0.00819374
16	GII	Taze	0.15625	1	0.0168237
20	GII	Taze	0.15625	1	0.0275518
24	GII	Taze	0.15625	1	0.0387367
28	GII	Taze	0.15625	1	0.0506077
32	GII	Taze	0.15625	1	0.0622327
36	GII	Taze	0.15625	1	0.0725074
40	GII	Taze	0.15625	1	0.0842983
44	GII	Taze	0.15625	1	0.0930114
48	GII	Taze	0.15625	1	0.100925
0	GA	Taze	0.15625	1	0.00513135
4	GA	Taze	0.15625	1	0.000947939
8	GA	Taze	0.15625	1	0.00412596
12	GA	Taze	0.15625	1	0.0101837
16	GA	Taze	0.15625	1	0.0157603
20	GA	Taze	0.15625	1	0.02049
24	GA	Taze	0.15625	1	0.023795
28	GA	Taze	0.15625	1	0.0262874
32	GA	Taze	0.15625	1	0.0281688
36	GA	Taze	0.15625	1	0.0304498
40	GA	Taze	0.15625	1	0.0323008
44	GA	Taze	0.15625	1	0.0346749
48	GA	Taze	0.15625	1	0.0370542
0	conf	Taze	0.15625	1	66.4387
4	conf	Taze	0.15625	1	77.0496
8	conf	Taze	0.15625	1	84.3112
12	conf	Taze	0.15625	1	88.4644
16	conf	Taze	0.15625	1	92.9335
20	conf	Taze	0.15625	1	94.535
24	conf	Taze	0.15625	1	96.59
28	conf	Taze	0.15625	1	97.7252
32	conf	Taze	0.15625	1	98.8581
36	conf	Taze	0.15625	1	99.2283
40	conf	Taze	0.15625	1	99.6904
44	conf	Taze	0.15625	1	99.8358
48	conf	Taze	0.15625	1	99.8895
0	GII	Taze	0.3125	1	0.00169766
4	GII	Taze	0.3125	1	0.000588632
8	GII	Taze	0.3125	1	0.00228694
12	GII	Taze	0.3125	1	0.00792156
16	GII	Taze	0.3125	1	0.0161524
20	GII	Taze	0.3125	1	0.0262176
24	GII	Taze	0.3125	1	0.0374032
28	GII	Taze	0.3125	1	0.0489637
32	GII	Taze	0.3125	1	0.0606871
36	GII	Taze	0.3125	1	0.0720863
40	GII	Taze	0.3125	1	0.0827876
44	GII	Taze	0.3125	1	0.0928058
48	GII	Taze	0.3125	1	0.0982738
0	GA	Taze	0.3125	1	0.00415451
4	GA	Taze	0.3125	1	0.00122777
8	GA	Taze	0.3125	1	0.00410337
12	GA	Taze	0.3125	1	0.0103065
16	GA	Taze	0.3125	1	0.0157487
20	GA	Taze	0.3125	1	0.0207641
24	GA	Taze	0.3125	1	0.0246831
28	GA	Taze	0.3125	1	0.0276528
32	GA	Taze	0.3125	1	0.0299567
36	GA	Taze	0.3125	1	0.032576
40	GA	Taze	0.3125	1	0.0349549
44	GA	Taze	0.3125	1	0.0365822
48	GA	Taze	0.3125	1	0.0372998
0	conf	Taze	0.3125	1	71.1267
4	conf	Taze	0.3125	1	79.8592
8	conf	Taze	0.3125	1	87.815
12	conf	Taze	0.3125	1	91.6429
16	conf	Taze	0.3125	1	94.3346
20	conf	Taze	0.3125	1	96.5166
24	conf	Taze	0.3125	1	97.8384
28	conf	Taze	0.3125	1	98.9462
32	conf	Taze	0.3125	1	99.503
36	conf	Taze	0.3125	1	99.5835
40	conf	Taze	0.3125	1	99.8793
44	conf	Taze	0.3125	1	99.8873
48	conf	Taze	0.3125	1	99.9807
0	GII	Taze	0.625	1	0.00157572
4	GII	Taze	0.625	1	0.000563193
8	GII	Taze	0.625	1	0.00235863
12	GII	Taze	0.625	1	0.00925301
16	GII	Taze	0.625	1	0.020201
20	GII	Taze	0.625	1	0.0343533
24	GII	Taze	0.625	1	0.0490422
28	GII	Taze	0.625	1	0.065006
32	GII	Taze	0.625	1	0.0800946
36	GII	Taze	0.625	1	0.0948638
40	GII	Taze	0.625	1	0.105021
44	GII	Taze	0.625	1	0.118342
48	GII	Taze	0.625	1	0.128758
0	GA	Taze	0.625	1	0.0037129
4	GA	Taze	0.625	1	0.00115004
8	GA	Taze	0.625	1	0.0043637
12	GA	Taze	0.625	1	0.0125038
16	GA	Taze	0.625	1	0.0203105
20	GA	Taze	0.625	1	0.0259573
24	GA	Taze	0.625	1	0.030571
28	GA	Taze	0.625	1	0.0338054
32	GA	Taze	0.625	1	0.0370152
36	GA	Taze	0.625	1	0.0397156
40	GA	Taze	0.625	1	0.0403192
44	GA	Taze	0.625	1	0.0431671
48	GA	Taze	0.625	1	0.0451293
0	conf	Taze	0.625	1	68.885
4	conf	Taze	0.625	1	79.1072
8	conf	Taze	0.625	1	86.488
12	conf	Taze	0.625	1	89.121
16	conf	Taze	0.625	1	93.7074
20	conf	Taze	0.625	1	95.13
24	conf	Taze	0.625	1	96.9683
28	conf	Taze	0.625	1	98.1349
32	conf	Taze	0.625	1	98.7807
36	conf	Taze	0.625	1	99.5376
40	conf	Taze	0.625	1	99.6509
44	conf	Taze	0.625	1	99.7925
48	conf	Taze	0.625	1	99.8238
0	GII	Taze	1.25	1	0.00319596
4	GII	Taze	1.25	1	0.000578258
8	GII	Taze	1.25	1	0.00194806
12	GII	Taze	1.25	1	0.00693843
16	GII	Taze	1.25	1	0.0144625
20	GII	Taze	1.25	1	0.025497
24	GII	Taze	1.25	1	0.0363089
28	GII	Taze	1.25	1	0.0477063
32	GII	Taze	1.25	1	0.0576879
36	GII	Taze	1.25	1	0.0662257
40	GII	Taze	1.25	1	0.0756021
44	GII	Taze	1.25	1	0.081792
48	GII	Taze	1.25	1	0.0849456
0	GA	Taze	1.25	1	0.00798144
4	GA	Taze	1.25	1	0.00142714
8	GA	Taze	1.25	1	0.00399672
12	GA	Taze	1.25	1	0.00934403
16	GA	Taze	1.25	1	0.0143937
20	GA	Taze	1.25	1	0.0196619
24	GA	Taze	1.25	1	0.0217851
28	GA	Taze	1.25	1	0.0245184
32	GA	Taze	1.25	1	0.0272163
36	GA	Taze	1.25	1	0.0296783
40	GA	Taze	1.25	1	0.0326506
44	GA	Taze	1.25	1	0.0332444
48	GA	Taze	1.25	1	0.0347143
0	conf	Taze	1.25	1	66.51
4	conf	Taze	1.25	1	76.0913
8	conf	Taze	1.25	1	83.1283
12	conf	Taze	1.25	1	88.1876
16	conf	Taze	1.25	1	91.5901
20	conf	Taze	1.25	1	94.0173
24	conf	Taze	1.25	1	96.4704
28	conf	Taze	1.25	1	96.958
32	conf	Taze	1.25	1	98.3089
36	conf	Taze	1.25	1	98.9989
40	conf	Taze	1.25	1	99.3826
44	conf	Taze	1.25	1	99.5443
48	conf	Taze	1.25	1	99.8428
0	GII	Taze	2.5	1	0.00124061
4	GII	Taze	2.5	1	0.000397891
8	GII	Taze	2.5	1	0.00213259
12	GII	Taze	2.5	1	0.00769253
16	GII	Taze	2.5	1	0.0154049
20	GII	Taze	2.5	1	0.0246364
24	GII	Taze	2.5	1	0.0360096
28	GII	Taze	2.5	1	0.0476109
32	GII	Taze	2.5	1	0.0586519
36	GII	Taze	2.5	1	0.0701293
40	GII	Taze	2.5	1	0.0804046
44	GII	Taze	2.5	1	0.0914594
48	GII	Taze	2.5	1	0.0988254
0	GA	Taze	2.5	1	0.00308631
4	GA	Taze	2.5	1	0.000925193
8	GA	Taze	2.5	1	0.00387479
12	GA	Taze	2.5	1	0.00968533
16	GA	Taze	2.5	1	0.0153221
20	GA	Taze	2.5	1	0.0192827
24	GA	Taze	2.5	1	0.023548
28	GA	Taze	2.5	1	0.0270784
32	GA	Taze	2.5	1	0.0298556
36	GA	Taze	2.5	1	0.0316646
40	GA	Taze	2.5	1	0.0345372
44	GA	Taze	2.5	1	0.0367119
48	GA	Taze	2.5	1	0.0382865
0	conf	Taze	2.5	1	67.194
4	conf	Taze	2.5	1	77.4845
8	conf	Taze	2.5	1	85.2713
12	conf	Taze	2.5	1	89.136
16	conf	Taze	2.5	1	92.0496
20	conf	Taze	2.5	1	95.0093
24	conf	Taze	2.5	1	95.8775
28	conf	Taze	2.5	1	97.3078
32	conf	Taze	2.5	1	97.8685
36	conf	Taze	2.5	1	98.7676
40	conf	Taze	2.5	1	99.1308
44	conf	Taze	2.5	1	99.4689
48	conf	Taze	2.5	1	99.4839
0	GII	Taze	5	1	0.00196152
4	GII	Taze	5	1	0.000826539
8	GII	Taze	5	1	0.00274856
12	GII	Taze	5	1	0.00916956
16	GII	Taze	5	1	0.0174887
20	GII	Taze	5	1	0.0267254
24	GII	Taze	5	1	0.035832
28	GII	Taze	5	1	0.0453202
32	GII	Taze	5	1	0.0541016
36	GII	Taze	5	1	0.0622838
40	GII	Taze	5	1	0.0697865
44	GII	Taze	5	1	0.0779076
48	GII	Taze	5	1	0.0820563
0	GA	Taze	5	1	0.00425869
4	GA	Taze	5	1	0.00146458
8	GA	Taze	5	1	0.00461796
12	GA	Taze	5	1	0.0112148
16	GA	Taze	5	1	0.015693
20	GA	Taze	5	1	0.0194235
24	GA	Taze	5	1	0.0225007
28	GA	Taze	5	1	0.02559
32	GA	Taze	5	1	0.0282472
36	GA	Taze	5	1	0.0301862
40	GA	Taze	5	1	0.0321289
44	GA	Taze	5	1	0.0346116
48	GA	Taze	5	1	0.0361886
0	conf	Taze	5	1	65.3483
4	conf	Taze	5	1	76.4951
8	conf	Taze	5	1	83.4664
12	conf	Taze	5	1	88.8672
16	conf	Taze	5	1	90.6091
20	conf	Taze	5	1	93.9233
24	conf	Taze	5	1	95.9543
28	conf	Taze	5	1	96.8684
32	conf	Taze	5	1	97.6379
36	conf	Taze	5	1	99.1598
40	conf	Taze	5	1	99.3192
44	conf	Taze	5	1	99.5625
48	conf	Taze	5	1	99.6883
0	GII	Taze	10	1	0.00176924
4	GII	Taze	10	1	0.00073937
8	GII	Taze	10	1	0.00193339
12	GII	Taze	10	1	0.00663407
16	GII	Taze	10	1	0.0136108
20	GII	Taze	10	1	0.0218134
24	GII	Taze	10	1	0.0298441
28	GII	Taze	10	1	0.0364302
32	GII	Taze	10	1	0.0426939
36	GII	Taze	10	1	0.0471034
40	GII	Taze	10	1	0.0523163
44	GII	Taze	10	1	0.0569939
48	GII	Taze	10	1	0.060185
0	GA	Taze	10	1	0.00440449
4	GA	Taze	10	1	0.00170208
8	GA	Taze	10	1	0.00389964
12	GA	Taze	10	1	0.00940898
16	GA	Taze	10	1	0.0140272
20	GA	Taze	10	1	0.0172489
24	GA	Taze	10	1	0.0195952
28	GA	Taze	10	1	0.0214431
32	GA	Taze	10	1	0.0233721
36	GA	Taze	10	1	0.0247564
40	GA	Taze	10	1	0.0268709
44	GA	Taze	10	1	0.0300349
48	GA	Taze	10	1	0.0328148
0	conf	Taze	10	1	62.5501
4	conf	Taze	10	1	73.2438
8	conf	Taze	10	1	80.0455
12	conf	Taze	10	1	85.2556
16	conf	Taze	10	1	88.9116
20	conf	Taze	10	1	91.4455
24	conf	Taze	10	1	94.6407
28	conf	Taze	10	1	95.6958
32	conf	Taze	10	1	97.445
36	conf	Taze	10	1	98.2215
40	conf	Taze	10	1	98.8884
44	conf	Taze	10	1	99.1273
48	conf	Taze	10	1	99.5799
0	GII	vehicle	0	4	0.00342516
4	GII	vehicle	0	4	0.0014866
8	GII	vehicle	0	4	0.00300683
12	GII	vehicle	0	4	0.00957101
16	GII	vehicle	0	4	0.0205665
20	GII	vehicle	0	4	0.0337408
24	GII	vehicle	0	4	0.0486503
28	GII	vehicle	0	4	0.0625354
32	GII	vehicle	0	4	0.076282
36	GII	vehicle	0	4	0.0895457
40	GII	vehicle	0	4	0.102959
44	GII	vehicle	0	4	0.115936
48	GII	vehicle	0	4	0.126897
0	GA	vehicle	0	4	0.00697161
4	GA	vehicle	0	4	0.00215973
8	GA	vehicle	0	4	0.0051103
12	GA	vehicle	0	4	0.0121663
16	GA	vehicle	0	4	0.0196537
20	GA	vehicle	0	4	0.024325
24	GA	vehicle	0	4	0.0287984
28	GA	vehicle	0	4	0.0326603
32	GA	vehicle	0	4	0.0365761
36	GA	vehicle	0	4	0.0408284
40	GA	vehicle	0	4	0.0453962
44	GA	vehicle	0	4	0.0506096
48	GA	vehicle	0	4	0.0546543
0	conf	vehicle	0	4	65.5245
4	conf	vehicle	0	4	74.5728
8	conf	vehicle	0	4	84.0117
12	conf	vehicle	0	4	87.1827
16	conf	vehicle	0	4	90.6461
20	conf	vehicle	0	4	94.5396
24	conf	vehicle	0	4	96.2703
28	conf	vehicle	0	4	97.727
32	conf	vehicle	0	4	98.5997
36	conf	vehicle	0	4	99.2987
40	conf	vehicle	0	4	99.3458
44	conf	vehicle	0	4	99.6157
48	conf	vehicle	0	4	99.703
0	GII	Taze	0.15625	2	0.00381957
4	GII	Taze	0.15625	2	0.00149113
8	GII	Taze	0.15625	2	0.0034922
12	GII	Taze	0.15625	2	0.0132863
16	GII	Taze	0.15625	2	0.0256932
20	GII	Taze	0.15625	2	0.0404907
24	GII	Taze	0.15625	2	0.0548875
28	GII	Taze	0.15625	2	0.0693661
32	GII	Taze	0.15625	2	0.0827585
36	GII	Taze	0.15625	2	0.0955959
40	GII	Taze	0.15625	2	0.108563
44	GII	Taze	0.15625	2	0.11939
48	GII	Taze	0.15625	2	0.129736
0	GA	Taze	0.15625	2	0.00902543
4	GA	Taze	0.15625	2	0.00315447
8	GA	Taze	0.15625	2	0.00684623
12	GA	Taze	0.15625	2	0.0168909
16	GA	Taze	0.15625	2	0.0238769
20	GA	Taze	0.15625	2	0.0293486
24	GA	Taze	0.15625	2	0.0329812
28	GA	Taze	0.15625	2	0.0360941
32	GA	Taze	0.15625	2	0.0391645
36	GA	Taze	0.15625	2	0.042587
40	GA	Taze	0.15625	2	0.0461562
44	GA	Taze	0.15625	2	0.047979
48	GA	Taze	0.15625	2	0.051532
0	conf	Taze	0.15625	2	67.8531
4	conf	Taze	0.15625	2	77.0949
8	conf	Taze	0.15625	2	83.4173
12	conf	Taze	0.15625	2	86.7986
16	conf	Taze	0.15625	2	91.3443
20	conf	Taze	0.15625	2	94.021
24	conf	Taze	0.15625	2	96.6534
28	conf	Taze	0.15625	2	98.3045
32	conf	Taze	0.15625	2	98.8232
36	conf	Taze	0.15625	2	99.4298
40	conf	Taze	0.15625	2	99.5014
44	conf	Taze	0.15625	2	99.7687
48	conf	Taze	0.15625	2	99.9056
0	GII	Taze	0.3125	2	0.00402478
4	GII	Taze	0.3125	2	0.00092536
8	GII	Taze	0.3125	2	0.00176087
12	GII	Taze	0.3125	2	0.00695027
16	GII	Taze	0.3125	2	0.0154038
20	GII	Taze	0.3125	2	0.025741
24	GII	Taze	0.3125	2	0.0377122
28	GII	Taze	0.3125	2	0.0507896
32	GII	Taze	0.3125	2	0.0642679
36	GII	Taze	0.3125	2	0.0783111
40	GII	Taze	0.3125	2	0.0912669
44	GII	Taze	0.3125	2	0.10079
48	GII	Taze	0.3125	2	0.107993
0	GA	Taze	0.3125	2	0.0094536
4	GA	Taze	0.3125	2	0.0020414
8	GA	Taze	0.3125	2	0.00356217
12	GA	Taze	0.3125	2	0.00966392
16	GA	Taze	0.3125	2	0.0159609
20	GA	Taze	0.3125	2	0.0202332
24	GA	Taze	0.3125	2	0.0244156
28	GA	Taze	0.3125	2	0.0281058
32	GA	Taze	0.3125	2	0.0310597
36	GA	Taze	0.3125	2	0.0346883
40	GA	Taze	0.3125	2	0.0369538
44	GA	Taze	0.3125	2	0.0395499
48	GA	Taze	0.3125	2	0.0416188
0	conf	Taze	0.3125	2	71.5707
4	conf	Taze	0.3125	2	81.2578
8	conf	Taze	0.3125	2	88.8922
12	conf	Taze	0.3125	2	92.314
16	conf	Taze	0.3125	2	93.8598
20	conf	Taze	0.3125	2	97.2967
24	conf	Taze	0.3125	2	97.6161
28	conf	Taze	0.3125	2	98.652
32	conf	Taze	0.3125	2	99.2865
36	conf	Taze	0.3125	2	99.2783
40	conf	Taze	0.3125	2	99.6042
44	conf	Taze	0.3125	2	99.849
48	conf	Taze	0.3125	2	99.927
0	GII	Taze	0.625	2	0.00582102
4	GII	Taze	0.625	2	0.00126975
8	GII	Taze	0.625	2	0.0024429
12	GII	Taze	0.625	2	0.00774219
16	GII	Taze	0.625	2	0.0165861
20	GII	Taze	0.625	2	0.0275237
24	GII	Taze	0.625	2	0.0392118
28	GII	Taze	0.625	2	0.0494134
32	GII	Taze	0.625	2	0.0596083
36	GII	Taze	0.625	2	0.0703552
40	GII	Taze	0.625	2	0.0791688
44	GII	Taze	0.625	2	0.0878536
48	GII	Taze	0.625	2	0.092196
0	GA	Taze	0.625	2	0.0143738
4	GA	Taze	0.625	2	0.0032041
8	GA	Taze	0.625	2	0.00533058
12	GA	Taze	0.625	2	0.010877
16	GA	Taze	0.625	2	0.0171649
20	GA	Taze	0.625	2	0.0219033
24	GA	Taze	0.625	2	0.0259836
28	GA	Taze	0.625	2	0.0292242
32	GA	Taze	0.625	2	0.0327609
36	GA	Taze	0.625	2	0.0371361
40	GA	Taze	0.625	2	0.0408828
44	GA	Taze	0.625	2	0.0436754
48	GA	Taze	0.625	2	0.0446869
0	conf	Taze	0.625	2	64.2462
4	conf	Taze	0.625	2	75.3087
8	conf	Taze	0.625	2	82.506
12	conf	Taze	0.625	2	87.0664
16	conf	Taze	0.625	2	91.078
20	conf	Taze	0.625	2	94.463
24	conf	Taze	0.625	2	96.2699
28	conf	Taze	0.625	2	97.8455
32	conf	Taze	0.625	2	98.6504
36	conf	Taze	0.625	2	99.3351
40	conf	Taze	0.625	2	99.4835
44	conf	Taze	0.625	2	99.682
48	conf	Taze	0.625	2	99.7674
0	GII	Taze	1.25	2	0.00390342
4	GII	Taze	1.25	2	0.000920886
8	GII	Taze	1.25	2	0.00256037
12	GII	Taze	1.25	2	0.00965722
16	GII	Taze	1.25	2	0.0197791
20	GII	Taze	1.25	2	0.0322091
24	GII	Taze	1.25	2	0.0473157
28	GII	Taze	1.25	2	0.0614894
32	GII	Taze	1.25	2	0.0789176
36	GII	Taze	1.25	2	0.0923976
40	GII	Taze	1.25	2	0.101088
44	GII	Taze	1.25	2	0.111854
48	GII	Taze	1.25	2	0.116827
0	GA	Taze	1.25	2	0.00964974
4	GA	Taze	1.25	2	0.00219655
8	GA	Taze	1.25	2	0.00519412
12	GA	Taze	1.25	2	0.0136206
16	GA	Taze	1.25	2	0.020514
20	GA	Taze	1.25	2	0.026116
24	GA	Taze	1.25	2	0.0302357
28	GA	Taze	1.25	2	0.0338032
32	GA	Taze	1.25	2	0.0375858
36	GA	Taze	1.25	2	0.0408777
40	GA	Taze	1.25	2	0.044073
44	GA	Taze	1.25	2	0.0462545
48	GA	Taze	1.25	2	0.0478535
0	conf	Taze	1.25	2	63.1467
4	conf	Taze	1.25	2	74.0106
8	conf	Taze	1.25	2	82.1546
12	conf	Taze	1.25	2	84.8132
16	conf	Taze	1.25	2	90.5552
20	conf	Taze	1.25	2	93.5192
24	conf	Taze	1.25	2	96.2852
28	conf	Taze	1.25	2	97.5631
32	conf	Taze	1.25	2	98.221
36	conf	Taze	1.25	2	99.2458
40	conf	Taze	1.25	2	99.4145
44	conf	Taze	1.25	2	99.4694
48	conf	Taze	1.25	2	99.7429
0	GII	Taze	2.5	2	0.00495705
4	GII	Taze	2.5	2	0.000992369
8	GII	Taze	2.5	2	0.00243322
12	GII	Taze	2.5	2	0.00785549
16	GII	Taze	2.5	2	0.015479
20	GII	Taze	2.5	2	0.0246712
24	GII	Taze	2.5	2	0.0340442
28	GII	Taze	2.5	2	0.0451547
32	GII	Taze	2.5	2	0.0540895
36	GII	Taze	2.5	2	0.064437
40	GII	Taze	2.5	2	0.07119
44	GII	Taze	2.5	2	0.0803538
48	GII	Taze	2.5	2	0.0871309
0	GA	Taze	2.5	2	0.0122277
4	GA	Taze	2.5	2	0.00229413
8	GA	Taze	2.5	2	0.0049165
12	GA	Taze	2.5	2	0.0108296
16	GA	Taze	2.5	2	0.016442
20	GA	Taze	2.5	2	0.0208094
24	GA	Taze	2.5	2	0.0240136
28	GA	Taze	2.5	2	0.027309
32	GA	Taze	2.5	2	0.0300607
36	GA	Taze	2.5	2	0.0335367
40	GA	Taze	2.5	2	0.036688
44	GA	Taze	2.5	2	0.0389408
48	GA	Taze	2.5	2	0.0425967
0	conf	Taze	2.5	2	65.4476
4	conf	Taze	2.5	2	76.65
8	conf	Taze	2.5	2	82.6352
12	conf	Taze	2.5	2	87.2313
16	conf	Taze	2.5	2	89.6453
20	conf	Taze	2.5	2	93.744
24	conf	Taze	2.5	2	95.862
28	conf	Taze	2.5	2	97.2513
32	conf	Taze	2.5	2	97.8988
36	conf	Taze	2.5	2	98.8031
40	conf	Taze	2.5	2	99.1324
44	conf	Taze	2.5	2	99.3792
48	conf	Taze	2.5	2	99.6979
0	GII	Taze	5	2	0.00354614
4	GII	Taze	5	2	0.000906832
8	GII	Taze	5	2	0.00148768
12	GII	Taze	5	2	0.00467715
16	GII	Taze	5	2	0.00950089
20	GII	Taze	5	2	0.016381
24	GII	Taze	5	2	0.0246822
28	GII	Taze	5	2	0.0320856
32	GII	Taze	5	2	0.0398027
36	GII	Taze	5	2	0.0460437
40	GII	Taze	5	2	0.0511767
44	GII	Taze	5	2	0.0549881
48	GII	Taze	5	2	0.057957
0	GA	Taze	5	2	0.00864522
4	GA	Taze	5	2	0.00222428
8	GA	Taze	5	2	0.00311148
12	GA	Taze	5	2	0.00684694
16	GA	Taze	5	2	0.0107033
20	GA	Taze	5	2	0.0144914
24	GA	Taze	5	2	0.0170967
28	GA	Taze	5	2	0.0188907
32	GA	Taze	5	2	0.0211522
36	GA	Taze	5	2	0.0225693
40	GA	Taze	5	2	0.0244705
44	GA	Taze	5	2	0.0246716
48	GA	Taze	5	2	0.0271979
0	conf	Taze	5	2	62.4148
4	conf	Taze	5	2	74.5767
8	conf	Taze	5	2	82.7679
12	conf	Taze	5	2	87.3995
16	conf	Taze	5	2	90.8101
20	conf	Taze	5	2	93.3223
24	conf	Taze	5	2	95.097
28	conf	Taze	5	2	96.8462
32	conf	Taze	5	2	98.1458
36	conf	Taze	5	2	98.685
40	conf	Taze	5	2	99.0013
44	conf	Taze	5	2	99.5638
48	conf	Taze	5	2	99.6874
0	GII	Taze	10	2	0.00243731
4	GII	Taze	10	2	0.00086248
8	GII	Taze	10	2	0.00201651
12	GII	Taze	10	2	0.00641209
16	GII	Taze	10	2	0.0127603
20	GII	Taze	10	2	0.0192304
24	GII	Taze	10	2	0.0255097
28	GII	Taze	10	2	0.0313656
32	GII	Taze	10	2	0.0378251
36	GII	Taze	10	2	0.0411387
40	GII	Taze	10	2	0.0463791
44	GII	Taze	10	2	0.0502378
48	GII	Taze	10	2	0.0526605
0	GA	Taze	10	2	0.00599401
4	GA	Taze	10	2	0.00198426
8	GA	Taze	10	2	0.00387647
12	GA	Taze	10	2	0.00824353
16	GA	Taze	10	2	0.0126397
20	GA	Taze	10	2	0.015487
24	GA	Taze	10	2	0.0181665
28	GA	Taze	10	2	0.0204602
32	GA	Taze	10	2	0.02233
36	GA	Taze	10	2	0.0237432
40	GA	Taze	10	2	0.0266585
44	GA	Taze	10	2	0.0289123
48	GA	Taze	10	2	0.0321087
0	conf	Taze	10	2	62.7335
4	conf	Taze	10	2	75.3025
8	conf	Taze	10	2	81.4527
12	conf	Taze	10	2	86.6938
16	conf	Taze	10	2	90.6014
20	conf	Taze	10	2	93.6954
24	conf	Taze	10	2	95.6122
28	conf	Taze	10	2	96.6588
32	conf	Taze	10	2	97.6909
36	conf	Taze	10	2	98.8548
40	conf	Taze	10	2	99.2626
44	conf	Taze	10	2	99.6471
48	conf	Taze	10	2	99.6171
0	GII	vehicle	0	5	0.00397041
4	GII	vehicle	0	5	0.00108239
8	GII	vehicle	0	5	0.00302518
12	GII	vehicle	0	5	0.0101928
16	GII	vehicle	0	5	0.0199631
20	GII	vehicle	0	5	0.0326295
24	GII	vehicle	0	5	0.0473339
28	GII	vehicle	0	5	0.0620596
32	GII	vehicle	0	5	0.0771931
36	GII	vehicle	0	5	0.0962196
40	GII	vehicle	0	5	0.111121
44	GII	vehicle	0	5	0.125055
48	GII	vehicle	0	5	0.141551
0	GA	vehicle	0	5	0.00927738
4	GA	vehicle	0	5	0.00204884
8	GA	vehicle	0	5	0.00538978
12	GA	vehicle	0	5	0.0134781
16	GA	vehicle	0	5	0.0199671
20	GA	vehicle	0	5	0.0260947
24	GA	vehicle	0	5	0.0311369
28	GA	vehicle	0	5	0.0350907
32	GA	vehicle	0	5	0.039155
36	GA	vehicle	0	5	0.0438953
40	GA	vehicle	0	5	0.0477123
44	GA	vehicle	0	5	0.051885
48	GA	vehicle	0	5	0.0561629
0	conf	vehicle	0	5	64.6867
4	conf	vehicle	0	5	74.1372
8	conf	vehicle	0	5	80.7708
12	conf	vehicle	0	5	84.9994
16	conf	vehicle	0	5	90.4695
20	conf	vehicle	0	5	93.5784
24	conf	vehicle	0	5	95.463
28	conf	vehicle	0	5	97.1944
32	conf	vehicle	0	5	98.201
36	conf	vehicle	0	5	98.8817
40	conf	vehicle	0	5	99.3697
44	conf	vehicle	0	5	99.5419
48	conf	vehicle	0	5	99.6006
0	GII	Taze	0.15625	3	0.0038334
4	GII	Taze	0.15625	3	0.00124338
8	GII	Taze	0.15625	3	0.00233956
12	GII	Taze	0.15625	3	0.00720118
16	GII	Taze	0.15625	3	0.0135825
20	GII	Taze	0.15625	3	0.0217403
24	GII	Taze	0.15625	3	0.0307558
28	GII	Taze	0.15625	3	0.0389738
32	GII	Taze	0.15625	3	0.0475119
36	GII	Taze	0.15625	3	0.0539557
40	GII	Taze	0.15625	3	0.0627439
44	GII	Taze	0.15625	3	0.07115
48	GII	Taze	0.15625	3	0.0778814
0	GA	Taze	0.15625	3	0.00840295
4	GA	Taze	0.15625	3	0.00224417
8	GA	Taze	0.15625	3	0.00400623
12	GA	Taze	0.15625	3	0.00912712
16	GA	Taze	0.15625	3	0.0133703
20	GA	Taze	0.15625	3	0.0170201
24	GA	Taze	0.15625	3	0.0205657
28	GA	Taze	0.15625	3	0.022245
32	GA	Taze	0.15625	3	0.0247946
36	GA	Taze	0.15625	3	0.0269465
40	GA	Taze	0.15625	3	0.0286122
44	GA	Taze	0.15625	3	0.0307307
48	GA	Taze	0.15625	3	0.0327637
0	conf	Taze	0.15625	3	65.0254
4	conf	Taze	0.15625	3	74.6891
8	conf	Taze	0.15625	3	82.7866
12	conf	Taze	0.15625	3	87.0818
16	conf	Taze	0.15625	3	91.2148
20	conf	Taze	0.15625	3	93.8721
24	conf	Taze	0.15625	3	95.6425
28	conf	Taze	0.15625	3	96.9197
32	conf	Taze	0.15625	3	98.2025
36	conf	Taze	0.15625	3	99.2729
40	conf	Taze	0.15625	3	99.5643
44	conf	Taze	0.15625	3	99.7386
48	conf	Taze	0.15625	3	99.8363
0	GII	Taze	0.3125	3	0.00198079
4	GII	Taze	0.3125	3	0.000411054
8	GII	Taze	0.3125	3	0.00177459
12	GII	Taze	0.3125	3	0.00695511
16	GII	Taze	0.3125	3	0.0156864
20	GII	Taze	0.3125	3	0.0263216
24	GII	Taze	0.3125	3	0.0397399
28	GII	Taze	0.3125	3	0.0530312
32	GII	Taze	0.3125	3	0.0648946
36	GII	Taze	0.3125	3	0.0759831
40	GII	Taze	0.3125	3	0.0879068
44	GII	Taze	0.3125	3	0.0992189
48	GII	Taze	0.3125	3	0.105408
0	GA	Taze	0.3125	3	0.00479332
4	GA	Taze	0.3125	3	0.000957159
8	GA	Taze	0.3125	3	0.00338956
12	GA	Taze	0.3125	3	0.00908176
16	GA	Taze	0.3125	3	0.0150798
20	GA	Taze	0.3125	3	0.0197463
24	GA	Taze	0.3125	3	0.023653
28	GA	Taze	0.3125	3	0.0273722
32	GA	Taze	0.3125	3	0.0301044
36	GA	Taze	0.3125	3	0.0330056
40	GA	Taze	0.3125	3	0.035135
44	GA	Taze	0.3125	3	0.0382228
48	GA	Taze	0.3125	3	0.0392731
0	conf	Taze	0.3125	3	71.7076
4	conf	Taze	0.3125	3	80.9423
8	conf	Taze	0.3125	3	87.5957
12	conf	Taze	0.3125	3	90.9716
16	conf	Taze	0.3125	3	94.0147
20	conf	Taze	0.3125	3	97.2147
24	conf	Taze	0.3125	3	98.0805
28	conf	Taze	0.3125	3	98.2188
32	conf	Taze	0.3125	3	99.3512
36	conf	Taze	0.3125	3	99.345
40	conf	Taze	0.3125	3	99.7582
44	conf	Taze	0.3125	3	99.786
48	conf	Taze	0.3125	3	99.9029
0	GII	Taze	0.625	3	0.0027884
4	GII	Taze	0.625	3	0.000667346
8	GII	Taze	0.625	3	0.00222306
12	GII	Taze	0.625	3	0.00793176
16	GII	Taze	0.625	3	0.0149556
20	GII	Taze	0.625	3	0.0239075
24	GII	Taze	0.625	3	0.0347743
28	GII	Taze	0.625	3	0.045318
32	GII	Taze	0.625	3	0.0543994
36	GII	Taze	0.625	3	0.0651845
40	GII	Taze	0.625	3	0.0742573
44	GII	Taze	0.625	3	0.0825189
48	GII	Taze	0.625	3	0.0900504
0	GA	Taze	0.625	3	0.00658578
4	GA	Taze	0.625	3	0.00135166
8	GA	Taze	0.625	3	0.00409491
12	GA	Taze	0.625	3	0.0100356
16	GA	Taze	0.625	3	0.0149926
20	GA	Taze	0.625	3	0.0187535
24	GA	Taze	0.625	3	0.0219949
28	GA	Taze	0.625	3	0.0247567
32	GA	Taze	0.625	3	0.0263572
36	GA	Taze	0.625	3	0.0285682
40	GA	Taze	0.625	3	0.0309393
44	GA	Taze	0.625	3	0.0327521
48	GA	Taze	0.625	3	0.0352681
0	conf	Taze	0.625	3	65.2873
4	conf	Taze	0.625	3	75.8693
8	conf	Taze	0.625	3	84.291
12	conf	Taze	0.625	3	88.9238
16	conf	Taze	0.625	3	91.791
20	conf	Taze	0.625	3	95.0848
24	conf	Taze	0.625	3	97.5133
28	conf	Taze	0.625	3	98.2839
32	conf	Taze	0.625	3	98.9253
36	conf	Taze	0.625	3	99.3789
40	conf	Taze	0.625	3	99.6927
44	conf	Taze	0.625	3	99.855
48	conf	Taze	0.625	3	99.82
0	GII	Taze	1.25	3	0.00168257
4	GII	Taze	1.25	3	0.000578364
8	GII	Taze	1.25	3	0.00266696
12	GII	Taze	1.25	3	0.00999316
16	GII	Taze	1.25	3	0.0191646
20	GII	Taze	1.25	3	0.0306897
24	GII	Taze	1.25	3	0.0427681
28	GII	Taze	1.25	3	0.0547469
32	GII	Taze	1.25	3	0.0655086
36	GII	Taze	1.25	3	0.0774745
40	GII	Taze	1.25	3	0.0868651
44	GII	Taze	1.25	3	0.0961121
48	GII	Taze	1.25	3	0.101154
0	GA	Taze	1.25	3	0.00389017
4	GA	Taze	1.25	3	0.00126123
8	GA	Taze	1.25	3	0.00515668
12	GA	Taze	1.25	3	0.0125708
16	GA	Taze	1.25	3	0.0181771
20	GA	Taze	1.25	3	0.0231216
24	GA	Taze	1.25	3	0.0267358
28	GA	Taze	1.25	3	0.0294636
32	GA	Taze	1.25	3	0.0320675
36	GA	Taze	1.25	3	0.0348475
40	GA	Taze	1.25	3	0.0368302
44	GA	Taze	1.25	3	0.0395355
48	GA	Taze	1.25	3	0.0407597
0	conf	Taze	1.25	3	66.6631
4	conf	Taze	1.25	3	76.3897
8	conf	Taze	1.25	3	84.6401
12	conf	Taze	1.25	3	87.679
16	conf	Taze	1.25	3	91.6572
20	conf	Taze	1.25	3	93.6818
24	conf	Taze	1.25	3	96.2449
28	conf	Taze	1.25	3	97.3242
32	conf	Taze	1.25	3	98.0639
36	conf	Taze	1.25	3	98.8018
40	conf	Taze	1.25	3	99.4793
44	conf	Taze	1.25	3	99.4261
48	conf	Taze	1.25	3	99.6474
0	GII	Taze	2.5	3	0.00162728
4	GII	Taze	2.5	3	0.000462986
8	GII	Taze	2.5	3	0.00141419
12	GII	Taze	2.5	3	0.00529571
16	GII	Taze	2.5	3	0.0117304
20	GII	Taze	2.5	3	0.020615
24	GII	Taze	2.5	3	0.0306172
28	GII	Taze	2.5	3	0.0397992
32	GII	Taze	2.5	3	0.0488129
36	GII	Taze	2.5	3	0.0572526
40	GII	Taze	2.5	3	0.0651995
44	GII	Taze	2.5	3	0.0724627
48	GII	Taze	2.5	3	0.0786619
0	GA	Taze	2.5	3	0.00410405
4	GA	Taze	2.5	3	0.00110292
8	GA	Taze	2.5	3	0.002976
12	GA	Taze	2.5	3	0.00773171
16	GA	Taze	2.5	3	0.0124066
20	GA	Taze	2.5	3	0.0162658
24	GA	Taze	2.5	3	0.0192744
28	GA	Taze	2.5	3	0.0214882
32	GA	Taze	2.5	3	0.0235518
36	GA	Taze	2.5	3	0.0266551
40	GA	Taze	2.5	3	0.0286255
44	GA	Taze	2.5	3	0.0303841
48	GA	Taze	2.5	3	0.0326398
0	conf	Taze	2.5	3	64.9437
4	conf	Taze	2.5	3	76.0159
8	conf	Taze	2.5	3	81.459
12	conf	Taze	2.5	3	86.3915
16	conf	Taze	2.5	3	90.8577
20	conf	Taze	2.5	3	93.4188
24	conf	Taze	2.5	3	96.039
28	conf	Taze	2.5	3	97.1198
32	conf	Taze	2.5	3	98.3411
36	conf	Taze	2.5	3	98.9438
40	conf	Taze	2.5	3	99.1596
44	conf	Taze	2.5	3	99.4819
48	conf	Taze	2.5	3	99.7918
0	GII	Taze	5	3	0.00173128
4	GII	Taze	5	3	0.000618428
8	GII	Taze	5	3	0.00170196
12	GII	Taze	5	3	0.00485125
16	GII	Taze	5	3	0.010502
20	GII	Taze	5	3	0.0169589
24	GII	Taze	5	3	0.0242102
28	GII	Taze	5	3	0.0305155
32	GII	Taze	5	3	0.0362739
36	GII	Taze	5	3	0.0424771
40	GII	Taze	5	3	0.0476058
44	GII	Taze	5	3	0.0526546
48	GII	Taze	5	3	0.0568764
0	GA	Taze	5	3	0.00416678
4	GA	Taze	5	3	0.00136171
8	GA	Taze	5	3	0.00355316
12	GA	Taze	5	3	0.00749746
16	GA	Taze	5	3	0.0119109
20	GA	Taze	5	3	0.0144935
24	GA	Taze	5	3	0.0175308
28	GA	Taze	5	3	0.0191792
32	GA	Taze	5	3	0.0220237
36	GA	Taze	5	3	0.0229602
40	GA	Taze	5	3	0.0248296
44	GA	Taze	5	3	0.0269577
48	GA	Taze	5	3	0.0290023
0	conf	Taze	5	3	64.0045
4	conf	Taze	5	3	76.6079
8	conf	Taze	5	3	82.8026
12	conf	Taze	5	3	87.3927
16	conf	Taze	5	3	91.8161
20	conf	Taze	5	3	94.659
24	conf	Taze	5	3	96.2025
28	conf	Taze	5	3	97.9726
32	conf	Taze	5	3	98.6484
36	conf	Taze	5	3	98.9565
40	conf	Taze	5	3	99.5103
44	conf	Taze	5	3	99.611
48	conf	Taze	5	3	99.8355
0	GII	Taze	10	3	0.00175347
4	GII	Taze	10	3	0.00064133
8	GII	Taze	10	3	0.00126632
12	GII	Taze	10	3	0.00487437
16	GII	Taze	10	3	0.00949787
20	GII	Taze	10	3	0.0164085
24	GII	Taze	10	3	0.0223644
28	GII	Taze	10	3	0.0283234
32	GII	Taze	10	3	0.0337599
36	GII	Taze	10	3	0.0379346
40	GII	Taze	10	3	0.0426535
44	GII	Taze	10	3	0.0469232
48	GII	Taze	10	3	0.0496353
0	GA	Taze	10	3	0.0033804
4	GA	Taze	10	3	0.00112225
8	GA	Taze	10	3	0.00225916
12	GA	Taze	10	3	0.00693561
16	GA	Taze	10	3	0.0104767
20	GA	Taze	10	3	0.0141385
24	GA	Taze	10	3	0.0155983
28	GA	Taze	10	3	0.0172593
32	GA	Taze	10	3	0.0187706
36	GA	Taze	10	3	0.019345
40	GA	Taze	10	3	0.0207229
44	GA	Taze	10	3	0.0229693
48	GA	Taze	10	3	0.0243624
0	conf	Taze	10	3	64.0774
4	conf	Taze	10	3	75.5378
8	conf	Taze	10	3	81.522
12	conf	Taze	10	3	86.2311
16	conf	Taze	10	3	89.4141
20	conf	Taze	10	3	93.5416
24	conf	Taze	10	3	95.4936
28	conf	Taze	10	3	97.263
32	conf	Taze	10	3	98.2211
36	conf	Taze	10	3	98.6714
40	conf	Taze	10	3	99.4205
44	conf	Taze	10	3	99.3567
48	conf	Taze	10	3	99.6186
0	GII	Taze	0.15625	4	0.00189948
4	GII	Taze	0.15625	4	0.000494391
8	GII	Taze	0.15625	4	0.00250002
12	GII	Taze	0.15625	4	0.00930599
16	GII	Taze	0.15625	4	0.0188219
20	GII	Taze	0.15625	4	0.0303409
24	GII	Taze	0.15625	4	0.0419712
28	GII	Taze	0.15625	4	0.0545776
32	GII	Taze	0.15625	4	0.0684577
36	GII	Taze	0.15625	4	0.0813272
40	GII	Taze	0.15625	4	0.0947073
44	GII	Taze	0.15625	4	0.105652
48	GII	Taze	0.15625	4	0.116499
0	GA	Taze	0.15625	4	0.00474039
4	GA	Taze	0.15625	4	0.00120522
8	GA	Taze	0.15625	4	0.00476144
12	GA	Taze	0.15625	4	0.0123177
16	GA	Taze	0.15625	4	0.0180066
20	GA	Taze	0.15625	4	0.0222634
24	GA	Taze	0.15625	4	0.0259949
28	GA	Taze	0.15625	4	0.0289963
32	GA	Taze	0.15625	4	0.0325172
36	GA	Taze	0.15625	4	0.0352772
40	GA	Taze	0.15625	4	0.0380945
44	GA	Taze	0.15625	4	0.0412874
48	GA	Taze	0.15625	4	0.0429334
0	conf	Taze	0.15625	4	66.4862
4	conf	Taze	0.15625	4	76.0986
8	conf	Taze	0.15625	4	84.6982
12	conf	Taze	0.15625	4	87.6774
16	conf	Taze	0.15625	4	91.2643
20	conf	Taze	0.15625	4	94.59
24	conf	Taze	0.15625	4	95.6083
28	conf	Taze	0.15625	4	98.0924
32	conf	Taze	0.15625	4	98.2945
36	conf	Taze	0.15625	4	99.059
40	conf	Taze	0.15625	4	99.5567
44	conf	Taze	0.15625	4	99.6197
48	conf	Taze	0.15625	4	99.8511
0	GII	Taze	0.3125	4	0.0030874
4	GII	Taze	0.3125	4	0.00117683
8	GII	Taze	0.3125	4	0.0032154
12	GII	Taze	0.3125	4	0.0108481
16	GII	Taze	0.3125	4	0.0204085
20	GII	Taze	0.3125	4	0.0317215
24	GII	Taze	0.3125	4	0.0433093
28	GII	Taze	0.3125	4	0.0536727
32	GII	Taze	0.3125	4	0.0658718
36	GII	Taze	0.3125	4	0.0771906
40	GII	Taze	0.3125	4	0.0900804
44	GII	Taze	0.3125	4	0.102717
48	GII	Taze	0.3125	4	0.11145
0	GA	Taze	0.3125	4	0.00751898
4	GA	Taze	0.3125	4	0.00260532
8	GA	Taze	0.3125	4	0.00602739
12	GA	Taze	0.3125	4	0.0136195
16	GA	Taze	0.3125	4	0.0199326
20	GA	Taze	0.3125	4	0.0251649
24	GA	Taze	0.3125	4	0.0301296
28	GA	Taze	0.3125	4	0.0344429
32	GA	Taze	0.3125	4	0.0387709
36	GA	Taze	0.3125	4	0.044013
40	GA	Taze	0.3125	4	0.0477544
44	GA	Taze	0.3125	4	0.0526708
48	GA	Taze	0.3125	4	0.0531424
0	conf	Taze	0.3125	4	68.8308
4	conf	Taze	0.3125	4	76.613
8	conf	Taze	0.3125	4	84.3495
12	conf	Taze	0.3125	4	87.3599
16	conf	Taze	0.3125	4	90.9855
20	conf	Taze	0.3125	4	94.4591
24	conf	Taze	0.3125	4	96.4383
28	conf	Taze	0.3125	4	97.6074
32	conf	Taze	0.3125	4	98.4025
36	conf	Taze	0.3125	4	98.8298
40	conf	Taze	0.3125	4	99.3096
44	conf	Taze	0.3125	4	99.2183
48	conf	Taze	0.3125	4	99.7236
0	GII	Taze	0.625	4	0.00141857
4	GII	Taze	0.625	4	0.000612802
8	GII	Taze	0.625	4	0.00282265
12	GII	Taze	0.625	4	0.009338
16	GII	Taze	0.625	4	0.018377
20	GII	Taze	0.625	4	0.0294934
24	GII	Taze	0.625	4	0.0414277
28	GII	Taze	0.625	4	0.0530229
32	GII	Taze	0.625	4	0.062484
36	GII	Taze	0.625	4	0.0725217
40	GII	Taze	0.625	4	0.0834035
44	GII	Taze	0.625	4	0.0930615
48	GII	Taze	0.625	4	0.0994691
0	GA	Taze	0.625	4	0.00344183
4	GA	Taze	0.625	4	0.00132134
8	GA	Taze	0.625	4	0.00521651
12	GA	Taze	0.625	4	0.011748
16	GA	Taze	0.625	4	0.0188836
20	GA	Taze	0.625	4	0.0241625
24	GA	Taze	0.625	4	0.0275859
28	GA	Taze	0.625	4	0.0308928
32	GA	Taze	0.625	4	0.0321499
36	GA	Taze	0.625	4	0.0349314
40	GA	Taze	0.625	4	0.0378988
44	GA	Taze	0.625	4	0.0401024
48	GA	Taze	0.625	4	0.0420028
0	conf	Taze	0.625	4	67.3983
4	conf	Taze	0.625	4	78.486
8	conf	Taze	0.625	4	85.8324
12	conf	Taze	0.625	4	91.3877
16	conf	Taze	0.625	4	92.756
20	conf	Taze	0.625	4	94.3053
24	conf	Taze	0.625	4	96.2472
28	conf	Taze	0.625	4	97.8823
32	conf	Taze	0.625	4	98.7285
36	conf	Taze	0.625	4	98.984
40	conf	Taze	0.625	4	99.3456
44	conf	Taze	0.625	4	99.6262
48	conf	Taze	0.625	4	99.7957
0	GII	Taze	1.25	4	0.00176524
4	GII	Taze	1.25	4	0.000717472
8	GII	Taze	1.25	4	0.00235744
12	GII	Taze	1.25	4	0.00794644
16	GII	Taze	1.25	4	0.016794
20	GII	Taze	1.25	4	0.0278405
24	GII	Taze	1.25	4	0.0397257
28	GII	Taze	1.25	4	0.0512745
32	GII	Taze	1.25	4	0.0621286
36	GII	Taze	1.25	4	0.0734105
40	GII	Taze	1.25	4	0.0836226
44	GII	Taze	1.25	4	0.0907204
48	GII	Taze	1.25	4	0.0950554
0	GA	Taze	1.25	4	0.00424426
4	GA	Taze	1.25	4	0.00161328
8	GA	Taze	1.25	4	0.00447409
12	GA	Taze	1.25	4	0.0108088
16	GA	Taze	1.25	4	0.0171767
20	GA	Taze	1.25	4	0.0215363
24	GA	Taze	1.25	4	0.0252032
28	GA	Taze	1.25	4	0.0291728
32	GA	Taze	1.25	4	0.0320684
36	GA	Taze	1.25	4	0.034276
40	GA	Taze	1.25	4	0.0364883
44	GA	Taze	1.25	4	0.0387634
48	GA	Taze	1.25	4	0.0398989
0	conf	Taze	1.25	4	70.4558
4	conf	Taze	1.25	4	77.8928
8	conf	Taze	1.25	4	85.1515
12	conf	Taze	1.25	4	88.0084
16	conf	Taze	1.25	4	91.931
20	conf	Taze	1.25	4	94.4207
24	conf	Taze	1.25	4	95.9421
28	conf	Taze	1.25	4	97.1651
32	conf	Taze	1.25	4	98.028
36	conf	Taze	1.25	4	98.6698
40	conf	Taze	1.25	4	99.2643
44	conf	Taze	1.25	4	99.4958
48	conf	Taze	1.25	4	99.7684
0	GII	Taze	2.5	4	0.00104536
4	GII	Taze	2.5	4	0.000577813
8	GII	Taze	2.5	4	0.00236592
12	GII	Taze	2.5	4	0.00830363
16	GII	Taze	2.5	4	0.0174048
20	GII	Taze	2.5	4	0.0276081
24	GII	Taze	2.5	4	0.04064
28	GII	Taze	2.5	4	0.0542363
32	GII	Taze	2.5	4	0.0679267
36	GII	Taze	2.5	4	0.0821622
40	GII	Taze	2.5	4	0.0939306
44	GII	Taze	2.5	4	0.105511
48	GII	Taze	2.5	4	0.111722
0	GA	Taze	2.5	4	0.00228879
4	GA	Taze	2.5	4	0.00108702
8	GA	Taze	2.5	4	0.00448043
12	GA	Taze	2.5	4	0.0106491
16	GA	Taze	2.5	4	0.0174499
20	GA	Taze	2.5	4	0.0218689
24	GA	Taze	2.5	4	0.0262961
28	GA	Taze	2.5	4	0.0305893
32	GA	Taze	2.5	4	0.0335441
36	GA	Taze	2.5	4	0.0360941
40	GA	Taze	2.5	4	0.0382723
44	GA	Taze	2.5	4	0.0410792
48	GA	Taze	2.5	4	0.041548
0	conf	Taze	2.5	4	68.0643
4	conf	Taze	2.5	4	78.1043
8	conf	Taze	2.5	4	84.206
12	conf	Taze	2.5	4	87.9005
16	conf	Taze	2.5	4	92.1439
20	conf	Taze	2.5	4	94.9131
24	conf	Taze	2.5	4	96.2858
28	conf	Taze	2.5	4	97.2635
32	conf	Taze	2.5	4	98.2648
36	conf	Taze	2.5	4	99.1344
40	conf	Taze	2.5	4	99.4864
44	conf	Taze	2.5	4	99.4062
48	conf	Taze	2.5	4	99.767
0	GII	Taze	5	4	0.00266567
4	GII	Taze	5	4	0.0010941
8	GII	Taze	5	4	0.00271798
12	GII	Taze	5	4	0.00951753
16	GII	Taze	5	4	0.0193557
20	GII	Taze	5	4	0.0306435
24	GII	Taze	5	4	0.0431228
28	GII	Taze	5	4	0.0538848
32	GII	Taze	5	4	0.0668303
36	GII	Taze	5	4	0.0732912
40	GII	Taze	5	4	0.0831503
44	GII	Taze	5	4	0.0888519
48	GII	Taze	5	4	0.0912051
0	GA	Taze	5	4	0.00645877
4	GA	Taze	5	4	0.00249215
8	GA	Taze	5	4	0.00554677
12	GA	Taze	5	4	0.0135386
16	GA	Taze	5	4	0.0207998
20	GA	Taze	5	4	0.0247243
24	GA	Taze	5	4	0.0285275
28	GA	Taze	5	4	0.0317598
32	GA	Taze	5	4	0.0342356
36	GA	Taze	5	4	0.0354915
40	GA	Taze	5	4	0.0394756
44	GA	Taze	5	4	0.0404755
48	GA	Taze	5	4	0.042588
0	conf	Taze	5	4	65.5359
4	conf	Taze	5	4	72.5332
8	conf	Taze	5	4	80.3857
12	conf	Taze	5	4	84.7311
16	conf	Taze	5	4	88.4875
20	conf	Taze	5	4	92.9948
24	conf	Taze	5	4	95.3096
28	conf	Taze	5	4	96.3429
32	conf	Taze	5	4	96.7655
36	conf	Taze	5	4	98.3847
40	conf	Taze	5	4	98.2535
44	conf	Taze	5	4	99.0256
48	conf	Taze	5	4	99.1921
0	GII	Taze	10	4	0.00144575
4	GII	Taze	10	4	0.00054335
8	GII	Taze	10	4	0.00223245
12	GII	Taze	10	4	0.00799775
16	GII	Taze	10	4	0.0148804
20	GII	Taze	10	4	0.0225679
24	GII	Taze	10	4	0.0307028
28	GII	Taze	10	4	0.0376683
32	GII	Taze	10	4	0.044361
36	GII	Taze	10	4	0.0502157
40	GII	Taze	10	4	0.0559636
44	GII	Taze	10	4	0.060258
48	GII	Taze	10	4	0.0637616
0	GA	Taze	10	4	0.00359163
4	GA	Taze	10	4	0.00127129
8	GA	Taze	10	4	0.00442968
12	GA	Taze	10	4	0.0105565
16	GA	Taze	10	4	0.0148652
20	GA	Taze	10	4	0.0178609
24	GA	Taze	10	4	0.0211709
28	GA	Taze	10	4	0.0237528
32	GA	Taze	10	4	0.0257876
36	GA	Taze	10	4	0.027224
40	GA	Taze	10	4	0.029982
44	GA	Taze	10	4	0.032094
48	GA	Taze	10	4	0.0340866
0	conf	Taze	10	4	66.2432
4	conf	Taze	10	4	74.2428
8	conf	Taze	10	4	79.8729
12	conf	Taze	10	4	84.5692
16	conf	Taze	10	4	88.0212
20	conf	Taze	10	4	91.9839
24	conf	Taze	10	4	94.0065
28	conf	Taze	10	4	95.7235
32	conf	Taze	10	4	96.6149
36	conf	Taze	10	4	97.4676
40	conf	Taze	10	4	98.0614
44	conf	Taze	10	4	98.4056
48	conf	Taze	10	4	98.8504
