# Supplementary material for: Attenuation of SARS‐CoV‐2 replication and associated inflammation by concomitant targeting of viral and host cap 2'‐O‐ribose methyltransferases
Source: EMBO J. 2022 Jul 25;41(17):e111608. doi: 10.15252/embj.2022111608 (PMC9350232; doi:10.15252/embj.2022111608)
Supplement: Supplementary file 11 — Source Data for Figure 3 [file EMBJ-41-e111608-s011.xlsx]

## Sheet: F3c
Elapsed (h)	quantity	genotype (KO)	replicate	value
0	nGII	MAT2A	1	6.96e-05
0	nGII	MAT2A	2	0.000469587
0	nGII	NTC	1	0.00118788
0	nGII	NTC	2	0
0	nGII	MAT2A	3	8.69e-05
0	nGII	NTC	3	2.36e-05
4	nGII	MAT2A	1	5.62e-05
4	nGII	MAT2A	2	0.000279613
4	nGII	NTC	1	0.000413978
4	nGII	NTC	2	0
4	nGII	MAT2A	3	6.37e-05
4	nGII	NTC	3	2.61e-05
8	nGII	MAT2A	1	0.000290239
8	nGII	MAT2A	2	0.000291109
8	nGII	NTC	1	0.000494119
8	nGII	NTC	2	0.000835218
8	nGII	MAT2A	3	0.000323246
8	nGII	NTC	3	0.000401707
12	nGII	MAT2A	1	0.00122329
12	nGII	MAT2A	2	0.00142017
12	nGII	NTC	1	0.0021104
12	nGII	NTC	2	0.00348903
12	nGII	MAT2A	3	0.00137624
12	nGII	NTC	3	0.00253712
16	nGII	MAT2A	1	0.00229094
16	nGII	MAT2A	2	0.00315801
16	nGII	NTC	1	0.00501723
16	nGII	NTC	2	0.00672738
16	nGII	MAT2A	3	0.00304791
16	nGII	NTC	3	0.00588966
20	nGII	MAT2A	1	0.00419846
20	nGII	MAT2A	2	0.00510017
20	nGII	NTC	1	0.00796494
20	nGII	NTC	2	0.0097682
20	nGII	MAT2A	3	0.00474531
20	nGII	NTC	3	0.00939046
24	nGII	MAT2A	1	0.00554709
24	nGII	MAT2A	2	0.0066926
24	nGII	NTC	1	0.0105963
24	nGII	NTC	2	0.0116965
24	nGII	MAT2A	3	0.00600779
24	nGII	NTC	3	0.0117287
28	nGII	MAT2A	1	0.00658128
28	nGII	MAT2A	2	0.00794959
28	nGII	NTC	1	0.0129313
28	nGII	NTC	2	0.0134271
28	nGII	MAT2A	3	0.00668428
28	nGII	NTC	3	0.0139378
32	nGII	MAT2A	1	0.00749295
32	nGII	MAT2A	2	0.008873
32	nGII	NTC	1	0.0147846
32	nGII	NTC	2	0.0147889
32	nGII	MAT2A	3	0.0073856
32	nGII	NTC	3	0.015451
36	nGII	MAT2A	1	0.0081514
36	nGII	MAT2A	2	0.00895042
36	nGII	NTC	1	0.0165116
36	nGII	NTC	2	0.015783
36	nGII	MAT2A	3	0.00779206
36	nGII	NTC	3	0.0166041
40	nGII	MAT2A	1	0.00864868
40	nGII	MAT2A	2	0.00921309
40	nGII	NTC	1	0.0179794
40	nGII	NTC	2	0.0167999
40	nGII	MAT2A	3	0.00817992
40	nGII	NTC	3	0.0177833
0	conf	MAT2A	1	40.432
0	conf	MAT2A	2	36.8605
0	conf	NTC	1	53.8046
0	conf	NTC	2	46.9579
0	conf	MAT2A	3	45.8212
0	conf	NTC	3	52.5925
4	conf	MAT2A	1	47.024
4	conf	MAT2A	2	43.5844
4	conf	NTC	1	61.3026
4	conf	NTC	2	53.7855
4	conf	MAT2A	3	52.5375
4	conf	NTC	3	61.5015
8	conf	MAT2A	1	54.6775
8	conf	MAT2A	2	49.1087
8	conf	NTC	1	70.603
8	conf	NTC	2	62.4131
8	conf	MAT2A	3	59.452
8	conf	NTC	3	70.5095
12	conf	MAT2A	1	60.9505
12	conf	MAT2A	2	57.7816
12	conf	NTC	1	77.0849
12	conf	NTC	2	67.689
12	conf	MAT2A	3	65.1971
12	conf	NTC	3	77.8967
16	conf	MAT2A	1	68.6133
16	conf	MAT2A	2	63.1964
16	conf	NTC	1	83.5063
16	conf	NTC	2	74.2721
16	conf	MAT2A	3	71.1802
16	conf	NTC	3	83.8472
20	conf	MAT2A	1	75.1425
20	conf	MAT2A	2	69.2359
20	conf	NTC	1	89.5373
20	conf	NTC	2	79.5548
20	conf	MAT2A	3	74.5828
20	conf	NTC	3	88.5522
24	conf	MAT2A	1	82.012
24	conf	MAT2A	2	74.298
24	conf	NTC	1	93.4517
24	conf	NTC	2	86.2986
24	conf	MAT2A	3	78.6709
24	conf	NTC	3	92.5925
28	conf	MAT2A	1	87.4129
28	conf	MAT2A	2	80.588
28	conf	NTC	1	95.827
28	conf	NTC	2	90.6205
28	conf	MAT2A	3	84.0775
28	conf	NTC	3	95.4504
32	conf	MAT2A	1	90.964
32	conf	MAT2A	2	84.5361
32	conf	NTC	1	97.7799
32	conf	NTC	2	92.7983
32	conf	MAT2A	3	86.7058
32	conf	NTC	3	97.2678
36	conf	MAT2A	1	94.2417
36	conf	MAT2A	2	88.5255
36	conf	NTC	1	98.7757
36	conf	NTC	2	95.9854
36	conf	MAT2A	3	90.2091
36	conf	NTC	3	98.3973
40	conf	MAT2A	1	96.2245
40	conf	MAT2A	2	91.9904
40	conf	NTC	1	99.3602
40	conf	NTC	2	97.3458
40	conf	MAT2A	3	92.5173
40	conf	NTC	3	98.793

## Sheet: F3de
Elapsed (h)	quantity	treatment	concentration (uM)	replicate	value
0	GII	vehicle	0	1	0.0442505
4	GII	vehicle	0	1	0.0110624
8	GII	vehicle	0	1	0.0275933
12	GII	vehicle	0	1	0.0731164
16	GII	vehicle	0	1	0.147143
20	GII	vehicle	0	1	0.242611
24	GII	vehicle	0	1	0.35317
28	GII	vehicle	0	1	0.45896
32	GII	vehicle	0	1	0.544689
36	GII	vehicle	0	1	0.646258
40	GII	vehicle	0	1	0.727549
44	GII	vehicle	0	1	0.815123
48	GII	vehicle	0	1	0.88848
0	conf	vehicle	0	1	61.4143
4	conf	vehicle	0	1	72.3057
8	conf	vehicle	0	1	77.4366
12	conf	vehicle	0	1	82.3949
16	conf	vehicle	0	1	85.8402
20	conf	vehicle	0	1	90.7458
24	conf	vehicle	0	1	92.101
28	conf	vehicle	0	1	94.2925
32	conf	vehicle	0	1	96.2895
36	conf	vehicle	0	1	96.7638
40	conf	vehicle	0	1	98.138
44	conf	vehicle	0	1	98.7082
48	conf	vehicle	0	1	99.0454
0	GII	DZNep	0.039	1	0.0216098
4	GII	DZNep	0.039	1	0.00776293
8	GII	DZNep	0.039	1	0.0160251
12	GII	DZNep	0.039	1	0.0707758
16	GII	DZNep	0.039	1	0.151611
20	GII	DZNep	0.039	1	0.241388
24	GII	DZNep	0.039	1	0.333086
28	GII	DZNep	0.039	1	0.429543
32	GII	DZNep	0.039	1	0.521102
36	GII	DZNep	0.039	1	0.607304
40	GII	DZNep	0.039	1	0.679412
44	GII	DZNep	0.039	1	0.767218
48	GII	DZNep	0.039	1	0.817741
0	conf	DZNep	0.039	1	64.0181
4	conf	DZNep	0.039	1	72.2941
8	conf	DZNep	0.039	1	77.259
12	conf	DZNep	0.039	1	81.9839
16	conf	DZNep	0.039	1	85.9201
20	conf	DZNep	0.039	1	87.3685
24	conf	DZNep	0.039	1	90.9714
28	conf	DZNep	0.039	1	93.1764
32	conf	DZNep	0.039	1	94.3079
36	conf	DZNep	0.039	1	95.3699
40	conf	DZNep	0.039	1	96.2854
44	conf	DZNep	0.039	1	97.3164
48	conf	DZNep	0.039	1	97.5362
0	GII	DZNep	0.078	1	0.0478391
4	GII	DZNep	0.078	1	0.0112735
8	GII	DZNep	0.078	1	0.0130479
12	GII	DZNep	0.078	1	0.0452795
16	GII	DZNep	0.078	1	0.10236
20	GII	DZNep	0.078	1	0.164721
24	GII	DZNep	0.078	1	0.224379
28	GII	DZNep	0.078	1	0.290748
32	GII	DZNep	0.078	1	0.352166
36	GII	DZNep	0.078	1	0.4217
40	GII	DZNep	0.078	1	0.483205
44	GII	DZNep	0.078	1	0.539845
48	GII	DZNep	0.078	1	0.610713
0	conf	DZNep	0.078	1	64.4362
4	conf	DZNep	0.078	1	70.3318
8	conf	DZNep	0.078	1	79.2065
12	conf	DZNep	0.078	1	83.0869
16	conf	DZNep	0.078	1	86.4664
20	conf	DZNep	0.078	1	88.6269
24	conf	DZNep	0.078	1	92.3633
28	conf	DZNep	0.078	1	94.0737
32	conf	DZNep	0.078	1	95.0059
36	conf	DZNep	0.078	1	96.2306
40	conf	DZNep	0.078	1	97.5748
44	conf	DZNep	0.078	1	98.2078
48	conf	DZNep	0.078	1	98.1995
0	GII	DZNep	0.156	1	0.039268
4	GII	DZNep	0.156	1	0.0156986
8	GII	DZNep	0.156	1	0.022824
12	GII	DZNep	0.156	1	0.0601835
16	GII	DZNep	0.156	1	0.106946
20	GII	DZNep	0.156	1	0.163462
24	GII	DZNep	0.156	1	0.218858
28	GII	DZNep	0.156	1	0.267736
32	GII	DZNep	0.156	1	0.323736
36	GII	DZNep	0.156	1	0.374583
40	GII	DZNep	0.156	1	0.425982
44	GII	DZNep	0.156	1	0.477312
48	GII	DZNep	0.156	1	0.509015
0	conf	DZNep	0.156	1	62.9111
4	conf	DZNep	0.156	1	69.7146
8	conf	DZNep	0.156	1	77.4529
12	conf	DZNep	0.156	1	81.2021
16	conf	DZNep	0.156	1	86.9451
20	conf	DZNep	0.156	1	88.5409
24	conf	DZNep	0.156	1	92.4238
28	conf	DZNep	0.156	1	94.7368
32	conf	DZNep	0.156	1	95.3268
36	conf	DZNep	0.156	1	96.4256
40	conf	DZNep	0.156	1	97.3816
44	conf	DZNep	0.156	1	97.7607
48	conf	DZNep	0.156	1	98.643
0	GII	DZNep	0.31	1	0.0266641
4	GII	DZNep	0.31	1	0.0115444
8	GII	DZNep	0.31	1	0.0177884
12	GII	DZNep	0.31	1	0.0739743
16	GII	DZNep	0.31	1	0.151088
20	GII	DZNep	0.31	1	0.22628
24	GII	DZNep	0.31	1	0.30391
28	GII	DZNep	0.31	1	0.371884
32	GII	DZNep	0.31	1	0.436518
36	GII	DZNep	0.31	1	0.478512
40	GII	DZNep	0.31	1	0.535886
44	GII	DZNep	0.31	1	0.580359
48	GII	DZNep	0.31	1	0.631001
0	conf	DZNep	0.31	1	61.3772
4	conf	DZNep	0.31	1	67.1657
8	conf	DZNep	0.31	1	76.5154
12	conf	DZNep	0.31	1	77.9662
16	conf	DZNep	0.31	1	81.1739
20	conf	DZNep	0.31	1	85.1479
24	conf	DZNep	0.31	1	88.4313
28	conf	DZNep	0.31	1	90.1051
32	conf	DZNep	0.31	1	91.9649
36	conf	DZNep	0.31	1	94.0513
40	conf	DZNep	0.31	1	93.974
44	conf	DZNep	0.31	1	95.5268
48	conf	DZNep	0.31	1	95.804
0	GII	DZNep	0.63	1	0.0321763
4	GII	DZNep	0.63	1	0.0103874
8	GII	DZNep	0.63	1	0.0117821
12	GII	DZNep	0.63	1	0.04307
16	GII	DZNep	0.63	1	0.0912901
20	GII	DZNep	0.63	1	0.145095
24	GII	DZNep	0.63	1	0.185612
28	GII	DZNep	0.63	1	0.218694
32	GII	DZNep	0.63	1	0.252223
36	GII	DZNep	0.63	1	0.293557
40	GII	DZNep	0.63	1	0.318451
44	GII	DZNep	0.63	1	0.341736
48	GII	DZNep	0.63	1	0.362331
0	conf	DZNep	0.63	1	60.0857
4	conf	DZNep	0.63	1	62.6704
8	conf	DZNep	0.63	1	71.238
12	conf	DZNep	0.63	1	77.041
16	conf	DZNep	0.63	1	81.0273
20	conf	DZNep	0.63	1	83.8725
24	conf	DZNep	0.63	1	86.9487
28	conf	DZNep	0.63	1	89.7234
32	conf	DZNep	0.63	1	92.1185
36	conf	DZNep	0.63	1	92.0241
40	conf	DZNep	0.63	1	93.4815
44	conf	DZNep	0.63	1	94.7529
48	conf	DZNep	0.63	1	94.8231
0	GII	DZNep	1.25	1	0.0203484
4	GII	DZNep	1.25	1	0.00524158
8	GII	DZNep	1.25	1	0.00911217
12	GII	DZNep	1.25	1	0.0448043
16	GII	DZNep	1.25	1	0.0935584
20	GII	DZNep	1.25	1	0.148564
24	GII	DZNep	1.25	1	0.197598
28	GII	DZNep	1.25	1	0.232854
32	GII	DZNep	1.25	1	0.270758
36	GII	DZNep	1.25	1	0.30479
40	GII	DZNep	1.25	1	0.341682
44	GII	DZNep	1.25	1	0.369658
48	GII	DZNep	1.25	1	0.393581
0	conf	DZNep	1.25	1	60.9117
4	conf	DZNep	1.25	1	65.8437
8	conf	DZNep	1.25	1	73.4609
12	conf	DZNep	1.25	1	77.5209
16	conf	DZNep	1.25	1	82.4301
20	conf	DZNep	1.25	1	84.8496
24	conf	DZNep	1.25	1	88.8742
28	conf	DZNep	1.25	1	92.3119
32	conf	DZNep	1.25	1	92.1786
36	conf	DZNep	1.25	1	94.3928
40	conf	DZNep	1.25	1	93.7783
44	conf	DZNep	1.25	1	95.8348
48	conf	DZNep	1.25	1	95.6351
0	GII	vehicle	0	2	0.0206994
4	GII	vehicle	0	2	0.0122811
8	GII	vehicle	0	2	0.0296567
12	GII	vehicle	0	2	0.106504
16	GII	vehicle	0	2	0.209335
20	GII	vehicle	0	2	0.32882
24	GII	vehicle	0	2	0.43235
28	GII	vehicle	0	2	0.558288
32	GII	vehicle	0	2	0.673295
36	GII	vehicle	0	2	0.80525
40	GII	vehicle	0	2	0.952129
44	GII	vehicle	0	2	1.06898
48	GII	vehicle	0	2	1.17892
0	conf	vehicle	0	2	62.9871
4	conf	vehicle	0	2	71.7353
8	conf	vehicle	0	2	77.6947
12	conf	vehicle	0	2	82.816
16	conf	vehicle	0	2	86.4847
20	conf	vehicle	0	2	88.0654
24	conf	vehicle	0	2	92.7347
28	conf	vehicle	0	2	93.9403
32	conf	vehicle	0	2	95.6309
36	conf	vehicle	0	2	96.8165
40	conf	vehicle	0	2	97.564
44	conf	vehicle	0	2	98.5789
48	conf	vehicle	0	2	99.0811
0	GII	DZNep	0.039	2	0.0311582
4	GII	DZNep	0.039	2	0.0100753
8	GII	DZNep	0.039	2	0.0216386
12	GII	DZNep	0.039	2	0.0791577
16	GII	DZNep	0.039	2	0.163791
20	GII	DZNep	0.039	2	0.245165
24	GII	DZNep	0.039	2	0.333717
28	GII	DZNep	0.039	2	0.421168
32	GII	DZNep	0.039	2	0.505434
36	GII	DZNep	0.039	2	0.585413
40	GII	DZNep	0.039	2	0.685806
44	GII	DZNep	0.039	2	0.763382
48	GII	DZNep	0.039	2	0.827782
0	conf	DZNep	0.039	2	63.0105
4	conf	DZNep	0.039	2	72.1821
8	conf	DZNep	0.039	2	78.2236
12	conf	DZNep	0.039	2	80.0072
16	conf	DZNep	0.039	2	84.4389
20	conf	DZNep	0.039	2	89.0028
24	conf	DZNep	0.039	2	91.5133
28	conf	DZNep	0.039	2	94.0266
32	conf	DZNep	0.039	2	95.3433
36	conf	DZNep	0.039	2	96.4379
40	conf	DZNep	0.039	2	97.045
44	conf	DZNep	0.039	2	97.8818
48	conf	DZNep	0.039	2	98.0081
0	GII	DZNep	0.078	2	0.0121915
4	GII	DZNep	0.078	2	0.00411274
8	GII	DZNep	0.078	2	0.0129982
12	GII	DZNep	0.078	2	0.0484378
16	GII	DZNep	0.078	2	0.0897182
20	GII	DZNep	0.078	2	0.139139
24	GII	DZNep	0.078	2	0.200129
28	GII	DZNep	0.078	2	0.261898
32	GII	DZNep	0.078	2	0.323729
36	GII	DZNep	0.078	2	0.395694
40	GII	DZNep	0.078	2	0.455572
44	GII	DZNep	0.078	2	0.521939
48	GII	DZNep	0.078	2	0.556483
0	conf	DZNep	0.078	2	62.4406
4	conf	DZNep	0.078	2	71.7109
8	conf	DZNep	0.078	2	80.4362
12	conf	DZNep	0.078	2	83.8379
16	conf	DZNep	0.078	2	88.0954
20	conf	DZNep	0.078	2	91.7324
24	conf	DZNep	0.078	2	94.6757
28	conf	DZNep	0.078	2	96.6346
32	conf	DZNep	0.078	2	97.5158
36	conf	DZNep	0.078	2	98.5483
40	conf	DZNep	0.078	2	98.9477
44	conf	DZNep	0.078	2	99.5173
48	conf	DZNep	0.078	2	99.634
0	GII	DZNep	0.156	2	0.0179367
4	GII	DZNep	0.156	2	0.00713846
8	GII	DZNep	0.156	2	0.0139862
12	GII	DZNep	0.156	2	0.0562456
16	GII	DZNep	0.156	2	0.110011
20	GII	DZNep	0.156	2	0.177658
24	GII	DZNep	0.156	2	0.227157
28	GII	DZNep	0.156	2	0.273176
32	GII	DZNep	0.156	2	0.321371
36	GII	DZNep	0.156	2	0.378186
40	GII	DZNep	0.156	2	0.429106
44	GII	DZNep	0.156	2	0.480934
48	GII	DZNep	0.156	2	0.516197
0	conf	DZNep	0.156	2	60.5277
4	conf	DZNep	0.156	2	67.7311
8	conf	DZNep	0.156	2	77.858
12	conf	DZNep	0.156	2	81.1624
16	conf	DZNep	0.156	2	86.9692
20	conf	DZNep	0.156	2	88.9969
24	conf	DZNep	0.156	2	93.0873
28	conf	DZNep	0.156	2	94.9402
32	conf	DZNep	0.156	2	96.4767
36	conf	DZNep	0.156	2	97.8413
40	conf	DZNep	0.156	2	98.1272
44	conf	DZNep	0.156	2	98.935
48	conf	DZNep	0.156	2	99.1955
0	GII	DZNep	0.31	2	0.0188985
4	GII	DZNep	0.31	2	0.0103874
8	GII	DZNep	0.31	2	0.0164583
12	GII	DZNep	0.31	2	0.055767
16	GII	DZNep	0.31	2	0.111218
20	GII	DZNep	0.31	2	0.166447
24	GII	DZNep	0.31	2	0.215758
28	GII	DZNep	0.31	2	0.258791
32	GII	DZNep	0.31	2	0.292236
36	GII	DZNep	0.31	2	0.333541
40	GII	DZNep	0.31	2	0.363195
44	GII	DZNep	0.31	2	0.405334
48	GII	DZNep	0.31	2	0.436442
0	conf	DZNep	0.31	2	61.5963
4	conf	DZNep	0.31	2	69.3253
8	conf	DZNep	0.31	2	75.7422
12	conf	DZNep	0.31	2	82.2101
16	conf	DZNep	0.31	2	84.767
20	conf	DZNep	0.31	2	87.639
24	conf	DZNep	0.31	2	92.0472
28	conf	DZNep	0.31	2	93.9491
32	conf	DZNep	0.31	2	96.6001
36	conf	DZNep	0.31	2	97.0399
40	conf	DZNep	0.31	2	98.2583
44	conf	DZNep	0.31	2	98.812
48	conf	DZNep	0.31	2	98.9893
0	GII	DZNep	0.63	2	0.019897
4	GII	DZNep	0.63	2	0.00579114
8	GII	DZNep	0.63	2	0.00837303
12	GII	DZNep	0.63	2	0.0476026
16	GII	DZNep	0.63	2	0.101733
20	GII	DZNep	0.63	2	0.15449
24	GII	DZNep	0.63	2	0.207834
28	GII	DZNep	0.63	2	0.248777
32	GII	DZNep	0.63	2	0.291027
36	GII	DZNep	0.63	2	0.328049
40	GII	DZNep	0.63	2	0.361095
44	GII	DZNep	0.63	2	0.391464
48	GII	DZNep	0.63	2	0.412231
0	conf	DZNep	0.63	2	61.5955
4	conf	DZNep	0.63	2	68.6984
8	conf	DZNep	0.63	2	76.4885
12	conf	DZNep	0.63	2	80.1076
16	conf	DZNep	0.63	2	84.0176
20	conf	DZNep	0.63	2	89.0797
24	conf	DZNep	0.63	2	91.3358
28	conf	DZNep	0.63	2	93.1897
32	conf	DZNep	0.63	2	93.8823
36	conf	DZNep	0.63	2	95.5786
40	conf	DZNep	0.63	2	96.3718
44	conf	DZNep	0.63	2	96.9938
48	conf	DZNep	0.63	2	97.7256
0	GII	DZNep	1.25	2	0.0131085
4	GII	DZNep	1.25	2	0.00389332
8	GII	DZNep	1.25	2	0.00669298
12	GII	DZNep	1.25	2	0.0295924
16	GII	DZNep	1.25	2	0.0659047
20	GII	DZNep	1.25	2	0.11149
24	GII	DZNep	1.25	2	0.1555
28	GII	DZNep	1.25	2	0.192145
32	GII	DZNep	1.25	2	0.227135
36	GII	DZNep	1.25	2	0.25802
40	GII	DZNep	1.25	2	0.284949
44	GII	DZNep	1.25	2	0.312803
48	GII	DZNep	1.25	2	0.327479
0	conf	DZNep	1.25	2	60.1575
4	conf	DZNep	1.25	2	66.1692
8	conf	DZNep	1.25	2	74.8399
12	conf	DZNep	1.25	2	77.77
16	conf	DZNep	1.25	2	83.4088
20	conf	DZNep	1.25	2	84.7839
24	conf	DZNep	1.25	2	88.7119
28	conf	DZNep	1.25	2	90.7878
32	conf	DZNep	1.25	2	92.3535
36	conf	DZNep	1.25	2	93.9344
40	conf	DZNep	1.25	2	94.5434
44	conf	DZNep	1.25	2	94.2038
48	conf	DZNep	1.25	2	95.7486
0	GII	vehicle	0	3	0.0399617
4	GII	vehicle	0	3	0.0177895
8	GII	vehicle	0	3	0.0424932
12	GII	vehicle	0	3	0.125336
16	GII	vehicle	0	3	0.247666
20	GII	vehicle	0	3	0.382705
24	GII	vehicle	0	3	0.521938
28	GII	vehicle	0	3	0.632227
32	GII	vehicle	0	3	0.730494
36	GII	vehicle	0	3	0.847428
40	GII	vehicle	0	3	0.953915
44	GII	vehicle	0	3	1.02555
48	GII	vehicle	0	3	1.08431
0	conf	vehicle	0	3	59.285
4	conf	vehicle	0	3	68.3254
8	conf	vehicle	0	3	75.1974
12	conf	vehicle	0	3	80.1778
16	conf	vehicle	0	3	84.1591
20	conf	vehicle	0	3	88.2239
24	conf	vehicle	0	3	91.2439
28	conf	vehicle	0	3	94.5877
32	conf	vehicle	0	3	96.3833
36	conf	vehicle	0	3	97.0453
40	conf	vehicle	0	3	97.9264
44	conf	vehicle	0	3	98.4283
48	conf	vehicle	0	3	98.5707
0	GII	DZNep	0.039	3	0.0297283
4	GII	DZNep	0.039	3	0.00931335
8	GII	DZNep	0.039	3	0.0338487
12	GII	DZNep	0.039	3	0.123369
16	GII	DZNep	0.039	3	0.237423
20	GII	DZNep	0.039	3	0.354324
24	GII	DZNep	0.039	3	0.464489
28	GII	DZNep	0.039	3	0.552637
32	GII	DZNep	0.039	3	0.660689
36	GII	DZNep	0.039	3	0.751163
40	GII	DZNep	0.039	3	0.873614
44	GII	DZNep	0.039	3	0.982528
48	GII	DZNep	0.039	3	1.06704
0	conf	DZNep	0.039	3	63.9818
4	conf	DZNep	0.039	3	70.2961
8	conf	DZNep	0.039	3	78.4226
12	conf	DZNep	0.039	3	81.029
16	conf	DZNep	0.039	3	85.1025
20	conf	DZNep	0.039	3	88.7567
24	conf	DZNep	0.039	3	91.483
28	conf	DZNep	0.039	3	94.5242
32	conf	DZNep	0.039	3	95.6527
36	conf	DZNep	0.039	3	96.9648
40	conf	DZNep	0.039	3	97.9021
44	conf	DZNep	0.039	3	98.5615
48	conf	DZNep	0.039	3	98.9527
0	GII	DZNep	0.078	3	0.0151769
4	GII	DZNep	0.078	3	0.00500781
8	GII	DZNep	0.078	3	0.0134623
12	GII	DZNep	0.078	3	0.0506127
16	GII	DZNep	0.078	3	0.102118
20	GII	DZNep	0.078	3	0.16648
24	GII	DZNep	0.078	3	0.233869
28	GII	DZNep	0.078	3	0.304607
32	GII	DZNep	0.078	3	0.384387
36	GII	DZNep	0.078	3	0.458768
40	GII	DZNep	0.078	3	0.551906
44	GII	DZNep	0.078	3	0.644462
48	GII	DZNep	0.078	3	0.676681
0	conf	DZNep	0.078	3	63.246
4	conf	DZNep	0.078	3	72.9212
8	conf	DZNep	0.078	3	81.451
12	conf	DZNep	0.078	3	85.5309
16	conf	DZNep	0.078	3	89.3117
20	conf	DZNep	0.078	3	92.5329
24	conf	DZNep	0.078	3	96.263
28	conf	DZNep	0.078	3	97.4967
32	conf	DZNep	0.078	3	98.4306
36	conf	DZNep	0.078	3	99.2063
40	conf	DZNep	0.078	3	99.5388
44	conf	DZNep	0.078	3	99.7128
48	conf	DZNep	0.078	3	99.9109
0	GII	DZNep	0.156	3	0.0151471
4	GII	DZNep	0.156	3	0.00603171
8	GII	DZNep	0.156	3	0.0159031
12	GII	DZNep	0.156	3	0.0564885
16	GII	DZNep	0.156	3	0.118968
20	GII	DZNep	0.156	3	0.188243
24	GII	DZNep	0.156	3	0.252237
28	GII	DZNep	0.156	3	0.317792
32	GII	DZNep	0.156	3	0.365579
36	GII	DZNep	0.156	3	0.431562
40	GII	DZNep	0.156	3	0.490304
44	GII	DZNep	0.156	3	0.5331
48	GII	DZNep	0.156	3	0.566808
0	conf	DZNep	0.156	3	61.9688
4	conf	DZNep	0.156	3	71.1107
8	conf	DZNep	0.156	3	78.3548
12	conf	DZNep	0.156	3	85.3248
16	conf	DZNep	0.156	3	88.6968
20	conf	DZNep	0.156	3	90.9261
24	conf	DZNep	0.156	3	94.8903
28	conf	DZNep	0.156	3	96.489
32	conf	DZNep	0.156	3	97.7946
36	conf	DZNep	0.156	3	98.3806
40	conf	DZNep	0.156	3	98.8239
44	conf	DZNep	0.156	3	98.9316
48	conf	DZNep	0.156	3	99.4434
0	GII	DZNep	0.31	3	0.032976
4	GII	DZNep	0.31	3	0.0102355
8	GII	DZNep	0.31	3	0.0227588
12	GII	DZNep	0.31	3	0.115985
16	GII	DZNep	0.31	3	0.221036
20	GII	DZNep	0.31	3	0.315039
24	GII	DZNep	0.31	3	0.393641
28	GII	DZNep	0.31	3	0.447046
32	GII	DZNep	0.31	3	0.510057
36	GII	DZNep	0.31	3	0.565132
40	GII	DZNep	0.31	3	0.617641
44	GII	DZNep	0.31	3	0.664258
48	GII	DZNep	0.31	3	0.686078
0	conf	DZNep	0.31	3	59.6731
4	conf	DZNep	0.31	3	69.447
8	conf	DZNep	0.31	3	74.8596
12	conf	DZNep	0.31	3	78.0534
16	conf	DZNep	0.31	3	82.8165
20	conf	DZNep	0.31	3	87.6166
24	conf	DZNep	0.31	3	89.7207
28	conf	DZNep	0.31	3	92.9553
32	conf	DZNep	0.31	3	93.7737
36	conf	DZNep	0.31	3	95.0726
40	conf	DZNep	0.31	3	96.0461
44	conf	DZNep	0.31	3	96.9411
48	conf	DZNep	0.31	3	98.0633
0	GII	DZNep	0.63	3	0.0369425
4	GII	DZNep	0.63	3	0.00783112
8	GII	DZNep	0.63	3	0.0117848
12	GII	DZNep	0.63	3	0.047121
16	GII	DZNep	0.63	3	0.101455
20	GII	DZNep	0.63	3	0.159424
24	GII	DZNep	0.63	3	0.216145
28	GII	DZNep	0.63	3	0.263832
32	GII	DZNep	0.63	3	0.320702
36	GII	DZNep	0.63	3	0.366565
40	GII	DZNep	0.63	3	0.40797
44	GII	DZNep	0.63	3	0.438882
48	GII	DZNep	0.63	3	0.470957
0	conf	DZNep	0.63	3	60.1766
4	conf	DZNep	0.63	3	67.6678
8	conf	DZNep	0.63	3	75.5616
12	conf	DZNep	0.63	3	79.736
16	conf	DZNep	0.63	3	82.7431
20	conf	DZNep	0.63	3	86.748
24	conf	DZNep	0.63	3	91.1386
28	conf	DZNep	0.63	3	93.3267
32	conf	DZNep	0.63	3	94.5683
36	conf	DZNep	0.63	3	95.1361
40	conf	DZNep	0.63	3	95.4701
44	conf	DZNep	0.63	3	96.9491
48	conf	DZNep	0.63	3	97.2182
0	GII	DZNep	1.25	3	0.0166515
4	GII	DZNep	1.25	3	0.00404749
8	GII	DZNep	1.25	3	0.00747303
12	GII	DZNep	1.25	3	0.0389395
16	GII	DZNep	1.25	3	0.0830377
20	GII	DZNep	1.25	3	0.13235
24	GII	DZNep	1.25	3	0.173536
28	GII	DZNep	1.25	3	0.210508
32	GII	DZNep	1.25	3	0.237601
36	GII	DZNep	1.25	3	0.268542
40	GII	DZNep	1.25	3	0.298717
44	GII	DZNep	1.25	3	0.321585
48	GII	DZNep	1.25	3	0.339172
0	conf	DZNep	1.25	3	57.3002
4	conf	DZNep	1.25	3	65.086
8	conf	DZNep	1.25	3	73.8053
12	conf	DZNep	1.25	3	78.2344
16	conf	DZNep	1.25	3	81.4204
20	conf	DZNep	1.25	3	85.5863
24	conf	DZNep	1.25	3	89.2433
28	conf	DZNep	1.25	3	91.0156
32	conf	DZNep	1.25	3	93.3832
36	conf	DZNep	1.25	3	94.755
40	conf	DZNep	1.25	3	95.5762
44	conf	DZNep	1.25	3	96.4875
48	conf	DZNep	1.25	3	96.6981
0	GII	vehicle	0	4	0.0300964
4	GII	vehicle	0	4	0.00958634
8	GII	vehicle	0	4	0.0215773
12	GII	vehicle	0	4	0.0672751
16	GII	vehicle	0	4	0.135883
20	GII	vehicle	0	4	0.221713
24	GII	vehicle	0	4	0.308098
28	GII	vehicle	0	4	0.40568
32	GII	vehicle	0	4	0.508354
36	GII	vehicle	0	4	0.607355
40	GII	vehicle	0	4	0.685142
44	GII	vehicle	0	4	0.760538
48	GII	vehicle	0	4	0.848287
0	conf	vehicle	0	4	65.076
4	conf	vehicle	0	4	73.6045
8	conf	vehicle	0	4	82.439
12	conf	vehicle	0	4	86.8567
16	conf	vehicle	0	4	89.3783
20	conf	vehicle	0	4	93.3887
24	conf	vehicle	0	4	96.6173
28	conf	vehicle	0	4	97.7259
32	conf	vehicle	0	4	98.6268
36	conf	vehicle	0	4	99.3743
40	conf	vehicle	0	4	99.4909
44	conf	vehicle	0	4	99.7688
48	conf	vehicle	0	4	99.8268
0	GII	DZNep	0.039	4	0.017628
4	GII	DZNep	0.039	4	0.00396264
8	GII	DZNep	0.039	4	0.0123766
12	GII	DZNep	0.039	4	0.0494373
16	GII	DZNep	0.039	4	0.106392
20	GII	DZNep	0.039	4	0.175942
24	GII	DZNep	0.039	4	0.24904
28	GII	DZNep	0.039	4	0.329943
32	GII	DZNep	0.039	4	0.423964
36	GII	DZNep	0.039	4	0.529573
40	GII	DZNep	0.039	4	0.620534
44	GII	DZNep	0.039	4	0.707212
48	GII	DZNep	0.039	4	0.768735
0	conf	DZNep	0.039	4	66.8251
4	conf	DZNep	0.039	4	76.6844
8	conf	DZNep	0.039	4	83.9417
12	conf	DZNep	0.039	4	87.4469
16	conf	DZNep	0.039	4	91.3505
20	conf	DZNep	0.039	4	92.8008
24	conf	DZNep	0.039	4	95.3281
28	conf	DZNep	0.039	4	96.9355
32	conf	DZNep	0.039	4	98.0197
36	conf	DZNep	0.039	4	98.2874
40	conf	DZNep	0.039	4	99.1034
44	conf	DZNep	0.039	4	99.2298
48	conf	DZNep	0.039	4	99.4043
0	GII	DZNep	0.078	4	0.0174889
4	GII	DZNep	0.078	4	0.00377347
8	GII	DZNep	0.078	4	0.0141981
12	GII	DZNep	0.078	4	0.0514882
16	GII	DZNep	0.078	4	0.105215
20	GII	DZNep	0.078	4	0.166709
24	GII	DZNep	0.078	4	0.23887
28	GII	DZNep	0.078	4	0.310565
32	GII	DZNep	0.078	4	0.371181
36	GII	DZNep	0.078	4	0.442032
40	GII	DZNep	0.078	4	0.518601
44	GII	DZNep	0.078	4	0.583288
48	GII	DZNep	0.078	4	0.640074
0	conf	DZNep	0.078	4	65.9406
4	conf	DZNep	0.078	4	75.7666
8	conf	DZNep	0.078	4	83.2761
12	conf	DZNep	0.078	4	87.7059
16	conf	DZNep	0.078	4	91.8
20	conf	DZNep	0.078	4	94.4384
24	conf	DZNep	0.078	4	97.0362
28	conf	DZNep	0.078	4	97.6886
32	conf	DZNep	0.078	4	98.8333
36	conf	DZNep	0.078	4	99.3679
40	conf	DZNep	0.078	4	99.4883
44	conf	DZNep	0.078	4	99.6839
48	conf	DZNep	0.078	4	99.6701
0	GII	DZNep	0.156	4	0.0131342
4	GII	DZNep	0.156	4	0.0063001
8	GII	DZNep	0.156	4	0.0124506
12	GII	DZNep	0.156	4	0.0443273
16	GII	DZNep	0.156	4	0.0954927
20	GII	DZNep	0.156	4	0.15501
24	GII	DZNep	0.156	4	0.212815
28	GII	DZNep	0.156	4	0.263283
32	GII	DZNep	0.156	4	0.330923
36	GII	DZNep	0.156	4	0.393309
40	GII	DZNep	0.156	4	0.465199
44	GII	DZNep	0.156	4	0.538778
48	GII	DZNep	0.156	4	0.592392
0	conf	DZNep	0.156	4	67.7528
4	conf	DZNep	0.156	4	75.5489
8	conf	DZNep	0.156	4	83.6042
12	conf	DZNep	0.156	4	86.6586
16	conf	DZNep	0.156	4	91.3835
20	conf	DZNep	0.156	4	94.5774
24	conf	DZNep	0.156	4	96.4627
28	conf	DZNep	0.156	4	97.7864
32	conf	DZNep	0.156	4	98.3893
36	conf	DZNep	0.156	4	98.7327
40	conf	DZNep	0.156	4	99.2949
44	conf	DZNep	0.156	4	99.5787
48	conf	DZNep	0.156	4	99.5875
0	GII	DZNep	0.31	4	0.0297593
4	GII	DZNep	0.31	4	0.00916983
8	GII	DZNep	0.31	4	0.0133053
12	GII	DZNep	0.31	4	0.0498955
16	GII	DZNep	0.31	4	0.103381
20	GII	DZNep	0.31	4	0.172317
24	GII	DZNep	0.31	4	0.234197
28	GII	DZNep	0.31	4	0.287279
32	GII	DZNep	0.31	4	0.357069
36	GII	DZNep	0.31	4	0.404335
40	GII	DZNep	0.31	4	0.456395
44	GII	DZNep	0.31	4	0.488382
48	GII	DZNep	0.31	4	0.529604
0	conf	DZNep	0.31	4	62.0299
4	conf	DZNep	0.31	4	70.5207
8	conf	DZNep	0.31	4	77.6656
12	conf	DZNep	0.31	4	81.7561
16	conf	DZNep	0.31	4	87.0724
20	conf	DZNep	0.31	4	90.326
24	conf	DZNep	0.31	4	93.4235
28	conf	DZNep	0.31	4	96.5613
32	conf	DZNep	0.31	4	96.9085
36	conf	DZNep	0.31	4	98.2086
40	conf	DZNep	0.31	4	98.3309
44	conf	DZNep	0.31	4	98.8856
48	conf	DZNep	0.31	4	99.0878
0	GII	DZNep	0.63	4	0.0222101
4	GII	DZNep	0.63	4	0.00583728
8	GII	DZNep	0.63	4	0.0126439
12	GII	DZNep	0.63	4	0.0485683
16	GII	DZNep	0.63	4	0.102349
20	GII	DZNep	0.63	4	0.145253
24	GII	DZNep	0.63	4	0.181636
28	GII	DZNep	0.63	4	0.214842
32	GII	DZNep	0.63	4	0.251041
36	GII	DZNep	0.63	4	0.285054
40	GII	DZNep	0.63	4	0.323739
44	GII	DZNep	0.63	4	0.354847
48	GII	DZNep	0.63	4	0.376569
0	conf	DZNep	0.63	4	64.5283
4	conf	DZNep	0.63	4	71.0469
8	conf	DZNep	0.63	4	78.088
12	conf	DZNep	0.63	4	82.2065
16	conf	DZNep	0.63	4	86.612
20	conf	DZNep	0.63	4	90.5596
24	conf	DZNep	0.63	4	92.9496
28	conf	DZNep	0.63	4	95.5102
32	conf	DZNep	0.63	4	96.9903
36	conf	DZNep	0.63	4	97.5625
40	conf	DZNep	0.63	4	98.1496
44	conf	DZNep	0.63	4	98.2951
48	conf	DZNep	0.63	4	98.5604
0	GII	DZNep	1.25	4	0.00984907
4	GII	DZNep	1.25	4	0.00400726
8	GII	DZNep	1.25	4	0.0085294
12	GII	DZNep	1.25	4	0.0350458
16	GII	DZNep	1.25	4	0.0761827
20	GII	DZNep	1.25	4	0.117545
24	GII	DZNep	1.25	4	0.160698
28	GII	DZNep	1.25	4	0.191275
32	GII	DZNep	1.25	4	0.214209
36	GII	DZNep	1.25	4	0.244527
40	GII	DZNep	1.25	4	0.265039
44	GII	DZNep	1.25	4	0.278114
48	GII	DZNep	1.25	4	0.289134
0	conf	DZNep	1.25	4	66.3444
4	conf	DZNep	1.25	4	71.8469
8	conf	DZNep	1.25	4	79.4757
12	conf	DZNep	1.25	4	82.3886
16	conf	DZNep	1.25	4	87.7709
20	conf	DZNep	1.25	4	90.9265
24	conf	DZNep	1.25	4	92.3507
28	conf	DZNep	1.25	4	94.2967
32	conf	DZNep	1.25	4	95.981
36	conf	DZNep	1.25	4	96.7365
40	conf	DZNep	1.25	4	97.7991
44	conf	DZNep	1.25	4	98.252
48	conf	DZNep	1.25	4	98.7145

## Sheet: F3fg
Elapsed (h)	quantity	treatment	concentration (uM)	replicate	value
0	conf	vehicle	0	1	58.6201
0	conf	Tubercidin	0.25	1	63.4768
0	conf	Tubercidin	0.5	1	62.5098
0	conf	Tubercidin	1	1	61.0299
0	GII	vehicle	0	1	0.000401278
0	GII	Tubercidin	0.25	1	0.000978899
0	GII	Tubercidin	0.5	1	0.000918585
0	GII	Tubercidin	1	1	0.00483697
0	ROC	vehicle	0	1	15997
0	ROC	Tubercidin	0.25	1	17265
0	ROC	Tubercidin	0.5	1	16629
0	ROC	Tubercidin	1	1	17256
4	conf	vehicle	0	1	62.4902
4	conf	Tubercidin	0.25	1	64.7089
4	conf	Tubercidin	0.5	1	63.3279
4	conf	Tubercidin	1	1	60.5797
4	GII	vehicle	0	1	0.000256283
4	GII	Tubercidin	0.25	1	0.000904821
4	GII	Tubercidin	0.5	1	0.000396167
4	GII	Tubercidin	1	1	0.00489302
4	ROC	vehicle	0	1	18284
4	ROC	Tubercidin	0.25	1	18497
4	ROC	Tubercidin	0.5	1	17225
4	ROC	Tubercidin	1	1	17677
8	conf	vehicle	0	1	70.5285
8	conf	Tubercidin	0.25	1	70.3556
8	conf	Tubercidin	0.5	1	69.7227
8	conf	Tubercidin	1	1	61.6635
8	GII	vehicle	0	1	0.000922919
8	GII	Tubercidin	0.25	1	0.00118627
8	GII	Tubercidin	0.5	1	0.000155215
8	GII	Tubercidin	1	1	0.00569793
8	ROC	vehicle	0	1	21328
8	ROC	Tubercidin	0.25	1	19949
8	ROC	Tubercidin	0.5	1	17697
8	ROC	Tubercidin	1	1	17776
12	conf	vehicle	0	1	75.7482
12	conf	Tubercidin	0.25	1	71.1449
12	conf	Tubercidin	0.5	1	70.7199
12	conf	Tubercidin	1	1	61.3884
12	GII	vehicle	0	1	0.0413353
12	GII	Tubercidin	0.25	1	0.00126942
12	GII	Tubercidin	0.5	1	0
12	GII	Tubercidin	1	1	0.00563334
12	ROC	vehicle	0	1	24171
12	ROC	Tubercidin	0.25	1	21628
12	ROC	Tubercidin	0.5	1	18230
12	ROC	Tubercidin	1	1	17832
16	conf	vehicle	0	1	80.8624
16	conf	Tubercidin	0.25	1	74.6976
16	conf	Tubercidin	0.5	1	74.003
16	conf	Tubercidin	1	1	63.5184
16	GII	vehicle	0	1	0.120092
16	GII	Tubercidin	0.25	1	0.0020789
16	GII	Tubercidin	0.5	1	0
16	GII	Tubercidin	1	1	0.0058836
16	ROC	vehicle	0	1	26905
16	ROC	Tubercidin	0.25	1	22616
16	ROC	Tubercidin	0.5	1	18683
16	ROC	Tubercidin	1	1	17824
20	conf	vehicle	0	1	83.8743
20	conf	Tubercidin	0.25	1	77.2578
20	conf	Tubercidin	0.5	1	73.9173
20	conf	Tubercidin	1	1	64.4047
20	GII	vehicle	0	1	0.214766
20	GII	Tubercidin	0.25	1	0.0068829
20	GII	Tubercidin	0.5	1	0
20	GII	Tubercidin	1	1	0.00554655
20	ROC	vehicle	0	1	30396
20	ROC	Tubercidin	0.25	1	23701
20	ROC	Tubercidin	0.5	1	19039
20	ROC	Tubercidin	1	1	18114
24	conf	vehicle	0	1	87.7582
24	conf	Tubercidin	0.25	1	79.1662
24	conf	Tubercidin	0.5	1	72.8169
24	conf	Tubercidin	1	1	63.8554
24	GII	vehicle	0	1	0.329725
24	GII	Tubercidin	0.25	1	0.0176103
24	GII	Tubercidin	0.5	1	0
24	GII	Tubercidin	1	1	0.00547557
24	ROC	vehicle	0	1	34370
24	ROC	Tubercidin	0.25	1	24672
24	ROC	Tubercidin	0.5	1	19383
24	ROC	Tubercidin	1	1	18284
28	conf	vehicle	0	1	89.3182
28	conf	Tubercidin	0.25	1	79.6534
28	conf	Tubercidin	0.5	1	74.6217
28	conf	Tubercidin	1	1	62.8727
28	GII	vehicle	0	1	0.454006
28	GII	Tubercidin	0.25	1	0.038195
28	GII	Tubercidin	0.5	1	0.000755716
28	GII	Tubercidin	1	1	0.00551109
28	ROC	vehicle	0	1	38688
28	ROC	Tubercidin	0.25	1	25530
28	ROC	Tubercidin	0.5	1	19787
28	ROC	Tubercidin	1	1	18518
32	conf	vehicle	0	1	92.5215
32	conf	Tubercidin	0.25	1	81.722
32	conf	Tubercidin	0.5	1	72.806
32	conf	Tubercidin	1	1	62.1324
32	GII	vehicle	0	1	0.605071
32	GII	Tubercidin	0.25	1	0.0610581
32	GII	Tubercidin	0.5	1	0.00153874
32	GII	Tubercidin	1	1	0.00526753
32	ROC	vehicle	0	1	42958
32	ROC	Tubercidin	0.25	1	26085
32	ROC	Tubercidin	0.5	1	20060
32	ROC	Tubercidin	1	1	18940
36	conf	vehicle	0	1	93.9164
36	conf	Tubercidin	0.25	1	82.4126
36	conf	Tubercidin	0.5	1	73.4815
36	conf	Tubercidin	1	1	61.8854
36	GII	vehicle	0	1	0.753393
36	GII	Tubercidin	0.25	1	0.0829484
36	GII	Tubercidin	0.5	1	0.00366868
36	GII	Tubercidin	1	1	0.00557175
36	ROC	vehicle	0	1	47051
36	ROC	Tubercidin	0.25	1	26528
36	ROC	Tubercidin	0.5	1	20448
36	ROC	Tubercidin	1	1	19172
40	conf	vehicle	0	1	94.9803
40	conf	Tubercidin	0.25	1	83.6821
40	conf	Tubercidin	0.5	1	73.5482
40	conf	Tubercidin	1	1	60.862
40	GII	vehicle	0	1	0.880382
40	GII	Tubercidin	0.25	1	0.102739
40	GII	Tubercidin	0.5	1	0.00694194
40	GII	Tubercidin	1	1	0.00566409
40	ROC	vehicle	0	1	52323
40	ROC	Tubercidin	0.25	1	26992
40	ROC	Tubercidin	0.5	1	20576
40	ROC	Tubercidin	1	1	19205
44	conf	vehicle	0	1	96.1918
44	conf	Tubercidin	0.25	1	83.4385
44	conf	Tubercidin	0.5	1	74.0305
44	conf	Tubercidin	1	1	58.3216
44	GII	vehicle	0	1	0.982629
44	GII	Tubercidin	0.25	1	0.125238
44	GII	Tubercidin	0.5	1	0.0104615
44	GII	Tubercidin	1	1	0.00597617
44	ROC	vehicle	0	1	57399
44	ROC	Tubercidin	0.25	1	27288
44	ROC	Tubercidin	0.5	1	20725
44	ROC	Tubercidin	1	1	19518
48	conf	vehicle	0	1	97.0622
48	conf	Tubercidin	0.25	1	85.1454
48	conf	Tubercidin	0.5	1	74.3994
48	conf	Tubercidin	1	1	55.8016
48	GII	vehicle	0	1	1.13676
48	GII	Tubercidin	0.25	1	0.146788
48	GII	Tubercidin	0.5	1	0.0124563
48	GII	Tubercidin	1	1	0.00624804
48	ROC	vehicle	0	1	61607
48	ROC	Tubercidin	0.25	1	27659
48	ROC	Tubercidin	0.5	1	20549
48	ROC	Tubercidin	1	1	19373
52	conf	vehicle	0	1	97.8367
52	conf	Tubercidin	0.25	1	87.0495
52	conf	Tubercidin	0.5	1	74.4664
52	conf	Tubercidin	1	1	53.6847
52	GII	vehicle	0	1	1.171
52	GII	Tubercidin	0.25	1	0.162193
52	GII	Tubercidin	0.5	1	0.0129256
52	GII	Tubercidin	1	1	0.00660012
52	ROC	vehicle	0	1	66629
52	ROC	Tubercidin	0.25	1	28520
52	ROC	Tubercidin	0.5	1	20640
52	ROC	Tubercidin	1	1	19139
56	conf	vehicle	0	1	97.9853
56	conf	Tubercidin	0.25	1	87.5394
56	conf	Tubercidin	0.5	1	73.2276
56	conf	Tubercidin	1	1	52.2812
56	GII	vehicle	0	1	1.31456
56	GII	Tubercidin	0.25	1	0.181853
56	GII	Tubercidin	0.5	1	0.0136594
56	GII	Tubercidin	1	1	0.00704132
56	ROC	vehicle	0	1	71152
56	ROC	Tubercidin	0.25	1	29324
56	ROC	Tubercidin	0.5	1	20518
56	ROC	Tubercidin	1	1	18822
60	conf	vehicle	0	1	98.4217
60	conf	Tubercidin	0.25	1	89.0041
60	conf	Tubercidin	0.5	1	73.6637
60	conf	Tubercidin	1	1	49.0924
60	GII	vehicle	0	1	1.45581
60	GII	Tubercidin	0.25	1	0.197361
60	GII	Tubercidin	0.5	1	0.0165868
60	GII	Tubercidin	1	1	0.00886301
60	ROC	vehicle	0	1	75871
60	ROC	Tubercidin	0.25	1	30427
60	ROC	Tubercidin	0.5	1	20340
60	ROC	Tubercidin	1	1	18288
64	conf	vehicle	0	1	98.8087
64	conf	Tubercidin	0.25	1	90.0335
64	conf	Tubercidin	0.5	1	71.4579
64	conf	Tubercidin	1	1	47.337
64	GII	vehicle	0	1	1.57001
64	GII	Tubercidin	0.25	1	0.218532
64	GII	Tubercidin	0.5	1	0.0177431
64	GII	Tubercidin	1	1	0.0106803
64	ROC	vehicle	0	1	79932
64	ROC	Tubercidin	0.25	1	31419
64	ROC	Tubercidin	0.5	1	20174
64	ROC	Tubercidin	1	1	17434
0	conf	vehicle	0	2	64.3016
0	conf	Tubercidin	0.25	2	66.4685
0	conf	Tubercidin	0.5	2	63.5697
0	conf	Tubercidin	1	2	62.5918
0	GII	vehicle	0	2	0.00416966
0	GII	Tubercidin	0.25	2	0.000593894
0	GII	Tubercidin	0.5	2	0.000101705
0	GII	Tubercidin	1	2	0.00069476
0	ROC	vehicle	0	2	17486
0	ROC	Tubercidin	0.25	2	17685
0	ROC	Tubercidin	0.5	2	16619
0	ROC	Tubercidin	1	2	17111
4	conf	vehicle	0	2	70.2118
4	conf	Tubercidin	0.25	2	68.8019
4	conf	Tubercidin	0.5	2	65.3332
4	conf	Tubercidin	1	2	62.344
4	GII	vehicle	0	2	0.00361732
4	GII	Tubercidin	0.25	2	0.000781152
4	GII	Tubercidin	0.5	2	0
4	GII	Tubercidin	1	2	0.000291515
4	ROC	vehicle	0	2	19592
4	ROC	Tubercidin	0.25	2	18890
4	ROC	Tubercidin	0.5	2	17422
4	ROC	Tubercidin	1	2	17639
8	conf	vehicle	0	2	76.6732
8	conf	Tubercidin	0.25	2	73.2824
8	conf	Tubercidin	0.5	2	68.1321
8	conf	Tubercidin	1	2	62.3756
8	GII	vehicle	0	2	0.00429429
8	GII	Tubercidin	0.25	2	0.00107324
8	GII	Tubercidin	0.5	2	0
8	GII	Tubercidin	1	2	0.000383011
8	ROC	vehicle	0	2	23190
8	ROC	Tubercidin	0.25	2	20336
8	ROC	Tubercidin	0.5	2	17824
8	ROC	Tubercidin	1	2	17795
12	conf	vehicle	0	2	82.3951
12	conf	Tubercidin	0.25	2	78.5679
12	conf	Tubercidin	0.5	2	68.7235
12	conf	Tubercidin	1	2	63.0683
12	GII	vehicle	0	2	0.0332073
12	GII	Tubercidin	0.25	2	0.0008676
12	GII	Tubercidin	0.5	2	0.000151629
12	GII	Tubercidin	1	2	0.000350444
12	ROC	vehicle	0	2	26339
12	ROC	Tubercidin	0.25	2	22187
12	ROC	Tubercidin	0.5	2	18389
12	ROC	Tubercidin	1	2	17882
16	conf	vehicle	0	2	87.2484
16	conf	Tubercidin	0.25	2	80.6758
16	conf	Tubercidin	0.5	2	71.4011
16	conf	Tubercidin	1	2	62.9716
16	GII	vehicle	0	2	0.105403
16	GII	Tubercidin	0.25	2	0.00224216
16	GII	Tubercidin	0.5	2	0
16	GII	Tubercidin	1	2	0.000346713
16	ROC	vehicle	0	2	29181
16	ROC	Tubercidin	0.25	2	23469
16	ROC	Tubercidin	0.5	2	18553
16	ROC	Tubercidin	1	2	17907
20	conf	vehicle	0	2	90.2897
20	conf	Tubercidin	0.25	2	80.5289
20	conf	Tubercidin	0.5	2	73.5972
20	conf	Tubercidin	1	2	67.7878
20	GII	vehicle	0	2	0.200167
20	GII	Tubercidin	0.25	2	0.00803617
20	GII	Tubercidin	0.5	2	8.49132e-05
20	GII	Tubercidin	1	2	0.000369769
20	ROC	vehicle	0	2	32736
20	ROC	Tubercidin	0.25	2	24666
20	ROC	Tubercidin	0.5	2	19085
20	ROC	Tubercidin	1	2	18199
24	conf	vehicle	0	2	93.7315
24	conf	Tubercidin	0.25	2	81.8452
24	conf	Tubercidin	0.5	2	74.1817
24	conf	Tubercidin	1	2	66.2811
24	GII	vehicle	0	2	0.294895
24	GII	Tubercidin	0.25	2	0.0192528
24	GII	Tubercidin	0.5	2	0.000626982
24	GII	Tubercidin	1	2	0.000382996
24	ROC	vehicle	0	2	37251
24	ROC	Tubercidin	0.25	2	25474
24	ROC	Tubercidin	0.5	2	19220
24	ROC	Tubercidin	1	2	18389
28	conf	vehicle	0	2	94.6425
28	conf	Tubercidin	0.25	2	84.501
28	conf	Tubercidin	0.5	2	74.3874
28	conf	Tubercidin	1	2	65.3708
28	GII	vehicle	0	2	0.398951
28	GII	Tubercidin	0.25	2	0.0374747
28	GII	Tubercidin	0.5	2	0.00145122
28	GII	Tubercidin	1	2	0.000506866
28	ROC	vehicle	0	2	42345
28	ROC	Tubercidin	0.25	2	26375
28	ROC	Tubercidin	0.5	2	19729
28	ROC	Tubercidin	1	2	18578
32	conf	vehicle	0	2	96.2652
32	conf	Tubercidin	0.25	2	86.3389
32	conf	Tubercidin	0.5	2	75.5123
32	conf	Tubercidin	1	2	65.9202
32	GII	vehicle	0	2	0.522336
32	GII	Tubercidin	0.25	2	0.0571515
32	GII	Tubercidin	0.5	2	0.00223279
32	GII	Tubercidin	1	2	0.000573714
32	ROC	vehicle	0	2	46912
32	ROC	Tubercidin	0.25	2	26919
32	ROC	Tubercidin	0.5	2	19986
32	ROC	Tubercidin	1	2	19079
36	conf	vehicle	0	2	96.7957
36	conf	Tubercidin	0.25	2	86.7687
36	conf	Tubercidin	0.5	2	71.6921
36	conf	Tubercidin	1	2	63.6963
36	GII	vehicle	0	2	0.628723
36	GII	Tubercidin	0.25	2	0.0794422
36	GII	Tubercidin	0.5	2	0.00301986
36	GII	Tubercidin	1	2	0.000623443
36	ROC	vehicle	0	2	51395
36	ROC	Tubercidin	0.25	2	27425
36	ROC	Tubercidin	0.5	2	20234
36	ROC	Tubercidin	1	2	19377
40	conf	vehicle	0	2	98.5554
40	conf	Tubercidin	0.25	2	87.5867
40	conf	Tubercidin	0.5	2	74.3653
40	conf	Tubercidin	1	2	61.6173
40	GII	vehicle	0	2	0.753237
40	GII	Tubercidin	0.25	2	0.100152
40	GII	Tubercidin	0.5	2	0.00488247
40	GII	Tubercidin	1	2	0.000888437
40	ROC	vehicle	0	2	56421
40	ROC	Tubercidin	0.25	2	27874
40	ROC	Tubercidin	0.5	2	20431
40	ROC	Tubercidin	1	2	19710
44	conf	vehicle	0	2	98.5982
44	conf	Tubercidin	0.25	2	87.3134
44	conf	Tubercidin	0.5	2	74.4398
44	conf	Tubercidin	1	2	58.9529
44	GII	vehicle	0	2	0.87165
44	GII	Tubercidin	0.25	2	0.121022
44	GII	Tubercidin	0.5	2	0.00599454
44	GII	Tubercidin	1	2	0.00119951
44	ROC	vehicle	0	2	62011
44	ROC	Tubercidin	0.25	2	28419
44	ROC	Tubercidin	0.5	2	20547
44	ROC	Tubercidin	1	2	19787
48	conf	vehicle	0	2	98.9099
48	conf	Tubercidin	0.25	2	89.1122
48	conf	Tubercidin	0.5	2	75.1772
48	conf	Tubercidin	1	2	57.4587
48	GII	vehicle	0	2	0.970977
48	GII	Tubercidin	0.25	2	0.146918
48	GII	Tubercidin	0.5	2	0.00665138
48	GII	Tubercidin	1	2	0.00147572
48	ROC	vehicle	0	2	66801
48	ROC	Tubercidin	0.25	2	28880
48	ROC	Tubercidin	0.5	2	20307
48	ROC	Tubercidin	1	2	19669
52	conf	vehicle	0	2	99.0739
52	conf	Tubercidin	0.25	2	90.6947
52	conf	Tubercidin	0.5	2	74.2326
52	conf	Tubercidin	1	2	54.8453
52	GII	vehicle	0	2	1.09622
52	GII	Tubercidin	0.25	2	0.169865
52	GII	Tubercidin	0.5	2	0.00721241
52	GII	Tubercidin	1	2	0.00205663
52	ROC	vehicle	0	2	72032
52	ROC	Tubercidin	0.25	2	29520
52	ROC	Tubercidin	0.5	2	20274
52	ROC	Tubercidin	1	2	19367
56	conf	vehicle	0	2	99.3828
56	conf	Tubercidin	0.25	2	90.8682
56	conf	Tubercidin	0.5	2	72.6093
56	conf	Tubercidin	1	2	51.6478
56	GII	vehicle	0	2	1.19268
56	GII	Tubercidin	0.25	2	0.197738
56	GII	Tubercidin	0.5	2	0.00770863
56	GII	Tubercidin	1	2	0.00254099
56	ROC	vehicle	0	2	76058
56	ROC	Tubercidin	0.25	2	30193
56	ROC	Tubercidin	0.5	2	20110
56	ROC	Tubercidin	1	2	19184
60	conf	vehicle	0	2	99.7925
60	conf	Tubercidin	0.25	2	92.4545
60	conf	Tubercidin	0.5	2	74.0902
60	conf	Tubercidin	1	2	50.491
60	GII	vehicle	0	2	1.30374
60	GII	Tubercidin	0.25	2	0.227517
60	GII	Tubercidin	0.5	2	0.00763495
60	GII	Tubercidin	1	2	0.00338617
60	ROC	vehicle	0	2	80755
60	ROC	Tubercidin	0.25	2	31239
60	ROC	Tubercidin	0.5	2	19928
60	ROC	Tubercidin	1	2	18342
64	conf	vehicle	0	2	99.7878
64	conf	Tubercidin	0.25	2	94.0734
64	conf	Tubercidin	0.5	2	75.0664
64	conf	Tubercidin	1	2	47.367
64	GII	vehicle	0	2	1.42131
64	GII	Tubercidin	0.25	2	0.24733
64	GII	Tubercidin	0.5	2	0.00592028
64	GII	Tubercidin	1	2	0.00416559
64	ROC	vehicle	0	2	84988
64	ROC	Tubercidin	0.25	2	32625
64	ROC	Tubercidin	0.5	2	19642
64	ROC	Tubercidin	1	2	17521
0	conf	vehicle	0	3	64.6944
0	conf	Tubercidin	0.25	3	65.9706
0	conf	Tubercidin	0.5	3	66.2809
0	conf	Tubercidin	1	3	58.8119
0	GII	vehicle	0	3	0.000182222
0	GII	Tubercidin	0.25	3	0.00118947
0	GII	Tubercidin	0.5	3	0.00073705
0	GII	Tubercidin	1	3	0.000931934
0	ROC	vehicle	0	3	17368
0	ROC	Tubercidin	0.25	3	16550
0	ROC	Tubercidin	0.5	3	17484
0	ROC	Tubercidin	1	3	15807
4	conf	vehicle	0	3	70.644
4	conf	Tubercidin	0.25	3	68.5335
4	conf	Tubercidin	0.5	3	68.8069
4	conf	Tubercidin	1	3	60.0785
4	GII	vehicle	0	3	0.000200916
4	GII	Tubercidin	0.25	3	0.00117479
4	GII	Tubercidin	0.5	3	0.000831346
4	GII	Tubercidin	1	3	0.00103333
4	ROC	vehicle	0	3	19690
4	ROC	Tubercidin	0.25	3	17700
4	ROC	Tubercidin	0.5	3	18368
4	ROC	Tubercidin	1	3	16126
8	conf	vehicle	0	3	77.4017
8	conf	Tubercidin	0.25	3	71.0418
8	conf	Tubercidin	0.5	3	70.7908
8	conf	Tubercidin	1	3	63.5125
8	GII	vehicle	0	3	0.00111508
8	GII	Tubercidin	0.25	3	0.00142256
8	GII	Tubercidin	0.5	3	0.000475292
8	GII	Tubercidin	1	3	0.00134619
8	ROC	vehicle	0	3	23036
8	ROC	Tubercidin	0.25	3	18915
8	ROC	Tubercidin	0.5	3	18992
8	ROC	Tubercidin	1	3	16331
12	conf	vehicle	0	3	81.5503
12	conf	Tubercidin	0.25	3	75.4182
12	conf	Tubercidin	0.5	3	74.6369
12	conf	Tubercidin	1	3	64.7056
12	GII	vehicle	0	3	0.0319958
12	GII	Tubercidin	0.25	3	0.00178941
12	GII	Tubercidin	0.5	3	0.00017121
12	GII	Tubercidin	1	3	0.0012596
12	ROC	vehicle	0	3	26352
12	ROC	Tubercidin	0.25	3	20307
12	ROC	Tubercidin	0.5	3	19483
12	ROC	Tubercidin	1	3	16391
16	conf	vehicle	0	3	86.0788
16	conf	Tubercidin	0.25	3	78.2578
16	conf	Tubercidin	0.5	3	76.4332
16	conf	Tubercidin	1	3	64.1298
16	GII	vehicle	0	3	0.099698
16	GII	Tubercidin	0.25	3	0.00381348
16	GII	Tubercidin	0.5	3	0
16	GII	Tubercidin	1	3	0.0013147
16	ROC	vehicle	0	3	29133
16	ROC	Tubercidin	0.25	3	21508
16	ROC	Tubercidin	0.5	3	19882
16	ROC	Tubercidin	1	3	16490
20	conf	vehicle	0	3	89.1815
20	conf	Tubercidin	0.25	3	80.8232
20	conf	Tubercidin	0.5	3	77.8937
20	conf	Tubercidin	1	3	66.0551
20	GII	vehicle	0	3	0.187361
20	GII	Tubercidin	0.25	3	0.0103305
20	GII	Tubercidin	0.5	3	9.87362e-05
20	GII	Tubercidin	1	3	0.00146613
20	ROC	vehicle	0	3	32999
20	ROC	Tubercidin	0.25	3	22583
20	ROC	Tubercidin	0.5	3	20361
20	ROC	Tubercidin	1	3	16648
24	conf	vehicle	0	3	92.3388
24	conf	Tubercidin	0.25	3	82.3103
24	conf	Tubercidin	0.5	3	78.1699
24	conf	Tubercidin	1	3	65.9465
24	GII	vehicle	0	3	0.297746
24	GII	Tubercidin	0.25	3	0.023463
24	GII	Tubercidin	0.5	3	0.000194798
24	GII	Tubercidin	1	3	0.00147983
24	ROC	vehicle	0	3	37582
24	ROC	Tubercidin	0.25	3	23436
24	ROC	Tubercidin	0.5	3	20649
24	ROC	Tubercidin	1	3	16774
28	conf	vehicle	0	3	94.0363
28	conf	Tubercidin	0.25	3	83.6496
28	conf	Tubercidin	0.5	3	78.6255
28	conf	Tubercidin	1	3	65.5977
28	GII	vehicle	0	3	0.410073
28	GII	Tubercidin	0.25	3	0.0420641
28	GII	Tubercidin	0.5	3	0.0012678
28	GII	Tubercidin	1	3	0.00129691
28	ROC	vehicle	0	3	42729
28	ROC	Tubercidin	0.25	3	23906
28	ROC	Tubercidin	0.5	3	21114
28	ROC	Tubercidin	1	3	16935
32	conf	vehicle	0	3	95.3414
32	conf	Tubercidin	0.25	3	85.2567
32	conf	Tubercidin	0.5	3	79.1529
32	conf	Tubercidin	1	3	63.3655
32	GII	vehicle	0	3	0.529199
32	GII	Tubercidin	0.25	3	0.0627738
32	GII	Tubercidin	0.5	3	0.00250301
32	GII	Tubercidin	1	3	0.0015142
32	ROC	vehicle	0	3	47442
32	ROC	Tubercidin	0.25	3	24407
32	ROC	Tubercidin	0.5	3	21554
32	ROC	Tubercidin	1	3	17389
36	conf	vehicle	0	3	96.8097
36	conf	Tubercidin	0.25	3	85.7674
36	conf	Tubercidin	0.5	3	77.1126
36	conf	Tubercidin	1	3	60.7786
36	GII	vehicle	0	3	0.65494
36	GII	Tubercidin	0.25	3	0.0867009
36	GII	Tubercidin	0.5	3	0.00391088
36	GII	Tubercidin	1	3	0.00131294
36	ROC	vehicle	0	3	52263
36	ROC	Tubercidin	0.25	3	24848
36	ROC	Tubercidin	0.5	3	21634
36	ROC	Tubercidin	1	3	17706
40	conf	vehicle	0	3	98.2623
40	conf	Tubercidin	0.25	3	86.0514
40	conf	Tubercidin	0.5	3	78.5533
40	conf	Tubercidin	1	3	57.7965
40	GII	vehicle	0	3	0.767024
40	GII	Tubercidin	0.25	3	0.111664
40	GII	Tubercidin	0.5	3	0.00537067
40	GII	Tubercidin	1	3	0.00138111
40	ROC	vehicle	0	3	56933
40	ROC	Tubercidin	0.25	3	25093
40	ROC	Tubercidin	0.5	3	21821
40	ROC	Tubercidin	1	3	17859
44	conf	vehicle	0	3	98.5289
44	conf	Tubercidin	0.25	3	86.519
44	conf	Tubercidin	0.5	3	77.9818
44	conf	Tubercidin	1	3	56.1067
44	GII	vehicle	0	3	0.900371
44	GII	Tubercidin	0.25	3	0.143033
44	GII	Tubercidin	0.5	3	0.00605887
44	GII	Tubercidin	1	3	0.001594
44	ROC	vehicle	0	3	62121
44	ROC	Tubercidin	0.25	3	25385
44	ROC	Tubercidin	0.5	3	21943
44	ROC	Tubercidin	1	3	17967
48	conf	vehicle	0	3	98.4384
48	conf	Tubercidin	0.25	3	89.6391
48	conf	Tubercidin	0.5	3	79.2871
48	conf	Tubercidin	1	3	54.4532
48	GII	vehicle	0	3	0.993707
48	GII	Tubercidin	0.25	3	0.173261
48	GII	Tubercidin	0.5	3	0.00592191
48	GII	Tubercidin	1	3	0.00196963
48	ROC	vehicle	0	3	67165
48	ROC	Tubercidin	0.25	3	25410
48	ROC	Tubercidin	0.5	3	21725
48	ROC	Tubercidin	1	3	18139
52	conf	vehicle	0	3	99.4284
52	conf	Tubercidin	0.25	3	89.1545
52	conf	Tubercidin	0.5	3	78.6764
52	conf	Tubercidin	1	3	50.9507
52	GII	vehicle	0	3	1.10853
52	GII	Tubercidin	0.25	3	0.212791
52	GII	Tubercidin	0.5	3	0.007496
52	GII	Tubercidin	1	3	0.00295171
52	ROC	vehicle	0	3	72504
52	ROC	Tubercidin	0.25	3	26151
52	ROC	Tubercidin	0.5	3	21616
52	ROC	Tubercidin	1	3	17874
56	conf	vehicle	0	3	99.3443
56	conf	Tubercidin	0.25	3	90.9556
56	conf	Tubercidin	0.5	3	78.1899
56	conf	Tubercidin	1	3	49.4049
56	GII	vehicle	0	3	1.22204
56	GII	Tubercidin	0.25	3	0.245602
56	GII	Tubercidin	0.5	3	0.00848009
56	GII	Tubercidin	1	3	0.00410927
56	ROC	vehicle	0	3	76923
56	ROC	Tubercidin	0.25	3	26617
56	ROC	Tubercidin	0.5	3	21578
56	ROC	Tubercidin	1	3	17768
60	conf	vehicle	0	3	99.5737
60	conf	Tubercidin	0.25	3	91.2298
60	conf	Tubercidin	0.5	3	79.2311
60	conf	Tubercidin	1	3	47.7017
60	GII	vehicle	0	3	1.39882
60	GII	Tubercidin	0.25	3	0.255363
60	GII	Tubercidin	0.5	3	0.00682858
60	GII	Tubercidin	1	3	0.00465068
60	ROC	vehicle	0	3	81314
60	ROC	Tubercidin	0.25	3	27358
60	ROC	Tubercidin	0.5	3	21545
60	ROC	Tubercidin	1	3	17312
64	conf	vehicle	0	3	99.5644
64	conf	Tubercidin	0.25	3	91.406
64	conf	Tubercidin	0.5	3	77.5668
64	conf	Tubercidin	1	3	45.9235
64	GII	vehicle	0	3	1.52018
64	GII	Tubercidin	0.25	3	0.28929
64	GII	Tubercidin	0.5	3	0.00673154
64	GII	Tubercidin	1	3	0.00602593
64	ROC	vehicle	0	3	85335
64	ROC	Tubercidin	0.25	3	28243
64	ROC	Tubercidin	0.5	3	21141
64	ROC	Tubercidin	1	3	16643
0	conf	vehicle	0	4	61.0543
0	conf	Tubercidin	0.25	4	72.1711
0	conf	Tubercidin	0.5	4	72.4636
0	conf	Tubercidin	1	4	70.9192
0	GII	vehicle	0	4	0.00146701
0	GII	Tubercidin	0.25	4	0.00172116
0	GII	Tubercidin	0.5	4	0.00100686
0	GII	Tubercidin	1	4	0.00175989
0	ROC	vehicle	0	4	15989
0	ROC	Tubercidin	0.25	4	18596
0	ROC	Tubercidin	0.5	4	19176
0	ROC	Tubercidin	1	4	18870
4	conf	vehicle	0	4	64.847
4	conf	Tubercidin	0.25	4	75.7404
4	conf	Tubercidin	0.5	4	75.8868
4	conf	Tubercidin	1	4	72.2024
4	GII	vehicle	0	4	0.00143871
4	GII	Tubercidin	0.25	4	0.000799674
4	GII	Tubercidin	0.5	4	0.00113322
4	GII	Tubercidin	1	4	0.00531679
4	ROC	vehicle	0	4	18170
4	ROC	Tubercidin	0.25	4	20004
4	ROC	Tubercidin	0.5	4	19971
4	ROC	Tubercidin	1	4	19381
8	conf	vehicle	0	4	72.6129
8	conf	Tubercidin	0.25	4	79.6763
8	conf	Tubercidin	0.5	4	78.8148
8	conf	Tubercidin	1	4	74.3132
8	GII	vehicle	0	4	0.0028629
8	GII	Tubercidin	0.25	4	0.00064706
8	GII	Tubercidin	0.5	4	0.00103022
8	GII	Tubercidin	1	4	0.00152352
8	ROC	vehicle	0	4	21235
8	ROC	Tubercidin	0.25	4	21628
8	ROC	Tubercidin	0.5	4	20707
8	ROC	Tubercidin	1	4	19617
12	conf	vehicle	0	4	78.9389
12	conf	Tubercidin	0.25	4	83.4413
12	conf	Tubercidin	0.5	4	82.3165
12	conf	Tubercidin	1	4	75.1025
12	GII	vehicle	0	4	0.0376162
12	GII	Tubercidin	0.25	4	0.000757379
12	GII	Tubercidin	0.5	4	0.000749387
12	GII	Tubercidin	1	4	0.00146892
12	ROC	vehicle	0	4	23943
12	ROC	Tubercidin	0.25	4	23482
12	ROC	Tubercidin	0.5	4	21384
12	ROC	Tubercidin	1	4	19760
16	conf	vehicle	0	4	83.7275
16	conf	Tubercidin	0.25	4	87.0918
16	conf	Tubercidin	0.5	4	85.6094
16	conf	Tubercidin	1	4	78.8952
16	GII	vehicle	0	4	0.110656
16	GII	Tubercidin	0.25	4	0.00265432
16	GII	Tubercidin	0.5	4	0.000441942
16	GII	Tubercidin	1	4	0.00313758
16	ROC	vehicle	0	4	26888
16	ROC	Tubercidin	0.25	4	24799
16	ROC	Tubercidin	0.5	4	21949
16	ROC	Tubercidin	1	4	19920
20	conf	vehicle	0	4	87.3176
20	conf	Tubercidin	0.25	4	89.4917
20	conf	Tubercidin	0.5	4	86.4475
20	conf	Tubercidin	1	4	79.3554
20	GII	vehicle	0	4	0.21026
20	GII	Tubercidin	0.25	4	0.00929122
20	GII	Tubercidin	0.5	4	0.000523149
20	GII	Tubercidin	1	4	0.00232144
20	ROC	vehicle	0	4	30106
20	ROC	Tubercidin	0.25	4	25946
20	ROC	Tubercidin	0.5	4	22334
20	ROC	Tubercidin	1	4	19878
24	conf	vehicle	0	4	90.0135
24	conf	Tubercidin	0.25	4	91.3068
24	conf	Tubercidin	0.5	4	87.1105
24	conf	Tubercidin	1	4	79.4717
24	GII	vehicle	0	4	0.322674
24	GII	Tubercidin	0.25	4	0.0256987
24	GII	Tubercidin	0.5	4	0.00110887
24	GII	Tubercidin	1	4	0.00468116
24	ROC	vehicle	0	4	34252
24	ROC	Tubercidin	0.25	4	26822
24	ROC	Tubercidin	0.5	4	22782
24	ROC	Tubercidin	1	4	20079
28	conf	vehicle	0	4	91.5868
28	conf	Tubercidin	0.25	4	90.5892
28	conf	Tubercidin	0.5	4	85.6853
28	conf	Tubercidin	1	4	76.5662
28	GII	vehicle	0	4	0.441953
28	GII	Tubercidin	0.25	4	0.049901
28	GII	Tubercidin	0.5	4	0.00177151
28	GII	Tubercidin	1	4	0.004439
28	ROC	vehicle	0	4	38709
28	ROC	Tubercidin	0.25	4	27536
28	ROC	Tubercidin	0.5	4	23324
28	ROC	Tubercidin	1	4	20470
32	conf	vehicle	0	4	93.1264
32	conf	Tubercidin	0.25	4	92.6897
32	conf	Tubercidin	0.5	4	87.0243
32	conf	Tubercidin	1	4	76.2627
32	GII	vehicle	0	4	0.567007
32	GII	Tubercidin	0.25	4	0.0835764
32	GII	Tubercidin	0.5	4	0.00435452
32	GII	Tubercidin	1	4	0.00549099
32	ROC	vehicle	0	4	43366
32	ROC	Tubercidin	0.25	4	28199
32	ROC	Tubercidin	0.5	4	23521
32	ROC	Tubercidin	1	4	20839
36	conf	vehicle	0	4	94.8466
36	conf	Tubercidin	0.25	4	92.4686
36	conf	Tubercidin	0.5	4	87.1774
36	conf	Tubercidin	1	4	74.559
36	GII	vehicle	0	4	0.69235
36	GII	Tubercidin	0.25	4	0.118356
36	GII	Tubercidin	0.5	4	0.00462313
36	GII	Tubercidin	1	4	0.00647073
36	ROC	vehicle	0	4	47413
36	ROC	Tubercidin	0.25	4	28785
36	ROC	Tubercidin	0.5	4	23709
36	ROC	Tubercidin	1	4	21251
40	conf	vehicle	0	4	95.8124
40	conf	Tubercidin	0.25	4	94.0168
40	conf	Tubercidin	0.5	4	86.6039
40	conf	Tubercidin	1	4	71.5067
40	GII	vehicle	0	4	0.810671
40	GII	Tubercidin	0.25	4	0.155194
40	GII	Tubercidin	0.5	4	0.00524109
40	GII	Tubercidin	1	4	0.0070013
40	ROC	vehicle	0	4	52352
40	ROC	Tubercidin	0.25	4	29199
40	ROC	Tubercidin	0.5	4	23867
40	ROC	Tubercidin	1	4	21570
44	conf	vehicle	0	4	96.8569
44	conf	Tubercidin	0.25	4	94.1532
44	conf	Tubercidin	0.5	4	89.3884
44	conf	Tubercidin	1	4	67.9275
44	GII	vehicle	0	4	0.949908
44	GII	Tubercidin	0.25	4	0.193013
44	GII	Tubercidin	0.5	4	0.00580555
44	GII	Tubercidin	1	4	0.00762724
44	ROC	vehicle	0	4	57397
44	ROC	Tubercidin	0.25	4	29895
44	ROC	Tubercidin	0.5	4	23863
44	ROC	Tubercidin	1	4	21848
48	conf	vehicle	0	4	98.641
48	conf	Tubercidin	0.25	4	96.0298
48	conf	Tubercidin	0.5	4	88.5544
48	conf	Tubercidin	1	4	67.9334
48	GII	vehicle	0	4	1.10299
48	GII	Tubercidin	0.25	4	0.229622
48	GII	Tubercidin	0.5	4	0.00669541
48	GII	Tubercidin	1	4	0.00826374
48	ROC	vehicle	0	4	61789
48	ROC	Tubercidin	0.25	4	30508
48	ROC	Tubercidin	0.5	4	23950
48	ROC	Tubercidin	1	4	21721
52	conf	vehicle	0	4	98.3701
52	conf	Tubercidin	0.25	4	95.9093
52	conf	Tubercidin	0.5	4	91.5519
52	conf	Tubercidin	1	4	63.437
52	GII	vehicle	0	4	1.28156
52	GII	Tubercidin	0.25	4	0.282845
52	GII	Tubercidin	0.5	4	0.00668042
52	GII	Tubercidin	1	4	0.0083864
52	ROC	vehicle	0	4	66749
52	ROC	Tubercidin	0.25	4	31515
52	ROC	Tubercidin	0.5	4	24072
52	ROC	Tubercidin	1	4	21199
56	conf	vehicle	0	4	99.1959
56	conf	Tubercidin	0.25	4	96.3569
56	conf	Tubercidin	0.5	4	88.1974
56	conf	Tubercidin	1	4	61.3053
56	GII	vehicle	0	4	1.40745
56	GII	Tubercidin	0.25	4	0.3084
56	GII	Tubercidin	0.5	4	0.00909078
56	GII	Tubercidin	1	4	0.00877803
56	ROC	vehicle	0	4	71131
56	ROC	Tubercidin	0.25	4	32695
56	ROC	Tubercidin	0.5	4	23583
56	ROC	Tubercidin	1	4	20938
60	conf	vehicle	0	4	99.4647
60	conf	Tubercidin	0.25	4	97.6836
60	conf	Tubercidin	0.5	4	88.9492
60	conf	Tubercidin	1	4	58.7213
60	GII	vehicle	0	4	1.57163
60	GII	Tubercidin	0.25	4	0.337335
60	GII	Tubercidin	0.5	4	0.00913688
60	GII	Tubercidin	1	4	0.00948771
60	ROC	vehicle	0	4	75364
60	ROC	Tubercidin	0.25	4	33958
60	ROC	Tubercidin	0.5	4	23531
60	ROC	Tubercidin	1	4	20518
64	conf	vehicle	0	4	99.4957
64	conf	Tubercidin	0.25	4	97.3996
64	conf	Tubercidin	0.5	4	89.8274
64	conf	Tubercidin	1	4	56.88
64	GII	vehicle	0	4	1.6967
64	GII	Tubercidin	0.25	4	0.375738
64	GII	Tubercidin	0.5	4	0.00975089
64	GII	Tubercidin	1	4	0.0101193
64	ROC	vehicle	0	4	79504
64	ROC	Tubercidin	0.25	4	35743
64	ROC	Tubercidin	0.5	4	23297
64	ROC	Tubercidin	1	4	19543
0	conf	vehicle	0	5	65.6337
0	conf	Tubercidin	0.25	5	70.2662
0	conf	Tubercidin	0.5	5	69.6106
0	conf	Tubercidin	1	5	70.0096
0	GII	vehicle	0	5	0.00135499
0	GII	Tubercidin	0.25	5	0.00276361
0	GII	Tubercidin	0.5	5	0
0	GII	Tubercidin	1	5	0.000598703
0	ROC	vehicle	0	5	17776
0	ROC	Tubercidin	0.25	5	19162
0	ROC	Tubercidin	0.5	5	18205
0	ROC	Tubercidin	1	5	18967
4	conf	vehicle	0	5	70.3014
4	conf	Tubercidin	0.25	5	74.0848
4	conf	Tubercidin	0.5	5	71.8722
4	conf	Tubercidin	1	5	72.1679
4	GII	vehicle	0	5	0.00110228
4	GII	Tubercidin	0.25	5	0.00263003
4	GII	Tubercidin	0.5	5	0.000145629
4	GII	Tubercidin	1	5	0.000241049
4	ROC	vehicle	0	5	20354
4	ROC	Tubercidin	0.25	5	20694
4	ROC	Tubercidin	0.5	5	19215
4	ROC	Tubercidin	1	5	19240
8	conf	vehicle	0	5	77.0621
8	conf	Tubercidin	0.25	5	77.6187
8	conf	Tubercidin	0.5	5	74.4655
8	conf	Tubercidin	1	5	73.9569
8	GII	vehicle	0	5	0.00230252
8	GII	Tubercidin	0.25	5	0.00241866
8	GII	Tubercidin	0.5	5	0.000363168
8	GII	Tubercidin	1	5	0.000278763
8	ROC	vehicle	0	5	23742
8	ROC	Tubercidin	0.25	5	22425
8	ROC	Tubercidin	0.5	5	19594
8	ROC	Tubercidin	1	5	19505
12	conf	vehicle	0	5	83.5239
12	conf	Tubercidin	0.25	5	80.6173
12	conf	Tubercidin	0.5	5	76.6044
12	conf	Tubercidin	1	5	72.6397
12	GII	vehicle	0	5	0.0215295
12	GII	Tubercidin	0.25	5	0.00274656
12	GII	Tubercidin	0.5	5	0.000483039
12	GII	Tubercidin	1	5	0.000379753
12	ROC	vehicle	0	5	27079
12	ROC	Tubercidin	0.25	5	24337
12	ROC	Tubercidin	0.5	5	20164
12	ROC	Tubercidin	1	5	19590
16	conf	vehicle	0	5	88.0909
16	conf	Tubercidin	0.25	5	85.9374
16	conf	Tubercidin	0.5	5	80.3582
16	conf	Tubercidin	1	5	75.948
16	GII	vehicle	0	5	0.0780646
16	GII	Tubercidin	0.25	5	0.00340525
16	GII	Tubercidin	0.5	5	0.000529435
16	GII	Tubercidin	1	5	0.000478142
16	ROC	vehicle	0	5	30123
16	ROC	Tubercidin	0.25	5	25896
16	ROC	Tubercidin	0.5	5	20659
16	ROC	Tubercidin	1	5	19642
20	conf	vehicle	0	5	91.222
20	conf	Tubercidin	0.25	5	87.916
20	conf	Tubercidin	0.5	5	79.524
20	conf	Tubercidin	1	5	73.1206
20	GII	vehicle	0	5	0.160035
20	GII	Tubercidin	0.25	5	0.00830389
20	GII	Tubercidin	0.5	5	0.000582975
20	GII	Tubercidin	1	5	0.000638926
20	ROC	vehicle	0	5	33867
20	ROC	Tubercidin	0.25	5	27077
20	ROC	Tubercidin	0.5	5	21257
20	ROC	Tubercidin	1	5	19990
24	conf	vehicle	0	5	94.1254
24	conf	Tubercidin	0.25	5	88.8513
24	conf	Tubercidin	0.5	5	83.1748
24	conf	Tubercidin	1	5	76.502
24	GII	vehicle	0	5	0.249419
24	GII	Tubercidin	0.25	5	0.01939
24	GII	Tubercidin	0.5	5	0.000715984
24	GII	Tubercidin	1	5	0.000723631
24	ROC	vehicle	0	5	38670
24	ROC	Tubercidin	0.25	5	28247
24	ROC	Tubercidin	0.5	5	21587
24	ROC	Tubercidin	1	5	20089
28	conf	vehicle	0	5	95.4382
28	conf	Tubercidin	0.25	5	91.429
28	conf	Tubercidin	0.5	5	80.8323
28	conf	Tubercidin	1	5	73.8953
28	GII	vehicle	0	5	0.328832
28	GII	Tubercidin	0.25	5	0.0375614
28	GII	Tubercidin	0.5	5	0.0015752
28	GII	Tubercidin	1	5	0.000788783
28	ROC	vehicle	0	5	44331
28	ROC	Tubercidin	0.25	5	28930
28	ROC	Tubercidin	0.5	5	22044
28	ROC	Tubercidin	1	5	20419
32	conf	vehicle	0	5	97.1757
32	conf	Tubercidin	0.25	5	91.5308
32	conf	Tubercidin	0.5	5	83.8892
32	conf	Tubercidin	1	5	72.7109
32	GII	vehicle	0	5	0.421239
32	GII	Tubercidin	0.25	5	0.0629934
32	GII	Tubercidin	0.5	5	0.00230857
32	GII	Tubercidin	1	5	0.000917102
32	ROC	vehicle	0	5	49480
32	ROC	Tubercidin	0.25	5	29719
32	ROC	Tubercidin	0.5	5	22403
32	ROC	Tubercidin	1	5	20653
36	conf	vehicle	0	5	98.085
36	conf	Tubercidin	0.25	5	93.3201
36	conf	Tubercidin	0.5	5	83.4853
36	conf	Tubercidin	1	5	70.8643
36	GII	vehicle	0	5	0.510955
36	GII	Tubercidin	0.25	5	0.0795403
36	GII	Tubercidin	0.5	5	0.00374163
36	GII	Tubercidin	1	5	0.00108638
36	ROC	vehicle	0	5	54301
36	ROC	Tubercidin	0.25	5	30270
36	ROC	Tubercidin	0.5	5	22574
36	ROC	Tubercidin	1	5	20965
40	conf	vehicle	0	5	98.4214
40	conf	Tubercidin	0.25	5	93.1945
40	conf	Tubercidin	0.5	5	83.2128
40	conf	Tubercidin	1	5	68.6649
40	GII	vehicle	0	5	0.597831
40	GII	Tubercidin	0.25	5	0.103135
40	GII	Tubercidin	0.5	5	0.00547565
40	GII	Tubercidin	1	5	0.00165654
40	ROC	vehicle	0	5	60321
40	ROC	Tubercidin	0.25	5	30746
40	ROC	Tubercidin	0.5	5	22794
40	ROC	Tubercidin	1	5	21342
44	conf	vehicle	0	5	98.9417
44	conf	Tubercidin	0.25	5	93.7981
44	conf	Tubercidin	0.5	5	81.8337
44	conf	Tubercidin	1	5	64.4873
44	GII	vehicle	0	5	0.688662
44	GII	Tubercidin	0.25	5	0.122889
44	GII	Tubercidin	0.5	5	0.00682052
44	GII	Tubercidin	1	5	0.00187463
44	ROC	vehicle	0	5	65807
44	ROC	Tubercidin	0.25	5	31477
44	ROC	Tubercidin	0.5	5	22686
44	ROC	Tubercidin	1	5	21657
48	conf	vehicle	0	5	99.5876
48	conf	Tubercidin	0.25	5	95.8734
48	conf	Tubercidin	0.5	5	83.2952
48	conf	Tubercidin	1	5	63.8817
48	GII	vehicle	0	5	0.788874
48	GII	Tubercidin	0.25	5	0.134533
48	GII	Tubercidin	0.5	5	0.00761733
48	GII	Tubercidin	1	5	0.00255165
48	ROC	vehicle	0	5	70901
48	ROC	Tubercidin	0.25	5	31873
48	ROC	Tubercidin	0.5	5	22715
48	ROC	Tubercidin	1	5	21669
52	conf	vehicle	0	5	99.6184
52	conf	Tubercidin	0.25	5	96.1329
52	conf	Tubercidin	0.5	5	84.9041
52	conf	Tubercidin	1	5	59.3976
52	GII	vehicle	0	5	0.887847
52	GII	Tubercidin	0.25	5	0.155986
52	GII	Tubercidin	0.5	5	0.00819334
52	GII	Tubercidin	1	5	0.00199297
52	ROC	vehicle	0	5	76232
52	ROC	Tubercidin	0.25	5	33093
52	ROC	Tubercidin	0.5	5	22467
52	ROC	Tubercidin	1	5	21274
56	conf	vehicle	0	5	99.4531
56	conf	Tubercidin	0.25	5	95.6389
56	conf	Tubercidin	0.5	5	83.914
56	conf	Tubercidin	1	5	58.1848
56	GII	vehicle	0	5	1.01074
56	GII	Tubercidin	0.25	5	0.184513
56	GII	Tubercidin	0.5	5	0.0096215
56	GII	Tubercidin	1	5	0.00251861
56	ROC	vehicle	0	5	80914
56	ROC	Tubercidin	0.25	5	34054
56	ROC	Tubercidin	0.5	5	22498
56	ROC	Tubercidin	1	5	20833
60	conf	vehicle	0	5	99.6515
60	conf	Tubercidin	0.25	5	96.7434
60	conf	Tubercidin	0.5	5	83.835
60	conf	Tubercidin	1	5	55.8763
60	GII	vehicle	0	5	1.14862
60	GII	Tubercidin	0.25	5	0.197192
60	GII	Tubercidin	0.5	5	0.00912939
60	GII	Tubercidin	1	5	0.00297251
60	ROC	vehicle	0	5	85114
60	ROC	Tubercidin	0.25	5	35507
60	ROC	Tubercidin	0.5	5	22436
60	ROC	Tubercidin	1	5	20197
64	conf	vehicle	0	5	99.7416
64	conf	Tubercidin	0.25	5	97.5762
64	conf	Tubercidin	0.5	5	84.4825
64	conf	Tubercidin	1	5	53.2993
64	GII	vehicle	0	5	1.27924
64	GII	Tubercidin	0.25	5	0.231924
64	GII	Tubercidin	0.5	5	0.00983604
64	GII	Tubercidin	1	5	0.00332466
64	ROC	vehicle	0	5	89283
64	ROC	Tubercidin	0.25	5	37319
64	ROC	Tubercidin	0.5	5	22282
64	ROC	Tubercidin	1	5	19520
0	conf	vehicle	0	6	70.6032
0	conf	Tubercidin	0.25	6	70.4832
0	conf	Tubercidin	0.5	6	73.9099
0	conf	Tubercidin	1	6	59.6998
0	GII	vehicle	0	6	0.00051845
0	GII	Tubercidin	0.25	6	0
0	GII	Tubercidin	0.5	6	0.00176699
0	GII	Tubercidin	1	6	0.00272429
0	ROC	vehicle	0	6	18582
0	ROC	Tubercidin	0.25	6	18731
0	ROC	Tubercidin	0.5	6	19886
0	ROC	Tubercidin	1	6	17145
4	conf	vehicle	0	6	77.7479
4	conf	Tubercidin	0.25	6	74.3231
4	conf	Tubercidin	0.5	6	76.0083
4	conf	Tubercidin	1	6	57.7754
4	GII	vehicle	0	6	0.000360403
4	GII	Tubercidin	0.25	6	0
4	GII	Tubercidin	0.5	6	0.00179454
4	GII	Tubercidin	1	6	0.00275297
4	ROC	vehicle	0	6	21102
4	ROC	Tubercidin	0.25	6	20021
4	ROC	Tubercidin	0.5	6	20883
4	ROC	Tubercidin	1	6	17499
8	conf	vehicle	0	6	82.7446
8	conf	Tubercidin	0.25	6	78.0144
8	conf	Tubercidin	0.5	6	77.7093
8	conf	Tubercidin	1	6	59.9605
8	GII	vehicle	0	6	0.00183452
8	GII	Tubercidin	0.25	6	0
8	GII	Tubercidin	0.5	6	0.00168274
8	GII	Tubercidin	1	6	0.00272085
8	ROC	vehicle	0	6	24768
8	ROC	Tubercidin	0.25	6	21835
8	ROC	Tubercidin	0.5	6	21684
8	ROC	Tubercidin	1	6	17758
12	conf	vehicle	0	6	88.7431
12	conf	Tubercidin	0.25	6	81.6299
12	conf	Tubercidin	0.5	6	79.4489
12	conf	Tubercidin	1	6	63.7465
12	GII	vehicle	0	6	0.0308545
12	GII	Tubercidin	0.25	6	0.000222853
12	GII	Tubercidin	0.5	6	0.00161258
12	GII	Tubercidin	1	6	0.00298207
12	ROC	vehicle	0	6	28114
12	ROC	Tubercidin	0.25	6	23550
12	ROC	Tubercidin	0.5	6	22396
12	ROC	Tubercidin	1	6	17820
16	conf	vehicle	0	6	92.6092
16	conf	Tubercidin	0.25	6	86.2357
16	conf	Tubercidin	0.5	6	81.7412
16	conf	Tubercidin	1	6	65.121
16	GII	vehicle	0	6	0.103781
16	GII	Tubercidin	0.25	6	0.00202556
16	GII	Tubercidin	0.5	6	0.00183991
16	GII	Tubercidin	1	6	0.00316525
16	ROC	vehicle	0	6	31347
16	ROC	Tubercidin	0.25	6	25113
16	ROC	Tubercidin	0.5	6	23005
16	ROC	Tubercidin	1	6	17929
20	conf	vehicle	0	6	95.5438
20	conf	Tubercidin	0.25	6	87.0823
20	conf	Tubercidin	0.5	6	83.0848
20	conf	Tubercidin	1	6	66.8136
20	GII	vehicle	0	6	0.200009
20	GII	Tubercidin	0.25	6	0.00865401
20	GII	Tubercidin	0.5	6	0.00179533
20	GII	Tubercidin	1	6	0.00337502
20	ROC	vehicle	0	6	35176
20	ROC	Tubercidin	0.25	6	25975
20	ROC	Tubercidin	0.5	6	23579
20	ROC	Tubercidin	1	6	18033
24	conf	vehicle	0	6	97.6921
24	conf	Tubercidin	0.25	6	89.0819
24	conf	Tubercidin	0.5	6	84.0502
24	conf	Tubercidin	1	6	62.7331
24	GII	vehicle	0	6	0.303268
24	GII	Tubercidin	0.25	6	0.023717
24	GII	Tubercidin	0.5	6	0.00258448
24	GII	Tubercidin	1	6	0.00357032
24	ROC	vehicle	0	6	40049
24	ROC	Tubercidin	0.25	6	27085
24	ROC	Tubercidin	0.5	6	23918
24	ROC	Tubercidin	1	6	18110
28	conf	vehicle	0	6	98.423
28	conf	Tubercidin	0.25	6	90.562
28	conf	Tubercidin	0.5	6	84.4978
28	conf	Tubercidin	1	6	62.9783
28	GII	vehicle	0	6	0.419845
28	GII	Tubercidin	0.25	6	0.0460369
28	GII	Tubercidin	0.5	6	0.00402247
28	GII	Tubercidin	1	6	0.00379621
28	ROC	vehicle	0	6	45688
28	ROC	Tubercidin	0.25	6	27756
28	ROC	Tubercidin	0.5	6	24242
28	ROC	Tubercidin	1	6	18348
32	conf	vehicle	0	6	99.084
32	conf	Tubercidin	0.25	6	90.7252
32	conf	Tubercidin	0.5	6	85.3434
32	conf	Tubercidin	1	6	62.7307
32	GII	vehicle	0	6	0.544066
32	GII	Tubercidin	0.25	6	0.0675694
32	GII	Tubercidin	0.5	6	0.00503642
32	GII	Tubercidin	1	6	0.00364011
32	ROC	vehicle	0	6	50416
32	ROC	Tubercidin	0.25	6	28474
32	ROC	Tubercidin	0.5	6	24664
32	ROC	Tubercidin	1	6	18696
36	conf	vehicle	0	6	99.4632
36	conf	Tubercidin	0.25	6	92.523
36	conf	Tubercidin	0.5	6	85.2278
36	conf	Tubercidin	1	6	60.3965
36	GII	vehicle	0	6	0.66632
36	GII	Tubercidin	0.25	6	0.0891799
36	GII	Tubercidin	0.5	6	0.00745159
36	GII	Tubercidin	1	6	0.00372374
36	ROC	vehicle	0	6	55730
36	ROC	Tubercidin	0.25	6	28934
36	ROC	Tubercidin	0.5	6	24788
36	ROC	Tubercidin	1	6	18845
40	conf	vehicle	0	6	99.6684
40	conf	Tubercidin	0.25	6	93.2154
40	conf	Tubercidin	0.5	6	85.8033
40	conf	Tubercidin	1	6	58.2561
40	GII	vehicle	0	6	0.767048
40	GII	Tubercidin	0.25	6	0.117241
40	GII	Tubercidin	0.5	6	0.00983772
40	GII	Tubercidin	1	6	0.00373033
40	ROC	vehicle	0	6	61276
40	ROC	Tubercidin	0.25	6	29284
40	ROC	Tubercidin	0.5	6	24867
40	ROC	Tubercidin	1	6	19054
44	conf	vehicle	0	6	99.8732
44	conf	Tubercidin	0.25	6	94.1639
44	conf	Tubercidin	0.5	6	86.6674
44	conf	Tubercidin	1	6	57.3247
44	GII	vehicle	0	6	0.878102
44	GII	Tubercidin	0.25	6	0.140246
44	GII	Tubercidin	0.5	6	0.0121251
44	GII	Tubercidin	1	6	0.00380893
44	ROC	vehicle	0	6	66908
44	ROC	Tubercidin	0.25	6	29945
44	ROC	Tubercidin	0.5	6	25057
44	ROC	Tubercidin	1	6	19267
48	conf	vehicle	0	6	99.8943
48	conf	Tubercidin	0.25	6	95.0653
48	conf	Tubercidin	0.5	6	86.4924
48	conf	Tubercidin	1	6	56.046
48	GII	vehicle	0	6	1.0067
48	GII	Tubercidin	0.25	6	0.170254
48	GII	Tubercidin	0.5	6	0.0163985
48	GII	Tubercidin	1	6	0.00415873
48	ROC	vehicle	0	6	71901
48	ROC	Tubercidin	0.25	6	30382
48	ROC	Tubercidin	0.5	6	24946
48	ROC	Tubercidin	1	6	19464
52	conf	vehicle	0	6	99.879
52	conf	Tubercidin	0.25	6	96.3557
52	conf	Tubercidin	0.5	6	89.2776
52	conf	Tubercidin	1	6	52.6238
52	GII	vehicle	0	6	1.15963
52	GII	Tubercidin	0.25	6	0.196867
52	GII	Tubercidin	0.5	6	0.0158679
52	GII	Tubercidin	1	6	0.00763014
52	ROC	vehicle	0	6	77010
52	ROC	Tubercidin	0.25	6	31508
52	ROC	Tubercidin	0.5	6	24975
52	ROC	Tubercidin	1	6	19176
56	conf	vehicle	0	6	99.9286
56	conf	Tubercidin	0.25	6	95.1981
56	conf	Tubercidin	0.5	6	87.951
56	conf	Tubercidin	1	6	50.622
56	GII	vehicle	0	6	1.28426
56	GII	Tubercidin	0.25	6	0.215609
56	GII	Tubercidin	0.5	6	0.0170159
56	GII	Tubercidin	1	6	0.00460189
56	ROC	vehicle	0	6	81614
56	ROC	Tubercidin	0.25	6	32484
56	ROC	Tubercidin	0.5	6	24977
56	ROC	Tubercidin	1	6	18694
60	conf	vehicle	0	6	99.9271
60	conf	Tubercidin	0.25	6	95.7737
60	conf	Tubercidin	0.5	6	88.0312
60	conf	Tubercidin	1	6	49.1273
60	GII	vehicle	0	6	1.43768
60	GII	Tubercidin	0.25	6	0.24299
60	GII	Tubercidin	0.5	6	0.0191424
60	GII	Tubercidin	1	6	0.00555863
60	ROC	vehicle	0	6	85982
60	ROC	Tubercidin	0.25	6	33811
60	ROC	Tubercidin	0.5	6	24736
60	ROC	Tubercidin	1	6	18325
64	conf	vehicle	0	6	99.9116
64	conf	Tubercidin	0.25	6	96.5896
64	conf	Tubercidin	0.5	6	89.435
64	conf	Tubercidin	1	6	47.1794
64	GII	vehicle	0	6	1.57138
64	GII	Tubercidin	0.25	6	0.256213
64	GII	Tubercidin	0.5	6	0.0179459
64	GII	Tubercidin	1	6	0.00684552
64	ROC	vehicle	0	6	90032
64	ROC	Tubercidin	0.25	6	35571
64	ROC	Tubercidin	0.5	6	24631
64	ROC	Tubercidin	1	6	17710
