# Supplementary material for: Attenuation of SARS‐CoV‐2 replication and associated inflammation by concomitant targeting of viral and host cap 2'‐O‐ribose methyltransferases
Source: EMBO J. 2022 Jul 25;41(17):e111608. doi: 10.15252/embj.2022111608 (PMC9350232; doi:10.15252/embj.2022111608)
Supplement: Supplementary file 12 — Source Data for Figure 5 [file EMBJ-41-e111608-s009.xlsx]

## Sheet: F5c
Elapsed (h)	quantity	treatment 1	treatment 1 conc (U/mL)	treatment 2	treatment 2 conc (uM)	replicate	value
24	conf	IFN	0	DZNep	0	1	47.4976
24	conf	IFN	0	DZNep	0.125	1	55.2277
24	conf	IFN	0	DZNep	0.25	1	68.6303
24	conf	IFN	125	DZNep	0	1	78.3055
24	conf	IFN	125	DZNep	0.125	1	91.6818
24	conf	IFN	125	DZNep	0.25	1	92.1929
24	conf	IFN	250	DZNep	0	1	67.8147
24	conf	IFN	250	DZNep	0.125	1	77.7148
24	conf	IFN	250	DZNep	0.25	1	83.5624
24	conf	IFN	50	DZNep	0	1	78.7023
24	conf	IFN	50	DZNep	0.125	1	89.6732
24	conf	IFN	50	DZNep	0.25	1	91.0917
24	nGII	IFN	0	DZNep	0	1	20.6847
24	nGII	IFN	0	DZNep	0	2	19.8236
24	nGII	IFN	0	DZNep	0	3	25.5642
24	nGII	IFN	125	DZNep	0	1	6.09056
24	nGII	IFN	125	DZNep	0.125	1	6.42223
24	nGII	IFN	125	DZNep	0.25	1	7.22074
24	nGII	IFN	250	DZNep	0	1	7.22397
24	nGII	IFN	250	DZNep	0.125	1	3.50399
24	nGII	IFN	250	DZNep	0.25	1	4.22563
24	nGII	IFN	50	DZNep	0	1	7.43939
24	nGII	IFN	50	DZNep	0.125	1	6.03332
24	nGII	IFN	50	DZNep	0.25	1	5.69072
24	conf	IFN	0	DZNep	0	2	60.7837
24	conf	IFN	0	DZNep	0.125	2	55.0698
24	conf	IFN	0	DZNep	0.25	2	54.4115
24	conf	IFN	125	DZNep	0	2	92.1109
24	conf	IFN	125	DZNep	0.125	2	95.4532
24	conf	IFN	125	DZNep	0.25	2	92.0102
24	conf	IFN	250	DZNep	0	2	88.4197
24	conf	IFN	250	DZNep	0.125	2	84.3323
24	conf	IFN	250	DZNep	0.25	2	78.1379
24	conf	IFN	50	DZNep	0	2	88.1977
24	conf	IFN	50	DZNep	0.125	2	89.0456
24	conf	IFN	50	DZNep	0.25	2	88.3326
24	nGII	IFN	0	DZNep	0	4	18.7319
24	nGII	IFN	0	DZNep	0	5	26.9096
24	nGII	IFN	0	DZNep	0	6	23.8824
24	nGII	IFN	125	DZNep	0	2	7.76101
24	nGII	IFN	125	DZNep	0.125	2	4.68147
24	nGII	IFN	125	DZNep	0.25	2	6.4203
24	nGII	IFN	250	DZNep	0	2	6.69108
24	nGII	IFN	250	DZNep	0.125	2	3.9793
24	nGII	IFN	250	DZNep	0.25	2	4.82559
24	nGII	IFN	50	DZNep	0	2	11.8522
24	nGII	IFN	50	DZNep	0.125	2	6.27535
24	nGII	IFN	50	DZNep	0.25	2	5.4515
24	conf	IFN	0	DZNep	0	3	61.3482
24	conf	IFN	0	DZNep	0.125	3	54.7019
24	conf	IFN	0	DZNep	0.25	3	58.6287
24	conf	IFN	125	DZNep	0	3	96.4241
24	conf	IFN	125	DZNep	0.125	3	87.8354
24	conf	IFN	125	DZNep	0.25	3	93.8433
24	conf	IFN	250	DZNep	0	3	88.6881
24	conf	IFN	250	DZNep	0.125	3	81.2995
24	conf	IFN	250	DZNep	0.25	3	89.8812
24	conf	IFN	50	DZNep	0	3	93.1376
24	conf	IFN	50	DZNep	0.125	3	88.0522
24	conf	IFN	50	DZNep	0.25	3	91.7561
24	nGII	IFN	0	DZNep	0.125	1	15.5515
24	nGII	IFN	0	DZNep	0.125	2	17.2024
24	nGII	IFN	0	DZNep	0.125	3	18.1768
24	nGII	IFN	125	DZNep	0	3	10.3571
24	nGII	IFN	125	DZNep	0.125	3	6.18161
24	nGII	IFN	125	DZNep	0.25	3	4.89566
24	nGII	IFN	250	DZNep	0	3	7.57238
24	nGII	IFN	250	DZNep	0.125	3	3.75466
24	nGII	IFN	250	DZNep	0.25	3	3.49446
24	nGII	IFN	50	DZNep	0	3	9.85501
24	nGII	IFN	50	DZNep	0.125	3	5.55968
24	nGII	IFN	50	DZNep	0.25	3	5.24948
24	conf	IFN	0	DZNep	0	4	65.1889
24	conf	IFN	0	DZNep	0.125	4	78.1966
24	conf	IFN	0	DZNep	0.25	4	74.2302
24	conf	IFN	125	DZNep	0	4	74.8679
24	conf	IFN	125	DZNep	0.125	4	94.7906
24	conf	IFN	125	DZNep	0.25	4	93.6115
24	conf	IFN	250	DZNep	0	4	59.174
24	conf	IFN	250	DZNep	0.125	4	59.6249
24	conf	IFN	250	DZNep	0.25	4	65.9729
24	conf	IFN	50	DZNep	0	4	76.5474
24	conf	IFN	50	DZNep	0.125	4	89.6163
24	conf	IFN	50	DZNep	0.25	4	89.2149
24	nGII	IFN	0	DZNep	0.125	4	14.5066
24	nGII	IFN	0	DZNep	0.125	5	18.5619
24	nGII	IFN	0	DZNep	0.125	6	15.2421
24	nGII	IFN	125	DZNep	0	4	7.20492
24	nGII	IFN	125	DZNep	0.125	4	5.50721
24	nGII	IFN	125	DZNep	0.25	4	5.01372
24	nGII	IFN	250	DZNep	0	4	5.67978
24	nGII	IFN	250	DZNep	0.125	4	3.19746
24	nGII	IFN	250	DZNep	0.25	4	4.25817
24	nGII	IFN	50	DZNep	0	4	9.02268
24	nGII	IFN	50	DZNep	0.125	4	6.92336
24	nGII	IFN	50	DZNep	0.25	4	7.9063
24	conf	IFN	0	DZNep	0	5	77.0288
24	conf	IFN	0	DZNep	0.125	5	72.3654
24	conf	IFN	0	DZNep	0.25	5	79.1869
24	conf	IFN	125	DZNep	0	5	88.8297
24	conf	IFN	125	DZNep	0.125	5	90.0644
24	conf	IFN	125	DZNep	0.25	5	91.7258
24	conf	IFN	250	DZNep	0	5	67.098
24	conf	IFN	250	DZNep	0.125	5	69.1326
24	conf	IFN	250	DZNep	0.25	5	65.6605
24	conf	IFN	50	DZNep	0	5	89.5741
24	conf	IFN	50	DZNep	0.125	5	89.5955
24	conf	IFN	50	DZNep	0.25	5	90.9957
24	nGII	IFN	0	DZNep	0.25	1	12.1684
24	nGII	IFN	0	DZNep	0.25	2	15.8688
24	nGII	IFN	0	DZNep	0.25	3	14.5146
24	nGII	IFN	125	DZNep	0	5	8.76841
24	nGII	IFN	125	DZNep	0.125	5	5.48777
24	nGII	IFN	125	DZNep	0.25	5	5.74864
24	nGII	IFN	250	DZNep	0	5	7.59421
24	nGII	IFN	250	DZNep	0.125	5	3.59453
24	nGII	IFN	250	DZNep	0.25	5	2.86168
24	nGII	IFN	50	DZNep	0	5	13.8327
24	nGII	IFN	50	DZNep	0.125	5	7.21039
24	nGII	IFN	50	DZNep	0.25	5	8.03412
24	conf	IFN	0	DZNep	0	6	84.7004
24	conf	IFN	0	DZNep	0.125	6	75.2787
24	conf	IFN	0	DZNep	0.25	6	75.2206
24	conf	IFN	125	DZNep	0	6	93.3175
24	conf	IFN	125	DZNep	0.125	6	95.3924
24	conf	IFN	125	DZNep	0.25	6	91.3346
24	conf	IFN	250	DZNep	0	6	72.6108
24	conf	IFN	250	DZNep	0.125	6	72.6438
24	conf	IFN	250	DZNep	0.25	6	78.2914
24	conf	IFN	50	DZNep	0	6	94.6814
24	conf	IFN	50	DZNep	0.125	6	86.0837
24	conf	IFN	50	DZNep	0.25	6	90.6629
24	nGII	IFN	0	DZNep	0.25	4	16.1531
24	nGII	IFN	0	DZNep	0.25	5	15.3358
24	nGII	IFN	0	DZNep	0.25	6	12.0576
24	nGII	IFN	125	DZNep	0	6	7.77694
24	nGII	IFN	125	DZNep	0.125	6	4.85299
24	nGII	IFN	125	DZNep	0.25	6	4.48747
24	nGII	IFN	250	DZNep	0	6	6.1879
24	nGII	IFN	250	DZNep	0.125	6	3.12133
24	nGII	IFN	250	DZNep	0.25	6	3.21706
24	nGII	IFN	50	DZNep	0	6	14.5813
24	nGII	IFN	50	DZNep	0.125	6	5.99131
24	nGII	IFN	50	DZNep	0.25	6	6.22153

## Sheet: F5d
Elapsed (h)	quantity	treatment 1	treatment 1 conc (U/mL)	treatment 2	treatment 2 conc (uM)	replicate	value
24	conf	Remdesivir	0	DZNep	0	1	59.9282
24	conf	Remdesivir	0	DZNep	0.25	1	68.6752
24	conf	Remdesivir	0	DZNep	0.5	1	66.9241
24	conf	Remdesivir	0.1	DZNep	0	1	74.3963
24	conf	Remdesivir	0.1	DZNep	0.25	1	89.9459
24	conf	Remdesivir	0.1	DZNep	0.5	1	91.7326
24	conf	Remdesivir	0.2	DZNep	0	1	70.7382
24	conf	Remdesivir	0.2	DZNep	0.25	1	89.0371
24	conf	Remdesivir	0.2	DZNep	0.5	1	91.8582
24	conf	Remdesivir	0.4	DZNep	0	1	72.7715
24	conf	Remdesivir	0.4	DZNep	0.25	1	82.1081
24	conf	Remdesivir	0.4	DZNep	0.5	1	84.6186
24	GII.norm	Remdesivir	0	DZNep	0	1	63.5091
24	GII.norm	Remdesivir	0	DZNep	0.25	1	44.9602
24	GII.norm	Remdesivir	0	DZNep	0.5	1	40.9139
24	GII.norm	Remdesivir	0.1	DZNep	0	1	40.5799
24	GII.norm	Remdesivir	0.1	DZNep	0.25	1	19.0913
24	GII.norm	Remdesivir	0.1	DZNep	0.5	1	22.0038
24	GII.norm	Remdesivir	0.2	DZNep	0	1	20.2444
24	GII.norm	Remdesivir	0.2	DZNep	0.25	1	6.21922
24	GII.norm	Remdesivir	0.2	DZNep	0.5	1	5.78168
24	GII.norm	Remdesivir	0.4	DZNep	0	1	7.26399
24	GII.norm	Remdesivir	0.4	DZNep	0.25	1	0.862505
24	GII.norm	Remdesivir	0.4	DZNep	0.5	1	0.743622
24	ROC	Remdesivir	0	DZNep	0	1	15500
24	ROC	Remdesivir	0	DZNep	0.25	1	19671
24	ROC	Remdesivir	0	DZNep	0.5	1	19066
24	ROC	Remdesivir	0.1	DZNep	0	1	18969
24	ROC	Remdesivir	0.1	DZNep	0.25	1	27605
24	ROC	Remdesivir	0.1	DZNep	0.5	1	26820
24	ROC	Remdesivir	0.2	DZNep	0	1	18505
24	ROC	Remdesivir	0.2	DZNep	0.25	1	28149
24	ROC	Remdesivir	0.2	DZNep	0.5	1	26037
24	ROC	Remdesivir	0.4	DZNep	0	1	19895
24	ROC	Remdesivir	0.4	DZNep	0.25	1	22858
24	ROC	Remdesivir	0.4	DZNep	0.5	1	22579
24	conf	Remdesivir	0	DZNep	0	2	77.1898
24	conf	Remdesivir	0	DZNep	0.25	2	67.101
24	conf	Remdesivir	0	DZNep	0.5	2	74.2754
24	conf	Remdesivir	0.1	DZNep	0	2	93.8765
24	conf	Remdesivir	0.1	DZNep	0.25	2	94.051
24	conf	Remdesivir	0.1	DZNep	0.5	2	92.9667
24	conf	Remdesivir	0.2	DZNep	0	2	93.8547
24	conf	Remdesivir	0.2	DZNep	0.25	2	91.1949
24	conf	Remdesivir	0.2	DZNep	0.5	2	92.0408
24	conf	Remdesivir	0.4	DZNep	0	2	91.891
24	conf	Remdesivir	0.4	DZNep	0.25	2	81.5312
24	conf	Remdesivir	0.4	DZNep	0.5	2	86.2939
24	GII.norm	Remdesivir	0	DZNep	0	2	73.3827
24	GII.norm	Remdesivir	0	DZNep	0.25	2	45.7637
24	GII.norm	Remdesivir	0	DZNep	0.5	2	40.5478
24	GII.norm	Remdesivir	0.1	DZNep	0	2	43.741
24	GII.norm	Remdesivir	0.1	DZNep	0.25	2	27.4771
24	GII.norm	Remdesivir	0.1	DZNep	0.5	2	14.3749
24	GII.norm	Remdesivir	0.2	DZNep	0	2	15.9171
24	GII.norm	Remdesivir	0.2	DZNep	0.25	2	7.2546
24	GII.norm	Remdesivir	0.2	DZNep	0.5	2	6.87561
24	GII.norm	Remdesivir	0.4	DZNep	0	2	4.41978
24	GII.norm	Remdesivir	0.4	DZNep	0.25	2	1.2835
24	GII.norm	Remdesivir	0.4	DZNep	0.5	2	0.772754
24	ROC	Remdesivir	0	DZNep	0	2	21425
24	ROC	Remdesivir	0	DZNep	0.25	2	19346
24	ROC	Remdesivir	0	DZNep	0.5	2	21233
24	ROC	Remdesivir	0.1	DZNep	0	2	28081
24	ROC	Remdesivir	0.1	DZNep	0.25	2	27948
24	ROC	Remdesivir	0.1	DZNep	0.5	2	26990
24	ROC	Remdesivir	0.2	DZNep	0	2	28017
24	ROC	Remdesivir	0.2	DZNep	0.25	2	28004
24	ROC	Remdesivir	0.2	DZNep	0.5	2	28060
24	ROC	Remdesivir	0.4	DZNep	0	2	25461
24	ROC	Remdesivir	0.4	DZNep	0.25	2	23216
24	ROC	Remdesivir	0.4	DZNep	0.5	2	25569
24	conf	Remdesivir	0	DZNep	0	3	72.1094
24	conf	Remdesivir	0	DZNep	0.25	3	84.0896
24	conf	Remdesivir	0	DZNep	0.5	3	86.5668
24	conf	Remdesivir	0.1	DZNep	0	3	69.7191
24	conf	Remdesivir	0.1	DZNep	0.25	3	92.7257
24	conf	Remdesivir	0.1	DZNep	0.5	3	86.481
24	conf	Remdesivir	0.2	DZNep	0	3	73.326
24	conf	Remdesivir	0.2	DZNep	0.25	3	88.1658
24	conf	Remdesivir	0.2	DZNep	0.5	3	87.0741
24	conf	Remdesivir	0.4	DZNep	0	3	64.0305
24	conf	Remdesivir	0.4	DZNep	0.25	3	63.1631
24	conf	Remdesivir	0.4	DZNep	0.5	3	60.3076
24	GII.norm	Remdesivir	0	DZNep	0	3	68.7137
24	GII.norm	Remdesivir	0	DZNep	0.25	3	41.3634
24	GII.norm	Remdesivir	0	DZNep	0.5	3	31.0021
24	GII.norm	Remdesivir	0.1	DZNep	0	3	38.1136
24	GII.norm	Remdesivir	0.1	DZNep	0.25	3	23.0331
24	GII.norm	Remdesivir	0.1	DZNep	0.5	3	16.896
24	GII.norm	Remdesivir	0.2	DZNep	0	3	21.6761
24	GII.norm	Remdesivir	0.2	DZNep	0.25	3	6.50004
24	GII.norm	Remdesivir	0.2	DZNep	0.5	3	22.3991
24	GII.norm	Remdesivir	0.4	DZNep	0	3	60.4886
24	GII.norm	Remdesivir	0.4	DZNep	0.25	3	2.01317
24	GII.norm	Remdesivir	0.4	DZNep	0.5	3	1.20642
24	ROC	Remdesivir	0	DZNep	0	3	19315
24	ROC	Remdesivir	0	DZNep	0.25	3	25366
24	ROC	Remdesivir	0	DZNep	0.5	3	24751
24	ROC	Remdesivir	0.1	DZNep	0	3	17834
24	ROC	Remdesivir	0.1	DZNep	0.25	3	29040
24	ROC	Remdesivir	0.1	DZNep	0.5	3	25666
24	ROC	Remdesivir	0.2	DZNep	0	3	19762
24	ROC	Remdesivir	0.2	DZNep	0.25	3	27193
24	ROC	Remdesivir	0.2	DZNep	0.5	3	25619
24	ROC	Remdesivir	0.4	DZNep	0	3	16525
24	ROC	Remdesivir	0.4	DZNep	0.25	3	15759
24	ROC	Remdesivir	0.4	DZNep	0.5	3	16496
24	conf	Remdesivir	0	DZNep	0	4	88.0006
24	conf	Remdesivir	0	DZNep	0.25	4	88.8377
24	conf	Remdesivir	0	DZNep	0.5	4	87.3959
24	conf	Remdesivir	0.1	DZNep	0	4	90.1606
24	conf	Remdesivir	0.1	DZNep	0.25	4	93.7362
24	conf	Remdesivir	0.1	DZNep	0.5	4	90.0121
24	conf	Remdesivir	0.2	DZNep	0	4	85.6713
24	conf	Remdesivir	0.2	DZNep	0.25	4	90.7905
24	conf	Remdesivir	0.2	DZNep	0.5	4	91.0709
24	conf	Remdesivir	0.4	DZNep	0	4	65.3873
24	conf	Remdesivir	0.4	DZNep	0.25	4	61.2718
24	conf	Remdesivir	0.4	DZNep	0.5	4	65.9147
24	GII.norm	Remdesivir	0	DZNep	0	4	74.8293
24	GII.norm	Remdesivir	0	DZNep	0.25	4	35.0256
24	GII.norm	Remdesivir	0	DZNep	0.5	4	32.4556
24	GII.norm	Remdesivir	0.1	DZNep	0	4	32.5918
24	GII.norm	Remdesivir	0.1	DZNep	0.25	4	22.0633
24	GII.norm	Remdesivir	0.1	DZNep	0.5	4	15.0225
24	GII.norm	Remdesivir	0.2	DZNep	0	4	12.0874
24	GII.norm	Remdesivir	0.2	DZNep	0.25	4	41.0856
24	GII.norm	Remdesivir	0.2	DZNep	0.5	4	7.59806
24	GII.norm	Remdesivir	0.4	DZNep	0	4	5.18844
24	GII.norm	Remdesivir	0.4	DZNep	0.25	4	0.623024
24	GII.norm	Remdesivir	0.4	DZNep	0.5	4	2.12887
24	ROC	Remdesivir	0	DZNep	0	4	25478
24	ROC	Remdesivir	0	DZNep	0.25	4	25925
24	ROC	Remdesivir	0	DZNep	0.5	4	25948
24	ROC	Remdesivir	0.1	DZNep	0	4	27578
24	ROC	Remdesivir	0.1	DZNep	0.25	4	29572
24	ROC	Remdesivir	0.1	DZNep	0.5	4	29158
24	ROC	Remdesivir	0.2	DZNep	0	4	24316
24	ROC	Remdesivir	0.2	DZNep	0.25	4	27172
24	ROC	Remdesivir	0.2	DZNep	0.5	4	27443
24	ROC	Remdesivir	0.4	DZNep	0	4	15585
24	ROC	Remdesivir	0.4	DZNep	0.25	4	15546
24	ROC	Remdesivir	0.4	DZNep	0.5	4	18677
24	conf	Remdesivir	0	DZNep	0	5	89.16
24	conf	Remdesivir	0	DZNep	0.25	5	85.4491
24	conf	Remdesivir	0	DZNep	0.5	5	91.3284
24	conf	Remdesivir	0.1	DZNep	0	5	96.4545
24	conf	Remdesivir	0.1	DZNep	0.25	5	93.7035
24	conf	Remdesivir	0.1	DZNep	0.5	5	97.0764
24	conf	Remdesivir	0.2	DZNep	0	5	91.102
24	conf	Remdesivir	0.2	DZNep	0.25	5	91.3994
24	conf	Remdesivir	0.2	DZNep	0.5	5	91.1015
24	conf	Remdesivir	0.4	DZNep	0	5	73.1428
24	conf	Remdesivir	0.4	DZNep	0.25	5	62.7268
24	conf	Remdesivir	0.4	DZNep	0.5	5	61.3331
24	GII.norm	Remdesivir	0	DZNep	0	5	50.1628
24	GII.norm	Remdesivir	0	DZNep	0.25	5	51.5151
24	GII.norm	Remdesivir	0	DZNep	0.5	5	30.0074
24	GII.norm	Remdesivir	0.1	DZNep	0	5	27.025
24	GII.norm	Remdesivir	0.1	DZNep	0.25	5	15.8158
24	GII.norm	Remdesivir	0.1	DZNep	0.5	5	15.0616
24	GII.norm	Remdesivir	0.2	DZNep	0	5	18.5515
24	GII.norm	Remdesivir	0.2	DZNep	0.25	5	8.14933
24	GII.norm	Remdesivir	0.2	DZNep	0.5	5	13.6253
24	GII.norm	Remdesivir	0.4	DZNep	0	5	5.13394
24	GII.norm	Remdesivir	0.4	DZNep	0.25	5	0.808432
24	GII.norm	Remdesivir	0.4	DZNep	0.5	5	1.06116
24	ROC	Remdesivir	0	DZNep	0	5	26186
24	ROC	Remdesivir	0	DZNep	0.25	5	25499
24	ROC	Remdesivir	0	DZNep	0.5	5	25641
24	ROC	Remdesivir	0.1	DZNep	0	5	29707
24	ROC	Remdesivir	0.1	DZNep	0.25	5	28168
24	ROC	Remdesivir	0.1	DZNep	0.5	5	30171
24	ROC	Remdesivir	0.2	DZNep	0	5	27512
24	ROC	Remdesivir	0.2	DZNep	0.25	5	27000
24	ROC	Remdesivir	0.2	DZNep	0.5	5	28605
24	ROC	Remdesivir	0.4	DZNep	0	5	18339
24	ROC	Remdesivir	0.4	DZNep	0.25	5	16215
24	ROC	Remdesivir	0.4	DZNep	0.5	5	17329
